# Supplementary material for: Donor–Acceptor Pentacene Analogues With Near‐Infrared Emission and Tunable Aromaticity
Source: Angew Chem Int Ed Engl. 2026 Mar 30;65(20):e23436. doi: 10.1002/anie.202523436 (PMC13159433; doi:10.1002/anie.202523436)
Supplement: Supplementary file 2 — Supporting File (CIF files): anie71917‐sup‐0002‐Data.zip. [file ANIE-65-e23436-s002.zip]

Archive with 6 entries (5 files):
- anie71917-sup-0002-Data/
- anie71917-sup-0002-Data/2451461 KNO364.cif
- anie71917-sup-0002-Data/2451462 KNO475_01.cif
- anie71917-sup-0002-Data/2492475 KNO467.cif
- anie71917-sup-0002-Data/CON-PA CCDC2492452.cif
- anie71917-sup-0002-Data/SO2N-PA-a CCDC2492451.cif
