# Supplementary material for: Donor–Acceptor Pentacene Analogues With Near‐Infrared Emission and Tunable Aromaticity
Source: Angew Chem Int Ed Engl. 2026 Mar 30;65(20):e23436. doi: 10.1002/anie.202523436 (PMC13159433; doi:10.1002/anie.202523436)
Supplement: Supplementary file 2 — Supporting File (CIF files): anie71917‐sup‐0002‐Data.zip. [file ANIE-65-e23436-s002.zip › anie71917-sup-0002-Data/2451461 KNO364.cif]

data_KNO364
_audit_creation_date               2024-07-22
_audit_creation_method
;
Olex2 1.5
(compiled 2024.02.16 svn.r378c4104 for OlexSys, GUI svn.r6928)
;
_audit_contact_author_address      ?
_audit_contact_author_email        ?
_audit_contact_author_name         ''
_audit_contact_author_phone        ?
_publ_contact_author_id_orcid      ?
_publ_section_references
;
Bourhis, L.J., Dolomanov, O.V., Gildea, R.J., Howard, J.A.K., Puschmann, H.
 (2015). Acta Cryst. A71, 59-75.

Dolomanov, O.V., Bourhis, L.J., Gildea, R.J, Howard, J.A.K. & Puschmann, H.
 (2009), J. Appl. Cryst. 42, 339-341.

Sheldrick, G.M. (2008). Acta Cryst. A64, 112-122.
;
_chemical_formula_moiety           'C25 H34 O2 S Si, C3 H6'
_chemical_formula_sum              'C28 H40 O2 S Si'
_chemical_formula_weight           468.780
_chemical_oxdiff_formula           'C50 H68 O4 S2 Si2'
loop_
  _atom_type_symbol
  _atom_type_scat_dispersion_real
  _atom_type_scat_dispersion_imag
  _atom_type_scat_Cromer_Mann_a1
  _atom_type_scat_Cromer_Mann_a2
  _atom_type_scat_Cromer_Mann_a3
  _atom_type_scat_Cromer_Mann_a4
  _atom_type_scat_Cromer_Mann_b1
  _atom_type_scat_Cromer_Mann_b2
  _atom_type_scat_Cromer_Mann_b3
  _atom_type_scat_Cromer_Mann_b4
  _atom_type_scat_Cromer_Mann_c
  _atom_type_scat_source
  _atom_type_scat_dispersion_source
 C 0.01788 0.00908 2.31000 1.02000 1.58860 0.86500 20.84390 10.20750 0.56870
 51.65120 0.21560 'International Tables Volume C Table 6.1.1.4 (pp. 500-502)'
 'Brennan, Cowan, Rev. Sci. Instrum., 1992, 63, 850'
 H 0.00000 0.00000 0.49300 0.32291 0.14019 0.04081 10.51090 26.12570 3.14236
 57.79970 0.00304 'International Tables Volume C Table 6.1.1.4 (pp. 500-502)'
 'Brennan, Cowan, Rev. Sci. Instrum., 1992, 63, 850'
 O 0.04960 0.03234 3.04850 2.28680 1.54630 0.86700 13.27710 5.70110 0.32390
 32.90890 0.25080 'International Tables Volume C Table 6.1.1.4 (pp. 500-502)'
 'Brennan, Cowan, Rev. Sci. Instrum., 1992, 63, 850'
 S 0.33376 0.55840 6.90530 5.20340 1.43790 1.58630 1.46790 22.21510 0.25360
 56.17200 0.86690 'International Tables Volume C Table 6.1.1.4 (pp. 500-502)'
 'Brennan, Cowan, Rev. Sci. Instrum., 1992, 63, 850'
 Si 0.25463 0.33074 6.29150 3.03530 1.98910 1.54100 2.43860 32.33370 0.67850
 81.69370 1.14070 'International Tables Volume C Table 6.1.1.4 (pp. 500-502)'
 'Brennan, Cowan, Rev. Sci. Instrum., 1992, 63, 850'

_space_group_crystal_system        'monoclinic'
_space_group_IT_number             14
_space_group_name_H-M_alt          'P 1 21/c 1'
_space_group_name_Hall             '-P 2ybc'
loop_
  _space_group_symop_id
  _space_group_symop_operation_xyz
 1 x,y,z
 2 -x,y+1/2,-z+1/2
 3 -x,-y,-z
 4 x,-y-1/2,z-1/2

_symmetry_Int_Tables_number        14
_cell_length_a                     12.91166(11)
_cell_length_b                     18.38492(11)
_cell_length_c                     11.93501(11)
_cell_angle_alpha                  90
_cell_angle_beta                   110.2828(10)
_cell_angle_gamma                  90
_cell_volume                       2657.46(4)
_cell_formula_units_Z              4
_cell_measurement_reflns_used      28471
_cell_measurement_temperature      100.01(10)
_cell_measurement_theta_max        70.0870
_cell_measurement_theta_min        3.6400
_exptl_absorpt_coefficient_mu      1.670
_exptl_absorpt_correction_T_max    1.00000
_exptl_absorpt_correction_T_min    0.59414
_exptl_absorpt_correction_type     multi-scan
_exptl_absorpt_process_details
;
CrysAlisPro 1.171.40.84a (Rigaku Oxford Diffraction, 2020)
Empirical absorption correction using spherical harmonics,
implemented in SCALE3 ABSPACK scaling algorithm.
;
_exptl_crystal_colour              'clear dark red'
_exptl_crystal_colour_lustre       clear
_exptl_crystal_colour_modifier     dark
_exptl_crystal_colour_primary      red
_exptl_crystal_density_diffrn      1.172
_exptl_crystal_description         block
_exptl_crystal_F_000               1020.984
_exptl_crystal_size_max            0.35
_exptl_crystal_size_mid            0.3
_exptl_crystal_size_min            0.3
_diffrn_reflns_av_R_equivalents    0.0284
_diffrn_reflns_av_unetI/netI       0.0111
_diffrn_reflns_Laue_measured_fraction_full  0.9994
_diffrn_reflns_Laue_measured_fraction_max  0.9988
_diffrn_reflns_limit_h_max         15
_diffrn_reflns_limit_h_min         -15
_diffrn_reflns_limit_k_max         22
_diffrn_reflns_limit_k_min         -22
_diffrn_reflns_limit_l_max         14
_diffrn_reflns_limit_l_min         -14
_diffrn_reflns_number              49403
_diffrn_reflns_point_group_measured_fraction_full  0.9994
_diffrn_reflns_point_group_measured_fraction_max  0.9988
_diffrn_reflns_theta_full          67.6840
_diffrn_reflns_theta_max           70.04
_diffrn_reflns_theta_min           3.65
_diffrn_ambient_environment        N~2~
_diffrn_ambient_temperature        100.01(10)
_diffrn_detector                   'CCD plate'
_diffrn_detector_area_resol_mean   16.2974
_diffrn_detector_type              Eos
_diffrn_measured_fraction_theta_full  0.9994
_diffrn_measured_fraction_theta_max  0.9988
_diffrn_measurement_details
;
List of Runs (angles in degrees, time in seconds):

  # Type    Start    End  Width  t~exp~   \w     \q     \k     \f   Frames
--------------------------------------------------------------------------
  1  \w    -21.00  69.00   1.00    1.00    --    0.00  57.00  30.00   90
  2  \w    -69.00  21.00   1.00    1.00    --    0.00 -57.00-120.00   90
  3  \w    -30.00  42.00   1.00    1.00    --    0.00  77.00  30.00   72
  4  \w     33.00 123.00   1.00    1.00    --   54.00  57.00-130.38   90
  5  \w    -15.00  75.00   1.00    1.00    --   54.00 -57.00-180.00   90
  6  \w     27.00 111.00   1.00    1.00    --   54.00-125.00   0.00   84
  7  \w     28.00 126.00   1.00    1.00    --   54.00  37.00  90.00   98
  8  \w     33.00 123.00   1.00    1.00    --   54.00  57.00 150.00   90
  9  \w    -18.00  80.00   1.00    1.00    --   54.00 -37.00 -90.00   98
 10  \w      6.00  96.00   1.00    1.00    --   54.00 -99.00  90.00   90
 11  \w    104.00 178.00   1.00    1.50    --  108.00 111.00  60.00   74
 12  \w     61.00 146.00   1.00    1.50    --  108.00 178.00 -60.00   85
 13  \w     40.00 130.00   1.00    1.50    --  108.00 -63.00  60.00   90
 14  \w     36.00 109.00   1.00    1.50    --  108.00-111.00  90.00   73
 15  \w     36.00 107.00   1.00    1.50    --  108.00 -91.00 -30.00   71
 16  \w     85.00 178.00   1.00    1.50    --  108.00  46.00 136.87   93
 17  \w    103.00 178.00   1.00    1.50    --  108.00  77.00 -60.00   75
 18  \w    104.00 178.00   1.00    1.50    --  108.00 111.00 150.00   74
 19  \w    103.00 178.00   1.00    1.50    --  108.00  77.00 150.00   75
 20  \w    103.00 178.00   1.00    1.50    --  108.00  77.00-150.00   75
 21  \w     36.00 109.00   1.00    1.50    --  108.00-111.00 -30.00   73
 22  \w     36.00 107.00   1.00    1.50    --  108.00 -91.00   0.00   71
 23  \w     36.00 109.00   1.00    1.50    --  108.00-111.00-120.00   73
 24  \w     86.00 178.00   1.00    1.50    --  108.00  50.00 -90.00   92
 25  \w     36.00 107.00   1.00    1.50    --  108.00 -91.00  90.00   71
 26  \w     36.00 109.00   1.00    1.50    --  108.00-111.00-180.00   73
 27  \w     74.00 178.00   1.00    1.50    --  108.00  25.00  60.00  104
 28  \w     40.00 130.00   1.00    1.50    --  108.00 -63.00   0.00   90
 29  \w     86.00 176.00   1.00    1.50    --  108.00  63.00-150.00   90
 30  \w     86.00 176.00   1.00    1.50    --  108.00  63.00  30.00   90
 31  \w     35.00 142.00   1.00    1.50    --  108.00 -25.00   0.00  107
 32  \w     38.00 130.00   1.00    1.50    --  108.00 -50.00-120.00   92
 33  \w     38.00 138.00   1.00    1.50    --  108.00 -77.00-180.00  100
 34  \w     38.00 130.00   1.00    1.50    --  108.00 -50.00 -60.00   92
 35  \w     36.00 107.00   1.00    1.50    --  108.00 -91.00-120.00   71
 36  \w     36.00 109.00   1.00    1.50    --  108.00-111.00 -90.00   73
 37  \w     38.00 130.00   1.00    1.50    --  108.00 -50.00  30.00   92
 38  \w     82.00 178.00   1.00    1.50    --  108.00  37.00  90.00   96
 39  \w     35.00 142.00   1.00    1.50    --  108.00 -25.00-120.00  107
 40  \w     36.00 109.00   1.00    1.50    --  108.00-111.00-150.00   73
 41  \w     36.00 109.00   1.00    1.50    --  108.00-111.00   0.00   73
 42  \w     61.00 146.00   1.00    1.50    --  108.00 178.00-120.00   85
 43  \w     38.00 138.00   1.00    1.50    --  108.00 -77.00 -60.00  100
 44  \w     36.00 107.00   1.00    1.50    --  108.00 -91.00 150.00   71
 45  \w     36.00 109.00   1.00    1.50    --  108.00-111.00  60.00   73
 46  \w     73.00 107.00   1.00    1.50    --  108.00-111.00 150.00   34
 47  \w    113.00 165.00   1.00    1.50    --  108.00  50.00 -30.00   52
 48  \w     43.00  69.00   1.00    1.50    --  108.00 -50.00  90.00   26
 49  \w     96.00 127.00   1.00    1.50    --  108.00  45.00-151.70   31
 50  \w    130.00 156.00   1.00    1.50    --  108.00  12.00 -90.00   26
 51  \w     92.00 118.00   1.00    1.50    --  108.00 178.00   0.00   26
;
_diffrn_measurement_device         'four-circle diffractometer'
_diffrn_measurement_device_type    'SuperNova, Dual, Cu at home/near, Eos'
_diffrn_measurement_method         '\w scans'
_diffrn_orient_matrix_type        
 'CrysAlisPro convention (1999,Acta A55,543-557)'
_diffrn_orient_matrix_UB_11        -0.0459598000
_diffrn_orient_matrix_UB_12        0.0575291000
_diffrn_orient_matrix_UB_13        -0.0987796000
_diffrn_orient_matrix_UB_21        -0.0519354000
_diffrn_orient_matrix_UB_22        0.0412846000
_diffrn_orient_matrix_UB_23        0.0797344000
_diffrn_orient_matrix_UB_31        0.1066609000
_diffrn_orient_matrix_UB_32        0.0447515000
_diffrn_orient_matrix_UB_33        0.0532323000
_diffrn_radiation_monochromator    mirror
_diffrn_radiation_probe            x-ray
_diffrn_radiation_type             'Cu K\a'
_diffrn_radiation_wavelength       1.54184
_diffrn_source                     'micro-focus sealed X-ray tube'
_diffrn_source_type                'SuperNova (Cu) X-ray Source'
_reflns_Friedel_coverage           0.0
_reflns_limit_h_max                14
_reflns_limit_h_min                -15
_reflns_limit_k_max                22
_reflns_limit_k_min                0
_reflns_limit_l_max                14
_reflns_limit_l_min                0
_reflns_number_gt                  4977
_reflns_number_total               5046
_reflns_odcompleteness_completeness  92.90
_reflns_odcompleteness_iscentric   1
_reflns_odcompleteness_theta       74.33
_reflns_threshold_expression       I>=2u(I)
_computing_cell_refinement         'CrysAlisPro 1.171.40.84a (Rigaku OD, 2020)'
_computing_data_collection         'CrysAlisPro 1.171.40.84a (Rigaku OD, 2020)'
_computing_data_reduction          'CrysAlisPro 1.171.40.84a (Rigaku OD, 2020)'
_computing_molecular_graphics      'Olex2 1.5 (Dolomanov et al., 2009)'
_computing_publication_material    'Olex2 1.5 (Dolomanov et al., 2009)'
_computing_structure_refinement    'olex2.refine 1.5 (Bourhis et al., 2015)'
_computing_structure_solution      'SHELXD  (Sheldrick, 2008)'
_refine_diff_density_max           0.4398
_refine_diff_density_min           -0.4263
_refine_diff_density_rms           0.0455
_refine_ls_d_res_high              0.8202
_refine_ls_d_res_low               12.1110
_refine_ls_goodness_of_fit_ref     1.0351
_refine_ls_hydrogen_treatment      constr
_refine_ls_matrix_type             full
_refine_ls_number_constraints      59
_refine_ls_number_parameters       298
_refine_ls_number_reflns           5046
_refine_ls_number_restraints       0
_refine_ls_R_factor_all            0.0334
_refine_ls_R_factor_gt             0.0331
_refine_ls_restrained_S_all        1.0351
_refine_ls_shift/su_max            0.0005
_refine_ls_shift/su_mean           0.0000
_refine_ls_structure_factor_coef   Fsqd
_refine_ls_weighting_details      
 'w=1/[\s^2^(Fo^2^)+(0.0455P)^2^+1.4547P] where P=(Fo^2^+2Fc^2^)/3'
_refine_ls_weighting_scheme        calc
_refine_ls_wR_factor_gt            0.0866
_refine_ls_wR_factor_ref           0.0869
_olex2_refinement_description
;
1. Fixed Uiso
 At 1.2 times of:
  All C(H) groups, All C(H,H) groups
 At 1.5 times of:
  All C(H,H,H) groups
2.a Ternary CH refined with riding coordinates:
 C20(H20), C17(H17), C23(H23)
2.b Secondary CH2 refined with riding coordinates:
 C2S(H2Sa,H2Sb), C3S(H3Sa,H3Sb), C1S(H1Sa,H1Sb)
2.c Aromatic/amide H refined with riding coordinates:
 C1(H1), C10(H10), C3(H3), C4(H4)
2.d Idealised Me refined as rotating group:
 C24(H24a,H24b,H24c), C22(H22a,H22b,H22c), C14(H14a,H14b,H14c), C13(H13a,H13b,
 H13c), C21(H21a,H21b,H21c), C18(H18a,H18b,H18c), C12(H12a,H12b,H12c), C19(H19a,
 H19b,H19c), C25(H25a,H25b,H25c)
;
_atom_sites_solution_primary       dual
loop_
  _atom_site_label
  _atom_site_type_symbol
  _atom_site_fract_x
  _atom_site_fract_y
  _atom_site_fract_z
  _atom_site_U_iso_or_equiv
  _atom_site_adp_type
  _atom_site_occupancy
  _atom_site_refinement_flags_posn
 C1 C 0.85104(10) -0.16066(7) 0.13071(11) 0.0165(2) Uani 1.000000 .
 H1 H 0.82261(10) -0.20672(7) 0.14169(11) 0.0198(3) Uiso 1.000000 R
 O1 O 0.77544(8) 0.08667(5) 0.17899(10) 0.0284(2) Uani 1.000000 .
 S1 S 0.74851(2) 0.048367(16) 0.06754(3) 0.01723(9) Uani 1.000000 .
 Si1 Si 0.57471(3) -0.344007(18) 0.11075(3) 0.01546(9) Uani 1.000000 .
 C2 C 0.96128(10) -0.15580(7) 0.14125(11) 0.0172(3) Uani 1.000000 .
 O2 O 0.76190(8) 0.08659(5) -0.03165(10) 0.0278(2) Uani 1.000000 .
 C3 C 1.00260(10) -0.08714(7) 0.12680(12) 0.0199(3) Uani 1.000000 .
 H3 H 1.07761(10) -0.08245(7) 0.13279(12) 0.0239(3) Uiso 1.000000 R
 C4 C 0.93552(11) -0.02619(7) 0.10394(12) 0.0201(3) Uani 1.000000 .
 H4 H 0.96504(11) 0.02011(7) 0.09623(12) 0.0241(3) Uiso 1.000000 R
 C5 C 0.82475(10) -0.03269(7) 0.09223(11) 0.0167(2) Uani 1.000000 .
 C6 C 0.77950(10) -0.10030(7) 0.10444(11) 0.0160(2) Uani 1.000000 .
 C7 C 0.66174(10) -0.11073(7) 0.08308(11) 0.0160(2) Uani 1.000000 .
 C8 C 0.58344(10) -0.05559(7) 0.04509(11) 0.0160(2) Uani 1.000000 .
 C9 C 0.60997(10) 0.01836(7) 0.02599(11) 0.0159(2) Uani 1.000000 .
 C10 C 0.46813(10) -0.07051(7) 0.01715(11) 0.0171(2) Uani 1.000000 .
 H10 H 0.44583(10) -0.11825(7) 0.02918(11) 0.0205(3) Uiso 1.000000 R
 C11 C 1.03624(10) -0.22275(7) 0.16246(11) 0.0183(3) Uani 1.000000 .
 C12 C 0.98052(11) -0.29132(7) 0.18721(13) 0.0227(3) Uani 1.000000 .
 H12a H 0.9582(8) -0.2832(2) 0.2568(6) 0.0341(4) Uiso 1.000000 GR
 H12b H 0.9152(5) -0.3026(3) 0.1174(4) 0.0341(4) Uiso 1.000000 GR
 H12c H 1.0324(3) -0.33215(15) 0.2033(9) 0.0341(4) Uiso 1.000000 GR
 C13 C 1.06578(11) -0.23556(7) 0.04980(12) 0.0234(3) Uani 1.000000 .
 H13a H 0.99802(13) -0.2435(6) -0.0188(2) 0.0350(4) Uiso 1.000000 GR
 H13b H 1.1048(8) -0.1929(2) 0.0350(6) 0.0350(4) Uiso 1.000000 GR
 H13c H 1.1134(7) -0.2785(4) 0.0614(4) 0.0350(4) Uiso 1.000000 GR
 C14 C 1.14233(11) -0.20940(8) 0.26958(13) 0.0273(3) Uani 1.000000 .
 H14a H 1.1821(5) -0.1678(4) 0.2527(4) 0.0410(5) Uiso 1.000000 GR
 H14b H 1.12336(12) -0.1991(6) 0.3407(3) 0.0410(5) Uiso 1.000000 GR
 H14c H 1.1893(4) -0.2527(2) 0.2837(6) 0.0410(5) Uiso 1.000000 GR
 C15 C 0.62581(10) -0.18306(7) 0.09311(11) 0.0167(2) Uani 1.000000 .
 C16 C 0.59855(10) -0.24540(7) 0.09956(11) 0.0187(3) Uani 1.000000 .
 C17 C 0.47074(11) -0.35666(7) 0.18806(13) 0.0231(3) Uani 1.000000 .
 H17 H 0.51106(11) -0.34864(7) 0.27524(13) 0.0278(3) Uiso 1.000000 R
 C18 C 0.42498(13) -0.43476(8) 0.17462(15) 0.0323(3) Uani 1.000000 .
 H18a H 0.3863(9) -0.4454(2) 0.08988(18) 0.0484(5) Uiso 1.000000 GR
 H18b H 0.48606(17) -0.46915(9) 0.2072(10) 0.0484(5) Uiso 1.000000 GR
 H18c H 0.3735(8) -0.4394(2) 0.2182(9) 0.0484(5) Uiso 1.000000 GR
 C19 C 0.37549(13) -0.30158(9) 0.14952(16) 0.0344(4) Uani 1.000000 .
 H19a H 0.40555(13) -0.25210(9) 0.1599(11) 0.0515(5) Uiso 1.000000 GR
 H19b H 0.3310(6) -0.3095(5) 0.0653(3) 0.0515(5) Uiso 1.000000 GR
 H19c H 0.3291(6) -0.3080(5) 0.1987(8) 0.0515(5) Uiso 1.000000 GR
 C20 C 0.52886(11) -0.38119(7) -0.04577(12) 0.0207(3) Uani 1.000000 .
 H20 H 0.52558(11) -0.43534(7) -0.03987(12) 0.0248(3) Uiso 1.000000 R
 C21 C 0.61217(13) -0.36355(9) -0.10744(14) 0.0323(3) Uani 1.000000 .
 H21a H 0.6162(8) -0.31074(10) -0.1163(10) 0.0485(5) Uiso 1.000000 GR
 H21b H 0.6851(3) -0.3821(6) -0.0590(6) 0.0485(5) Uiso 1.000000 GR
 H21c H 0.5885(6) -0.3865(6) -0.1864(5) 0.0485(5) Uiso 1.000000 GR
 C22 C 0.41349(12) -0.35508(9) -0.12345(13) 0.0306(3) Uani 1.000000 .
 H22a H 0.35906(18) -0.3724(6) -0.0892(6) 0.0459(5) Uiso 1.000000 GR
 H22b H 0.4123(3) -0.30181(9) -0.1262(9) 0.0459(5) Uiso 1.000000 GR
 H22c H 0.3953(4) -0.3744(5) -0.2045(3) 0.0459(5) Uiso 1.000000 GR
 C23 C 0.71534(11) -0.38064(7) 0.20075(12) 0.0233(3) Uani 1.000000 .
 H23 H 0.76513(11) -0.36914(7) 0.15498(12) 0.0280(3) Uiso 1.000000 R
 C24 C 0.76377(13) -0.34247(10) 0.32156(13) 0.0357(4) Uani 1.000000 .
 H24a H 0.7690(10) -0.29013(13) 0.30895(14) 0.0535(6) Uiso 1.000000 GR
 H24b H 0.7158(6) -0.3509(6) 0.3684(5) 0.0535(6) Uiso 1.000000 GR
 H24c H 0.8375(4) -0.3619(5) 0.3647(5) 0.0535(6) Uiso 1.000000 GR
 C25 C 0.71744(15) -0.46342(9) 0.2162(2) 0.0501(5) Uani 1.000000 .
 H25a H 0.6751(11) -0.47677(11) 0.2673(12) 0.0752(8) Uiso 1.000000 GR
 H25b H 0.6846(12) -0.48661(10) 0.1379(2) 0.0752(8) Uiso 1.000000 GR
 H25c H 0.79398(17) -0.47983(14) 0.2534(13) 0.0752(8) Uiso 1.000000 GR
 C1S C 0.9460(2) -0.06452(10) 0.43714(17) 0.0558(6) Uani 1.000000 .
 H1Sa H 0.9147(2) -0.04663(10) 0.35389(17) 0.0670(7) Uiso 1.000000 R
 H1Sb H 0.9258(2) -0.11643(10) 0.43758(17) 0.0670(7) Uiso 1.000000 R
 C2S C 1.0691(2) -0.05753(10) 0.4803(2) 0.0535(5) Uani 1.000000 .
 H2Sa H 1.1010(2) -0.07933(10) 0.5609(2) 0.0642(6) Uiso 1.000000 R
 H2Sb H 1.0985(2) -0.08433(10) 0.4259(2) 0.0642(6) Uiso 1.000000 R
 C3S C 1.10269(19) 0.02180(11) 0.4852(3) 0.0660(7) Uani 1.000000 .
 H3Sa H 1.07669(19) 0.04239(11) 0.4035(3) 0.0792(8) Uiso 1.000000 R
 H3Sb H 1.18421(19) 0.02564(11) 0.5178(3) 0.0792(8) Uiso 1.000000 R

loop_
  _atom_site_aniso_label
  _atom_site_aniso_U_11
  _atom_site_aniso_U_22
  _atom_site_aniso_U_33
  _atom_site_aniso_U_12
  _atom_site_aniso_U_13
  _atom_site_aniso_U_23
 C1 0.0159(6) 0.0164(6) 0.0179(6) -0.0009(5) 0.0068(5) -0.0013(5)
 O1 0.0180(5) 0.0266(5) 0.0399(6) -0.0025(4) 0.0090(4) -0.0150(4)
 S1 0.01174(15) 0.01380(15) 0.02792(18) -0.00160(10) 0.00912(12) -0.00147(11)
 Si1 0.01397(17) 0.01368(17) 0.02019(18) -0.00031(12) 0.00776(13) 0.00086(12)
 C2 0.0155(6) 0.0196(6) 0.0169(6) 0.0007(5) 0.0061(5) -0.0020(5)
 O2 0.0196(5) 0.0252(5) 0.0437(6) 0.0023(4) 0.0174(4) 0.0118(4)
 C3 0.0120(6) 0.0226(6) 0.0263(7) -0.0012(5) 0.0079(5) -0.0021(5)
 C4 0.0163(6) 0.0183(6) 0.0272(7) -0.0028(5) 0.0097(5) -0.0018(5)
 C5 0.0144(6) 0.0166(6) 0.0200(6) 0.0002(5) 0.0072(5) -0.0017(5)
 C6 0.0147(6) 0.0177(6) 0.0166(6) -0.0011(5) 0.0067(5) -0.0019(4)
 C7 0.0155(6) 0.0158(6) 0.0184(6) -0.0015(5) 0.0081(5) -0.0016(5)
 C8 0.0154(6) 0.0156(6) 0.0191(6) -0.0009(4) 0.0086(5) -0.0013(4)
 C9 0.0121(5) 0.0164(6) 0.0209(6) -0.0024(4) 0.0080(5) -0.0024(5)
 C10 0.0162(6) 0.0147(6) 0.0225(6) -0.0021(5) 0.0094(5) -0.0012(5)
 C11 0.0137(6) 0.0198(6) 0.0223(6) 0.0014(5) 0.0073(5) -0.0006(5)
 C12 0.0194(6) 0.0203(6) 0.0312(7) 0.0039(5) 0.0121(5) 0.0039(5)
 C13 0.0241(7) 0.0222(7) 0.0286(7) 0.0027(5) 0.0153(6) -0.0002(5)
 C14 0.0181(6) 0.0288(7) 0.0300(7) 0.0044(5) 0.0020(6) -0.0019(6)
 C15 0.0117(5) 0.0182(6) 0.0216(6) 0.0017(5) 0.0074(5) -0.0002(5)
 C16 0.0148(6) 0.0188(6) 0.0237(6) 0.0009(5) 0.0081(5) 0.0002(5)
 C17 0.0237(7) 0.0218(7) 0.0296(7) -0.0033(5) 0.0164(6) -0.0033(5)
 C18 0.0362(8) 0.0266(7) 0.0456(9) -0.0082(6) 0.0289(7) -0.0026(6)
 C19 0.0268(8) 0.0322(8) 0.0526(10) 0.0017(6) 0.0247(7) -0.0057(7)
 C20 0.0235(7) 0.0172(6) 0.0222(6) -0.0008(5) 0.0090(5) 0.0001(5)
 C21 0.0367(8) 0.0386(8) 0.0281(7) -0.0030(7) 0.0193(7) -0.0020(6)
 C22 0.0276(8) 0.0311(8) 0.0274(7) -0.0006(6) 0.0023(6) 0.0014(6)
 C23 0.0177(6) 0.0230(7) 0.0280(7) 0.0009(5) 0.0064(5) 0.0067(5)
 C24 0.0239(7) 0.0559(10) 0.0232(7) -0.0026(7) 0.0029(6) 0.0059(7)
 C25 0.0292(9) 0.0270(8) 0.0794(14) 0.0053(7) -0.0000(9) 0.0197(9)
 C1S 0.0893(16) 0.0237(8) 0.0357(9) -0.0105(9) -0.0020(10) -0.0008(7)
 C2S 0.0793(15) 0.0278(9) 0.0737(14) 0.0130(9) 0.0524(12) 0.0080(9)
 C3S 0.0500(12) 0.0377(11) 0.119(2) 0.0035(9) 0.0399(13) 0.0214(12)

loop_
  _geom_bond_atom_site_label_1
  _geom_bond_atom_site_label_2
  _geom_bond_distance
  _geom_bond_site_symmetry_2
  _geom_bond_publ_flag
 C1 H1 0.9500 . ?
 C1 C2 1.3876(18) . ?
 C1 C6 1.4080(17) . ?
 O1 S1 1.4370(10) . ?
 S1 O2 1.4378(10) . ?
 S1 C5 1.7538(13) . ?
 S1 C9 1.7706(12) . ?
 Si1 C16 1.8515(13) . ?
 Si1 C17 1.8885(13) . ?
 Si1 C20 1.8816(13) . ?
 Si1 C23 1.8847(14) . ?
 C2 C3 1.4042(18) . ?
 C2 C11 1.5317(17) . ?
 C3 H3 0.9500 . ?
 C3 C4 1.3844(18) . ?
 C4 H4 0.9500 . ?
 C4 C5 1.3931(18) . ?
 C5 C6 1.4023(17) . ?
 C6 C7 1.4645(17) . ?
 C7 C8 1.3919(17) . ?
 C7 C15 1.4270(17) . ?
 C8 C9 1.4394(17) . ?
 C8 C10 1.4349(17) . ?
 C9 C10 1.3570(18) 3_655 ?
 C10 H10 0.9500 . ?
 C11 C12 1.5302(18) . ?
 C11 C13 1.5376(17) . ?
 C11 C14 1.5353(18) . ?
 C12 H12a 0.9800 . ?
 C12 H12b 0.9800 . ?
 C12 H12c 0.9800 . ?
 C13 H13a 0.9800 . ?
 C13 H13b 0.9800 . ?
 C13 H13c 0.9800 . ?
 C14 H14a 0.9800 . ?
 C14 H14b 0.9800 . ?
 C14 H14c 0.9800 . ?
 C15 C16 1.2092(19) . ?
 C17 H17 1.0000 . ?
 C17 C18 1.5397(19) . ?
 C17 C19 1.535(2) . ?
 C18 H18a 0.9800 . ?
 C18 H18b 0.9800 . ?
 C18 H18c 0.9800 . ?
 C19 H19a 0.9800 . ?
 C19 H19b 0.9800 . ?
 C19 H19c 0.9800 . ?
 C20 H20 1.0000 . ?
 C20 C21 1.5339(19) . ?
 C20 C22 1.5334(19) . ?
 C21 H21a 0.9800 . ?
 C21 H21b 0.9800 . ?
 C21 H21c 0.9800 . ?
 C22 H22a 0.9800 . ?
 C22 H22b 0.9800 . ?
 C22 H22c 0.9800 . ?
 C23 H23 1.0000 . ?
 C23 C24 1.529(2) . ?
 C23 C25 1.532(2) . ?
 C24 H24a 0.9800 . ?
 C24 H24b 0.9800 . ?
 C24 H24c 0.9800 . ?
 C25 H25a 0.9800 . ?
 C25 H25b 0.9800 . ?
 C25 H25c 0.9800 . ?
 C1S H1Sa 0.9900 . ?
 C1S H1Sb 0.9900 . ?
 C1S C2S 1.497(3) . ?
 C1S C3S 1.508(3) 3_756 ?
 C2S H2Sa 0.9900 . ?
 C2S H2Sb 0.9900 . ?
 C2S C3S 1.517(3) . ?
 C3S H3Sa 0.9900 . ?
 C3S H3Sb 0.9900 . ?

loop_
  _geom_angle_atom_site_label_1
  _geom_angle_atom_site_label_2
  _geom_angle_atom_site_label_3
  _geom_angle
  _geom_angle_site_symmetry_1
  _geom_angle_site_symmetry_3
  _geom_angle_publ_flag
 C2 C1 H1 118.57(7) . . ?
 C6 C1 H1 118.57(7) . . ?
 C6 C1 C2 122.86(11) . . ?
 O2 S1 O1 117.58(6) . . ?
 C5 S1 O1 108.62(6) . . ?
 C5 S1 O2 109.45(6) . . ?
 C9 S1 O1 107.98(6) . . ?
 C9 S1 O2 108.65(6) . . ?
 C9 S1 C5 103.65(6) . . ?
 C17 Si1 C16 108.66(6) . . ?
 C20 Si1 C16 106.68(6) . . ?
 C20 Si1 C17 114.08(6) . . ?
 C23 Si1 C16 103.86(6) . . ?
 C23 Si1 C17 112.65(6) . . ?
 C23 Si1 C20 110.21(6) . . ?
 C3 C2 C1 117.92(11) . . ?
 C11 C2 C1 122.20(11) . . ?
 C11 C2 C3 119.83(11) . . ?
 H3 C3 C2 119.55(7) . . ?
 C4 C3 C2 120.90(11) . . ?
 C4 C3 H3 119.55(7) . . ?
 H4 C4 C3 119.98(7) . . ?
 C5 C4 C3 120.04(12) . . ?
 C5 C4 H4 119.98(7) . . ?
 C4 C5 S1 116.16(10) . . ?
 C6 C5 S1 122.74(9) . . ?
 C6 C5 C4 121.06(11) . . ?
 C5 C6 C1 117.19(11) . . ?
 C7 C6 C1 119.80(11) . . ?
 C7 C6 C5 122.87(11) . . ?
 C8 C7 C6 123.67(11) . . ?
 C15 C7 C6 117.10(11) . . ?
 C15 C7 C8 119.04(11) . . ?
 C9 C8 C7 123.61(11) . . ?
 C10 C8 C7 120.96(11) . . ?
 C10 C8 C9 115.37(11) . . ?
 C8 C9 S1 121.51(9) . . ?
 C10 C9 S1 115.58(9) 3_655 . ?
 C10 C9 C8 122.76(11) 3_655 . ?
 C9 C10 C8 121.86(12) 3_655 . ?
 H10 C10 C8 119.07(7) . . ?
 H10 C10 C9 119.07(7) . 3_655 ?
 C12 C11 C2 112.42(10) . . ?
 C13 C11 C2 108.22(10) . . ?
 C13 C11 C12 108.56(11) . . ?
 C14 C11 C2 109.84(10) . . ?
 C14 C11 C12 108.32(11) . . ?
 C14 C11 C13 109.42(11) . . ?
 H12a C12 C11 109.5 . . ?
 H12b C12 C11 109.5 . . ?
 H12b C12 H12a 109.5 . . ?
 H12c C12 C11 109.5 . . ?
 H12c C12 H12a 109.5 . . ?
 H12c C12 H12b 109.5 . . ?
 H13a C13 C11 109.5 . . ?
 H13b C13 C11 109.5 . . ?
 H13b C13 H13a 109.5 . . ?
 H13c C13 C11 109.5 . . ?
 H13c C13 H13a 109.5 . . ?
 H13c C13 H13b 109.5 . . ?
 H14a C14 C11 109.5 . . ?
 H14b C14 C11 109.5 . . ?
 H14b C14 H14a 109.5 . . ?
 H14c C14 C11 109.5 . . ?
 H14c C14 H14a 109.5 . . ?
 H14c C14 H14b 109.5 . . ?
 C16 C15 C7 177.26(13) . . ?
 C15 C16 Si1 172.77(11) . . ?
 H17 C17 Si1 106.76(4) . . ?
 C18 C17 Si1 112.09(9) . . ?
 C18 C17 H17 106.76(8) . . ?
 C19 C17 Si1 113.81(10) . . ?
 C19 C17 H17 106.76(8) . . ?
 C19 C17 C18 110.19(12) . . ?
 H18a C18 C17 109.5 . . ?
 H18b C18 C17 109.5 . . ?
 H18b C18 H18a 109.5 . . ?
 H18c C18 C17 109.5 . . ?
 H18c C18 H18a 109.5 . . ?
 H18c C18 H18b 109.5 . . ?
 H19a C19 C17 109.5 . . ?
 H19b C19 C17 109.5 . . ?
 H19b C19 H19a 109.5 . . ?
 H19c C19 C17 109.5 . . ?
 H19c C19 H19a 109.5 . . ?
 H19c C19 H19b 109.5 . . ?
 H20 C20 Si1 107.35(4) . . ?
 C21 C20 Si1 111.59(10) . . ?
 C21 C20 H20 107.35(8) . . ?
 C22 C20 Si1 113.07(10) . . ?
 C22 C20 H20 107.35(8) . . ?
 C22 C20 C21 109.85(12) . . ?
 H21a C21 C20 109.5 . . ?
 H21b C21 C20 109.5 . . ?
 H21b C21 H21a 109.5 . . ?
 H21c C21 C20 109.5 . . ?
 H21c C21 H21a 109.5 . . ?
 H21c C21 H21b 109.5 . . ?
 H22a C22 C20 109.5 . . ?
 H22b C22 C20 109.5 . . ?
 H22b C22 H22a 109.5 . . ?
 H22c C22 C20 109.5 . . ?
 H22c C22 H22a 109.5 . . ?
 H22c C22 H22b 109.5 . . ?
 H23 C23 Si1 106.74(4) . . ?
 C24 C23 Si1 111.83(10) . . ?
 C24 C23 H23 106.74(8) . . ?
 C25 C23 Si1 113.39(10) . . ?
 C25 C23 H23 106.74(10) . . ?
 C25 C23 C24 110.96(14) . . ?
 H24a C24 C23 109.5 . . ?
 H24b C24 C23 109.5 . . ?
 H24b C24 H24a 109.5 . . ?
 H24c C24 C23 109.5 . . ?
 H24c C24 H24a 109.5 . . ?
 H24c C24 H24b 109.5 . . ?
 H25a C25 C23 109.5 . . ?
 H25b C25 C23 109.5 . . ?
 H25b C25 H25a 109.5 . . ?
 H25c C25 C23 109.5 . . ?
 H25c C25 H25a 109.5 . . ?
 H25c C25 H25b 109.5 . . ?
 H1Sb C1S H1Sa 108.0 . . ?
 C2S C1S H1Sa 109.38(11) . . ?
 C2S C1S H1Sb 109.38(10) . . ?
 C3S C1S H1Sa 109.38(12) 3_756 . ?
 C3S C1S H1Sb 109.38(11) 3_756 . ?
 C3S C1S C2S 111.27(17) 3_756 . ?
 H2Sa C2S C1S 109.53(11) . . ?
 H2Sb C2S C1S 109.53(11) . . ?
 H2Sb C2S H2Sa 108.1 . . ?
 C3S C2S C1S 110.57(17) . . ?
 C3S C2S H2Sa 109.53(15) . . ?
 C3S C2S H2Sb 109.53(12) . . ?
 C2S C3S C1S 110.49(18) . 3_756 ?
 H3Sa C3S C1S 109.55(12) . 3_756 ?
 H3Sa C3S C2S 109.55(15) . . ?
 H3Sb C3S C1S 109.55(13) . 3_756 ?
 H3Sb C3S C2S 109.55(12) . . ?
 H3Sb C3S H3Sa 108.1 . . ?

loop_
  _geom_torsion_atom_site_label_1
  _geom_torsion_atom_site_label_2
  _geom_torsion_atom_site_label_3
  _geom_torsion_atom_site_label_4
  _geom_torsion
  _geom_torsion_site_symmetry_1
  _geom_torsion_site_symmetry_2
  _geom_torsion_site_symmetry_3
  _geom_torsion_site_symmetry_4
  _geom_torsion_publ_flag
 C1 C2 C3 C4 0.63(14) . . . . ?
 C1 C2 C11 C12 -7.85(13) . . . . ?
 C1 C2 C11 C13 112.05(13) . . . . ?
 C1 C2 C11 C14 -128.54(13) . . . . ?
 C1 C6 C5 S1 -176.50(9) . . . . ?
 C1 C6 C5 C4 0.94(14) . . . . ?
 C1 C6 C7 C8 -173.40(11) . . . . ?
 C1 C6 C7 C15 1.45(13) . . . . ?
 S1 C5 C4 C3 178.26(10) . . . . ?
 S1 C5 C6 C7 7.79(12) . . . . ?
 S1 C9 C8 C7 -8.08(12) . . . . ?
 S1 C9 C8 C10 174.57(10) . . . . ?
 S1 C9 C10 C8 -174.75(9) . . 3_655 3_655 ?
 C2 C3 C4 C5 -1.48(15) . . . . ?
 C3 C4 C5 C6 0.66(15) . . . . ?
 C4 C5 C6 C7 -174.76(12) . . . . ?
 C5 C6 C7 C8 2.20(15) . . . . ?
 C5 C6 C7 C15 177.05(12) . . . . ?
 C6 C7 C8 C9 -1.93(15) . . . . ?
 C6 C7 C8 C10 175.28(12) . . . . ?
 C7 C8 C9 C10 176.38(12) . . . 3_655 ?
 C7 C8 C10 C9 -176.47(12) . . . 3_655 ?
 C8 C9 C10 C8 1.03(12) . . 3_655 3_655 ?
 C8 C10 C9 C8 -1.03(12) . . 3_655 3_655 ?
 C1S C2S C3S C1S 56.37(19) . . . 3_756 ?
 C1S C3S C2S C1S 56.4(2) 3_756 . . . ?

loop_
  _diffrn_refln_index_h
  _diffrn_refln_index_k
  _diffrn_refln_index_l
  _diffrn_refln_intensity_net
  _diffrn_refln_intensity_u
  _diffrn_refln_scale_group_code
 -1 0 0 39679.2 283.807 2
 1 0 0 40757.6 288.758 2
 2 0 0 144997 787.95 2
 -2 0 0 148826 766.1 2
 3 0 0 55185.6 654.11 10
 3 0 0 54042.9 594.197 2
 -3 0 0 55454.2 583.313 2
 3 0 0 55708 642.632 5
 4 0 0 74192.3 888.331 10
 -4 0 0 78010.6 801.824 2
 4 0 0 77035.3 839.869 2
 4 0 0 72016.6 865.284 5
 -4 0 0 73558.7 806.403 4
 4 0 0 72573.4 759.724 6
 5 0 0 521183 2302.12 6
 5 0 0 529804 2563.22 2
 5 0 0 525776 2677.79 10
 -5 0 0 534514 2461.21 4
 -5 0 0 544757 2416.05 2
 5 0 0 512690 2618.73 5
 6 0 0 677822 3370.52 5
 6 0 0 694398 3455.53 10
 6 0 0 694717 2987.05 6
 -6 0 0 673470 3106.02 4
 7 0 0 4599.49 312.878 5
 -7 0 0 4663.32 289.435 4
 7 0 0 4411.39 265.334 6
 -8 0 0 32162 812.869 4
 8 0 0 33496.3 916.179 5
 9 0 0 4624.22 376.289 5
 -9 0 0 4963.65 344.005 4
 10 0 0 45192.4 985.332 26
 10 0 0 44753.2 990.365 23
 10 0 0 45081.2 1234.43 5
 10 0 0 45417.9 922.932 12
 10 0 0 45783.9 952.748 40
 10 0 0 49283.6 1051.79 46
 10 0 0 44006.6 1002.09 51
 10 0 0 46518.5 1046.33 44
 10 0 0 44508.1 1008.68 36
 10 0 0 44934.3 997.29 35
 10 0 0 47277.8 1076.69 33
 11 0 0 44723.6 1007.45 23
 11 0 0 44819.9 992.851 26
 11 0 0 44102.2 920.904 12
 11 0 0 42738.9 1020.22 51
 11 0 0 43581.8 952.426 40
 11 0 0 45446.9 1064.55 44
 11 0 0 44959.6 1045.67 36
 11 0 0 43441.9 1061.41 33
 11 0 0 44345.1 1020.03 35
 12 0 0 47118.3 988.196 26
 12 0 0 44656.2 985.348 23
 12 0 0 43753.1 878.319 12
 12 0 0 42635.7 921.958 40
 12 0 0 48860.9 1094.08 44
 12 0 0 45636 1078.49 33
 12 0 0 44674.4 1029.35 36
 12 0 0 44079.5 1000.88 35
 13 0 0 3805.54 274.312 23
 13 0 0 3209.6 219.727 12
 13 0 0 4008.62 295.716 44
 13 0 0 3473.1 246.761 40
 13 0 0 3517.27 275.488 35
 13 0 0 3222.97 275.097 33
 13 0 0 3448.15 273.287 36
 14 0 0 1575.44 155.26 23
 14 0 0 1370.6 150.027 36
 14 0 0 1454.94 163.562 33
 14 0 0 1352.02 148.638 35
 -1 1 0 58115 388.413 2
 1 -1 0 57159.6 394.106 2
 -1 -1 0 56349.8 330.881 1
 -1 -1 0 56838 359.552 3
 -1 -1 0 58918.9 353.208 2
 -2 1 0 196730 928.74 2
 2 1 0 196147 879.167 2
 -2 -1 0 193909 893.009 2
 3 1 0 20509.9 374.248 6
 3 1 0 20487.4 378.253 5
 -3 1 0 21842.6 372.17 2
 3 1 0 20888.5 402.75 10
 -3 -1 0 22150.1 367.315 2
 -3 1 0 21734.2 390.583 4
 3 -1 0 21468.4 396.734 2
 3 1 0 21799.1 365.442 2
 -4 -1 0 14725.9 355.698 2
 4 -1 0 15125.8 386.783 2
 4 1 0 14341.1 361.102 6
 4 1 0 14582.4 393.112 10
 4 1 0 14334.5 374.213 5
 -4 1 0 14313.9 367.118 4
 4 -1 0 14538.5 319.841 6
 -4 1 0 15537.5 368.977 2
 4 1 0 15089.2 362.707 2
 4 -1 0 14863.4 398.776 10
 4 -1 0 15121.1 402.803 5
 5 1 0 1420.13 143.807 10
 5 -1 0 1977.79 162.723 2
 -5 1 0 1478.13 129.034 2
 5 -1 0 1407.16 143.198 5
 5 1 0 1373.68 137.42 5
 5 1 0 1666.45 141.607 6
 5 -1 0 1361.54 115.411 6
 -5 -1 0 1434.36 131.415 4
 -5 -1 0 1516.14 130.254 2
 5 1 0 1425.61 128.853 2
 -5 1 0 1360.03 132.142 4
 -6 1 0 1302.15 143.324 4
 -6 -1 0 1187.3 132.221 4
 6 1 0 1295.69 153.86 5
 6 -1 0 1207.76 153.732 5
 6 -1 0 1115.93 117.252 6
 6 1 0 1309 142.228 6
 6 1 0 1191.1 152.392 10
 7 1 0 2585.52 212.729 6
 -7 1 0 2620.09 225.095 4
 -7 -1 0 2415.88 205.087 4
 7 1 0 2344.31 220.288 5
 7 1 0 2593.07 237.725 10
 7 -1 0 2509.26 237.405 5
 8 1 0 47848.6 977.967 6
 8 -1 0 47768.2 1117.97 5
 -8 1 0 45578.1 987.697 4
 -8 -1 0 45676.4 947.071 4
 8 1 0 47006.8 1068.91 5
 -9 1 0 28836 837.2 4
 9 -1 0 30057.4 958.062 5
 9 1 0 30545.8 930.217 5
 10 1 0 12972.2 527.237 23
 10 -1 0 13137.2 541.417 23
 10 1 0 12748.9 534.255 25
 10 1 0 13092.1 542.565 26
 10 1 0 12831.2 644.372 5
 10 1 0 12726 482.505 12
 10 -1 0 13625.8 687.844 5
 10 -1 0 12395.5 490.109 12
 10 -1 0 13793.7 558.848 51
 10 -1 0 12849.2 548.7 44
 10 -1 0 13115.1 507.885 40
 10 1 0 14078.7 570.889 46
 10 -1 0 14012.8 557.533 46
 10 1 0 12529.4 550.808 44
 10 1 0 13535.7 525.004 40
 10 1 0 12506.7 537.205 51
 10 -1 0 12906.7 569.318 33
 10 -1 0 12445.7 550.667 36
 10 1 0 12050.4 546.834 33
 10 1 0 12368.6 522.604 35
 10 1 0 12306.1 527.592 36
 10 -1 0 12318.2 530.522 35
 11 1 0 282.891 94.6232 26
 11 1 0 226.843 102.497 23
 11 -1 0 328.333 104.907 23
 11 -1 0 206.42 80.4034 12
 11 1 0 209.286 76.3318 12
 11 1 0 450.855 133.84 46
 11 -1 0 217.77 88.758 40
 11 -1 0 410.902 122.472 44
 11 1 0 316.689 104.296 40
 11 1 0 163.442 96.9251 51
 11 1 0 219.382 110.99 44
 11 -1 0 315.269 112.621 51
 11 -1 0 161.785 97.3349 35
 11 -1 0 106.123 78.9579 36
 11 1 0 191.358 95.3597 35
 11 1 0 125.925 83.1844 33
 11 -1 0 145.85 82.152 33
 11 1 0 135.663 89.2868 36
 12 1 0 10930.2 484.943 23
 12 1 0 12450.8 523.087 26
 12 -1 0 12089.6 522.408 23
 12 1 0 11451.2 452.87 12
 12 -1 0 12085.7 469.897 12
 12 -1 0 11538.2 521.245 51
 12 -1 0 11547 473.763 40
 12 1 0 12445.3 555.761 44
 12 -1 0 12604.6 545.896 44
 12 1 0 11510.6 485.6 40
 12 1 0 11496.3 519.892 36
 12 -1 0 12020.9 544.302 36
 12 -1 0 11427.4 522.142 35
 12 1 0 11668.4 511.625 35
 12 1 0 11668.1 539.968 33
 12 -1 0 12282.7 561.521 33
 13 -1 0 501.466 113.615 23
 13 1 0 386.66 90.3481 26
 13 1 0 296.265 94.3103 23
 13 -1 0 205.956 67.6466 12
 13 1 0 72.6043 71.1016 12
 13 1 0 329.756 107.626 44
 13 1 0 262.388 83.2991 40
 13 -1 0 261.229 72.2158 40
 13 -1 0 328.624 105.946 44
 13 1 0 322.608 98.8858 36
 13 -1 0 373.174 110.676 33
 13 1 0 103.004 74.0151 35
 13 -1 0 344.35 104.981 35
 13 -1 0 155.663 75.5541 36
 13 1 0 186.407 91.6656 33
 14 1 0 213.693 77.9832 23
 14 -1 0 65.9879 63.6835 23
 14 1 0 47.5133 48.8696 40
 14 1 0 -23.2769 68.6173 36
 14 1 0 23.4106 57.5278 35
 14 -1 0 83.3844 59.5459 33
 14 1 0 107.728 68.0191 33
 14 -1 0 177.399 75.7113 36
 14 -1 0 65.205 62.7733 35
 0 2 0 256272 826.3 1
 0 2 0 256758 839.504 3
 -1 -2 0 89.4688 21.2551 3
 1 2 0 567.511 46.137 3
 1 2 0 634.302 45.3541 1
 -1 2 0 95.9024 24.4079 1
 -2 2 0 337621 1317.6 2
 2 -2 0 335976 1390.33 2
 -2 -2 0 335613 1202.73 2
 -2 -2 0 331621 1130.09 1
 -2 -2 0 333378 1240.2 3
 -3 -2 0 49960.3 562.031 2
 -3 2 0 49888.8 590.778 2
 -3 -2 0 48910.7 513.939 1
 3 2 0 47118.1 605.255 6
 -3 -2 0 48752 559.471 3
 3 2 0 48011.2 620.797 10
 3 2 0 45579.8 544.949 5
 3 -2 0 48465.5 633.983 2
 -4 2 0 249770 1579.83 4
 4 2 0 247001 1636.68 10
 4 2 0 237632 1472.32 5
 -4 -2 0 248343 1446.96 3
 -4 -2 0 242993 1437.63 2
 4 2 0 241886 1557.14 6
 -4 2 0 258123 1529.03 2
 4 -2 0 248414 1672.97 2
 -4 -2 0 244024 1339.45 1
 4 -2 0 247168 1673.54 5
 -5 -2 0 68365.1 794.354 1
 -5 -2 0 67544.4 853.172 2
 5 2 0 69204.5 917.788 5
 -5 2 0 68825.6 890.805 2
 -5 2 0 68172.1 926.247 4
 5 -2 0 66502.8 981.795 5
 5 2 0 66942.6 914.133 6
 5 2 0 66532.9 969.145 10
 6 2 0 124095 1396.69 5
 -6 2 0 125855 1403.95 4
 6 2 0 123413 1376.06 6
 6 2 0 120915 1453.09 10
 -6 -2 0 123542 1275.33 4
 6 -2 0 123843 1501.52 5
 -7 -2 0 23196.7 612.203 4
 -7 2 0 24435.3 681.255 4
 7 2 0 24672.1 691.566 5
 7 -2 0 23447.1 727.126 5
 7 2 0 23791.6 717.302 10
 7 2 0 23628.4 659.976 6
 8 2 0 3501.37 286.552 5
 8 2 0 3427.88 275.907 6
 8 2 0 3750.32 316.871 10
 8 -2 0 3741.53 320.294 5
 -8 2 0 3398.1 277.335 4
 9 -2 0 2268.62 277.1 5
 9 2 0 2619.29 268.18 5
 -9 2 0 1997.13 229.769 4
 10 2 0 3209.13 278.654 26
 10 2 0 2819.79 259.496 25
 10 2 0 2950.52 256.113 23
 10 -2 0 2972.76 270.38 23
 -10 2 0 2686.46 276.898 4
 10 2 0 2875.16 228.115 12
 10 2 0 2843.49 298.671 5
 10 -2 0 2759.66 240.832 12
 10 -2 0 3205.7 348.794 5
 10 -2 0 2374.39 236.367 51
 10 -2 0 2839.32 258.969 44
 10 2 0 3225.49 282.852 51
 10 2 0 2875.45 267.219 44
 10 2 0 3040.23 258.419 40
 10 -2 0 2896.41 239.241 40
 10 2 0 3138.49 282.667 46
 10 -2 0 2847.25 268.988 36
 10 -2 0 3067.39 283.417 33
 10 2 0 3301.67 288.758 33
 10 2 0 2654.46 251.269 36
 10 2 0 2847.99 253.034 35
 11 2 0 12118.9 540.4 26
 11 -2 0 12250.1 542.305 23
 11 2 0 12402.9 520.493 23
 11 2 0 11888.9 470.027 12
 11 -2 0 11923.8 497.637 12
 11 2 0 11730.9 548.832 44
 11 -2 0 12604.3 548.284 44
 11 -2 0 11718.8 528.041 51
 11 2 0 14069.2 598.351 46
 11 2 0 12558.6 521.165 40
 11 2 0 12081.7 551.62 51
 11 -2 0 11735.2 479.486 40
 11 -2 0 11381.6 542.629 35
 11 2 0 11862.9 552.023 33
 11 -2 0 12087.9 564.372 33
 11 2 0 11515 522.493 36
 11 2 0 11853.1 518.557 35
 11 -2 0 11908.7 558.078 36
 12 2 0 32612.5 823.413 23
 12 2 0 33205.2 866.873 26
 12 -2 0 32659 858.542 23
 12 -2 0 32791.8 781.771 12
 12 2 0 31424 727.316 12
 12 -2 0 33813.5 878.376 44
 12 2 0 31619.6 807.541 40
 12 2 0 32972.6 905.696 44
 12 -2 0 31281.6 841.38 51
 12 -2 0 32056.1 882.955 36
 12 2 0 32315.1 856.353 36
 12 2 0 31056 865.555 33
 12 -2 0 32204.1 901.2 33
 12 -2 0 31578.4 879.969 35
 12 2 0 30521.2 804.079 35
 13 2 0 2136.29 205.267 23
 13 -2 0 2163.29 213.884 23
 13 2 0 1953.26 198.624 26
 13 2 0 2020.37 173.491 12
 13 -2 0 2093.35 182.233 12
 13 2 0 2074.57 195.097 40
 13 2 0 2124.66 225.541 44
 13 -2 0 2278.56 215.995 44
 13 -2 0 2194.03 227.086 33
 13 -2 0 1797.67 206.985 36
 13 2 0 2236.01 223.341 33
 13 -2 0 2240.58 222.599 35
 13 2 0 1899.95 196.04 35
 13 2 0 2034.62 207.646 36
 14 -2 0 17050 485.784 23
 14 2 0 16869.9 475.103 23
 14 2 0 16668.1 462.145 40
 14 2 0 15839.1 483.598 36
 14 -2 0 16282.8 512.969 33
 14 2 0 16419.3 500.449 33
 14 -2 0 16075.7 494.916 36
 14 -2 0 16452.2 497.154 35
 14 2 0 15759.3 466.265 35
 0 -3 0 85.8819 25.5362 1
 0 3 0 194.054 32.5817 1
 1 3 0 2241.14 99.4953 1
 -1 3 0 2007.25 97.807 1
 -1 3 0 2245.9 98.9179 3
 1 3 0 2097.55 100.191 3
 -1 -3 0 2209.82 99.2776 3
 -1 -3 0 2135.55 91.8513 1
 -2 3 0 70137.4 629.146 1
 2 3 0 68723.9 667.028 10
 2 3 0 66378.8 641.251 3
 -2 -3 0 70354.9 567.493 1
 2 -3 0 71317.6 674.103 5
 2 3 0 66803.1 586.844 1
 -2 -3 0 68319.1 601.003 3
 3 3 0 195166 1321.24 10
 3 3 0 177912 1035.6 5
 3 -3 0 198745 1375.76 2
 -3 -3 0 208713 1110.66 1
 -3 -3 0 201351 1165.48 2
 3 -3 0 194635 1146.42 7
 3 -3 0 208293 1372.65 5
 -3 3 0 170589 1202.97 4
 -3 -3 0 200303 1180.9 3
 3 3 0 188551 1283.71 6
 -3 3 0 209970 1287.64 2
 4 -3 0 169621 1450.3 2
 4 3 0 162820 1340.11 6
 -4 -3 0 165012 1210.39 2
 4 -3 0 167964 1424.34 5
 -4 -3 0 171294 1136.77 1
 4 3 0 162169 1372.45 10
 -4 -3 0 170045 1231.15 3
 -4 3 0 173613 1318.63 2
 4 3 0 155367 1178.7 5
 4 -3 0 156284 1100.97 7
 -4 3 0 167989 1350.98 4
 5 -3 0 154922 1537.88 5
 5 3 0 148634 1481.5 10
 5 3 0 150273 1338.73 5
 -5 -3 0 157507 1208.49 1
 5 3 0 151731 1434.06 6
 -5 3 0 156879 1439.27 4
 -5 -3 0 146005 1277.55 2
 6 3 0 5449.26 287.656 5
 -6 3 0 5505.41 305.296 4
 6 3 0 5227.46 312.169 10
 -6 -3 0 5187.45 260.147 4
 6 3 0 5187.66 296.624 6
 6 -3 0 5105.38 315.564 5
 7 3 0 156950 1762.38 6
 7 3 0 155599 1854.86 10
 -7 3 0 157085 1759.52 4
 7 3 0 161823 1726.47 5
 7 -3 0 159466 1925.96 5
 8 3 0 23300.1 719.163 5
 -8 3 0 22608.3 722.779 4
 8 3 0 22294.9 717.574 6
 8 -3 0 22882.9 803.706 5
 8 3 0 21744.1 760.822 10
 -9 3 0 47111.9 1113.02 4
 9 3 0 48884.7 1139.23 6
 9 -3 0 49142.2 1271.73 5
 9 3 0 50121.2 1140.77 5
 10 3 0 3460.12 279.013 25
 10 3 0 3487.1 277.184 23
 10 -3 0 3636.18 302.202 23
 10 3 0 3577.52 297.549 26
 10 3 0 3802.77 265.152 12
 10 -3 0 3960.82 292.407 12
 -10 3 0 3492.27 317.768 4
 10 -3 0 3488.14 370.97 5
 10 3 0 3837.63 308.334 14
 10 3 0 3732.06 305.633 51
 10 3 0 3423.38 293.685 44
 10 3 0 3600.41 301.873 46
 10 -3 0 3617.04 287.427 51
 10 3 0 3675.11 282.621 40
 10 -3 0 3933.8 301.816 44
 10 3 0 3526.37 295.37 33
 10 -3 0 3697.99 311.91 36
 10 3 0 3569.26 289.589 36
 10 3 0 3655.37 282.254 35
 10 -3 0 3841.9 312.192 33
 11 3 0 4426.73 317.431 23
 11 3 0 4622.59 340.201 26
 11 -3 0 4685.23 341.219 23
 11 -3 0 4766.07 320.389 12
 11 3 0 4596.13 291.491 12
 11 -3 0 4844.56 337.745 44
 11 3 0 4819.91 357.031 46
 11 3 0 4617.29 349.002 44
 11 3 0 4547.45 317.7 40
 11 -3 0 4616.87 327.743 51
 11 -3 0 4220.14 336.262 33
 11 3 0 4851.83 352.125 33
 11 3 0 4431.79 326.126 36
 11 -3 0 4334.08 347.674 35
 11 -3 0 4316.52 338.8 36
 11 3 0 4492.27 319.081 35
 12 -3 0 2744.61 261.335 23
 12 3 0 2696.75 242.378 23
 12 3 0 2875.61 265.318 26
 12 -3 0 2716.45 236.92 12
 12 3 0 2628.19 216.071 12
 12 -3 0 2740.59 250.287 44
 12 3 0 2793.15 247.636 40
 12 3 0 2626.3 262.609 44
 12 -3 0 2504.44 239.248 51
 12 -3 0 2907.53 276.474 33
 12 3 0 2419.99 233.393 35
 12 3 0 2862.2 261.034 36
 12 -3 0 2599.16 265.753 36
 12 3 0 2640.81 254.255 33
 12 -3 0 2693.78 264.486 35
 13 -3 0 58759.8 1046.94 23
 13 3 0 57118.5 990.539 23
 13 3 0 59683.1 1077.56 26
 13 -3 0 56027.7 916.132 12
 13 3 0 58769.6 1118.82 44
 13 3 0 57035 1000.09 40
 13 -3 0 59108 1111.8 33
 13 -3 0 58920.2 1104.55 36
 13 3 0 57309.8 995.533 35
 13 -3 0 58489.7 1093.44 35
 13 3 0 58447.3 1056.01 36
 13 3 0 56900.3 1045.73 33
 14 -3 0 9327 355.078 23
 14 3 0 8804.29 340.68 23
 14 3 0 8809 338.762 40
 14 3 0 8284 343.041 33
 14 3 0 8416.18 348.802 36
 14 -3 0 8698.86 361.557 35
 14 -3 0 8723.99 364.231 36
 14 3 0 8692.34 334.102 35
 14 -3 0 8754.2 367.813 33
 0 4 0 204044 1079.56 3
 0 4 0 206714 1072.32 1
 -1 4 0 643038 1907.35 4
 -1 4 0 656599 1965.92 1
 -1 -4 0 627790 1798.08 1
 1 4 0 634474 1899.14 1
 -1 4 0 645232 1906.85 3
 1 4 0 680652 2007.8 9
 1 4 0 611630 1944.12 3
 2 4 0 10409.1 282.886 6
 -2 4 0 10311.3 277.368 4
 2 4 0 10815.9 267.583 1
 2 4 0 11151.1 295.229 10
 2 4 0 10293.5 280.399 3
 -2 -4 0 10788.7 247.346 1
 -2 -4 0 10904.6 264.664 3
 2 -4 0 10434.8 284.643 7
 2 -4 0 10564.7 272.916 5
 -2 4 0 11495.5 282.92 1
 -3 -4 0 44265.6 593.56 2
 3 -4 0 45987.3 670.831 5
 -3 4 0 44643.6 652.395 4
 -3 -4 0 46325.8 605.402 3
 3 -4 0 45634.1 715.215 2
 3 4 0 46008.2 667.013 6
 3 4 0 43564.4 505.851 9
 -3 -4 0 48141.4 569.575 1
 3 4 0 43064.4 500.403 5
 3 -4 0 45211.7 625.345 7
 -3 4 0 48867.7 636.827 1
 3 4 0 44428.3 665.494 10
 4 -4 0 114714 1059.01 7
 4 4 0 115256 1171.59 6
 -4 4 0 115104 1164.43 4
 -4 -4 0 121456 1088.33 3
 4 4 0 114403 1200.32 10
 -4 -4 0 115837 1055.6 2
 4 -4 0 118987 1228.26 5
 4 4 0 112679 965.214 5
 -4 -4 0 124325 1003.81 1
 -4 4 0 121374 1098.13 1
 5 4 0 17797.8 440.102 5
 -5 4 0 19596.9 527.353 4
 5 -4 0 18633 554.052 5
 -5 -4 0 18689.7 428.733 1
 5 4 0 17665.8 511.683 6
 -5 -4 0 17668.2 456.086 2
 5 4 0 17281.3 523.022 10
 6 -4 0 266.177 87.7207 5
 6 4 0 101.595 61.6802 10
 -6 4 0 105.162 63.4812 4
 6 4 0 157.531 56.5164 5
 7 4 0 5632.29 364.352 10
 7 4 0 5908.18 357.624 6
 7 -4 0 6173.82 389.949 5
 7 4 0 6622.08 339.061 5
 -7 4 0 6695.18 373.2 4
 -8 4 0 973.188 162.663 4
 8 -4 0 1017.66 181.586 5
 8 4 0 686.196 143.401 10
 8 4 0 1143.08 173.969 6
 9 4 0 80818.3 1232.03 23
 9 4 0 83673.7 1358.92 26
 9 -4 0 83381.7 1367.75 23
 9 4 0 81070 1511.69 6
 9 4 0 84585.2 1367.06 14
 9 -4 0 85596.5 1716.21 5
 9 4 0 80618.1 1603.38 10
 -9 4 0 83266.8 1504 4
 9 4 0 85339.4 1272.23 40
 9 4 0 79717.5 1322.54 44
 9 4 0 90915.3 1389.67 51
 9 4 0 84292.3 1367.59 46
 9 -4 0 84746.4 1365.37 33
 9 4 0 82746.1 1291.83 36
 9 4 0 83090.8 1245.51 35
 9 4 0 77662.2 1277.66 33
 10 4 0 1280.35 175.136 23
 10 4 0 1116.2 166.928 25
 10 -4 0 1349.39 203.362 23
 10 4 0 1217.92 184.409 26
 10 4 0 1354.87 205.86 6
 10 -4 0 1230.81 233.052 5
 10 4 0 1339.68 165.056 12
 10 4 0 1378.1 193.889 14
 10 -4 0 1770.11 209.803 12
 -10 4 0 1054.48 184.299 4
 10 -4 0 1147.03 160.983 51
 10 4 0 1170.02 169.762 40
 10 4 0 1265.22 183.352 51
 10 -4 0 1397.49 181.409 44
 10 4 0 1079.31 175.552 46
 10 4 0 1472.67 198.992 44
 10 4 0 1309.52 182.537 36
 10 -4 0 1165.41 181.245 33
 10 4 0 1172.65 169.874 35
 10 4 0 1166.24 174.887 33
 10 -4 0 1220.52 191.84 36
 11 4 0 6609.02 408.071 26
 11 -4 0 6994.59 421.328 23
 11 4 0 7158.46 389.301 23
 11 4 0 7172.12 356.949 12
 11 -4 0 6990.61 394.781 12
 11 -4 0 6740.94 386.672 51
 11 4 0 6933.8 390.906 40
 11 -4 0 7781.7 415.113 44
 11 4 0 7353.4 441.475 46
 11 4 0 6388.6 410.271 44
 11 4 0 6648 383.859 35
 11 -4 0 6783.43 432.645 36
 11 -4 0 7245.24 431.568 33
 11 4 0 6972.08 402.85 36
 11 4 0 6941.46 406.945 33
 12 4 0 232.477 97.3027 26
 12 4 0 167.108 90.76 23
 12 -4 0 119.61 79.3187 23
 12 4 0 111.136 69.5018 12
 12 -4 0 90.118 81.9764 12
 12 4 0 77.1023 66.2633 40
 12 4 0 147.698 93.0694 44
 12 -4 0 176.71 82.2398 44
 12 -4 0 94.8191 82.9655 33
 12 4 0 -55.7877 74.4404 35
 12 4 0 -4.41488 79.6858 36
 12 -4 0 -68.9633 105.942 35
 12 4 0 7.89458 65.6667 33
 12 -4 0 2.25644 75.7863 36
 13 -4 0 144.285 76.1672 23
 13 4 0 130.743 76.077 23
 13 4 0 199.88 75.5273 26
 13 4 0 90.725 53.4003 12
 13 -4 0 294.461 84.6128 12
 13 4 0 227.743 85.3898 40
 13 4 0 151.683 79.4875 44
 13 4 0 155.685 79.6181 36
 13 -4 0 114.123 79.0852 35
 13 -4 0 181.639 91.3182 36
 13 -4 0 159.261 80.532 33
 13 4 0 168.982 77.2896 33
 13 4 0 161.16 75.9471 35
 14 4 0 26281.7 571.074 23
 14 -4 0 25890.3 570.328 23
 14 4 0 26161.4 573.681 40
 14 4 0 24846.1 580.56 36
 14 -4 0 25578 598.469 33
 14 4 0 25328.6 544.749 35
 14 -4 0 24967 590.798 36
 14 4 0 24161.1 550.599 33
 14 -4 0 25707.9 609.323 35
 0 5 0 78.7171 31.8471 1
 0 -5 0 17.1754 25.3203 1
 0 5 0 36.2787 29.76 3
 -1 5 0 584197 2084.57 1
 -1 -5 0 571397 2038.44 3
 -1 5 0 594982 2062.25 3
 -1 -5 0 561311 1925.12 1
 1 5 0 596065 2137.04 9
 1 5 0 563919 2031.53 1
 -1 5 0 562706 1957.85 4
 1 5 0 598371 2139.95 10
 1 5 0 576855 1969.76 6
 1 5 0 549806 2069.17 3
 -2 5 0 14922.7 338.07 3
 -2 5 0 14355.8 353.806 4
 2 5 0 14991.5 360.483 6
 -2 -5 0 15148.6 323.231 1
 2 -5 0 14896 343.764 5
 2 5 0 15240.6 337.956 9
 -2 5 0 15444.5 359.215 1
 2 -5 0 13672.8 378.088 2
 2 5 0 15429.3 353.86 1
 2 5 0 15166.8 372.12 3
 2 -5 0 14972.3 374.232 7
 2 5 0 15323.6 372.871 10
 -2 -5 0 15413.2 347.966 3
 3 5 0 8448 309.496 10
 -3 -5 0 8466.13 277.79 3
 3 5 0 8094.56 297.802 6
 -3 -5 0 8903.2 263.272 1
 -3 5 0 8282.85 283.739 1
 3 5 0 8023.27 212.71 5
 3 -5 0 7892.56 287.578 7
 -3 5 0 8458.26 298.523 4
 3 -5 0 8249.55 297.096 5
 3 5 0 7842.89 243.262 9
 -3 -5 0 8329.49 279.745 2
 -4 -5 0 12789.9 372.678 2
 4 -5 0 12954.1 420.577 5
 4 5 0 11703.3 309.9 5
 4 5 0 11930.4 409.717 10
 4 5 0 12380.3 403.577 6
 4 -5 0 12379.6 380.528 7
 -4 -5 0 13393.7 350.148 1
 -4 5 0 11987.1 398.436 4
 5 5 0 251124 1991.31 6
 -5 5 0 254603 1983.09 4
 6 5 0 4886.17 307.837 6
 -6 5 0 5101.19 311.089 4
 6 -5 0 5062.25 330.112 5
 6 5 0 4649.28 310.458 10
 -7 5 0 58292.5 1123.97 4
 7 5 0 55568.8 1164.12 10
 7 5 0 58911.2 1153.12 6
 7 -5 0 58806.4 1219.05 5
 -8 5 0 649.581 141.243 4
 8 5 0 347.264 108.874 10
 8 5 0 648.556 147.025 6
 8 -5 0 454.791 130.835 5
 9 5 0 88749.7 1285.82 23
 9 5 0 86886.8 1296.35 21
 9 5 0 88401.9 1408.73 26
 9 5 0 88937 1624.66 6
 9 5 0 89289.3 1423.76 14
 9 5 0 84228.2 1655.58 10
 9 5 0 87742.1 1196.83 12
 9 -5 0 92272.2 1797.63 5
 -9 5 0 87097.3 1561.29 4
 9 5 0 87180.6 1266.42 11
 9 -5 0 93843.7 1432.42 12
 9 5 0 83282.7 1361.39 45
 9 5 0 81632.5 1338.81 44
 9 5 0 81554.5 1231.08 42
 9 5 0 89468.4 1314.61 40
 9 5 0 99027.7 1476.67 51
 9 5 0 86903.7 1403.6 46
 9 5 0 87458.5 1282.15 35
 9 -5 0 86945.1 1378.54 33
 9 5 0 89283.4 1347.61 36
 9 5 0 86376 1325.15 33
 10 5 0 26746.8 813.977 26
 10 5 0 27351.2 747.02 23
 10 5 0 25585.9 724.547 21
 10 -5 0 25730 811.807 23
 10 5 0 26340.8 802.54 14
 10 5 0 26559 680.904 12
 10 5 0 26391.6 720.398 11
 10 5 0 26111.5 919.168 6
 10 -5 0 27293.9 1029.04 5
 -10 5 0 24823.2 860.805 4
 10 -5 0 28653.6 813.791 12
 10 5 0 25078.6 783.977 44
 10 5 0 25129.4 766.62 45
 10 5 0 26742.3 754.059 40
 10 5 0 25723.8 806.539 46
 10 -5 0 27062.1 806.169 33
 10 5 0 26473.2 763.911 33
 10 5 0 26373.8 771.521 36
 10 5 0 26636.7 733.115 35
 11 5 0 75942.7 1238.87 23
 11 -5 0 77728.9 1386.96 23
 11 5 0 78262.6 1395.38 26
 11 -5 0 79046.8 1321.93 12
 11 5 0 74922.4 1132.16 12
 11 5 0 72570.9 1343.14 44
 11 5 0 74863.9 1273.17 40
 11 5 0 79367.6 1438.15 46
 11 -5 0 76946.4 1379.28 33
 11 -5 0 76294.7 1423.68 36
 11 5 0 77280.7 1258.45 35
 11 5 0 77598 1320.87 36
 11 5 0 76011.6 1289.32 33
 12 5 0 244.201 97.1191 23
 12 -5 0 61.5075 75.3502 23
 12 5 0 197.643 90.1505 26
 12 -5 0 107.187 70.4211 12
 12 5 0 44.3391 59.7543 12
 12 5 0 184.314 85.4435 44
 12 5 0 4.17911 75.5955 40
 12 5 0 61.8611 74.4596 36
 12 5 0 113.699 72.9563 35
 12 5 0 136.916 73.8989 33
 12 -5 0 54.1764 73.4125 36
 12 -5 0 201.778 92.169 33
 12 -5 0 126.996 96.6926 35
 13 5 0 1721.4 171.634 23
 13 -5 0 1401.39 162.897 23
 13 5 0 1577.45 180.86 26
 13 5 0 1117.21 122.644 12
 13 -5 0 1384.21 146.955 12
 13 5 0 1495.31 164.009 40
 13 5 0 1447.93 174.23 44
 13 -5 0 1322.22 160.675 33
 13 -5 0 1354.53 175.359 36
 13 5 0 1284.5 160.367 36
 13 -5 0 1426.92 180.531 35
 13 5 0 1431.3 157.111 33
 13 5 0 1174.45 147.346 35
 14 5 0 5345.35 252.23 23
 14 -5 0 5219.05 249.517 23
 14 5 0 5320.5 255.93 40
 14 -5 0 5201.97 253.501 33
 14 -5 0 5245.47 272.104 35
 14 5 0 4895.59 251.919 36
 14 -5 0 4707.86 252.231 36
 14 5 0 4949.58 232.044 33
 14 5 0 4983.13 232.505 35
 0 6 0 25963.1 486.27 3
 0 -6 0 24269.3 460.418 1
 0 6 0 26478.6 482.414 1
 0 6 0 26937 518.943 9
 0 6 0 24470.4 399.994 4
 0 -6 0 24574.9 462.797 3
 -1 -6 0 108776 970.531 3
 1 6 0 109367 995.131 1
 1 6 0 110769 1017.99 10
 -1 6 0 109547 926.114 4
 -1 -6 0 107063 937.363 1
 1 6 0 112467 1040.08 9
 -1 6 0 113812 1012.96 1
 -1 6 0 116963 1023.96 3
 1 -6 0 109542 846.346 5
 1 6 0 105648 1007.47 3
 -1 6 0 113624 1097.33 9
 1 6 0 111030 917.207 6
 1 -6 0 103159 999.626 1
 -2 6 0 28330 527.508 1
 2 6 0 27032.9 499.426 9
 2 6 0 26930 533.778 10
 -2 6 0 27355.1 501.58 3
 -2 -6 0 26447 471.446 1
 2 -6 0 26770.4 550.184 7
 2 6 0 26242.8 537.448 3
 -2 -6 0 27150.4 505.793 3
 2 6 0 27772.9 520.643 1
 2 6 0 26764.4 504.455 6
 2 -6 0 27297.6 488.703 5
 -2 6 0 26881.7 505.17 4
 -3 6 0 5462.72 236.109 3
 -3 6 0 5542.19 255.031 4
 3 -6 0 5324.04 258.635 7
 3 6 0 5671.66 260.896 6
 3 -6 0 5524.99 254.573 5
 3 6 0 5714.41 251.266 1
 3 6 0 5594.19 271.24 3
 3 6 0 5777.51 272.351 10
 -3 -6 0 5697.99 228.976 1
 3 6 0 5752.85 228.408 9
 4 6 0 325928 2244.75 10
 4 -6 0 339321 2168.19 7
 4 -6 0 347525 2253.86 5
 4 6 0 339044 2223.64 6
 -4 -6 0 325063 2030.5 2
 -4 6 0 343508 2174.38 4
 5 6 0 182.808 77.7448 6
 5 6 0 314.266 86.821 10
 -5 6 0 100.979 62.1689 4
 5 -6 0 100.291 59.322 5
 6 -6 0 5096.17 337.299 5
 6 6 0 5032.08 336.148 10
 6 6 0 5211.55 329.659 6
 -6 6 0 5026.71 314.358 4
 -7 6 0 55450 1115.92 4
 7 -6 0 55053.5 1203.1 5
 7 6 0 51425.8 1156.65 10
 7 6 0 54187 1147.09 6
 8 -6 0 17358.6 737.852 5
 -8 6 0 17886.4 681.578 4
 8 6 0 16602.5 703.812 10
 8 6 0 17440.2 696.141 6
 9 6 0 24146.3 750.669 26
 9 6 0 24699.4 679.176 23
 9 6 0 24370.7 705.356 21
 -9 6 0 22811.2 814.968 4
 9 6 0 24035.6 868.28 6
 9 6 0 24358.2 683.79 11
 9 -6 0 25224.2 771.407 12
 9 6 0 24883.5 643.036 12
 9 6 0 23723.7 751.454 14
 9 -6 0 24379.6 941.334 5
 9 6 0 23183.1 879.458 10
 9 6 0 23732 687.584 40
 9 6 0 23577.6 719.088 41
 9 6 0 23434.5 739.449 46
 9 6 0 23075.5 672.613 42
 9 6 0 22586.2 708.435 44
 9 6 0 23189.4 735.176 45
 9 -6 0 24060.5 725.248 33
 9 6 0 24378 682.614 35
 9 6 0 24637.9 721.852 36
 9 6 0 22457.1 666.399 33
 10 -6 0 155.78 103.03 23
 10 6 0 113.975 83.7645 21
 10 6 0 325.512 107.151 26
 10 6 0 269.468 93.3733 23
 -10 6 0 161.295 103.733 4
 10 6 0 142.049 72.558 12
 10 6 0 358.605 130.555 6
 10 -6 0 523.357 169.745 5
 10 6 0 175.945 81.9389 11
 10 -6 0 60.6557 82.8629 12
 10 6 0 214.38 99.2734 14
 10 6 0 303.42 97.3844 45
 10 6 0 165.26 81.9578 44
 10 6 0 44.1644 78.3063 40
 10 6 0 227.816 71.0541 42
 10 6 0 187.969 105.113 46
 10 -6 0 92.7858 64.3804 33
 10 6 0 366.487 110.559 36
 10 6 0 104.623 63.4953 33
 10 6 0 95.876 75.8737 35
 11 6 0 138.14 104.188 26
 11 6 0 171.072 99.4349 21
 11 -6 0 181.688 102.948 23
 11 6 0 304.314 106.848 23
 11 6 0 270.993 111.471 14
 11 6 0 158.696 80.6903 12
 11 -6 0 419.788 123.723 12
 11 6 0 168.548 87.8454 40
 11 6 0 99.0881 79.2492 44
 11 6 0 227.362 110.803 46
 11 6 0 333.08 98.6766 35
 11 -6 0 186.265 112.034 36
 11 6 0 198.439 99.3325 36
 11 -6 0 379.465 110.508 33
 -11 6 0 269.019 94.3602 29
 11 6 0 214.182 89.3496 33
 12 6 0 1027.97 148.552 23
 12 6 0 1049.41 164.083 26
 12 -6 0 832.894 155.612 23
 12 6 0 1015.44 132.803 12
 12 -6 0 956.853 146.717 12
 12 6 0 965.817 147.201 40
 12 6 0 1064.59 163.992 44
 -12 6 0 938.272 134.16 29
 12 6 0 1040.24 146.054 35
 12 -6 0 1159.11 180.097 35
 12 6 0 924.747 140.354 33
 12 -6 0 890.439 143.942 33
 12 6 0 1067.85 169.643 36
 12 -6 0 911.38 163.703 36
 13 6 0 15425.7 480.55 23
 13 -6 0 14934.2 503.877 23
 13 6 0 16585.7 557.294 26
 13 6 0 15220.1 495.168 40
 13 6 0 15868.1 532.706 44
 13 -6 0 14732.3 537.326 35
 13 6 0 15577.6 470.976 35
 13 -6 0 15097.1 494.552 33
 13 6 0 14585.9 451.273 33
 13 -6 0 14890.2 525.069 36
 13 6 0 14984 501.871 36
 14 6 0 1885.34 146.13 23
 14 6 0 1880.43 148.81 40
 14 -6 0 1885.55 162.728 35
 14 6 0 1726.97 146.455 36
 14 -6 0 1848.49 154.269 36
 0 7 0 17.9571 42.1367 9
 0 7 0 41.3962 32.9105 3
 0 7 0 11.247 31.0859 4
 0 7 0 46.1802 24.7727 6
 1 7 0 2774.14 182.385 3
 1 7 0 3589.48 204.276 9
 -1 7 0 3286.46 191.371 1
 1 7 0 2791.12 180.007 10
 1 -7 0 2646.48 190.128 7
 1 -7 0 2782.29 144.501 5
 1 7 0 3082.96 152.43 4
 -1 7 0 3574.82 179.163 4
 1 7 0 2888.95 180.469 1
 1 7 0 2927.57 159.654 6
 -1 7 0 2844.82 194.779 9
 -1 7 0 3209.12 187.548 3
 -2 7 0 216706 1526.75 4
 2 7 0 214671 1624.8 10
 2 7 0 215609 1508.42 6
 2 -7 0 210189 1696.24 7
 2 7 0 213827 1532.11 9
 2 7 0 216241 1592.11 1
 2 -7 0 211541 1427.8 5
 3 7 0 91765.7 1154.19 10
 3 7 0 94012.9 1008.26 9
 3 7 0 91533.4 1082.49 1
 3 -7 0 94932 1088.2 5
 3 -7 0 90157.7 1153.41 7
 3 7 0 93655.5 1098.09 6
 -3 7 0 95793.1 1104.73 4
 -4 7 0 722.799 117.152 4
 4 7 0 629.638 111.869 6
 4 -7 0 1170.43 143.295 5
 4 -7 0 838.395 126.442 7
 4 7 0 1001.25 141.489 10
 5 -7 0 5901.59 338.915 5
 5 -7 0 5605.84 322.549 7
 5 7 0 5509.41 336.839 10
 5 7 0 5748.73 330.036 6
 -5 7 0 5963.65 331.103 4
 6 7 0 8210.34 444.242 10
 6 7 0 8641.53 438.499 6
 -6 7 0 8392.12 417.345 4
 6 -7 0 8890.02 455.818 5
 7 -7 0 28455.9 884.371 5
 7 7 0 29299 868.504 6
 -7 7 0 28903.5 830.544 4
 7 7 0 27690 877.127 10
 8 -7 0 9477.06 554.621 5
 8 7 0 9096.78 535.293 10
 8 7 0 10017.5 543.909 6
 -8 7 0 9454.18 509.339 4
 9 7 0 35344.8 864.761 21
 9 7 0 33683.2 885.646 26
 9 7 0 34453.5 803.312 23
 9 7 0 30628.5 1026.72 10
 9 7 0 34980.9 838.97 11
 9 7 0 33702.6 905.245 14
 -9 7 0 33981.4 1007.33 4
 9 7 0 35405.6 771.111 12
 9 7 0 34656.1 1061.25 6
 9 -7 0 36041.7 954.062 12
 9 -7 0 34845.9 1129.12 5
 9 7 0 32172.2 876.77 46
 9 7 0 33956.9 832.89 42
 9 7 0 33127.5 872.038 41
 9 7 0 30809 821.432 44
 9 7 0 34094.3 824.553 40
 9 7 0 32538.7 890.345 45
 9 7 0 34093.1 863.566 36
 9 -7 0 33487.2 844.163 33
 9 7 0 35520 827.807 35
 10 7 0 6602.88 406.872 26
 10 7 0 6909.25 389.874 21
 10 -7 0 6704.69 424.079 23
 10 7 0 6962.79 375.704 23
 10 7 0 7583.69 439.049 14
 10 -7 0 7004.85 423.549 12
 10 7 0 6788.09 379.736 11
 10 7 0 6971.07 352.939 12
 10 7 0 7381.43 397.797 40
 10 7 0 6692.45 416.825 46
 10 7 0 6431.68 388.813 44
 10 7 0 6339.01 394.912 45
 10 7 0 7032.75 383.404 42
 10 7 0 6256.28 379.293 41
 10 7 0 7208.79 381.696 35
 10 7 0 6731.46 395.8 36
 10 -7 0 6926.07 393.463 33
 11 -7 0 2050.77 235.006 23
 11 7 0 1835.48 197.028 23
 11 7 0 1575.85 189.192 21
 11 7 0 1934.5 224.536 26
 11 -7 0 1972.77 225.023 12
 11 7 0 1615.26 172.865 12
 11 7 0 1761.45 217.872 14
 11 7 0 1783 211.85 44
 11 7 0 1988.76 234.778 46
 11 7 0 1761.35 209.15 45
 11 7 0 1820.85 201.016 40
 -11 7 0 1724.72 199.317 29
 11 -7 0 1918.96 210.138 33
 11 7 0 1882.8 214.792 36
 11 7 0 1829.78 195.103 35
 11 -7 0 1749.51 220.879 36
 12 7 0 2330.02 233.237 26
 12 -7 0 2256.5 229.253 23
 12 7 0 2274.26 206.121 23
 12 -7 0 2552.02 223.979 12
 12 7 0 2335.78 189.404 12
 12 7 0 2334.99 213.676 40
 12 7 0 2287.09 219.974 44
 12 -7 0 2251.78 237.315 36
 12 -7 0 2198.08 206.14 33
 12 7 0 2231.17 217.806 36
 12 7 0 2488.86 211.241 35
 12 -7 0 2209.72 241.799 35
 -12 7 0 2040.89 188.593 29
 13 -7 0 24859.2 616.904 23
 13 7 0 24865.6 587.649 23
 13 7 0 25090 616.155 40
 13 -7 0 23413.1 635.912 36
 13 -7 0 23448.7 563.502 33
 13 -7 0 23527.7 657.3 35
 13 7 0 23875.6 557.624 35
 13 7 0 23616.6 604.858 36
 14 7 0 5359.03 229.322 23
 14 -7 0 4718.57 236.638 35
 0 8 0 102403 971.731 4
 0 8 0 108139 1238.07 9
 -1 8 0 45119.8 821.817 9
 -1 8 0 42033.5 664.078 4
 1 8 0 43534.1 643.782 6
 1 8 0 45127.9 764.088 10
 1 8 0 45572.8 784.959 9
 1 -8 0 43507.2 811.866 7
 -2 8 0 12988 396.356 4
 2 -8 0 12570.7 368.544 5
 2 8 0 12889.1 392.256 6
 2 -8 0 13180.3 459.473 7
 2 8 0 12434.6 406.572 9
 2 8 0 12577.5 420.661 10
 3 -8 0 765.391 120.265 7
 3 8 0 605.25 102.874 6
 -3 8 0 458.244 87.9659 4
 3 -8 0 473.358 83.4382 5
 3 8 0 562.487 91.9787 9
 4 -8 0 28979.3 698.363 5
 -4 8 0 28612.7 682.725 4
 4 -8 0 27961.2 726.715 7
 4 8 0 27079.5 721.623 10
 4 8 0 28183 692.356 6
 5 -8 0 10276.5 464.299 7
 5 8 0 10309.1 462.45 6
 -5 8 0 9982.49 437.284 4
 5 8 0 9854.72 472.969 10
 5 -8 0 10877.7 471.51 5
 -6 8 0 33283.9 854.764 4
 6 8 0 35975.7 916.075 6
 6 8 0 31603 902.047 10
 6 -8 0 34699.7 917.846 5
 7 8 0 905.518 171.214 10
 7 -8 0 1126.51 191.464 5
 7 8 0 905.499 169.232 6
 -7 8 0 833.045 152.578 4
 8 8 0 32894.8 818.181 21
 8 8 0 33110.4 822.294 15
 8 8 0 31709.2 745.416 23
 8 8 0 33146.7 897.564 18
 8 8 0 33036.6 847.043 26
 8 8 0 33311.8 726.609 12
 8 -8 0 33841.5 1059.2 5
 8 -8 0 33810.4 917.545 12
 8 8 0 34687.5 1025.88 6
 -8 8 0 31731.9 948.747 4
 8 8 0 30137 990.481 10
 8 8 0 31957.5 870.137 14
 8 8 0 34291.6 814.625 11
 8 8 0 31399.3 866.59 45
 -8 8 0 33132.7 838.88 49
 8 8 0 34488.1 884.687 41
 8 8 0 32973.4 781.829 40
 8 8 0 32920.9 815.154 42
 8 8 0 30607.5 808.101 46
 8 -8 0 31512.7 1005.66 30
 8 8 0 34126.4 834.815 36
 8 8 0 33397.2 780.645 35
 9 8 0 2650.37 251.679 21
 9 8 0 3524.15 267.396 23
 9 8 0 2107.7 228.819 26
 9 8 0 2287.38 206.065 12
 9 8 0 2295.03 226.845 11
 9 -8 0 2759.11 325.579 5
 9 8 0 2225.44 277.914 6
 -9 8 0 2306.72 272.074 4
 9 8 0 2917.58 275.219 14
 9 -8 0 2339.03 256.939 12
 9 8 0 2613.33 256.479 41
 -9 8 0 2400.62 233.217 49
 9 8 0 2167.48 238.517 46
 9 8 0 2413.37 227.636 40
 9 8 0 2135.1 221.177 44
 9 8 0 2285.16 246.644 45
 9 8 0 2116.39 216.724 42
 9 8 0 2581.32 246.439 36
 9 8 0 2723.63 237.774 35
 10 8 0 42536.6 968.301 21
 10 8 0 41000.3 905.228 23
 10 -8 0 41420.6 1042.5 23
 10 8 0 41551.4 998.129 26
 10 8 0 43029.2 859.338 12
 10 -8 0 43615.5 1044.68 12
 10 8 0 39195.9 985.796 14
 10 8 0 41072.3 928.378 40
 10 8 0 40486.6 973.567 41
 10 8 0 39030.9 919.505 44
 10 8 0 39875.6 993.511 46
 10 8 0 42382.3 950.387 42
 10 8 0 39199.4 985.58 45
 -10 8 0 42456.1 991.422 29
 10 8 0 42318.7 907.402 35
 10 8 0 42151.1 971.535 36
 11 -8 0 1451.64 203.084 23
 11 8 0 1518.11 182.552 23
 11 8 0 1704.81 205.985 26
 11 8 0 1228.2 168.486 21
 11 8 0 1396.22 187.563 14
 11 -8 0 1701.22 207.699 12
 11 8 0 1610.77 172.51 12
 11 8 0 1626.67 186.812 40
 11 8 0 1432.07 177.966 44
 11 8 0 1675.13 200.384 45
 11 8 0 1099.36 155.407 41
 11 8 0 1397.25 197.871 46
 11 8 0 1819.16 194.049 35
 11 8 0 1319.51 182.23 36
 -11 8 0 1508.22 185.405 29
 12 8 0 14525.2 487.837 23
 12 8 0 14612.3 544.54 26
 12 -8 0 13873.7 520.932 23
 12 8 0 12246.8 459.084 21
 12 -8 0 14348.3 502.866 12
 12 8 0 14197.9 498.914 40
 12 8 0 13408.5 487.965 44
 12 -8 0 13597 561.756 35
 -12 8 0 11752.9 431.924 29
 12 -8 0 13431.9 550.777 36
 12 8 0 14057 510.57 36
 12 8 0 13711.5 461.965 35
 13 8 0 -2.4547 56.4006 23
 13 -8 0 8.3729 55.3464 23
 13 8 0 14.7355 47.151 40
 13 -8 0 61.8272 61.4161 36
 13 -8 0 -6.49606 66.1209 35
 13 8 0 18.7107 42.8965 35
 13 8 0 127.067 69.5696 36
 0 9 0 144.49 64.707 9
 0 -9 0 23.079 49.8848 7
 1 -9 0 268091 2166.96 7
 1 9 0 265428 1672.13 6
 1 9 0 270737 2069.81 9
 1 9 0 272604 2016.76 10
 -1 9 0 277646 2194.69 9
 -1 9 0 275278 1797.5 4
 2 9 0 8258.58 371.33 10
 2 -9 0 8184.21 392.43 7
 2 9 0 8261.38 358.82 9
 2 9 0 7758.34 322.378 6
 -2 9 0 8145.62 329.135 4
 3 -9 0 7861.47 400.602 7
 3 9 0 7921.15 382.903 10
 -3 9 0 8014.35 352.031 4
 3 9 0 8563.92 362.267 9
 3 -9 0 7709.22 338.461 5
 3 9 0 8170.15 357.321 6
 4 -9 0 23923.2 657.73 5
 -4 -9 0 23949.3 625.937 7
 4 9 0 22674.8 696.822 10
 4 -9 0 23843.1 715.294 7
 -4 9 0 22639.6 646.533 4
 4 9 0 24385.6 670.253 6
 5 9 0 5042.22 351.449 10
 5 9 0 5733.62 353.846 6
 -5 9 0 5758.91 345.737 4
 5 -9 0 5495.07 363.276 7
 5 -9 0 4899.63 325.537 5
 6 9 0 4514.04 343.114 6
 -6 9 0 4713.38 337.612 4
 6 9 0 4717.89 363.334 10
 6 -9 0 4758.39 350.804 5
 7 9 0 646.515 149.852 10
 7 9 0 975.727 180.101 6
 -7 9 0 886.413 161.204 4
 7 -9 0 884.304 175.411 5
 8 9 0 2044.75 225.349 22
 8 9 0 2094.34 221.756 21
 8 9 0 1976.27 216.001 15
 8 9 0 2361.19 233.535 26
 8 9 0 2058.86 240.352 18
 8 9 0 2157.27 206.6 23
 -8 9 0 2242.14 262.236 4
 8 9 0 1936.75 229.385 14
 8 -9 0 1869.77 260.991 5
 8 9 0 1955.31 205.055 11
 8 9 0 2076.28 195.683 12
 8 9 0 2514.6 288.801 6
 8 -9 0 1989.55 234.651 12
 8 9 0 1873.69 209.439 46
 8 9 0 2092.83 218.93 42
 8 9 0 2233.79 236.719 41
 8 9 0 2152.84 206.343 40
 8 9 0 1998.8 236.228 45
 -8 9 0 2084.78 214.566 39
 -8 9 0 1851.58 219.784 49
 8 -9 0 1687.19 257.547 30
 8 9 0 2000.99 216.08 36
 8 9 0 1913.6 198.737 35
 9 9 0 10434.9 452.77 23
 9 9 0 10078.1 485.17 26
 9 9 0 10214.3 474.445 15
 9 9 0 10799.5 493.742 21
 9 9 0 9643.04 494.322 14
 9 -9 0 10860.5 546.739 12
 9 9 0 10463.5 476.043 11
 9 9 0 10538.1 430.727 12
 9 -9 0 10710.7 625.796 5
 9 9 0 10286.4 461.698 40
 9 9 0 10138.8 511.823 45
 9 9 0 10216.9 475.258 42
 -9 9 0 10522.1 488.856 49
 9 9 0 10513.7 508.908 41
 9 9 0 9765.48 480.907 46
 9 9 0 10815.2 497.115 36
 -9 9 0 11162.5 517.839 29
 9 9 0 11122.4 467.461 35
 10 9 0 5533.48 358.225 21
 10 9 0 6123.23 349.238 23
 10 9 0 5394.62 360.394 26
 10 9 0 5476.11 309.353 12
 10 -9 0 6166.9 399.043 12
 10 9 0 5486.35 369.008 14
 10 9 0 5448.4 364.28 41
 10 9 0 5682.37 372.318 46
 10 9 0 6000.37 351.197 40
 10 9 0 5266.91 364.493 45
 -10 9 0 5384.27 337.781 49
 10 9 0 5901.37 366.845 36
 10 9 0 5880.65 340.033 35
 -10 9 0 5814.15 367.978 29
 11 9 0 2166.02 206.411 23
 11 9 0 2162.3 221.394 26
 11 9 0 2138.36 214.322 21
 11 -9 0 2200.65 236.138 23
 11 -9 0 2258.94 228.549 12
 11 9 0 1920.23 209.856 14
 11 9 0 2249.72 190.991 12
 11 9 0 2217.02 218.869 41
 11 9 0 1980.87 213.061 45
 11 9 0 2125.46 230.034 46
 11 9 0 2099.54 208.93 40
 -11 9 0 2073.19 205.955 29
 11 9 0 2298.25 206.202 35
 11 9 0 2211.65 223.513 36
 12 9 0 1097.94 153.105 26
 12 9 0 798.102 123.161 21
 12 -9 0 946.119 142.661 23
 12 9 0 1081.75 140.907 23
 12 -9 0 979.783 135.43 12
 12 9 0 1077.64 142.081 40
 12 -9 0 795.081 144.257 36
 12 9 0 1071.34 146.735 36
 12 9 0 1083.2 131.024 35
 -12 9 0 872.198 121.372 29
 13 9 0 3382.86 201.461 23
 13 -9 0 3060.91 191.583 23
 13 -9 0 2713.7 200.452 36
 13 -9 0 3167.8 226.142 35
 13 9 0 2924.3 195.12 36
 0 -10 0 308827 2496.13 7
 0 10 0 282831 2309.41 9
 1 -10 0 89946.3 1354.72 7
 -1 10 0 90364.2 1087.64 4
 1 10 0 89415.4 1227.69 10
 1 10 0 87478.1 1256.09 9
 2 10 0 44196.7 790.32 6
 -2 -10 0 47078.9 970.284 7
 -2 10 0 44725.1 807.727 4
 2 10 0 44255.3 882.028 9
 2 10 0 46038.3 921.67 10
 2 -10 0 45605.6 985.856 7
 3 10 0 17612.5 545.276 6
 3 10 0 18534.7 570.143 9
 -3 10 0 19472.2 574.845 4
 -3 -10 0 18492.1 604.481 7
 3 10 0 17029 591.962 10
 3 -10 0 17559.4 631.212 7
 4 10 0 4602.49 329.854 10
 4 -10 0 5364.25 364.267 7
 -4 -10 0 4910.05 311.686 7
 4 10 0 4599.3 306.63 6
 -4 10 0 5382.75 323.172 4
 5 10 0 4758.15 334.09 6
 5 -10 0 4515.87 320.859 5
 5 -10 0 4414.06 345.366 7
 -5 10 0 4417.45 316.862 4
 5 10 0 4121.41 332.957 10
 -6 10 0 245191 2474.22 4
 6 10 0 253256 2586.71 6
 6 -10 0 250751 2571.6 5
 7 10 0 81524.9 1440.55 18
 7 10 0 87059.1 1333.27 21
 7 10 0 75434.8 1212.15 26
 7 10 0 84717.7 1425.93 22
 7 10 0 86485.7 1350.44 15
 7 10 0 82815.7 1196.6 23
 -7 10 0 84390.5 1519.96 4
 7 10 0 77559 1361.18 14
 7 10 0 85199.1 1295.33 11
 7 10 0 84757.6 1590.63 6
 7 10 0 85181.8 1171.01 12
 7 -10 0 82621.2 1571.42 5
 7 10 0 82541.1 1305.46 42
 7 10 0 87286.6 1408.41 41
 7 10 0 80385.7 1422.47 45
 -7 10 0 80125.8 1345.16 39
 7 10 0 84068.9 1349.11 43
 7 10 0 81146.9 1189.84 40
 -7 10 0 88127.6 1395.42 49
 -7 10 0 94295.9 1452.83 29
 7 10 0 84929.5 1321.43 36
 7 10 0 83148.1 1217.02 35
 7 -10 0 81479.3 1685.62 30
 7 -10 0 73265.8 1390.63 27
 8 10 0 25712.5 753.67 21
 8 10 0 25535 794.68 22
 8 10 0 24421.8 730.311 26
 8 10 0 26227.9 768.35 15
 8 10 0 25279.5 822.278 18
 8 10 0 25628.4 693.814 23
 8 10 0 26583.4 750.543 11
 8 10 0 26674.1 678.939 12
 -8 10 0 25927.4 886.184 4
 8 -10 0 24996 913.248 5
 8 10 0 25893.1 924.351 6
 8 10 0 24035.5 776.921 14
 8 10 0 26258.9 800.136 41
 -8 10 0 25785.5 776.476 49
 8 10 0 26324.9 757.722 42
 8 10 0 22824.4 699.356 46
 8 10 0 24651.3 812.132 45
 -8 10 0 22882.9 719.913 39
 8 10 0 25638.7 701.444 40
 8 10 0 26724.3 769.743 36
 -8 10 0 27265.6 806.902 29
 8 -10 0 24554.3 944.334 30
 8 10 0 25980.4 702.113 35
 9 10 0 28939.6 804.993 15
 9 10 0 27743.4 806.849 22
 9 10 0 28627 799.612 26
 9 10 0 29820.6 759.948 23
 9 10 0 29951.3 821.743 21
 9 10 0 26736.7 819.915 14
 9 10 0 29323.3 716.184 12
 9 -10 0 30409.5 910.255 12
 -9 10 0 28580.6 811.123 49
 9 10 0 27416.9 847.813 45
 9 10 0 25962 769.439 46
 9 10 0 29370.5 763.647 40
 9 10 0 29379.9 850.823 41
 9 10 0 29525.3 813.001 42
 -9 10 0 29435.1 844.724 29
 9 10 0 28860.3 808.134 36
 9 10 0 29569.7 754.521 35
 9 -10 0 27111.6 964.452 30
 10 10 0 25648.9 694.437 23
 10 10 0 24885.3 741.401 26
 10 10 0 25682.7 750.529 21
 10 10 0 23080.9 735.683 14
 10 -10 0 26377.9 811.432 12
 10 10 0 23760 745.375 41
 10 10 0 24023.8 766.797 45
 -10 10 0 24586.9 714.886 49
 10 10 0 23646.9 732.241 46
 10 10 0 26218.2 712.132 40
 -10 10 0 24631.2 744.438 29
 10 10 0 26104.2 750.215 36
 10 10 0 25668.7 685.964 35
 11 10 0 8721.11 388.854 23
 11 -10 0 8194.75 418.828 23
 11 10 0 8742.23 418.209 26
 11 10 0 7622.67 388.666 21
 11 10 0 7182.81 382.99 14
 11 -10 0 8268.48 414.329 12
 11 10 0 7444.36 389.856 41
 11 10 0 8856.86 397.858 40
 11 10 0 7598.26 397.856 45
 -11 10 0 7674.68 381.893 29
 11 10 0 8126.42 361.263 35
 11 10 0 8365.59 404.387 36
 12 10 0 85366.2 1081.2 23
 12 10 0 72986.9 1055.68 21
 12 -10 0 76162.4 1084.8 23
 12 -10 0 80493.8 1075.28 12
 12 10 0 71830 1035.3 41
 12 10 0 84995.3 1110 40
 -12 10 0 71950.7 995.214 29
 12 -10 0 69830.3 1129.93 36
 12 10 0 75643.6 963.799 35
 12 10 0 78193.3 1097.56 36
 13 -10 0 38368.2 709.272 35
 13 10 0 37790 638.694 36
 0 -11 0 29.0346 62.8355 7
 1 11 0 18023.3 611.898 9
 1 11 0 19519.9 614.666 10
 -1 -11 0 20523.3 691.643 7
 1 -11 0 20320.6 700.996 7
 -2 11 0 34225.5 746.352 4
 -2 -11 0 34695.4 894.525 7
 2 11 0 34408.2 841.598 10
 2 -11 0 35103 930.336 7
 2 11 0 33812.9 829.189 9
 3 11 0 85357 1306.61 9
 3 11 0 87664.5 1425.46 10
 3 -11 0 90229.3 1518.61 7
 -3 -11 0 89755 1427.55 7
 -3 11 0 90111.9 1283.05 4
 3 11 0 87049.1 1250.39 6
 4 11 0 53192.5 1061.37 6
 4 11 0 50012.6 1139.29 10
 4 -11 0 52057.7 1203.2 7
 -4 11 0 52034 1040.1 4
 5 11 0 18205.2 669.559 6
 -5 11 0 18424.7 661.73 4
 5 11 0 17036.4 697.638 10
 5 -11 0 18487.5 746.232 7
 6 11 0 6149.16 363.97 15
 6 11 0 6133.56 352.426 21
 6 11 0 6469.66 397.367 22
 6 11 0 5579.95 308.699 23
 6 11 0 5782.78 383.826 18
 6 11 0 6219.31 347.46 11
 6 11 0 5992.85 412.38 6
 -6 11 0 6005.85 399.212 4
 6 11 0 4987.14 347.549 14
 6 11 0 5872.09 342.683 42
 -6 11 0 5878.37 365.323 49
 6 11 0 6149.3 372.035 43
 6 11 0 6100.95 374.025 41
 -6 11 0 6085.62 383.405 39
 6 11 0 5905.42 388.767 45
 6 -11 0 5296.34 377.426 27
 6 11 0 5890.91 348.912 36
 6 -11 0 5948.06 460.946 30
 -6 11 0 6665.8 381.689 29
 7 11 0 26316.7 753.076 21
 7 11 0 24120.2 805.346 18
 7 11 0 26027.9 766.118 15
 7 11 0 24523 666.448 23
 7 11 0 25428.3 800.149 22
 7 11 0 25723.6 892.969 6
 7 11 0 23036.4 759.586 14
 -7 11 0 25038.5 842.595 4
 7 11 0 23898 720.843 42
 -7 11 0 26598.2 786.341 49
 7 11 0 23859.4 799.7 45
 -7 11 0 25003.5 773.129 39
 7 11 0 23507.9 652.513 40
 7 11 0 25503.1 767.805 43
 7 11 0 26320.3 792.669 41
 7 -11 0 23850.3 938.969 30
 7 -11 0 22166.6 790.058 27
 7 11 0 25541.1 743.142 36
 7 11 0 24623.3 682.095 35
 -7 11 0 26521 781.637 29
 8 11 0 92500.9 1531.42 22
 8 11 0 88125.2 1355.6 26
 8 11 0 90531.4 1311.53 23
 8 11 0 93857.3 1454.57 21
 8 11 0 86813.6 1543.39 18
 8 11 0 91089.1 1448.58 15
 8 11 0 82237.2 1442.06 14
 8 11 0 90431.3 1445.34 43
 8 11 0 90431 1308.35 40
 -8 11 0 91642.4 1485.71 49
 -8 11 0 81560.7 1384.24 39
 8 11 0 92113.2 1510.33 41
 8 11 0 94505 1440.68 42
 8 11 0 85812.8 1525.55 45
 8 11 0 94965.6 1456.15 36
 -8 11 0 97139.2 1516.75 29
 8 -11 0 83970.6 1778.93 30
 8 11 0 90566.7 1315.47 35
 9 11 0 4716.61 341.075 22
 9 11 0 4899.17 327.181 26
 9 11 0 4766.7 332.121 15
 9 11 0 4690.36 331.143 21
 9 11 0 5089.62 317.96 23
 9 11 0 4769.73 346.846 14
 9 -11 0 4561.4 361.876 12
 9 11 0 4848.32 326.094 46
 9 11 0 4966.66 358.831 41
 9 11 0 5352.92 324.847 40
 -9 11 0 5154.31 348.162 49
 9 11 0 4601.03 352.477 45
 -9 11 0 5323.23 355.377 29
 9 11 0 4963.26 338.764 36
 9 -11 0 4879.24 417.987 30
 9 11 0 4777.81 304.749 35
 10 11 0 44313.4 948.694 15
 10 11 0 47108.9 1000.05 21
 10 11 0 48419.2 981.625 26
 10 11 0 48626.8 930.534 23
 10 11 0 40179.1 941.326 14
 10 -11 0 47960.8 1065.53 12
 -10 11 0 44181.7 945.433 49
 10 11 0 41588.7 988.555 45
 10 11 0 47102.9 935.45 40
 10 11 0 45319.4 961.259 46
 10 11 0 45890.8 1015.27 41
 10 11 0 45599.9 880.436 35
 10 11 0 46517 979.891 36
 -10 11 0 46917.3 996.742 29
 11 11 0 5281 315.212 21
 11 11 0 5743.24 302.832 23
 11 -11 0 5501.01 322.708 23
 11 -11 0 5572.57 331.401 12
 11 11 0 5234 310.515 14
 11 11 0 5551.49 304.532 40
 11 11 0 4780.25 307.096 45
 11 11 0 5162.68 314.07 41
 -11 11 0 4739.21 274.964 49
 -11 11 0 5358.37 306.274 29
 11 11 0 5385.39 280.717 35
 11 11 0 5366.79 313.632 36
 12 11 0 725.439 115.028 21
 12 -11 0 657.471 101.208 23
 12 -11 0 782.749 106.594 12
 12 11 0 1043.74 142.297 41
 -12 11 0 703.5 101.568 29
 12 -11 0 597.341 108.221 36
 12 11 0 940.758 123.703 36
 0 -12 0 9771.47 522.986 7
 0 12 0 9595.53 445.848 10
 1 -12 0 936.03 169.321 7
 -1 -12 0 1062.27 178.954 7
 1 12 0 1056 156.678 10
 2 12 0 25958.9 775.926 10
 2 -12 0 26443.8 859.997 7
 -2 -12 0 27252.2 844.708 7
 3 12 0 7685.34 444.478 10
 -3 12 0 7893.76 394.222 4
 -3 -12 0 8061.79 457.193 7
 3 -12 0 8015.86 487.524 7
 -4 12 0 3152.51 270.064 4
 4 12 0 3289.53 308.546 10
 4 12 0 2996.06 264.334 6
 4 -12 0 3476.32 331.47 7
 5 12 0 70963.9 1158.79 21
 5 12 0 71945 1341.97 18
 5 12 0 67882 1061.79 23
 5 12 0 70862.2 1293.54 22
 5 12 0 73560.5 1227.57 15
 5 12 0 71297.3 1352.06 6
 5 -12 0 69413.1 1510.37 7
 -5 12 0 72272.2 1334.22 4
 5 12 0 66913.4 1117.89 42
 -5 12 0 74737.3 1337.37 39
 5 12 0 70376.1 1210.28 41
 5 12 0 73282.6 1282.16 43
 -5 12 0 72947.7 1265.01 49
 5 12 0 68935.1 1319.55 45
 5 -12 0 66458.8 1313.65 27
 -5 12 0 71622.9 1220.97 29
 5 -12 0 71011.3 1543.34 30
 5 12 0 70707.4 1184.14 36
 6 12 0 3914.61 319.34 22
 6 12 0 4259.17 302.773 21
 6 12 0 4077.87 310.466 15
 6 12 0 4294.54 277.359 23
 6 12 0 3915.96 305.287 19
 6 12 0 4256.77 343.676 18
 6 12 0 4166.75 354.069 6
 -6 12 0 4157.46 337.401 4
 6 12 0 3932.64 315.091 14
 -6 12 0 4299.14 333.384 39
 -6 12 0 4154.31 317.557 49
 6 12 0 3893.57 329.254 45
 6 12 0 4611.81 337.839 43
 6 12 0 4257.14 318.198 41
 6 12 0 3866.57 286.174 42
 -6 12 0 4534.67 322.026 29
 6 12 0 3790.82 288.901 36
 6 -12 0 5210.71 440.042 30
 6 -12 0 3799.85 330.834 27
 6 12 0 4224.88 283.391 35
 7 12 0 323.897 108.856 15
 7 12 0 395.184 133.142 18
 7 -12 0 406.802 133.036 27
 7 12 0 386.843 115.039 21
 7 12 0 288.274 99.4848 22
 7 12 0 252.319 84.5267 23
 7 12 0 580.897 158.472 6
 7 12 0 287.689 99.6916 14
 -7 12 0 521.194 135.757 4
 -7 12 0 235.525 96.8568 39
 7 12 0 552.615 132.097 41
 7 12 0 324.233 99.0252 42
 -7 12 0 285.961 98.4914 49
 7 12 0 210.561 85.426 45
 7 12 0 334.906 89.0149 40
 7 12 0 402.097 118.554 43
 7 12 0 277.108 99.2263 36
 -7 12 0 436.435 122.429 29
 7 12 0 437.533 99.8002 35
 7 -12 0 453.469 150.382 30
 8 12 0 14867.5 592.978 15
 8 12 0 15649.3 601.643 21
 8 12 0 13612.8 619.953 18
 8 12 0 14985.3 621.169 22
 8 12 0 14808.8 533.011 23
 8 12 0 13164.7 576.779 14
 8 12 0 13460.6 609.834 45
 8 12 0 14784.1 605.647 41
 8 12 0 14153.2 515.643 40
 -8 12 0 15022.4 603.983 49
 -8 12 0 12990.7 563.27 39
 8 12 0 13788.9 578.739 43
 8 -12 0 12670.1 618.234 27
 8 12 0 14848.2 579.927 36
 8 -12 0 13514.1 715.204 30
 -8 12 0 15597.8 606.136 29
 8 12 0 14421.4 523.136 35
 9 12 0 32968.3 801.03 26
 9 12 0 33877.4 864.521 21
 9 12 0 31464.3 863.667 22
 9 12 0 32467.1 850.169 15
 9 12 0 33807.1 788.727 23
 9 -12 0 32740.7 920.334 12
 9 12 0 29658.9 832.603 14
 9 12 0 33714 784.154 40
 9 12 0 33178.3 888.816 41
 -9 12 0 33119.8 867.057 49
 9 12 0 29913.9 880.114 45
 9 12 0 31851.3 754.815 35
 -9 12 0 34551.8 875.199 29
 9 -12 0 29032.3 991.037 30
 9 12 0 33280.7 847.559 36
 10 12 0 9074.95 420.944 15
 10 12 0 10490.5 422.986 23
 10 12 0 10031.7 452.731 21
 10 12 0 8908.74 426.567 14
 10 -12 0 9738.85 470.655 12
 10 12 0 10945.3 428.927 40
 10 12 0 9893.62 463.331 41
 -10 12 0 9490.11 429.574 49
 10 12 0 9761.48 421.574 46
 10 12 0 8904.7 446.336 45
 10 12 0 10474.7 452.448 36
 -10 12 0 10504.2 454.034 29
 10 12 0 9794.24 392.941 35
 11 12 0 26541.2 667.843 21
 11 -12 0 26255.5 645.32 23
 11 -12 0 28093.4 680.713 12
 11 12 0 24496 647.467 45
 11 12 0 26571.3 677.18 41
 11 12 0 26457.5 647.974 36
 -11 12 0 26390.9 640.127 29
 12 12 0 760.619 119.03 21
 12 12 0 875.717 135.342 41
 12 -12 0 212.113 76.8962 35
 -12 12 0 192.407 56.6518 29
 12 -12 0 116.318 56.2928 36
 0 -13 0 -4.16491 76.8206 7
 0 13 0 73.8094 59.8003 10
 1 13 0 56955 1162.01 10
 -1 -13 0 60728.7 1357.18 7
 1 -13 0 56630 1325 7
 2 13 0 1527.94 198.146 10
 -2 -13 0 961.932 181.983 7
 2 -13 0 1190.13 204.345 7
 3 13 0 4203.47 341.864 10
 -3 -13 0 4177.7 349.204 7
 3 -13 0 4391.94 381.387 7
 4 -13 0 956.378 170.753 27
 4 13 0 1065.75 158.171 15
 4 13 0 922.025 161.837 22
 4 13 0 629.956 109.827 21
 4 13 0 988.258 158.948 19
 4 13 0 1077.89 173.876 18
 4 13 0 934.304 153.257 14
 -4 13 0 1008.78 160.189 4
 4 -13 0 1236.7 220.308 7
 4 13 0 899.596 166.649 45
 -4 13 0 968.837 157.309 39
 -4 13 0 863.432 148.183 49
 4 13 0 898.248 144.721 41
 4 13 0 964.223 161.957 43
 4 13 0 760.701 146.334 34
 -4 13 0 1026.78 150.714 29
 4 -13 0 980.555 191.98 30
 5 13 0 2726.61 235.374 21
 5 13 0 2553.97 258.486 19
 5 13 0 2767.53 282.895 18
 5 13 0 3156.14 269.034 15
 5 13 0 2719.21 263.183 22
 5 -13 0 3180.68 344.317 7
 5 13 0 3066.83 290.207 6
 5 13 0 2633.87 260.08 14
 -5 13 0 2728.14 270.527 4
 5 13 0 3311.08 271.007 41
 5 13 0 2831.6 286.285 45
 -5 13 0 3096.79 285.478 39
 -5 13 0 2869.79 266.767 49
 5 13 0 2880.04 273.524 43
 5 13 0 3015.05 280.908 28
 -5 13 0 3015.62 260.148 29
 5 -13 0 2760.56 322.631 30
 5 -13 0 2589.55 273.625 27
 6 13 0 13397.3 562.672 15
 6 13 0 13762.9 621.623 18
 6 13 0 12548.5 555.358 19
 6 13 0 12875.5 527.478 21
 6 13 0 12978.8 582.22 22
 6 13 0 12019.4 551.143 14
 6 13 0 12880.9 620.094 6
 -6 13 0 12653.8 602.07 4
 6 13 0 13613.6 587.683 43
 6 13 0 12907.9 553.748 41
 -6 13 0 13074.7 566.207 49
 6 13 0 12708.1 599.987 45
 -6 13 0 13058.1 580.948 39
 6 13 0 12539.4 526.069 36
 6 13 0 12373.2 483.385 35
 -6 13 0 13374.3 554.16 29
 6 -13 0 12449.3 605.984 27
 6 -13 0 12829.2 704.128 30
 7 13 0 5305.72 360.18 15
 7 13 0 5143.01 376.204 22
 7 13 0 5253.98 349.167 21
 7 13 0 5155.45 386.712 18
 7 13 0 4835.84 352.093 14
 -7 13 0 5256.24 370.681 39
 7 13 0 4996.11 378.814 45
 7 13 0 5092.92 360.608 41
 7 13 0 5281.84 367.465 43
 -7 13 0 5599.27 376.964 49
 7 -13 0 5096.64 395.612 27
 7 -13 0 5266.93 461.306 30
 7 13 0 5141.99 314.187 35
 -7 13 0 5861.92 372.851 29
 7 13 0 5661.57 361.904 36
 8 13 0 316.166 107.752 21
 8 13 0 268.33 104.876 15
 8 -13 0 289.86 117.307 27
 8 13 0 287.682 111.917 18
 8 13 0 391.806 118.284 22
 8 13 0 339.869 97.8915 14
 8 13 0 344.943 118.46 45
 8 13 0 325.261 115.933 41
 -8 13 0 338.149 109.194 49
 8 13 0 278.738 100.73 43
 -8 13 0 410.23 115.614 29
 8 -13 0 335.377 132.519 30
 8 13 0 336.277 96.7324 35
 8 13 0 260.341 89.8239 36
 9 13 0 9748.51 460.24 21
 9 13 0 9399.66 462.067 22
 9 13 0 9172.38 444.564 15
 9 -13 0 9844.76 493.903 12
 9 13 0 8563.45 432.908 14
 9 13 0 9132.49 473.707 45
 9 13 0 9432.38 464.979 41
 -9 13 0 9999.01 467.828 49
 9 13 0 9625.68 444.93 36
 9 13 0 9513.63 395.575 35
 -9 13 0 10040.1 458.459 29
 9 -13 0 9064.76 537.406 30
 10 13 0 2166.75 204.676 22
 10 13 0 1825.38 194.353 21
 10 -13 0 2090.26 199.49 23
 10 13 0 1946.48 194.865 15
 10 13 0 1881.15 186.633 14
 10 -13 0 2065.75 216.064 12
 10 13 0 1952.9 206.473 45
 10 13 0 2249.37 217.306 41
 -10 13 0 2182.42 202.189 49
 10 13 0 2034.69 197.282 36
 -10 13 0 2110.91 201.703 29
 11 13 0 21618.8 564.792 21
 11 -13 0 22471.3 559.302 12
 11 13 0 21712.2 576.128 41
 -11 13 0 21865.8 546.264 29
 -12 13 0 219.472 58.7569 20
 0 14 0 5090.76 362.465 10
 0 -14 0 5586.72 444.737 7
 -1 14 0 1468.69 201.916 10
 1 14 0 1490.22 203.325 10
 1 -14 0 1376.72 226.379 7
 -1 -14 0 1521.74 238.056 7
 1 14 0 1329 179.99 19
 1 14 0 1198.42 182.348 34
 2 14 0 139460 1774.34 19
 -2 14 0 142036 1667.34 18
 2 14 0 134417 1690.51 22
 -2 14 0 134661 1632.55 19
 2 14 0 150252 1883.13 18
 -2 -14 0 150993 2223.38 7
 2 -14 0 144001 2240.83 7
 2 14 0 150931 1895.49 43
 -2 14 0 136393 1696.58 49
 -2 14 0 143331 1825.03 39
 2 14 0 152662 1913.27 45
 2 14 0 142845 1849.15 34
 -2 14 0 133833 1740.13 32
 -2 14 0 140232 1839.12 34
 2 -14 0 140966 1893.45 27
 3 14 0 4174.96 315.957 22
 3 14 0 4029.42 318.617 19
 -3 14 0 4159.36 285.565 19
 3 14 0 4367.02 301.705 15
 3 14 0 4269.97 332.199 18
 -3 14 0 4029.2 285.567 18
 3 14 0 3961.53 298.388 14
 -3 -14 0 4148.66 368.948 7
 3 -14 0 4119.07 388.546 7
 -3 14 0 4005.84 304.862 49
 -3 14 0 4218.95 332.553 39
 3 14 0 4170.2 326.272 43
 3 14 0 3820.94 325.24 45
 -3 14 0 3583.89 295.935 34
 -3 14 0 3899.04 288.863 29
 3 -14 0 4225.87 340.839 27
 3 14 0 3685.84 305.762 34
 3 -14 0 4479.63 383.721 30
 4 14 0 143.03 87.9326 15
 -4 14 0 92.6591 65.4638 20
 4 14 0 234.775 98.7663 19
 4 14 0 60.7119 90.4341 21
 4 -14 0 132.51 80.8107 27
 -4 14 0 152.996 70.1473 18
 4 14 0 97.386 80.2616 18
 4 14 0 15.7106 72.1987 22
 4 -14 0 373.502 136.242 7
 4 14 0 166.653 91.0694 14
 4 14 0 165.84 84.2179 45
 -4 14 0 151.5 80.3182 49
 4 14 0 118.357 88.6032 43
 4 14 0 124.505 67.2513 41
 -4 14 0 266.976 99.2892 39
 -4 14 0 323.799 98.2797 29
 4 14 0 72.6536 80.2584 34
 4 14 0 358.979 121.474 28
 4 -14 0 298.282 121.746 30
 5 14 0 12401.1 556.869 19
 5 14 0 11975.2 556.018 22
 5 14 0 11983.5 580.926 18
 5 14 0 11516.1 490.508 21
 5 14 0 12146.9 529.206 15
 5 14 0 11260.9 523.758 14
 5 -14 0 10778.1 645.38 7
 -5 14 0 12857.8 563.797 49
 5 14 0 12292.4 565.788 43
 5 14 0 12149.1 517.121 41
 -5 14 0 12208.9 569.332 39
 5 14 0 11475.2 571.328 45
 5 -14 0 11338 576.294 27
 5 14 0 11666 546.972 28
 5 -14 0 11775.8 668.82 30
 -5 14 0 12508.2 531.862 29
 6 14 0 46.3944 77.6419 15
 6 14 0 36.7699 96.828 21
 6 14 0 123.904 86.6971 18
 6 14 0 22.6859 92.4588 22
 6 -14 0 79.3052 117.091 27
 6 14 0 16.2329 80.9273 14
 -6 14 0 44.8692 76.4321 49
 -6 14 0 -21.5685 86.8767 39
 6 14 0 28.8107 80.9951 43
 6 14 0 2.98005 85.9544 45
 6 14 0 -2.13212 80.3613 41
 6 -14 0 87.9255 105.917 30
 -6 14 0 153.106 87.4241 29
 7 14 0 15820 666.736 18
 7 14 0 16669.2 657.135 22
 7 14 0 16331.3 621.484 15
 7 14 0 16701.2 607.074 21
 7 14 0 14888.6 598.821 14
 7 14 0 17202.4 634.929 41
 -7 14 0 16981.7 650.821 49
 7 14 0 16499.2 644.7 43
 -7 14 0 15916.6 634.162 39
 7 14 0 15346.9 658.978 45
 7 -14 0 14992.1 675.696 27
 7 -14 0 16146.2 785.399 30
 -7 14 0 17011.9 624.934 29
 8 14 0 4148.71 320.805 22
 8 14 0 4099.22 332.278 18
 8 14 0 4150.04 311.631 15
 8 14 0 4329.13 306.141 21
 8 14 0 3919.27 298.261 14
 8 14 0 4002.68 304.395 41
 8 14 0 3873.47 305.388 43
 -8 14 0 4198.73 323.713 49
 8 14 0 4064.91 329.256 45
 -8 14 0 4421.25 311.174 29
 8 -14 0 4058.62 386.044 30
 8 -14 0 3973.92 337.831 27
 9 14 0 4695.74 311.459 15
 9 14 0 5131.2 331.27 22
 9 14 0 5064.17 320.897 21
 9 -14 0 5183.34 347.406 12
 9 14 0 4478.4 297.946 14
 -9 14 0 5184.76 330.712 49
 9 14 0 5070.43 327.366 41
 9 14 0 4970.57 337.359 45
 9 14 0 4867.91 315.21 43
 -9 14 0 5310.93 323.26 29
 9 -14 0 4469.91 366.829 30
 10 14 0 -49.5998 92.303 15
 10 14 0 112.12 69.63 22
 10 14 0 334.812 104.911 21
 10 -14 0 101.51 63.3896 12
 10 14 0 199.799 71.958 45
 10 14 0 94.5474 68.6646 41
 -10 14 0 133.818 68.6978 29
 11 14 0 8596.18 309.84 15
 11 14 0 11126.1 377.457 21
 -11 14 0 9425.94 321.77 20
 11 -14 0 9785.3 329.105 12
 11 14 0 10017.1 363.191 41
 11 14 0 8524.78 318.397 45
 -11 14 0 9705.42 337.236 29
 11 -14 0 8004.39 331.442 36
 0 15 0 50.3715 71.1948 18
 0 -15 0 -23.0282 79.6935 27
 0 15 0 92.0071 82.8679 19
 0 -15 0 -28.4004 94.5893 7
 0 15 0 44.1878 70.2956 43
 0 15 0 160.069 100.346 34
 0 15 0 291.307 91.5179 32
 1 -15 0 610.426 141.108 27
 -1 15 0 670.37 130.908 19
 1 15 0 593.192 142.169 18
 -1 15 0 588.624 129.49 18
 1 15 0 606.018 135.837 19
 -1 -15 0 551.376 148.75 7
 1 -15 0 747.076 180.148 7
 -1 15 0 866.429 160.678 10
 -1 15 0 611.071 135.155 39
 -1 15 0 529.148 131.685 43
 1 15 0 558.628 137.172 43
 1 15 0 407.423 116.739 34
 -1 15 0 484.833 112.924 34
 -1 15 0 435.782 101.551 32
 -2 15 0 17289.5 604.377 18
 2 15 0 17232 665.08 18
 2 15 0 16477.4 578.377 15
 -2 15 0 15961.6 589.189 19
 2 15 0 15877.2 600.535 22
 2 15 0 15874.6 624.587 19
 -2 -15 0 17658 795.851 7
 2 15 0 16916.7 608.598 14
 2 -15 0 17004.4 804.922 7
 -2 15 0 17381.3 679.079 10
 -2 15 0 16730.9 611.886 49
 -2 15 0 17269.4 656.524 39
 2 15 0 17857.5 685.002 45
 2 15 0 17532.1 666.724 43
 2 -15 0 17833.1 700.233 27
 2 15 0 17279.7 669.764 34
 -2 15 0 17640.7 669.847 34
 3 15 0 2693.69 270.506 19
 3 15 0 2673.59 276.581 18
 -3 15 0 2557.68 236.379 19
 3 15 0 2686.91 244.433 15
 -3 15 0 2598.16 235.25 18
 3 15 0 2373.85 242.818 22
 3 -15 0 2918.89 342.682 7
 -3 -15 0 2572.56 294.911 7
 3 15 0 2521.68 246.492 14
 -3 15 0 2698.66 267.518 39
 -3 15 0 2606.78 256.142 49
 3 15 0 2703.96 279.957 45
 3 15 0 2653.23 271.236 43
 -3 15 0 2689.71 241.241 29
 -3 15 0 2544.46 256.573 34
 3 -15 0 2955.52 328.034 30
 3 15 0 2604.12 267.08 34
 3 -15 0 3032.39 299.876 27
 -4 15 0 1216.19 165.949 18
 4 15 0 1014.22 173.988 19
 4 15 0 1143.92 170.166 15
 4 15 0 1130.41 154.907 21
 -4 15 0 1404.13 167.957 20
 4 15 0 1246.5 186.664 22
 4 15 0 1147.84 185.803 18
 4 -15 0 1385.94 242.249 7
 4 15 0 1407.78 194.008 14
 -4 15 0 1640.05 208.464 49
 4 15 0 1452.05 206.798 43
 4 15 0 1377.23 212.34 45
 4 15 0 1173.63 159.925 41
 -4 15 0 1287.81 194.192 39
 -4 15 0 1506.97 186.848 29
 4 15 0 1483.22 206.022 34
 4 -15 0 1413.1 211.227 27
 4 15 0 1169.09 196.991 28
 4 -15 0 1250.54 238.131 30
 5 15 0 34675.8 936.308 19
 -5 15 0 34817.9 818.396 20
 5 15 0 35361.1 1005.79 18
 5 15 0 33131.7 829.155 21
 5 15 0 35434.5 952.076 22
 5 15 0 36020.4 912.676 15
 5 15 0 33532.8 897.138 14
 5 15 0 34913.7 993.845 45
 5 15 0 34224.9 855.328 41
 5 15 0 34996.1 960.597 43
 -5 15 0 37495.2 963.127 49
 -5 15 0 35109.5 965.436 39
 5 -15 0 33167.7 987.945 27
 -5 15 0 33546.6 862.678 29
 5 -15 0 34805.8 1146.41 30
 5 15 0 35405.6 934.985 34
 5 15 0 34687.5 945.756 28
 6 15 0 1957.01 232.317 22
 6 15 0 1843.28 217.696 15
 -6 15 0 1717.39 190.803 20
 6 15 0 1827.92 236.067 18
 6 15 0 1654.3 193.079 21
 6 15 0 1661.9 207.967 14
 6 15 0 1606.46 218.51 43
 6 15 0 1868.87 211.966 41
 -6 15 0 1665.36 214.852 39
 6 15 0 1760.83 228.932 45
 -6 15 0 1752.48 221.263 49
 -6 15 0 1893.91 211.158 29
 6 -15 0 1888.54 250.158 27
 6 -15 0 1883.71 279.204 30
 6 15 0 1861.04 221.928 28
 7 15 0 7334.1 426.835 22
 7 15 0 7553.17 416.565 15
 7 15 0 7502.33 450.835 18
 7 15 0 7514.48 399.276 21
 7 15 0 6821.01 392.444 14
 -7 15 0 7604.15 431.698 39
 7 15 0 7925.46 418.499 41
 7 15 0 7698.92 440.591 43
 -7 15 0 7507.36 425.234 49
 7 15 0 7015.98 434.271 45
 7 -15 0 6859.62 453.87 27
 7 -15 0 7493.34 530.666 30
 -7 15 0 7415.62 402.636 29
 8 15 0 5893.41 366.059 22
 8 15 0 5665.16 335.45 21
 8 15 0 5371.56 338.196 15
 -8 15 0 5839.59 319.814 20
 8 15 0 5754.14 375.811 18
 8 -15 0 5367.43 353.361 12
 8 15 0 4890.48 314.743 14
 8 15 0 5658.2 362.21 43
 -8 15 0 5902.67 361.248 49
 8 15 0 5744.16 347.731 41
 8 15 0 5734.86 372.612 45
 8 -15 0 5387.07 381.804 27
 -8 15 0 5544.61 337.554 29
 8 -15 0 5404.65 420.641 30
 9 15 0 -12.0582 89.1982 15
 9 15 0 77.0231 79.5134 21
 9 -15 0 109.69 73.5737 27
 -9 15 0 237.706 76.327 20
 9 15 0 7.36187 59.3954 22
 9 -15 0 -32.082 75.3255 12
 9 15 0 -22.4695 58.2226 43
 9 15 0 8.81389 75.1834 41
 9 15 0 59.5774 65.5351 45
 9 -15 0 29.1265 81.5618 30
 -9 15 0 13.7182 59.0927 29
 10 15 0 6462.65 302.295 22
 10 15 0 7482.4 331.927 21
 10 15 0 6072.66 293.278 15
 -10 15 0 6627.55 281.088 20
 10 -15 0 6837.69 313.686 12
 10 15 0 6294.08 305.876 41
 10 15 0 6099.24 302.154 45
 -10 15 0 6458.52 296.728 29
 0 16 0 59180.7 1180.83 19
 0 16 0 56617.3 1161.2 18
 0 -16 0 60340.8 1569.36 7
 0 16 0 60245.7 1239.34 43
 0 -16 0 60574.8 1254.22 27
 0 16 0 61902.8 1287.98 34
 0 16 0 54792.3 1118.61 32
 1 16 0 38850.2 978.575 18
 -1 16 0 36971.7 923.109 19
 -1 16 0 36270.2 905.105 18
 1 16 0 37800.3 960.611 19
 1 -16 0 39759.2 1274.89 7
 -1 -16 0 39081.5 1238.06 7
 -1 16 0 39243.7 990.044 43
 1 16 0 39434.2 1015.1 43
 -1 16 0 37404.2 939.491 39
 -1 16 0 37740.4 1010.68 34
 1 16 0 38723.9 1020.5 34
 1 -16 0 38895.7 1032.61 27
 -2 16 0 804.116 144.1 18
 2 16 0 1040.09 180.114 18
 -2 16 0 690.207 132.707 19
 2 -16 0 805.749 172.65 27
 2 16 0 815.159 139.114 15
 2 16 0 695.971 148.29 19
 2 16 0 821.828 145.875 22
 2 16 0 1378.34 183.871 14
 2 -16 0 1122.67 228.526 7
 -2 -16 0 717.062 182.407 7
 2 16 0 1179.23 185.541 45
 -2 16 0 940.706 161.799 39
 2 16 0 1055.09 179.764 43
 -2 16 0 831.577 161.471 34
 2 16 0 759.054 161.935 34
 -3 16 0 8001.45 407.241 19
 3 16 0 8441.73 427.302 15
 3 16 0 8603.21 455.89 22
 3 16 0 8765.84 487.982 18
 -3 16 0 8527.12 425.915 18
 3 16 0 8519.6 464.969 19
 3 16 0 8268.53 433.179 14
 3 16 0 9103.49 497.252 43
 -3 16 0 8887.35 480.478 39
 3 16 0 8683.08 496.867 45
 3 16 0 8412.91 478.557 28
 -3 16 0 8583.34 467.73 34
 3 16 0 8106.38 472.817 34
 -3 16 0 8380.53 419.518 29
 3 -16 0 8570.95 503.879 27
 3 -16 0 9043.27 565.903 30
 -4 16 0 8858.07 421.907 18
 4 16 0 8956.43 469.798 22
 4 16 0 8698.9 471.803 19
 4 16 0 9454.84 514.049 18
 4 16 0 8826.36 443.858 15
 4 16 0 8225.79 437.672 14
 -4 16 0 8955.25 487.255 39
 4 16 0 9049.84 507.92 45
 4 16 0 9407.06 502.543 43
 -4 16 0 9163.28 473.103 49
 -4 16 0 7936.13 436.112 34
 4 16 0 8660.4 478.707 34
 -4 16 0 9013.2 438.817 29
 4 16 0 8837.04 486.524 28
 4 -16 0 9022.44 578.298 30
 4 -16 0 9032.27 518.594 27
 5 16 0 23059.3 677.441 21
 5 16 0 24429.9 818.235 18
 -5 16 0 24079.1 664.455 20
 5 16 0 24198.2 780.604 22
 5 16 0 23763.6 768.716 19
 5 16 0 24304.1 742.28 15
 5 16 0 22313.7 714.541 14
 -5 16 0 25523 789.717 49
 5 16 0 24423.5 805.461 43
 -5 16 0 23855.7 787.036 39
 5 16 0 23945.3 811.575 45
 5 16 0 23070.9 685.524 41
 5 -16 0 25020.1 960.714 30
 -5 16 0 24257 719.349 29
 5 -16 0 24228.9 840.635 27
 5 16 0 23310.8 773.245 28
 5 16 0 24140.2 768.336 34
 6 16 0 973.246 173.283 18
 6 16 0 953.719 152.569 21
 6 16 0 1164.58 173.442 15
 6 16 0 922.031 165.897 22
 -6 16 0 1010.1 147.216 20
 6 -16 0 959.405 177.097 27
 6 16 0 859.043 150.101 14
 6 16 0 848.048 133.131 41
 6 16 0 920.336 171.803 45
 6 16 0 1056.43 183.825 43
 -6 16 0 982.894 174.65 39
 -6 16 0 1121.52 178.73 49
 6 16 0 821.031 150.746 28
 -6 16 0 952.562 154.028 29
 6 -16 0 960.991 203.652 30
 -7 16 0 12967.8 465.091 20
 7 16 0 13326.8 550.747 22
 7 16 0 13086.2 499.567 21
 7 16 0 13259.9 574.21 18
 7 16 0 13261.9 532.607 15
 7 16 0 11942.6 485.429 14
 7 16 0 13263.1 557.763 43
 7 16 0 12670.8 554.876 45
 -7 16 0 13911.4 555.911 49
 7 16 0 12864.4 502.06 41
 7 -16 0 13785.5 679.668 30
 7 -16 0 12698.2 583.652 27
 -7 16 0 13229.1 507.318 29
 8 16 0 5249.54 340.397 18
 8 16 0 5732.02 325.737 21
 8 16 0 5286.34 327.369 22
 -8 16 0 4841.49 272.345 20
 8 16 0 5069.4 314.88 15
 8 -16 0 4724.14 314.615 12
 8 16 0 5249.64 328.718 43
 8 16 0 4917.37 299.344 41
 8 16 0 4729.12 319.258 45
 8 -16 0 5002.72 344.052 27
 8 -16 0 4917.88 372.815 30
 -8 16 0 5182.43 303.279 29
 -9 16 0 13455.5 406.469 20
 9 16 0 15374 473.603 21
 9 16 0 13695.8 460.939 15
 9 16 0 13565.3 466.419 22
 9 -16 0 13715.5 476.45 12
 9 16 0 13736 454.359 41
 9 16 0 13331.4 458.041 43
 9 16 0 13399.7 470.265 45
 9 -16 0 12331.1 467.296 27
 -9 16 0 14046.4 451.761 29
 9 -16 0 11403.1 488.486 30
 10 16 0 2530.75 170.633 22
 -10 16 0 2528.64 155.382 20
 10 16 0 2484.02 173.024 15
 10 16 0 2310.89 163.821 45
 10 16 0 2794.99 186.496 41
 -10 16 0 2581.77 169.361 29
 0 17 0 4.86028 80.458 19
 0 17 0 21.2029 67.7921 18
 0 -17 0 -3.50703 69.5554 27
 0 17 0 -8.99519 102.42 43
 0 17 0 59.4004 79.1699 34
 -1 17 0 977.004 160.455 18
 1 17 0 1340.93 199.996 18
 1 -17 0 1221.69 198.618 27
 -1 17 0 1093.98 168.37 19
 1 17 0 1125.46 179.072 19
 1 17 0 1254.91 170.268 14
 1 17 0 1352.06 208.088 43
 -1 17 0 882.728 162.381 39
 -1 17 0 1141.71 176.629 43
 1 17 0 1205.21 190.97 45
 1 17 0 1115.96 192.795 34
 1 17 0 994.675 175.499 28
 -1 17 0 1111.03 191.712 34
 -2 17 0 16367 597.72 19
 2 17 0 17350 665.954 18
 2 17 0 16662.3 644.328 19
 2 17 0 16012.7 588.097 22
 -2 17 0 16473 600.74 18
 2 17 0 16029.8 587.374 14
 -2 17 0 16298.3 631.196 39
 2 17 0 18006.6 692.577 43
 2 17 0 16524.9 657.115 45
 2 17 0 15851.5 652.955 28
 2 -17 0 17682.8 771.055 30
 -2 17 0 17053.8 675.743 34
 2 -17 0 16592.5 691.222 27
 2 17 0 16690.7 674.09 34
 3 17 0 38083.8 994.364 18
 3 17 0 37617 928.261 22
 -3 17 0 36648.2 859.136 19
 3 17 0 37212.4 956.6 19
 -3 17 0 35371.7 855.688 18
 3 17 0 37095.2 879.152 15
 3 17 0 35882.3 886.682 14
 3 17 0 38999.8 1015.61 45
 -3 17 0 37882 975.379 39
 3 17 0 41431.4 1054.99 43
 3 17 0 37269 990.268 28
 3 17 0 38863.9 1014.36 34
 3 -17 0 38820 1058.07 27
 -3 17 0 36714 958.157 34
 3 -17 0 40369.6 1176.39 30
 4 17 0 44380 1032.52 19
 4 17 0 44310.7 969.415 15
 -4 17 0 42247.9 901.771 18
 4 17 0 43830.1 1066.14 18
 4 17 0 44126 1010.37 22
 4 17 0 40667.5 941.846 14
 -4 17 0 44704.5 1059.96 39
 4 17 0 43582.7 1071.31 45
 4 17 0 46816.2 1104.47 43
 -4 17 0 43415.1 920.677 29
 4 17 0 42832.2 1044.24 34
 4 -17 0 44916 1134.53 27
 4 17 0 42783.3 1042.77 28
 4 -17 0 44585.6 1244.55 30
 -4 17 0 39735.9 951.229 34
 5 17 0 1280.74 196.423 18
 5 -17 0 1135.84 195.771 27
 5 17 0 847.307 147.567 15
 -5 17 0 1195.09 145.392 20
 5 17 0 1320.57 183.321 22
 5 17 0 1179.06 165.243 14
 5 17 0 1299.24 197.036 43
 5 17 0 1057 147.323 41
 5 17 0 1300.71 199.441 45
 -5 17 0 1182.77 184.696 39
 -5 17 0 1341.2 169.223 29
 5 17 0 1295.92 188.613 28
 5 -17 0 1308.72 226.925 30
 5 17 0 1125.13 170.095 34
 -6 17 0 2351.66 196.105 20
 6 17 0 2336.28 244.778 18
 6 17 0 2017.86 209.795 15
 6 17 0 2173.54 225.491 22
 6 17 0 2028.3 201.706 14
 6 17 0 1989.55 195.283 41
 6 17 0 2377.62 252.958 43
 -6 17 0 2163.55 234.701 39
 6 17 0 2418.44 251.224 45
 6 17 0 2133.82 219.459 28
 6 -17 0 2213.76 279.999 30
 6 -17 0 2211.29 252.963 27
 -6 17 0 2296.95 210.706 29
 7 17 0 24939.3 634.349 21
 7 17 0 24229 673.308 15
 7 17 0 24382.1 728.835 18
 -7 17 0 23155 576.508 20
 7 17 0 24849.3 700.368 22
 7 17 0 23148.5 623.569 41
 7 17 0 24408.6 713.51 43
 7 17 0 23890 714.595 45
 -7 17 0 24727.9 645.17 29
 7 -17 0 22728.7 735.45 27
 7 -17 0 23635.5 826.032 30
 8 17 0 -51.4461 73.7848 15
 8 17 0 -2.09118 59.6275 22
 8 17 0 46.9474 56.5244 18
 -8 17 0 86.3389 48.8428 20
 8 -17 0 70.2813 59.1492 27
 8 -17 0 -22.0138 64.9701 12
 8 17 0 198.778 82.9373 43
 8 17 0 132.954 56.4711 41
 8 17 0 -52.6388 61.4454 45
 8 -17 0 50.3875 73.1837 30
 -8 17 0 77.9814 63.5349 29
 -9 17 0 14937.9 376.69 20
 9 17 0 15298.9 445.57 22
 9 17 0 15181.2 437.286 15
 9 -17 0 14855.2 428.174 12
 9 17 0 14334 422.52 43
 9 17 0 15835.3 433.651 41
 9 17 0 14922 441.985 45
 -9 17 0 16026 425.729 29
 9 -17 0 12072.1 437.679 30
 9 -17 0 12571.3 410.298 27
 0 18 0 2682.09 254.147 18
 0 18 0 2553.52 249.088 19
 0 18 0 2774.7 261.7 45
 0 18 0 2864.33 275.503 43
 0 18 0 2764.32 280.451 34
 0 18 0 2610.29 266.152 28
 0 -18 0 2513.09 253.034 27
 1 -18 0 -21.636 89.5562 27
 -1 18 0 30.5841 64.2332 18
 1 18 0 93.482 77.5828 18
 1 18 0 68.3591 84.1828 19
 -1 18 0 69.3262 76.8039 19
 1 18 0 79.6287 78.1045 14
 1 18 0 77.792 82.5796 45
 1 18 0 126.799 94.5012 43
 -1 18 0 -116.15 83.8254 39
 -1 18 0 149.665 82.8773 43
 1 18 0 88.6199 94.5503 34
 1 18 0 26.3935 78.25 28
 -1 18 0 -17.0535 76.2067 28
 -1 18 0 23.4665 83.3454 34
 1 -18 0 100.54 100.401 30
 2 18 0 1020.86 172.316 19
 -2 18 0 841.142 140.909 19
 2 18 0 894.351 165.002 18
 2 18 0 820.863 133.673 22
 -2 18 0 723.847 137.663 18
 2 -18 0 717.924 148.392 27
 2 18 0 687.819 129.299 14
 2 18 0 813.405 160.866 45
 2 18 0 723.652 153.384 43
 -2 18 0 667.488 136.352 39
 -2 18 0 831.152 157.823 34
 2 -18 0 780.927 175.321 30
 -2 18 0 659.517 137.29 28
 2 18 0 654.562 157.352 34
 2 18 0 588.648 146.867 28
 3 18 0 322.445 98.2025 22
 3 18 0 423.355 126.43 19
 -3 18 0 390.775 104.107 18
 -3 18 0 409.088 102.354 19
 3 18 0 592.861 135.354 18
 3 18 0 320.241 94.1296 15
 3 -18 0 496.858 129.403 27
 3 18 0 572.234 124.383 14
 3 18 0 413.347 115.997 43
 -3 18 0 230.881 96.0458 39
 3 18 0 458.577 124.988 45
 3 18 0 277.905 104.682 34
 3 18 0 287.241 111.979 28
 -3 18 0 472.04 127.025 34
 3 -18 0 353.786 151.577 30
 4 18 0 8160.55 429.487 19
 4 18 0 8610.43 459.149 18
 4 18 0 8376.47 421.497 22
 4 18 0 8107.98 398.487 15
 -4 18 0 7876.56 375.034 18
 4 18 0 7994.83 395.394 14
 -4 18 0 8089.57 438.01 39
 4 18 0 9581.46 493.237 43
 4 18 0 8051.11 447.018 45
 4 -18 0 9048.97 543.017 30
 4 18 0 8395.97 446.426 34
 4 18 0 8585.46 449.294 28
 -4 18 0 8045.21 412.276 34
 -4 18 0 7965.99 379.031 29
 4 -18 0 8896.45 491.439 27
 5 18 0 7574.65 383.234 15
 5 18 0 7540.96 418.204 18
 5 18 0 7644.37 399.568 22
 5 18 0 6815.57 350.934 14
 -5 18 0 7694.31 414.527 39
 5 18 0 7731.68 427.763 43
 5 18 0 7400.35 415.025 45
 5 -18 0 7343.12 483.389 30
 -5 18 0 7316.63 354.125 29
 5 18 0 7514.71 401.296 28
 5 -18 0 7564.96 444.128 27
 5 18 0 7443.85 393.725 34
 6 18 0 6409.41 370.55 18
 6 18 0 6294.68 350.242 22
 6 18 0 6058.74 331.101 15
 6 18 0 5691.66 292.005 41
 6 18 0 6352.86 364.274 45
 6 18 0 6444.51 376.42 43
 -6 18 0 6085.2 313.024 29
 6 -18 0 6358.96 387.903 27
 6 18 0 6161.59 335.734 28
 6 -18 0 6564.97 437.227 30
 7 18 0 9713.04 404.122 22
 7 18 0 9920.48 424.22 18
 7 18 0 9432.04 387.566 15
 -7 18 0 9094.63 320.244 20
 7 18 0 9265.95 353.951 41
 7 18 0 9415.34 407.191 45
 7 18 0 9484.43 414.549 43
 -7 18 0 9075.42 354.052 29
 7 -18 0 9444.24 478.125 30
 7 -18 0 9185.15 433.89 27
 8 18 0 2396.3 184.449 22
 8 18 0 2380.66 183.489 15
 -8 18 0 2156.43 142.301 20
 8 -18 0 2071.72 172.403 12
 8 18 0 2176.41 181.282 43
 8 18 0 2480.03 170.595 41
 8 18 0 2082.21 172.743 45
 -8 18 0 2380.26 167.947 29
 8 -18 0 2050.43 197.253 30
 8 -18 0 2235.15 191.921 27
 0 -19 0 -22.1827 63.3081 27
 0 19 0 42.7048 59.3583 18
 0 19 0 30.5191 65.147 19
 0 19 0 152.74 74.9246 14
 0 19 0 -52.1898 81.2348 43
 0 19 0 81.3877 76.4813 45
 0 19 0 110.465 85.6966 28
 0 19 0 79.4711 87.6447 34
 0 -19 0 -32.6765 94.8571 30
 1 19 0 8917.54 444.747 18
 -1 19 0 8608.7 419.209 18
 -1 19 0 9107.69 431.311 19
 1 19 0 9278.79 449.751 19
 1 19 0 9133.16 408.37 14
 1 19 0 9454.31 474.06 43
 1 19 0 9230.86 453.42 45
 -1 19 0 9034.2 439.592 45
 1 -19 0 8997.01 462.045 27
 1 19 0 9504.29 490.041 34
 -1 19 0 8690.18 434.014 28
 -1 19 0 9681.03 488.918 34
 1 -19 0 9862.07 536.382 30
 1 19 0 9262.69 469.36 28
 2 -19 0 130.939 90.2957 27
 -2 19 0 96.6156 70.7148 19
 2 19 0 176.823 94.7074 18
 -2 19 0 66.7023 67.489 18
 2 19 0 12.7293 77.0039 19
 2 19 0 112.023 66.5628 14
 2 19 0 65.3749 82.325 43
 -2 19 0 156.11 83.0961 39
 2 19 0 163.536 94.318 45
 2 -19 0 176.593 116.022 30
 -2 19 0 64.5304 60.969 28
 2 19 0 171.889 98.8525 34
 2 19 0 7.07387 88.6782 28
 -2 19 0 155.346 91.822 34
 3 19 0 22417.6 683.856 19
 -3 19 0 21126.9 604.825 18
 3 19 0 21618.6 623.468 22
 3 19 0 22849 699.647 18
 -3 19 0 21007.9 587.939 19
 3 19 0 21513 611.673 14
 3 19 0 23424.3 738.867 43
 -3 19 0 21479.5 664.18 39
 3 19 0 22760.4 707.417 45
 3 19 0 23073.6 711.408 28
 3 -19 0 22803.9 752.336 27
 3 19 0 23145.6 726.419 34
 -3 19 0 21977 683.079 34
 3 -19 0 23587.6 828.739 30
 4 -19 0 1230.29 183.113 27
 4 19 0 1027.75 158.449 18
 4 19 0 824.425 123.665 15
 4 19 0 939.619 136.982 22
 4 19 0 958.148 130.789 14
 4 19 0 1025.71 158.675 45
 4 19 0 937.553 163.678 43
 -4 19 0 1118.31 161.199 39
 4 19 0 981.233 150.274 28
 4 -19 0 1192.68 201.33 30
 4 19 0 1045.4 156.643 34
 5 19 0 1769.4 193.878 18
 5 19 0 1860.23 179.02 15
 5 19 0 1923.89 189.222 22
 5 19 0 2006.57 213.126 43
 5 19 0 1794.47 194.233 45
 5 -19 0 1636.53 222.59 30
 5 19 0 1576.65 172.459 34
 5 19 0 1734.74 184.175 28
 -5 19 0 1775.75 161.486 29
 5 -19 0 1938.77 213.988 27
 6 19 0 3174.24 219.175 15
 6 19 0 3025.04 232.525 18
 6 19 0 3123.02 222.579 22
 6 19 0 2851.49 222.165 45
 6 19 0 3100.33 242.629 43
 6 -19 0 3119.86 272.945 30
 6 19 0 2791.25 205.23 28
 6 -19 0 3125.01 252.964 27
 -6 19 0 3084.36 198.742 29
 7 19 0 4151.56 231.523 15
 7 19 0 4286.23 237.868 22
 7 19 0 4123.87 243.099 18
 7 -19 0 3434.55 220.751 12
 7 19 0 4277.95 202 41
 7 19 0 4053.15 237.849 45
 7 19 0 4311.12 257.487 43
 7 -19 0 4163.83 280.74 30
 -7 19 0 4036.27 206.461 29
 7 -19 0 4270.56 262.778 27
 0 20 0 38540.2 839.17 19
 0 20 0 36663.6 812.836 18
 0 20 0 35910.2 734.699 14
 0 20 0 37766.4 837.63 45
 0 20 0 36225.6 841.777 43
 0 20 0 39423 926.239 34
 0 -20 0 39425.5 991.147 30
 0 20 0 37533.3 854.31 28
 -1 20 0 12029.1 459.366 19
 1 20 0 12108.9 476.542 19
 1 20 0 11026.1 452.575 18
 -1 20 0 10987.3 438.106 18
 1 20 0 11307.3 413.981 14
 -1 20 0 11373.5 413.668 14
 1 20 0 11967.4 475.962 45
 1 20 0 12003.7 495.373 43
 -1 20 0 11328.1 451.866 45
 -1 -20 0 12280.7 540.617 30
 -1 20 0 11236.2 455.151 28
 1 20 0 12190.1 520.262 34
 1 -20 0 12263.9 560.998 30
 1 -20 0 11266.5 473.489 27
 1 20 0 11530.2 483.886 28
 -1 20 0 12113.9 512.825 34
 2 20 0 12678.2 482.806 18
 -2 20 0 11957.1 438.985 18
 2 20 0 13126.9 493.219 19
 -2 20 0 12205 440.615 19
 2 20 0 11970.2 418.352 14
 2 20 0 12623.2 488.233 45
 -2 20 0 12083.8 454.671 45
 2 20 0 13159.4 527.178 43
 -2 20 0 11933.8 448.656 39
 2 20 0 12945.5 508.687 28
 2 -20 0 13296.7 583.893 30
 -2 -20 0 12893.9 527.4 30
 -2 20 0 12352.8 449.464 28
 2 20 0 13456.6 534.593 34
 2 -20 0 13485.5 530.922 27
 -2 20 0 12526.7 504.597 34
 -3 20 0 115.211 60.1486 18
 3 -20 0 113.887 76.5246 27
 3 20 0 137.485 79.3642 18
 3 20 0 80.759 51.2436 22
 3 20 0 94.9365 54.0852 14
 3 20 0 41.798 60.1842 45
 3 20 0 188.756 93.9539 43
 -3 20 0 209.226 73.3159 45
 -3 20 0 -19.5916 75.0844 39
 3 -20 0 144.472 98.5047 30
 3 20 0 101.918 63.7281 28
 3 20 0 120.898 74.6114 34
 -3 -20 0 134.757 65.0907 30
 -3 20 0 48.657 65.4809 34
 4 20 0 5608.73 270.333 15
 4 20 0 5627.95 284.434 22
 4 20 0 5687.84 311.971 18
 4 20 0 6574.24 356.314 43
 4 20 0 5848.1 318.981 45
 -4 20 0 5556.2 275.525 45
 4 -20 0 5749.78 339.98 27
 4 20 0 5548.03 310.167 34
 4 20 0 5692.74 311.287 28
 4 -20 0 6224.47 386.503 30
 5 20 0 20191.2 552.768 18
 5 20 0 19266.5 505.168 22
 5 20 0 19572.7 488.202 15
 5 20 0 18684.3 534.73 45
 5 20 0 20870.4 594.743 43
 5 -20 0 19797.7 595.622 27
 5 -20 0 19495.3 641.887 30
 5 20 0 18639.4 512.007 28
 6 20 0 43922.8 687.061 15
 6 20 0 46685 771.753 18
 6 20 0 46547.5 731.524 22
 6 20 0 47929 823.88 43
 6 20 0 44795 751.483 45
 6 -20 0 45842.8 827.407 27
 6 -20 0 43895.8 871.772 30
 0 21 0 -35.7909 66.1331 19
 0 21 0 45.7845 51.6094 18
 0 21 0 70.2466 50.8284 14
 0 21 0 11.1494 48.6681 45
 0 21 0 6.60649 60.2214 28
 0 21 0 101.309 72.8971 34
 -1 21 0 5672.38 278.918 18
 -1 21 0 6054.29 290.047 19
 1 21 0 5622.03 291.586 18
 1 21 0 5957.28 302.659 19
 -1 21 0 5650.75 257.802 14
 1 21 0 5487.37 253.714 14
 1 21 0 6038.08 318.991 43
 -1 21 0 5962.67 297.108 45
 1 21 0 6061.89 308.223 45
 1 -21 0 6168.23 362.22 30
 1 21 0 5989.38 314.127 28
 1 21 0 6180.11 337.627 34
 -1 21 0 5690.73 288.846 28
 -1 -21 0 5844.55 336.262 30
 -1 21 0 6122.51 328.952 34
 1 -21 0 5755.6 295.968 27
 -2 21 0 292.001 70.9474 18
 -2 21 0 278.765 62.1515 19
 2 21 0 394.965 86.8652 18
 2 -21 0 348.336 88.2668 27
 -2 21 0 345.04 73.0463 14
 2 21 0 199.711 66.4079 45
 2 21 0 227.044 81.0446 43
 -2 21 0 340.237 79.5791 45
 2 21 0 383.017 97.0821 34
 2 21 0 265.327 81.084 28
 -2 -21 0 345.685 88.4364 30
 -2 21 0 271.919 80.362 34
 2 -21 0 302.78 98.3887 30
 -2 21 0 114.606 44.6226 28
 3 21 0 6740.93 307.572 18
 -3 21 0 6727.03 264.717 14
 -3 21 0 6357.17 274.905 45
 3 21 0 7330.47 349.111 43
 3 21 0 6666.23 311.486 45
 3 21 0 6748.72 325.76 34
 3 21 0 6652.47 312.662 28
 3 -21 0 6892.88 337.482 27
 -3 21 0 6178.48 290.925 34
 3 -21 0 7146.04 377.909 30
 4 21 0 3950.31 226.928 18
 -4 21 0 3964.33 192.971 14
 4 21 0 4038.17 229.903 45
 4 21 0 4160.68 252.021 43
 4 -21 0 4020.5 249.173 27
 4 -21 0 3777.96 265.053 30
 4 21 0 4155.45 232.11 28
 4 21 0 3703.44 221.529 34
 5 21 0 29479.8 565.421 18
 5 21 0 29732.5 613.148 43
 5 21 0 27642.3 544.697 45
 5 -21 0 28329.9 655.013 30
 5 -21 0 29194.7 616.304 27
 0 22 0 14673.9 387.772 18
 0 22 0 15286.7 410.888 45
 0 -22 0 15220.1 478.212 30
 0 22 0 16400.8 474.976 34
 0 22 0 16022.4 426.889 28
 1 22 0 6141.68 256.3 18
 -1 22 0 5790.43 246.292 45
 1 22 0 6085.34 262.215 45
 1 22 0 6786.75 305.095 34
 1 22 0 6474.45 278.798 28
 1 -22 0 6422.35 318.286 30
 -1 22 0 6528.11 292.352 34
 2 22 0 55227.7 754.398 18
 2 22 0 56645.5 804.276 28
 2 22 0 56247.5 845.077 34
 2 -22 0 56608.3 926.953 30
 15 0 -1 -88.9138 62.7748 35
 15 0 -1 32.5762 41.4506 33
 15 0 -1 15.8817 56.2348 36
 14 0 -1 93.3325 72.7562 23
 14 0 -1 1.88143 67.8201 35
 14 0 -1 39.2505 60.664 33
 14 0 -1 -12.4508 79.3569 36
 13 0 -1 -20.0959 76.7003 23
 13 0 -1 34.9867 45.1382 40
 13 0 -1 194.3 93.5534 44
 13 0 -1 25.3916 98.1407 36
 13 0 -1 50.0247 77.8207 33
 13 0 -1 131.232 84.8902 35
 12 0 -1 83.7064 73.9606 26
 12 0 -1 -15.2862 81.1372 23
 12 0 -1 71.0405 65.7201 40
 12 0 -1 5.82531 100.32 51
 12 0 -1 74.659 84.4067 44
 12 0 -1 30.4621 76.5252 33
 12 0 -1 24.4055 87.1987 36
 12 0 -1 -69.8344 106.506 35
 11 0 -1 102.325 74.3407 26
 11 0 -1 -36.5039 95.9181 23
 11 0 -1 10.7414 69.4813 5
 11 0 -1 7.95017 61.9972 40
 11 0 -1 7.11346 66.8362 51
 11 0 -1 -11.8489 69.9536 44
 11 0 -1 85.4348 71.9393 33
 11 0 -1 180.532 97.7968 35
 11 0 -1 174.668 92.9186 36
 10 0 -1 -67.9782 85.7292 26
 10 0 -1 20.9767 66.3135 23
 10 0 -1 100.026 98.5107 5
 10 0 -1 31.0627 71.9732 51
 10 0 -1 15.4961 66.3794 44
 10 0 -1 111.518 80.7299 46
 10 0 -1 140.685 66.9497 40
 10 0 -1 -39.314 97.0076 35
 10 0 -1 204.839 81.7657 36
 10 0 -1 290.821 99.8587 33
 9 0 -1 46.4367 59.8442 5
 -8 0 1 22.1758 50.8396 4
 8 0 -1 20.1147 57.3229 5
 7 0 -1 164.951 62.6744 6
 -7 0 1 72.168 56.3331 4
 6 0 -1 67.3924 60.761 5
 6 0 -1 161.849 59.8467 6
 -6 0 1 73.558 48.1825 4
 -5 0 1 81.2434 40.7572 2
 5 0 -1 53.6608 41.6961 5
 5 0 -1 2.18088 36.3154 6
 -5 0 1 53.0821 36.9377 4
 5 0 -1 81.0258 38.3508 2
 -4 0 1 137.024 38.4291 2
 -4 0 1 50.2663 34.6186 4
 4 0 -1 30.5749 30.4051 5
 4 0 -1 86.0674 37.5313 6
 4 0 -1 92.8753 40.9544 2
 -3 0 1 52.0254 36.9185 2
 3 0 -1 -0.21938 27.7073 2
 -2 0 1 40.593 22.7546 2
 -1 0 1 31.2513 14.3506 2
 0 0 1 48.1175 8.56761 1
 -1 0 -1 101.508 12.7821 1
 1 0 1 27.8495 11.4219 2
 -2 0 -1 292.017 36.6734 2
 2 0 1 520.878 48.3034 2
 3 0 1 -5.99716 26.5274 10
 3 0 1 53.0554 28.3981 2
 4 0 1 114.352 43.9263 6
 4 0 1 -7.85828 39.3543 10
 4 0 1 60.3666 43.761 5
 -4 0 -1 -18.4543 28.4374 2
 -4 0 -1 75.9848 26.4124 8
 4 0 1 47.9833 31.0222 2
 -5 0 -1 -21.5383 36.3539 2
 5 0 1 78.5305 48.7115 6
 5 0 1 16.225 51.755 10
 5 0 1 -21.6156 49.6262 5
 5 0 1 21.6152 32.0743 2
 6 0 1 194.001 66.5545 6
 -6 0 -1 132.47 65.7741 4
 6 0 1 44.0155 65.5452 10
 6 0 1 20.8722 63.6077 5
 7 0 1 132.422 74.5361 5
 -7 0 -1 45.9379 49.9543 4
 8 0 1 411.202 117.425 5
 -8 0 -1 230.516 94.0372 4
 9 0 1 32.6394 64.6982 25
 9 0 1 -13.1413 71.7442 23
 9 0 1 3.9195 72.0567 12
 -9 0 -1 68.3351 76.1344 4
 9 0 1 247.471 113.723 5
 9 0 1 200.309 80.5219 51
 9 0 1 91.8843 74.9557 44
 9 0 1 23.05 66.7548 46
 9 0 1 373.12 94.4146 40
 9 0 1 -0.63842 70.6165 36
 9 0 1 107.945 74.8173 33
 10 0 1 -19.2134 88.7051 23
 10 0 1 55.7062 62.5842 26
 10 0 1 74.9863 95.0692 12
 10 0 1 -2.84484 62.942 5
 10 0 1 154.89 98.6474 46
 10 0 1 142.965 93.5516 44
 10 0 1 48.1058 79.371 51
 10 0 1 68.7002 76.0395 33
 10 0 1 -9.91878 79.4717 35
 10 0 1 -11.5953 85.8504 36
 11 0 1 28.1523 79.8299 23
 11 0 1 164.825 79.1514 26
 11 0 1 -13.7069 101.093 12
 11 0 1 18.7898 82.3843 46
 11 0 1 100.482 77.4951 40
 11 0 1 -61.3512 94.7795 44
 11 0 1 -5.15481 83.6626 33
 11 0 1 28.8997 84.8176 35
 11 0 1 49.2949 73.977 36
 12 0 1 146.698 100.675 23
 12 0 1 58.5528 62.9198 26
 12 0 1 -91.0595 90.581 12
 12 0 1 82.7518 86.7553 44
 12 0 1 -10.4536 69.1321 40
 12 0 1 172.079 100.084 33
 12 0 1 92.2937 78.7117 36
 12 0 1 113.405 92.787 35
 13 0 1 -24.9721 74.2784 23
 13 0 1 -73.0863 79.7233 12
 13 0 1 59.2603 74.2996 44
 13 0 1 37.6056 68.8067 33
 13 0 1 1.34253 66.1344 35
 13 0 1 29.5961 74.7759 36
 14 0 1 -1.03301 53.5762 23
 14 0 1 53.5075 54.9373 33
 14 0 1 9.1843 48.8763 35
 14 0 1 -23.3135 49.3069 36
 15 -1 -1 23567.4 530.577 36
 15 -1 -1 24594.8 536.548 33
 15 1 -1 24530.2 516.864 35
 15 1 -1 24850.8 541.331 33
 15 -1 -1 24169.4 525.506 35
 15 1 -1 23333.4 524.128 36
 14 1 -1 34489.4 716.154 23
 14 -1 -1 33566.8 705.854 23
 14 1 -1 32345.2 650.929 40
 14 -1 -1 34623.5 794.091 36
 14 1 -1 33907.1 774.12 33
 14 1 -1 34365.4 754.626 35
 14 -1 -1 34587.5 775.074 35
 14 -1 -1 34111.8 774.024 33
 14 1 -1 33087.6 765.691 36
 13 -1 -1 4296.7 291.255 23
 13 1 -1 4083.97 281.607 23
 13 -1 -1 4063.79 309.699 51
 13 1 -1 4815.9 333.871 44
 13 -1 -1 4591.45 319.97 44
 13 1 -1 3949.97 263.633 40
 13 1 -1 4244.73 305.423 35
 13 1 -1 3977.55 306.103 33
 13 1 -1 4184.79 314.13 36
 13 -1 -1 4428.75 319.695 33
 13 -1 -1 4230.77 315.333 35
 13 -1 -1 4229.97 316.586 36
 12 1 -1 70444.4 1231.44 26
 12 -1 -1 71505.1 1249.24 23
 12 1 -1 68597.3 1211.96 23
 12 1 -1 72997.4 1329.57 44
 12 -1 -1 69043.8 1304.38 51
 12 1 -1 71384.3 1333.99 51
 12 -1 -1 75309.5 1334.83 44
 12 1 -1 67962 1150.22 40
 12 1 -1 70476.6 1302.9 36
 12 -1 -1 70222 1337.51 36
 12 -1 -1 71251.7 1316.05 33
 12 1 -1 70347.3 1276.65 35
 12 -1 -1 67524.2 1293.63 35
 12 1 -1 68707.1 1300.06 33
 11 -1 -1 58.2241 76.296 23
 11 1 -1 -15.5632 62.2651 26
 11 1 -1 39.1945 78.1593 23
 11 -1 -1 52.5595 82.0172 5
 11 -1 -1 33.2325 53.6651 40
 11 -1 -1 124.156 82.8257 44
 11 1 -1 81.2347 64.255 40
 11 1 -1 -4.77945 67.0695 44
 11 -1 -1 62.4471 75.2473 51
 11 1 -1 163.766 91.6652 51
 11 -1 -1 125.097 85.0685 35
 11 1 -1 1.77284 81.8302 36
 11 -1 -1 171.364 88.6502 33
 11 -1 -1 -51.6234 97.1875 36
 11 1 -1 54.9625 83.8393 35
 11 1 -1 218.671 91.7616 33
 10 1 -1 41312.8 909.589 23
 10 1 -1 40575 919.19 26
 10 -1 -1 40205.4 911.928 23
 10 -1 -1 42439.8 1179.02 5
 10 1 -1 42382.7 1143.36 5
 10 1 -1 45644.9 1006.4 46
 10 -1 -1 40539.2 960.98 51
 10 1 -1 40297.3 861.682 40
 10 1 -1 40579.2 955.517 44
 10 -1 -1 38569.7 814.597 40
 10 -1 -1 43035.5 973.865 44
 10 1 -1 40630 962.603 51
 10 -1 -1 41085.8 952.979 35
 10 1 -1 39946.7 961.886 33
 10 1 -1 39344.9 922.666 35
 10 -1 -1 42605.9 996.359 33
 10 -1 -1 41375.2 985.381 36
 10 1 -1 39339 943.054 36
 9 1 -1 21742.3 765.577 5
 9 -1 -1 21644 786.598 5
 -9 1 1 20543.8 672.622 4
 -8 1 1 227843 2075.75 4
 8 1 -1 228120 2290.04 5
 8 -1 -1 226870 2343.86 5
 8 1 -1 222955 2082.55 6
 7 -1 -1 18801.9 609.551 5
 7 1 -1 18629.8 557.048 6
 7 1 -1 18757 598.52 5
 -7 -1 1 19747.3 528.715 4
 -7 1 1 20118.7 567.256 4
 -6 -1 1 148454 1308.2 4
 6 -1 -1 143360 1512.6 5
 6 1 -1 144727 1468.19 10
 6 1 -1 142910 1406.06 6
 6 -1 -1 143522 1271.17 6
 6 1 -1 145055 1487.61 5
 5 1 -1 106266 1087.46 6
 5 1 -1 116795 1187.49 2
 5 1 -1 107116 943.959 9
 5 1 -1 109328 1132.38 10
 -5 -1 1 112148 995.78 4
 -5 -1 1 113513 1158.39 2
 5 1 -1 108719 1131.99 5
 5 -1 -1 104513 970.935 6
 5 -1 -1 108815 1179.27 5
 -5 1 1 111597 1077.01 4
 -5 1 1 114940 1168.82 2
 4 1 -1 554785 2212.81 6
 4 -1 -1 604652 2511.43 2
 -4 1 1 595494 2180.62 4
 4 1 -1 554368 1978.78 9
 4 -1 -1 559468 1981.94 6
 4 -1 -1 569245 2345.97 5
 -4 -1 1 597803 2347.07 2
 -4 -1 1 583086 1936.29 4
 4 1 -1 565512 2231.56 10
 4 1 -1 603204 2368.75 2
 -4 1 1 611649 2369.36 2
 4 1 -1 563322 2248.47 5
 -3 1 1 53597.1 562.817 4
 -3 -1 1 54243.1 615.825 2
 3 1 -1 51814.4 581.869 5
 3 1 -1 51681.5 595.298 6
 3 1 -1 54152.6 611.467 2
 -3 1 1 54202.8 612.511 2
 -2 1 1 716391 1858.41 2
 2 1 -1 719738 1858.31 2
 -1 -1 1 34829.1 307.272 3
 -1 1 1 35278 317.077 2
 1 -1 -1 35185.6 326.69 2
 0 -1 1 297174 672.082 3
 0 1 -1 298043 651.794 3
 0 1 -1 296825 763.79 1
 -1 -1 -1 96033.3 283.032 1
 -1 -1 -1 95393.7 402.214 3
 2 -1 1 483320 1785.48 10
 -2 -1 -1 444552 1155.55 2
 -2 1 -1 469969 1403.52 2
 2 -1 1 421521 1673.95 5
 2 1 1 457890 1198.72 2
 2 1 1 448426 1619.14 6
 2 -1 1 457050 1468.12 2
 -2 -1 -1 465015 1277.43 3
 -2 1 -1 464090 1266.78 1
 3 -1 1 21428.2 451.299 10
 -3 -1 -1 20854.8 326.682 2
 3 -1 1 19845 372.54 2
 3 -1 1 20762.3 356.479 6
 3 1 1 20734.6 403.955 6
 3 1 1 21164.1 336.843 2
 3 1 1 19812.9 437.4 10
 3 -1 1 20662.4 441.044 5
 -3 1 -1 21599.4 357.785 2
 3 1 1 20492.3 410.69 5
 -4 1 -1 111478 945.679 2
 -4 -1 -1 101345 837.206 8
 -4 -1 -1 109320 880.721 2
 4 -1 1 108332 1154.88 5
 4 1 1 106712 1088.25 5
 4 -1 1 108352 1021.47 2
 4 -1 1 108917 945.38 6
 -4 1 -1 103002 836.155 8
 4 -1 1 114234 1189.23 10
 4 1 1 107253 1164.94 10
 4 1 1 111413 924.65 2
 4 1 1 109004 1049.84 6
 5 -1 1 150855 1252.6 6
 5 1 1 152023 1555.49 10
 5 -1 1 151157 1555.59 10
 -5 1 -1 148853 1240.97 2
 5 1 1 143989 1425.31 5
 -5 -1 -1 150842 1181.19 2
 -5 1 -1 146938 1446.06 4
 5 1 1 149052 1358.88 6
 5 -1 1 145620 1520.07 5
 6 1 1 36315.6 745.833 6
 6 -1 1 35584 836.067 5
 6 1 1 35796 798.327 5
 -6 1 -1 35535 783.261 4
 6 1 1 36557.9 850.196 10
 7 1 1 20682.6 706.587 10
 7 1 1 19112.4 646.76 5
 -7 1 -1 19004.5 626.749 4
 7 -1 1 20277.4 696.645 5
 7 1 1 20354 609.079 6
 -7 -1 -1 18845 604.038 4
 -8 -1 -1 18499.1 641.712 4
 8 1 1 20852.9 735.289 5
 8 -1 1 20787 778.287 5
 -8 1 -1 19755.4 683.517 4
 9 1 1 21031 680.366 25
 9 1 1 20460 674.688 26
 9 -1 1 20163.3 668.535 23
 9 -1 1 21590.6 691.738 25
 9 1 1 20060.8 636.718 23
 9 1 1 20184.8 607.964 12
 -9 1 -1 19425.8 719.241 4
 9 -1 1 20259.2 624.864 12
 9 -1 1 22081.3 854.129 5
 9 1 1 21119.9 800.391 5
 9 1 1 20627.8 641.677 40
 9 1 1 19945.5 690.044 44
 9 1 1 21126.1 680.743 46
 9 -1 1 21163.8 648.247 40
 9 -1 1 20750.8 649.312 51
 9 -1 1 21011.3 689.237 44
 9 1 1 20897.2 662.765 51
 9 -1 1 20945.6 715.934 33
 9 1 1 18419 601.559 35
 9 1 1 20462.4 643.73 36
 9 1 1 19976.3 689.282 33
 9 -1 1 19749.9 644.941 36
 10 1 1 56160.8 1121.6 23
 10 -1 1 59626.9 1181.28 23
 10 -1 1 56740.3 1116.06 26
 10 1 1 60458.2 1211.76 26
 10 1 1 59456.3 1200.2 25
 -10 1 -1 50502.9 1191.91 4
 10 1 1 57078 1364.18 5
 10 -1 1 58754.9 1477.59 5
 10 1 1 58317.5 1066.17 12
 10 -1 1 59008.4 1112.67 12
 10 -1 1 58182.3 1121.51 40
 10 -1 1 64583.3 1206.15 46
 10 1 1 59708.1 1144.26 40
 10 1 1 62521.2 1227.58 46
 10 -1 1 58660.3 1149.01 51
 10 -1 1 62445.8 1242.03 44
 10 1 1 59987.4 1244.48 44
 10 1 1 59435.4 1182.01 51
 10 -1 1 57139.5 1146.14 36
 10 1 1 59682.1 1248.68 33
 10 1 1 58094.5 1115.57 35
 10 -1 1 54986.4 1138.21 35
 10 -1 1 58285.3 1249.93 33
 10 1 1 56887.1 1128.31 36
 11 1 1 7579.87 430.668 26
 11 1 1 7236.07 411.02 23
 11 -1 1 7144.45 417.255 23
 11 1 1 7150.58 379.27 12
 11 -1 1 7373.23 397.583 12
 11 -1 1 8051.73 452.643 44
 11 1 1 7616.58 414.615 40
 11 1 1 8003.38 449.117 46
 11 1 1 7322.19 445.559 44
 11 -1 1 7308.05 403.159 40
 11 -1 1 7460.1 458.558 33
 11 -1 1 6824.37 413.329 36
 11 1 1 7386.58 450.91 33
 11 1 1 7333.77 403.029 35
 11 -1 1 7202.28 413.768 35
 11 1 1 7441.05 415.09 36
 12 1 1 1250.9 172.427 23
 12 1 1 1260.71 170.324 26
 12 -1 1 1242.35 185.169 23
 12 -1 1 1096.42 150.067 12
 12 1 1 1203.33 152.078 12
 12 -1 1 1199.55 156.093 40
 12 1 1 1509.07 205.656 44
 12 1 1 1141.45 164.373 40
 12 -1 1 1402.2 194.13 44
 12 -1 1 1158.27 172.465 35
 12 -1 1 1192.45 173.634 36
 12 1 1 1370.76 182.888 36
 12 1 1 1427.02 199.648 33
 12 1 1 1128.42 160.986 35
 12 -1 1 1242.55 191.782 33
 13 1 1 35178.8 769.009 23
 13 1 1 35200.5 766.827 26
 13 -1 1 35163 779.36 23
 13 1 1 32529.9 665.443 12
 13 -1 1 32651.5 677.005 12
 13 1 1 37030.3 863.357 44
 13 -1 1 33445.1 716.457 40
 13 1 1 34166.8 749.945 40
 13 -1 1 36887.7 835.204 44
 13 -1 1 33406.3 755.701 36
 13 -1 1 35057.1 843.37 33
 13 1 1 34136.5 813.538 33
 13 -1 1 33269.8 759.808 35
 13 1 1 33786 732.474 35
 13 1 1 32609.6 742.216 36
 14 -1 1 26839 568.008 23
 14 1 1 26612.9 560.11 23
 14 1 1 25734.7 526.702 40
 14 1 1 20653.4 480.954 36
 14 -1 1 25365 596.239 33
 14 -1 1 21294.7 486.889 36
 14 -1 1 23696.6 514.396 35
 14 1 1 23841.4 498.073 35
 14 1 1 25353.7 581.407 33
 15 2 -1 23163.6 513.756 36
 15 -2 -1 24372.7 523.041 35
 15 2 -1 24658.2 521.975 33
 14 2 -1 3736.25 236.635 23
 14 -2 -1 3837.29 241.549 23
 14 2 -1 3702.5 228.178 40
 14 2 -1 3731.64 248.005 35
 14 -2 -1 3404.62 256.799 36
 14 2 -1 3538.06 249.346 33
 14 -2 -1 3721.25 257.119 33
 14 -2 -1 3931.43 267.947 35
 14 2 -1 3439.22 250.265 36
 13 2 -1 1351.26 169.582 23
 13 2 -1 1755.2 190.238 26
 13 -2 -1 1482.48 177.975 23
 13 2 -1 1420.56 166.524 40
 13 2 -1 1480.16 192.652 44
 13 -2 -1 1389.08 181.663 51
 13 2 -1 1507.92 193.992 36
 13 -2 -1 1306.07 176.828 33
 13 2 -1 1406.48 176.44 35
 13 -2 -1 1254.04 183.982 35
 13 2 -1 1399.32 185.649 33
 13 -2 -1 1457.65 197.216 36
 12 2 -1 5086.94 340.029 26
 12 2 -1 4939.64 325.772 23
 12 -2 -1 5081.52 344.8 23
 12 2 -1 5298.96 373.831 51
 12 -2 -1 5777.05 368.421 44
 12 -2 -1 4589.92 336.643 51
 12 2 -1 4844.7 315.987 40
 12 2 -1 5244.07 364.282 44
 12 2 -1 4882.03 345.797 33
 12 -2 -1 5401.24 366.181 33
 12 2 -1 4788.19 347.737 36
 12 -2 -1 4896.51 362.588 36
 12 2 -1 4833.02 336.89 35
 12 -2 -1 4846.85 356.264 35
 11 2 -1 2201.52 224.923 23
 11 -2 -1 2271.08 238.13 23
 11 2 -1 2158.91 226.43 26
 11 2 -1 2203.98 270.062 5
 11 -2 -1 2170.1 300.396 5
 11 2 -1 2134.02 235.774 44
 11 2 -1 2707.03 265.233 51
 11 -2 -1 2393.98 239.228 44
 11 -2 -1 1955.97 225.593 51
 11 2 -1 2162.34 213.424 40
 11 -2 -1 2044.34 231.641 35
 11 2 -1 2033.83 230.343 33
 11 2 -1 2104.82 232.076 35
 11 -2 -1 1986.47 234.339 36
 11 -2 -1 2155.31 237.911 33
 11 2 -1 1891.21 222.832 36
 10 2 -1 805.136 132.313 23
 10 2 -1 1138.29 164.924 26
 10 -2 -1 859.733 146.799 23
 10 -2 -1 1041.27 197.997 5
 -10 2 1 926.094 156.007 4
 10 2 -1 1081.39 190.872 5
 10 2 -1 1304.93 179.623 51
 10 2 -1 990.612 156.236 44
 10 -2 -1 921.583 157.258 51
 10 2 -1 958.799 141.176 40
 10 -2 -1 1088.62 160.036 44
 10 2 -1 1008.2 155.794 46
 10 -2 -1 712.792 135.445 36
 10 2 -1 748.442 139.762 36
 10 2 -1 759.46 135.308 35
 10 -2 -1 966.209 155.191 33
 10 2 -1 798.158 149.183 33
 9 2 -1 41040.6 1031 5
 9 -2 -1 41713.5 1110.71 5
 9 2 -1 39988.9 980.674 6
 -9 2 1 39166.6 952.299 4
 8 2 -1 4389.56 313.06 5
 8 2 -1 4103.77 299.6 6
 -8 2 1 4169.8 291.789 4
 8 -2 -1 4228.77 329.725 5
 7 2 -1 5300.04 313.89 6
 7 2 -1 5494.12 322.427 5
 7 2 -1 5107.85 310.9 10
 7 -2 -1 5497.37 339.861 5
 -7 2 1 5775.57 313.594 4
 -6 -2 1 273404 1700.81 4
 6 -2 -1 274399 2123.66 5
 6 2 -1 276900 2008.88 5
 6 2 -1 271544 2022.37 6
 5 2 -1 241341 1713.85 6
 -5 -2 1 249385 1622.9 1
 -5 -2 1 253977 1740.39 2
 5 2 -1 247837 1686.57 5
 5 2 -1 242595 1684.36 10
 5 -2 -1 253992 1818.4 5
 -5 -2 1 249015 1423.51 4
 -5 2 1 261550 1772.51 2
 -5 2 1 252933 1680.57 4
 5 -2 -1 237738 1363.4 6
 5 -2 -1 245701 1448.62 7
 5 2 -1 244313 1421.01 9
 -4 -2 1 108890 1017.85 2
 4 2 -1 103710 865.283 9
 4 2 -1 104561 955.01 5
 -4 2 1 107754 978.959 4
 4 2 -1 103122 959.808 10
 4 2 -1 100075 994.757 6
 4 -2 -1 106555 1035.36 5
 -4 2 1 110842 1029.21 2
 4 -2 -1 108872 1104.17 2
 -4 -2 1 108654 948.603 1
 4 -2 -1 105757 903.603 7
 -3 -2 1 99495.4 857.329 2
 -3 2 1 103112 841.299 4
 -3 -2 1 100322 807.327 1
 3 -2 -1 101165 860.865 5
 -3 2 1 102626 871.84 2
 -2 2 1 207705 1050.22 2
 -2 -2 1 205997 1056.4 2
 -1 2 1 142193 705.735 2
 1 2 -1 137059 713.987 3
 1 -2 -1 133897 709.18 2
 1 2 -1 140423 741.893 1
 -1 -2 1 137558 696.043 3
 0 2 1 15380.3 187.911 1
 0 2 -1 15850.2 209.807 3
 0 -2 1 15692.8 214.62 3
 0 -2 1 15926.2 231.43 1
 0 2 1 15734 207.541 3
 0 2 -1 15881.6 226.213 1
 -1 2 -1 326579 967.03 3
 -1 2 -1 338070 1084.81 1
 1 2 1 332138 821.83 1
 1 -2 1 314054 1128.56 1
 -1 -2 -1 321767 753.634 1
 1 2 1 323723 1009.16 3
 -1 -2 -1 336110 959.905 3
 -2 -2 -1 74161.7 451.188 1
 -2 2 -1 74322 579.886 1
 3 -2 1 6464.45 256.393 5
 3 2 1 6074.44 217.313 5
 -3 -2 -1 6873.39 201.067 3
 -3 -2 -1 6614.18 187.469 2
 -3 2 -1 6318.98 197.434 1
 3 2 1 6401.12 260.869 10
 3 2 1 6206.14 234.491 6
 3 -2 1 6638.89 238.05 2
 -3 -2 -1 6870.6 172.294 1
 -3 2 -1 6199.2 202.556 8
 4 2 1 316913 2044.96 10
 -4 -2 -1 305740 1561.33 8
 4 2 1 317297 1862.86 6
 -4 2 -1 307900 1486.2 8
 -4 2 -1 324352 1966.77 4
 4 -2 1 318724 1514.79 6
 -4 -2 -1 321051 1516.89 2
 -4 -2 -1 322222 1384.42 1
 4 -2 1 320114 2053 5
 4 2 1 309708 1778.1 5
 4 -2 1 324724 1886.89 2
 -4 2 -1 322662 1561.72 1
 -4 -2 -1 326283 1591.25 3
 5 2 1 425081 2392.58 6
 -5 2 -1 438408 2525.24 4
 5 2 1 431387 2414.24 5
 -5 -2 -1 418789 2050.46 3
 -5 2 -1 430467 2014.24 1
 5 2 1 424312 2664.32 10
 5 -2 1 428106 2677.28 5
 6 -2 1 13039.5 523.671 5
 6 2 1 12981.4 467.306 6
 6 2 1 13296 473.801 5
 6 2 1 12692.7 510.825 10
 -6 2 -1 13634.1 492.629 4
 -7 -2 -1 49087.9 957.885 4
 7 -2 1 51370.6 1139.95 5
 7 2 1 50776.3 1121.78 10
 7 2 1 51495.1 1028.73 5
 -7 2 -1 49975.7 1029.03 4
 7 2 1 52044.3 1016.05 6
 8 2 1 571.642 127.841 5
 8 2 1 263.753 90.5316 6
 8 2 1 351.588 118.23 10
 -8 2 -1 350.492 109.001 4
 8 -2 1 678.891 152.752 5
 9 2 1 192.331 92.8587 23
 9 2 1 61.5079 54.3461 26
 9 2 1 250.424 100.191 25
 9 -2 1 210.295 99.9587 23
 -9 2 -1 305.237 115.445 4
 9 -2 1 62.028 75.8118 5
 9 2 1 241.363 102.417 5
 9 -2 1 92.1797 81.4704 12
 9 2 1 115.473 71.1528 12
 9 2 1 128.646 68.6519 14
 9 2 1 129.929 70.4952 40
 9 2 1 164.323 70.9787 45
 9 2 1 99.4302 57.969 51
 9 -2 1 205.362 80.6617 40
 9 -2 1 160.088 67.4783 44
 9 2 1 247.953 97.2404 44
 9 -2 1 197.825 84.7166 51
 9 2 1 171.096 86.6414 46
 9 -2 1 252.401 98.9101 33
 9 2 1 175.807 71.594 36
 9 2 1 178.421 71.9294 35
 9 -2 1 110.635 71.2113 36
 9 2 1 326.047 98.8821 33
 10 2 1 627.821 132.902 23
 10 2 1 812.516 151.693 26
 10 -2 1 762.607 157.218 23
 10 2 1 751.333 152.964 25
 10 -2 1 447.414 106.16 12
 10 -2 1 821.271 189.511 5
 10 2 1 887.213 139.834 12
 -10 2 -1 663.36 155.215 4
 10 2 1 812.902 146.615 40
 10 -2 1 819.829 149.431 51
 10 -2 1 753.789 148.076 44
 10 2 1 836.206 158.768 44
 10 -2 1 601.22 129.665 40
 10 2 1 1328.29 188.481 46
 10 -2 1 574.126 133.515 33
 10 2 1 640.177 130.216 35
 10 -2 1 711.502 141.941 35
 10 2 1 739.881 141.476 36
 10 -2 1 646.753 142.386 36
 10 2 1 701.346 147.868 33
 11 -2 1 8492.95 460.199 23
 11 2 1 8445.21 460.789 26
 11 2 1 7797.31 414.805 23
 11 2 1 7907.48 390.089 12
 11 -2 1 8528.79 428.908 12
 11 -2 1 8086.66 417.213 40
 11 2 1 8705.11 474.802 46
 11 2 1 8400.07 435.787 40
 11 2 1 8185.64 469.327 44
 11 -2 1 8789.9 466.114 44
 11 -2 1 8110.43 445.558 35
 11 -2 1 8348.96 483.81 33
 11 -2 1 7552.77 430.66 36
 11 2 1 8069.84 413.747 35
 11 2 1 8101.01 463.718 33
 11 2 1 8549.02 439.171 36
 12 -2 1 682.079 145.091 23
 12 2 1 595.809 128.012 23
 12 2 1 589.334 127.537 26
 12 2 1 635.777 123.522 12
 12 -2 1 563.833 120.337 12
 12 2 1 487.99 116.101 40
 12 -2 1 600.198 117.824 40
 12 -2 1 559.84 121.354 44
 12 2 1 812.568 160.082 44
 12 -2 1 750.151 147.915 35
 12 -2 1 611.339 151.28 33
 12 2 1 783.211 153.404 33
 12 2 1 701.964 134.258 35
 12 -2 1 505.488 120.971 36
 12 2 1 681.535 135.998 36
 13 2 1 24586.3 632.802 23
 13 2 1 25210 664.535 26
 13 -2 1 24995.8 660.647 23
 13 2 1 22385.8 543.136 12
 13 -2 1 23254.4 574.464 12
 13 2 1 24021.7 630.057 40
 13 2 1 25314.9 714.55 44
 13 -2 1 27098.4 697.124 44
 13 -2 1 23269.5 632.112 35
 13 -2 1 22854.7 627.224 36
 13 2 1 23102.2 594.665 35
 13 2 1 22259.3 607.463 36
 13 -2 1 24670.1 707.09 33
 13 2 1 23827.2 666.465 33
 14 2 1 1234.26 125.473 23
 14 -2 1 1229.79 128.049 23
 14 2 1 925.632 107.132 40
 14 -2 1 1060.16 115.204 35
 14 -2 1 1125.99 131.459 33
 14 2 1 930.842 107.645 36
 14 2 1 1105.1 122.972 33
 14 -3 -1 211.045 70.5378 23
 14 3 -1 285.655 78.8161 23
 14 3 -1 219.49 65.7629 40
 14 -3 -1 264.582 78.8319 33
 14 3 -1 136.423 74.7069 35
 14 -3 -1 122.172 71.7213 36
 14 3 -1 130.337 65.476 33
 14 3 -1 187.718 78.9798 36
 14 -3 -1 221.706 84.8806 35
 13 3 -1 13290.3 489.432 23
 13 3 -1 14261.8 541.884 26
 13 -3 -1 13132 502.621 23
 13 3 -1 13140.8 485.483 40
 13 3 -1 13577.1 548.293 44
 13 -3 -1 13026 517.076 51
 13 3 -1 12877.2 518.068 33
 13 -3 -1 13278.1 554.365 35
 13 -3 -1 13872.3 566.814 36
 13 3 -1 13467.1 533.573 36
 13 -3 -1 13292.5 530.152 33
 13 3 -1 13072.6 508.533 35
 12 -3 -1 12062 517.798 23
 12 3 -1 12657.4 511.735 23
 12 3 -1 12751.5 542.876 26
 12 3 -1 12048.8 493.66 40
 12 -3 -1 11681.4 524.424 51
 12 3 -1 11945.1 543.452 44
 12 -3 -1 13672.7 552.41 44
 12 3 -1 11902.4 532.328 33
 12 -3 -1 11657.8 542.188 35
 12 3 -1 12280.1 521.14 35
 12 -3 -1 12391 545.241 33
 12 3 -1 12410.3 537.95 36
 12 -3 -1 12032.8 561.439 36
 11 -3 -1 37970.8 933.921 23
 11 3 -1 38566.9 951.377 26
 11 3 -1 38642.3 900.344 23
 11 3 -1 39953.6 994.032 51
 11 -3 -1 35926.2 926.719 51
 11 3 -1 35860.5 933.14 44
 11 3 -1 38036.4 886.079 40
 11 3 -1 39479.1 995.836 46
 11 -3 -1 40467.2 953.674 44
 11 -3 -1 36152.9 967.837 35
 11 3 -1 38176.9 922.114 35
 11 3 -1 37994.1 953.748 33
 11 -3 -1 39968.9 985.516 33
 11 3 -1 38540.7 954.942 36
 11 -3 -1 38298.3 1012.25 36
 10 3 -1 40667.1 896.864 23
 10 3 -1 40758.1 951.844 26
 10 -3 -1 41507.9 959.114 23
 -10 3 1 38643.1 1019.16 4
 10 -3 -1 41449.6 1196.3 5
 10 3 -1 42185.9 1092.85 5
 10 3 -1 38849.9 941.095 44
 10 3 -1 41290.7 970.505 51
 10 3 -1 39386.9 878.135 40
 10 -3 -1 43220.2 960.571 44
 10 3 -1 41695.8 980.013 46
 10 -3 -1 38445.9 934.399 51
 10 3 -1 40111.2 915.988 35
 10 3 -1 40142 949.993 33
 10 -3 -1 41055.4 964.909 33
 10 -3 -1 39933.2 997.228 36
 10 3 -1 40349 935.273 36
 9 3 -1 5516.23 384.098 6
 -9 3 1 5574.3 371.425 4
 9 3 -1 5857.58 386.159 5
 9 -3 -1 5790.98 421.359 5
 -8 3 1 35880.6 869.27 4
 8 -3 -1 35306.4 949.065 5
 8 3 -1 35629.1 901.8 6
 8 3 -1 37761.9 901.748 5
 8 3 -1 33281.9 871.963 10
 7 3 -1 118783 1509.81 6
 7 3 -1 119464 1444.88 5
 -7 3 1 120645 1463.4 4
 7 -3 -1 118826 1585.99 5
 6 3 -1 81840.9 1082.58 5
 -6 3 1 82518 1110.05 4
 6 -3 -1 82099 1184.82 5
 6 3 -1 79034.2 1133.89 6
 5 -3 -1 1827.21 138.809 7
 -5 3 1 1847.58 156.062 4
 5 3 -1 2059.69 161.825 10
 -5 -3 1 1743.95 153.892 2
 5 3 -1 1965.29 151.643 5
 5 3 -1 1697.44 153.751 6
 5 3 -1 2038.85 132.317 9
 5 -3 -1 1793.44 160.186 5
 4 -3 -1 64364.4 891.181 2
 -4 3 1 62319.8 783.624 4
 -4 -3 1 62711.9 744.211 1
 4 -3 -1 61244.7 805.931 5
 -4 -3 1 62382.8 776.835 3
 4 3 -1 62149.1 686.06 9
 4 3 -1 59755.2 717.341 5
 4 3 -1 59208.3 799.117 6
 -4 3 1 64314 814.826 2
 4 3 -1 58477.1 739.437 10
 4 -3 -1 61801.9 757.24 7
 -4 -3 1 60573.7 776.378 2
 -3 -3 1 10201.4 286.926 2
 3 3 -1 9545.79 247.752 5
 3 -3 -1 9948.59 281.608 5
 -3 -3 1 10464.9 279.652 3
 3 -3 -1 10110.6 286.188 7
 3 3 -1 9462.81 251.817 10
 -3 3 1 3362.09 166.228 4
 3 3 -1 10033 258.031 9
 -3 3 1 10114.2 285.132 2
 -3 -3 1 10397.7 268.33 1
 2 -3 -1 305.526 52.8076 7
 2 3 -1 267.402 48.6447 1
 -2 -3 1 343.278 48.2258 1
 2 3 -1 285.003 52.6227 6
 1 3 -1 950610 2154.12 3
 -1 -3 1 950748 2108.95 3
 1 -3 -1 946565 2137.4 2
 0 -3 -1 217893 918.471 3
 0 3 -1 243863 1004.69 3
 0 3 1 248406 954.76 1
 0 3 -1 237324 1042.5 1
 0 -3 -1 216635 876.228 1
 0 -3 1 234288 1004.28 3
 0 -3 1 232658 1060.21 1
 0 3 1 242586 1010.42 3
 1 3 1 306714 1324.66 6
 -1 3 -1 311983 1138.34 3
 1 -3 1 302291 1281.97 1
 -1 -3 -1 300844 954.263 1
 1 3 1 308793 1184.5 3
 -1 3 -1 313302 1224.36 1
 -1 -3 -1 306364 1108.93 3
 -2 3 -1 77430.7 777.264 4
 2 3 1 75076.6 659.135 3
 -2 3 -1 78084.2 694.688 9
 -2 -3 -1 74683.8 545.35 2
 -2 3 -1 79586.4 673.291 1
 -2 3 -1 80332.3 740.553 8
 2 -3 1 74969.7 770.114 2
 -2 -3 -1 79079 619.959 3
 -2 -3 -1 77987.5 518.17 1
 -3 3 -1 306.879 54.5799 8
 -3 -3 -1 275.726 45.5847 2
 3 3 1 182.286 41.7804 5
 -3 -3 -1 291.996 48.2617 3
 -3 -3 -1 270.625 39.6033 1
 -3 3 -1 183.396 51.3771 4
 3 3 1 258.839 63.2069 10
 -3 3 -1 156.591 38.6921 1
 3 -3 1 311.824 64.9574 2
 3 3 1 176.075 49.2157 6
 3 -3 1 160.323 51.0224 5
 -4 -3 -1 28751 467.97 2
 -4 -3 -1 28515.9 490.023 3
 -4 -3 -1 30844 436.507 1
 -4 3 -1 29367.8 608.38 4
 -4 3 -1 29670 508.005 1
 4 -3 1 28398.1 603.596 2
 -4 3 -1 27636.3 476.934 8
 4 3 1 28310.7 582.632 6
 4 3 1 27880.4 632.874 10
 4 3 1 27295.6 506.559 5
 4 -3 1 28596 633.982 5
 -5 3 -1 369675 2390.56 4
 -5 3 -1 372121 1970.44 1
 5 -3 1 362934 2541.89 5
 5 3 1 358093 2305.51 6
 5 3 1 355145 2100.88 5
 5 3 1 363194 2537.83 10
 6 3 1 110526 1538.3 10
 6 3 1 112364 1331.32 5
 6 -3 1 111009 1564.81 5
 -6 3 -1 109145 1422.71 4
 6 3 1 108499 1388.81 6
 7 3 1 10243.6 516.441 10
 -7 -3 -1 9272.15 414.269 4
 7 3 1 10228.9 465.356 6
 -7 3 -1 10339.6 477.089 4
 7 3 1 11255.4 470.742 5
 7 -3 1 10484.9 528.424 5
 8 -3 1 15046.1 694.812 5
 8 3 1 14511.7 600.181 6
 -8 3 -1 15152.7 623.532 4
 8 3 1 14952.5 676.796 10
 9 3 1 28299.5 796.203 25
 9 3 1 29532.7 839.62 26
 9 -3 1 30570.8 842.891 23
 9 3 1 28562.9 747.431 23
 9 3 1 30693.1 845.116 14
 9 3 1 29121.1 900.187 6
 9 -3 1 31322.5 812.156 12
 -9 3 -1 27898.9 886.747 4
 9 3 1 30476.8 731.345 12
 9 -3 1 29859.8 1045.84 5
 9 3 1 30458.7 785.041 40
 9 3 1 28114.5 823.365 44
 9 3 1 30496.3 845.721 46
 9 3 1 31535.8 837.39 51
 9 -3 1 29498.3 761.495 40
 9 3 1 30073.7 819.759 45
 9 -3 1 31286.5 821.776 44
 9 3 1 29782.6 777.59 36
 9 3 1 28272.3 731.784 35
 9 -3 1 30558.9 871.918 33
 9 -3 1 28173.2 810.445 36
 9 3 1 28986.1 808.798 33
 10 3 1 33017.9 893.067 25
 10 3 1 34597.6 939.847 26
 10 -3 1 34499.3 927.751 23
 10 3 1 32654.1 827.419 23
 10 3 1 33852.8 794.139 12
 10 -3 1 33918.2 1171.82 5
 10 3 1 36125.6 954.678 14
 10 -3 1 34517.1 879.713 12
 -10 3 -1 29013.4 932.301 4
 10 -3 1 35883.8 912.195 44
 10 3 1 33733 858.63 40
 10 3 1 35361.5 950.896 46
 10 3 1 32090.8 914.508 44
 10 -3 1 33641.3 838.519 40
 10 3 1 32804.3 819.352 35
 10 3 1 32243.8 890.117 33
 10 -3 1 33123.9 949.032 33
 10 3 1 33632.8 852.962 36
 10 -3 1 32452.1 895.558 36
 11 3 1 45204.1 1044.54 25
 11 -3 1 46567.7 1071.19 23
 11 3 1 46896.7 1088.64 26
 11 3 1 44859.2 976.276 23
 11 3 1 46631.8 924.296 12
 11 -3 1 47416.2 1015.98 12
 11 3 1 45319 1097.25 44
 11 3 1 49161.3 1135.35 46
 11 -3 1 48524.4 1057.14 44
 11 3 1 47526.8 1019.16 40
 11 -3 1 45228.9 959.025 40
 11 3 1 45378.2 1003.32 36
 11 3 1 44281.2 943.986 35
 11 -3 1 47271.1 1130.89 33
 11 -3 1 44514.6 1035.09 36
 11 -3 1 44623.5 1044.49 35
 11 3 1 44073.6 1039.86 33
 12 -3 1 62556.6 1177.26 23
 12 3 1 62140.9 1189.9 26
 12 3 1 60746.3 1081.17 23
 12 3 1 59371.1 982.952 12
 12 -3 1 60088.7 1062.16 12
 12 3 1 62213.5 1227.78 44
 12 -3 1 66117.8 1175.09 44
 12 3 1 59992.9 1104.23 40
 12 3 1 58953.9 1138.63 33
 12 3 1 60493.5 1100.07 36
 12 3 1 58350.7 1042.88 35
 12 -3 1 60952.6 1166.07 35
 12 -3 1 60317.4 1139.68 36
 12 -3 1 63350.6 1247.06 33
 13 3 1 6.01118 66.7387 26
 13 3 1 109.824 79.0043 23
 13 -3 1 32.3483 70.0548 23
 13 -3 1 14.9202 73.5533 12
 13 3 1 -70.619 67.2193 12
 13 3 1 49.2884 56.3771 40
 13 3 1 52.7691 79.2913 44
 13 -3 1 68.9518 84.4269 33
 13 3 1 87.7026 62.1443 35
 13 -3 1 -105.309 84.0166 36
 13 3 1 -22.8781 66.5477 36
 13 3 1 304.668 88.4462 33
 13 -3 1 -35.17 69.9753 35
 14 -3 1 6308.15 271.458 23
 14 3 1 6156.63 260.865 23
 14 3 1 5952.66 257.347 40
 14 -3 1 5857.52 258.048 35
 14 3 1 5486.87 250.438 33
 14 -3 1 6051.11 281.39 33
 14 4 -1 1952.18 172.221 23
 14 -4 -1 1701.41 158.366 23
 14 4 -1 1772.28 162.035 40
 14 -4 -1 1603.98 178.622 36
 14 4 -1 1637.31 160.421 35
 14 4 -1 1809.07 181.534 36
 14 -4 -1 1396.69 153.696 33
 14 4 -1 1428.43 150.954 33
 14 -4 -1 1786.97 179.833 35
 13 4 -1 16614.9 537.108 23
 13 4 -1 17528 600.645 26
 13 -4 -1 16675 555.789 23
 13 4 -1 16527.8 543.703 40
 13 -4 -1 16337.6 555.878 51
 13 4 -1 17234.9 611.713 44
 13 -4 -1 16507.3 616.556 36
 13 4 -1 16839.6 587.412 36
 13 4 -1 16093.3 550.971 35
 13 -4 -1 16184.7 568.806 33
 13 4 -1 16416.8 564.344 33
 13 -4 -1 16115.1 601.989 35
 12 -4 -1 36525.1 895.269 23
 12 4 -1 35980.9 850.015 23
 12 4 -1 36903.9 922.361 26
 12 -4 -1 35131.5 883.636 51
 12 4 -1 35716.2 921.322 44
 12 4 -1 36192.9 859.782 40
 12 -4 -1 37236.7 988.44 36
 12 -4 -1 35961.4 953.046 35
 12 4 -1 36585.5 879.542 35
 12 -4 -1 37295.8 920.247 33
 12 4 -1 37027.9 921.743 36
 12 4 -1 35133.9 885.112 33
 11 -4 -1 1415.5 194.898 23
 11 4 -1 1289.96 168.73 23
 11 4 -1 1384.44 189.592 26
 11 -4 -1 1916.09 208.236 44
 11 -4 -1 1263.92 181.45 51
 11 4 -1 1869.78 227.404 51
 11 4 -1 1288.65 191.153 44
 11 4 -1 1250.31 168.444 40
 11 4 -1 1430.44 202.972 46
 11 4 -1 1531.68 202.638 36
 11 -4 -1 1355.79 199.492 36
 11 4 -1 1773.22 210.319 35
 11 4 -1 1338.11 192.593 33
 11 -4 -1 1531.48 199.467 33
 10 -4 -1 61021.9 1173.82 23
 10 4 -1 63237.4 1118.32 23
 10 4 -1 62075.3 1185.48 26
 10 4 -1 58891.1 1082.5 21
 10 4 -1 59633.2 1066.38 11
 10 -4 -1 63834.5 1498.8 5
 10 4 -1 59932.9 1150.52 14
 -10 4 1 58730 1278.94 4
 10 4 -1 60440.8 1355.03 6
 10 4 -1 61846.8 1204.86 46
 10 -4 -1 57648.7 1138.69 51
 10 4 -1 61529 1109.27 40
 10 4 -1 65622.8 1229.07 51
 10 -4 -1 68223.1 1195.68 44
 10 4 -1 58858.9 1155.38 44
 10 4 -1 60865.7 1161.91 36
 10 4 -1 62273.1 1171.11 33
 10 -4 -1 64447.8 1200.46 33
 10 4 -1 59736.1 1134.96 35
 -9 4 1 131957 1825.11 4
 9 4 -1 131156 1896.54 6
 9 -4 -1 136572 2062.13 5
 -8 4 1 837.871 144.243 4
 8 4 -1 1045.43 174.399 6
 8 4 -1 937.957 145.624 5
 8 4 -1 659.236 130.28 10
 8 -4 -1 738.455 152.918 5
 7 4 -1 44230.8 863.927 5
 7 -4 -1 43119.3 971.263 5
 -7 4 1 43252.3 902.83 4
 7 4 -1 43116.7 943.936 6
 6 -4 -1 8123.05 381.762 5
 6 4 -1 8026.85 375.226 6
 -6 4 1 8281.64 363.777 4
 6 4 -1 8089.08 334.616 5
 6 4 -1 7438.78 347.792 10
 -5 4 1 12235.8 399.89 4
 5 4 -1 11473.5 322.431 9
 -5 -4 1 11046.4 386.752 2
 5 -4 -1 12813.4 395.767 7
 5 4 -1 11195.7 380.421 10
 5 4 -1 11947 416.395 6
 5 -4 -1 12241 417.678 5
 5 4 -1 11537.3 354.478 5
 4 4 -1 5219.18 232.062 10
 -4 4 1 5734.18 252.695 2
 -4 -4 1 5518.1 229.001 1
 -4 4 1 5034.4 236.978 4
 4 4 -1 5094.19 209.039 5
 4 -4 -1 5404.78 246.712 5
 4 4 -1 5097.9 246.322 6
 4 -4 -1 5272 242.144 7
 -4 -4 1 5074.33 240.921 2
 4 4 -1 5238.74 208.979 9
 -3 -4 1 411496 1956.91 2
 -3 4 1 432937 1979.8 2
 3 4 -1 420592 2009.52 6
 3 -4 -1 429815 2026.95 7
 3 4 -1 420796 1786.49 9
 3 -4 -1 415440 2103.64 2
 3 4 -1 418838 1668.39 5
 -3 -4 1 431598 1830.88 1
 -3 4 1 434284 1969.12 4
 -3 -4 1 420639 1858.98 3
 3 -4 -1 432650 1909.58 5
 3 4 -1 402730 1763.97 10
 2 -4 -1 168849 1169.08 2
 2 4 -1 174926 1146.08 6
 -2 4 1 176143 1097.75 1
 2 4 -1 172959 1090.01 9
 2 -4 -1 172239 1192.6 7
 -2 -4 1 175144 1082.11 1
 2 4 -1 168501 1147.73 3
 2 4 -1 174063 1142.37 1
 -1 4 1 257008 1218.67 1
 1 4 -1 247151 1261.67 1
 1 4 -1 247501 1239.8 3
 -1 4 1 251260 1233.25 4
 1 4 -1 260720 1368.52 8
 1 -4 -1 243960 1216.31 2
 -1 4 1 250522 1200.45 3
 0 4 -1 13387.7 284.453 1
 0 -4 -1 14089.2 311.626 7
 0 -4 -1 13382.5 254.525 1
 0 -4 1 14646.5 292.928 3
 0 -4 -1 12904.9 261.024 3
 0 4 1 16183.3 307.605 3
 0 4 -1 14118.9 282.723 3
 0 4 1 14885.6 276.651 1
 -1 -4 -1 288678 1246.1 3
 -1 -4 -1 299465 1360.39 7
 -1 4 -1 291831 1352.43 4
 -1 4 -1 304211 1318.46 3
 1 4 1 309176 1239.19 1
 -1 4 -1 313989 1491.37 9
 -1 4 -1 303761 1372.27 1
 -1 4 -1 299870 1532.21 8
 -1 -4 -1 288033 1117.57 1
 1 -4 1 285050 1418.07 1
 1 4 1 296860 1400.1 6
 1 4 1 297126 1352.48 3
 2 4 1 154945 1210.35 10
 2 4 1 151905 1139.89 6
 -2 4 -1 156247 1156.06 4
 -2 4 -1 154673 968.05 3
 2 -4 1 150538 1197.96 2
 -2 4 -1 160936 1057.89 1
 -2 4 -1 158099 1115.96 9
 2 4 1 153230 1066.7 3
 2 4 1 152150 905.898 1
 -2 4 -1 158941 1143.59 8
 -2 -4 -1 157743 844.851 1
 -2 -4 -1 156249 970.137 3
 3 -4 1 139297 1287.6 2
 -3 -4 -1 144025 1033.28 3
 3 4 1 125091 859.745 5
 -3 4 -1 135848 1095.09 8
 -3 -4 -1 132511 923.936 2
 -3 4 -1 139999 1227.92 4
 3 4 1 137929 1205.2 6
 3 -4 1 134520 1064.73 7
 3 -4 1 138970 1285.01 5
 3 4 1 138100 1301.5 10
 -3 -4 -1 144634 882.6 1
 -3 4 -1 147403 1108.56 1
 -4 4 -1 15165.8 463.112 4
 4 4 1 15442.5 449.268 6
 -4 -4 -1 15663.6 358.168 2
 -4 4 -1 16870.2 410.072 1
 4 4 1 14879.9 360.158 5
 -4 -4 -1 17213.1 341.519 1
 -4 -4 -1 16760.1 395.011 3
 4 -4 1 16408.5 500.026 5
 4 4 1 15955.4 497.796 10
 -4 4 -1 15428.8 386.142 8
 5 4 1 55909.6 945.879 6
 5 4 1 56599.4 809.085 5
 -5 4 -1 57410.7 963.184 4
 5 -4 1 57481.4 1044.8 5
 5 4 1 57323.8 1039.76 10
 6 4 1 6153.27 343.766 6
 6 -4 1 6163.86 381.735 5
 6 4 1 6368.27 382.2 10
 -6 4 -1 6437.36 357.79 4
 -7 4 -1 85272.5 1395.81 4
 7 -4 1 85179.5 1534.15 5
 7 4 1 82609.9 1362.86 6
 7 4 1 82536 1494.23 10
 8 -4 1 57022.4 1365.37 5
 8 4 1 53944.3 1189.17 6
 -8 4 -1 53694.1 1192.3 4
 8 4 1 54539.7 1315.26 10
 9 -4 1 312892 2779.47 23
 9 4 1 315600 2765 26
 9 4 1 310120 2452.48 23
 9 4 1 298318 2591.6 25
 9 4 1 305147 3316.38 10
 9 -4 1 330863 2709.36 12
 -9 4 -1 305341 2970.73 4
 9 -4 1 317368 3444.35 5
 9 4 1 321362 2373.27 12
 9 4 1 313633 3041.18 6
 9 4 1 325858 2785.58 14
 9 4 1 307127 2647.39 45
 9 4 1 315982 2547.63 40
 9 4 1 297685 2684.18 44
 9 4 1 317825 2763.46 46
 9 -4 1 324069 2593.36 44
 9 4 1 317090 2539.18 36
 9 4 1 304236 2386 35
 9 -4 1 318197 2797.54 33
 9 4 1 299010 2562.23 33
 10 4 1 1644.09 210.944 25
 10 4 1 1213.57 171.071 23
 10 -4 1 1517.01 209.551 23
 10 4 1 1611.63 212.201 26
 10 4 1 1736.94 222.506 14
 -10 4 -1 1204.78 201.504 4
 10 -4 1 1552.61 207.444 12
 10 -4 1 1708.49 274.973 5
 10 4 1 1519.57 175.689 12
 10 4 1 1607.44 218.633 46
 10 4 1 1379.79 204.637 44
 10 -4 1 1670.55 199.281 44
 10 4 1 1480 195.754 45
 10 4 1 1615.52 195.169 40
 10 -4 1 1453.72 211.678 33
 10 4 1 1424.11 178.247 35
 10 4 1 1448.37 193.181 36
 10 -4 1 1269.23 182.6 36
 10 4 1 1468.1 197.533 33
 11 4 1 9480.3 443.13 23
 11 -4 1 10036.1 504.711 23
 11 4 1 9481.86 477.594 25
 11 4 1 10144.8 511.198 26
 11 -4 1 10797.5 490.919 12
 11 4 1 9515.49 417.069 12
 11 -4 1 10284.7 476.339 44
 11 4 1 9895.7 515.312 46
 11 4 1 9229.1 455.044 40
 11 4 1 9254.67 499.019 44
 11 -4 1 9330.2 487.931 36
 11 -4 1 9814.81 516.753 33
 11 4 1 9489.44 433.342 35
 11 4 1 9302.42 451.35 36
 11 4 1 9237.91 462.159 33
 11 -4 1 8972.06 486.248 35
 12 4 1 1607.77 202.73 26
 12 -4 1 1735.48 207.661 23
 12 4 1 1526.27 177.687 23
 12 4 1 1486.62 163.278 12
 12 -4 1 1445.43 176.69 12
 12 4 1 1578.49 181.755 40
 12 4 1 1689.14 208.897 44
 12 -4 1 1534.13 176.309 44
 12 -4 1 1396.52 181.547 36
 12 4 1 1391.92 178.323 33
 12 -4 1 1623.2 206.002 33
 12 4 1 1581.33 182.417 36
 12 -4 1 1282.98 184.457 35
 12 4 1 1335.11 166.085 35
 13 4 1 14945.5 471.851 23
 13 4 1 16124.5 536.943 26
 13 -4 1 15234.5 509.355 23
 13 4 1 13859.9 410.117 12
 13 -4 1 14227.2 444.51 12
 13 4 1 15833.4 546.567 44
 13 4 1 14348.9 478.609 40
 13 -4 1 13894.2 479.335 36
 13 -4 1 14239.2 513.634 33
 13 -4 1 13988.6 492.032 35
 13 4 1 14095.6 466.513 36
 13 4 1 13875.4 462.03 33
 13 4 1 14183.8 438.19 35
 14 4 1 16713 414.853 23
 14 -4 1 17042.5 426.577 23
 14 4 1 16811.5 421.34 40
 14 -4 1 15973.1 433.365 33
 14 5 -1 6952.73 303.398 23
 14 -5 -1 6238.17 279.11 23
 14 5 -1 6303.31 293.884 40
 14 5 -1 6500.92 297.79 35
 14 -5 -1 6755.19 336.687 35
 14 5 -1 5891.49 279.299 33
 14 -5 -1 6468.25 326.415 36
 14 -5 -1 6166.37 292.055 33
 14 5 -1 6138.5 308.752 36
 13 5 -1 562.472 113.121 23
 13 -5 -1 433.372 101.522 23
 13 5 -1 466.731 104.822 40
 13 5 -1 654.993 129.865 44
 13 -5 -1 413.671 123.26 36
 13 5 -1 392.196 110.842 36
 13 5 -1 565.227 110.459 33
 13 -5 -1 464.656 121.278 35
 13 5 -1 548.906 113.819 35
 13 -5 -1 363.05 90.2474 33
 12 -5 -1 12378.3 525.737 23
 12 5 -1 13058.4 550.99 26
 12 5 -1 12539.7 497.536 23
 12 -5 -1 10986.5 480.997 51
 12 5 -1 12210.1 497.858 40
 12 5 -1 11852.6 523.186 44
 12 -5 -1 11872.6 509.61 33
 12 5 -1 12178.3 524.648 36
 12 -5 -1 12209.7 559.696 35
 12 5 -1 12354.8 505.806 35
 12 -5 -1 11545.8 556.737 36
 12 5 -1 11479.8 492.135 33
 11 -5 -1 955.34 169.578 23
 11 5 -1 703.342 147.177 26
 11 5 -1 860.54 150.711 23
 11 5 -1 779.328 144.555 21
 11 5 -1 701.534 132.057 11
 11 -5 -1 816.789 149.682 51
 11 5 -1 720.697 141.802 40
 11 5 -1 873.392 164.363 46
 11 5 -1 622.804 141.796 44
 11 5 -1 912.619 154.32 33
 11 -5 -1 873.745 155.322 33
 11 5 -1 659.646 142.149 36
 11 -5 -1 872.449 178.225 36
 11 5 -1 756.471 144.489 35
 10 5 -1 51706.4 1096.16 26
 10 -5 -1 51895.5 1101.46 23
 10 5 -1 53102.3 1024.27 23
 10 5 -1 49832.2 1018.6 21
 10 5 -1 50981.7 911.017 12
 10 -5 -1 52893.8 1388.53 5
 10 5 -1 49247.1 1258.02 6
 10 -5 -1 52385.6 1053.02 12
 -10 5 1 50389.8 1203.55 4
 10 5 -1 49822.5 1054.59 14
 10 5 -1 51332.2 1009.53 11
 10 5 -1 51581.4 1107.27 46
 10 5 -1 52221.8 1027.82 40
 10 5 -1 56477.5 1146.55 51
 10 -5 -1 46096.3 1013.15 51
 10 5 -1 48734.1 1050.99 44
 10 -5 -1 52807.7 1078.75 33
 10 5 -1 53254 1053.9 35
 10 5 -1 51088.3 1046.93 33
 10 5 -1 50950.8 1060.92 36
 9 5 -1 86287.2 1348.16 26
 9 5 -1 86226.9 1241.53 23
 9 -5 -1 91958.9 1711.4 5
 9 5 -1 85732.4 1578.93 6
 -9 5 1 88423.5 1524.33 4
 9 5 -1 87764.3 1273.23 40
 9 5 -1 82172.4 1318.08 46
 9 5 -1 86065.9 1271.73 35
 9 5 -1 84805.9 1306.64 36
 8 5 -1 23558.1 756.432 10
 -8 5 1 24947.5 761.571 4
 8 5 -1 25947.1 816.424 6
 8 -5 -1 26295.6 849.446 5
 7 5 -1 5492.38 301.704 5
 7 -5 -1 5692.37 362.281 5
 7 5 -1 5444.1 351.372 6
 -7 5 1 5816.59 341.593 4
 7 5 -1 5179.69 326.934 10
 6 5 -1 913.79 132.344 10
 -6 5 1 1015.08 138.815 4
 6 5 -1 912.394 141.963 6
 6 5 -1 1012.87 120.724 5
 6 -5 -1 1300.74 161.224 5
 5 5 -1 18956.2 514.326 10
 5 -5 -1 20587.1 557.146 5
 5 5 -1 20488.7 473.06 5
 5 -5 -1 20941 546.769 7
 -5 5 1 20794.5 544.562 4
 5 5 -1 19976.6 558.193 6
 -4 5 1 118870 1190.02 4
 -4 -5 1 116632 1210.62 2
 4 5 -1 118267 1010.33 5
 4 -5 -1 118362 1218.03 7
 4 5 -1 119772 1044.11 9
 4 5 -1 119597 1240.7 6
 4 -5 -1 119851 1189.71 5
 3 -5 -1 417.244 74.3328 7
 3 -5 -1 502.828 72.3831 5
 3 5 -1 436.908 68.1402 9
 3 5 -1 431.011 71.1213 1
 -3 5 1 567.399 79.9914 1
 -3 -5 1 418.018 64.0241 1
 3 5 -1 467.494 72.8715 10
 -3 5 1 671.717 86.8071 4
 -3 -5 1 667.053 83.19 3
 3 -5 -1 368.096 68.3595 2
 3 5 -1 420.686 72.8137 6
 2 5 -1 276657 1411.22 10
 2 -5 -1 266223 1603.69 2
 2 -5 -1 280677 1661.75 7
 -2 5 1 289915 1543.83 1
 -2 5 1 271782 1441.34 3
 2 5 -1 269055 1588.73 3
 2 5 -1 284318 1540.82 9
 2 -5 -1 273787 1331.34 5
 2 5 -1 278482 1531.6 6
 -2 5 1 284159 1548.51 4
 -2 -5 1 282486 1518.94 3
 2 5 -1 283968 1595.29 1
 -2 -5 1 282847 1498.27 1
 -1 -5 1 39559.3 547.526 3
 -1 -5 1 36745.5 529.875 1
 1 5 -1 37543 542.076 3
 -1 5 1 39126.3 532.979 3
 1 -5 -1 32803.2 500.173 2
 1 5 -1 37729.1 549.005 1
 -1 5 1 36995.1 519.054 4
 1 5 -1 35326.7 480.63 6
 1 5 -1 36616.5 554.753 9
 -1 5 1 37422.5 519.221 1
 0 -5 -1 7051.37 212.624 1
 0 5 1 7449.72 226.214 4
 0 -5 -1 7954.96 258.881 7
 0 -5 1 45.79 28.791 1
 0 5 1 7847 242.223 3
 0 5 -1 7518.99 233.954 3
 0 5 -1 28.6667 32.6968 9
 0 5 1 7433.47 207.758 6
 0 5 1 7940.85 231.387 1
 0 -5 1 7872.06 240.911 3
 0 5 -1 7278.31 235.812 1
 -1 5 -1 50241.1 674.364 9
 -1 5 -1 46596.6 579.917 4
 1 -5 1 47350.3 646.724 1
 -1 -5 -1 46656.2 561.969 3
 -1 -5 -1 46821.7 520.832 1
 -1 -5 -1 49722.7 625.543 7
 -1 5 -1 45691.8 656.287 8
 1 5 1 49079.2 615.224 6
 -1 5 -1 48631 612.364 1
 1 5 1 48509.1 617.666 3
 1 5 1 50763 577.59 1
 1 5 1 48791.7 605.632 9
 1 5 1 50875.8 673.905 10
 -1 5 -1 49650 595.959 3
 2 5 1 15701.4 336.194 9
 -2 5 -1 15291.1 390.293 8
 -2 5 -1 16388 354.393 3
 2 5 1 15644.9 331.21 1
 -2 5 -1 15856.5 391.909 9
 2 5 1 15992.2 379.603 3
 -2 5 -1 15179.6 377.678 4
 -2 -5 -1 15140.5 298.023 1
 -2 5 -1 16251.7 374.368 1
 2 5 1 15903.9 392.398 6
 -2 -5 -1 16110.1 349.064 3
 2 5 1 15549.6 411.794 10
 -2 -5 -1 15465 344.698 7
 2 -5 1 15306.8 419.165 2
 3 -5 1 5764.75 248.19 7
 -3 5 -1 6193.91 247.008 1
 -3 -5 -1 5522.63 190.197 1
 3 5 1 5905.84 285.565 10
 -3 5 -1 5857.05 223.655 3
 -3 -5 -1 6059.92 230.556 3
 3 5 1 5636.38 258.812 6
 -3 5 -1 6007.96 251.497 8
 -3 -5 -1 6254.95 218.072 2
 3 -5 1 6316.94 286.305 5
 -3 -5 -1 5612.76 201.176 7
 -3 5 -1 5840.82 263.545 4
 4 5 1 11632.1 442.337 10
 -4 5 -1 12027.9 365.08 8
 4 5 1 11931.3 411.487 6
 4 -5 1 11382.7 363.417 7
 -4 5 -1 11741.2 409.906 4
 4 -5 1 12491.1 448.137 5
 5 5 1 49030.9 1006.79 10
 5 -5 1 50943.2 1008.88 5
 -5 5 -1 52175 943.36 4
 5 5 1 50445 931.041 6
 6 -5 1 1212.77 182.687 5
 -6 5 -1 789.219 137.392 4
 6 5 1 1219.63 166.688 6
 6 5 1 920.286 152.094 10
 7 -5 1 6618.84 443.045 5
 -7 5 -1 6633.56 401.842 4
 7 5 1 6238.25 427.39 10
 7 5 1 6478.85 397.93 6
 -8 5 -1 1270.42 195.815 4
 8 -5 1 1258.54 213.94 5
 8 5 1 1282.88 193.811 6
 8 5 1 1564.44 230.89 10
 9 5 1 116388 1492.93 23
 9 5 1 111036 1591.94 25
 9 5 1 114229 1669.57 26
 9 5 1 119864 1709.84 14
 -9 5 -1 114022 1844.25 4
 9 -5 1 118466 2140.51 5
 9 -5 1 125104 1710.26 12
 9 5 1 112494 2035.43 10
 9 5 1 117872 1910.58 6
 9 5 1 121037 1454.01 12
 9 5 1 113138 1629.06 45
 9 5 1 113161 1502.97 42
 9 5 1 117626 1545.55 40
 9 5 1 107916 1618.7 44
 9 5 1 114908 1691.71 46
 9 -5 1 118076 1694.09 33
 9 5 1 110442 1535.56 33
 9 5 1 118060 1565.84 36
 9 5 1 115685 1467.23 35
 10 5 1 53467.5 1171.37 26
 10 5 1 50396.6 1012.62 23
 10 -5 1 53605.4 1190.85 23
 10 5 1 49929.2 1087.68 25
 10 5 1 53184.1 1167.78 14
 10 -5 1 54152 1137.74 12
 10 5 1 54022.8 991.646 12
 10 5 1 50571.6 1137.03 44
 10 5 1 52953.1 1066.93 40
 10 5 1 53127.8 1188.24 46
 10 5 1 50897.9 1110.4 45
 10 -5 1 52323.8 1165.97 33
 10 5 1 52147.6 1067.91 36
 10 -5 1 49141.1 1135.21 36
 10 5 1 51328.2 1063.47 33
 10 5 1 52261.7 1003.31 35
 11 5 1 919.724 150.77 23
 11 -5 1 946.136 182.47 23
 11 5 1 1088.84 172.405 25
 11 5 1 1040.84 176.468 26
 11 -5 1 1013.77 159.065 12
 11 5 1 1156.6 155.253 12
 11 5 1 1313.4 207.287 46
 11 5 1 863.867 173.554 44
 11 5 1 1034.8 163.571 40
 11 -5 1 1019.2 172.402 33
 11 -5 1 720.431 149.912 36
 11 5 1 1025.32 159.888 33
 11 5 1 1094.9 159.082 36
 11 5 1 1144.67 159.32 35
 12 5 1 2619.72 224.04 23
 12 -5 1 2383.28 241.744 23
 12 5 1 2159.55 226.245 26
 12 -5 1 2180.5 209.105 12
 12 5 1 2178.46 188.008 12
 12 5 1 2178.41 229.084 44
 12 5 1 2038.98 204.063 40
 12 5 1 2061.54 229.823 46
 12 5 1 2183.17 193.576 35
 12 -5 1 2007.13 223.394 35
 12 -5 1 2078.69 221.781 33
 12 5 1 1934.61 192.785 33
 12 -5 1 2094.67 217.214 36
 12 5 1 2323.74 216.15 36
 -12 5 -1 1882.7 181.647 29
 13 5 1 43.5182 62.0666 23
 13 -5 1 187.385 79.1405 23
 13 5 1 188.88 71.3695 26
 13 5 1 81.6573 52.711 12
 13 -5 1 319.866 85.3949 12
 13 5 1 116.702 73.1053 44
 13 5 1 136.387 65.8185 40
 13 -5 1 207.333 84.686 35
 13 -5 1 40.1892 54.9859 36
 13 -5 1 187.067 81.0499 33
 13 5 1 57.6274 61.2148 36
 13 5 1 51.6047 42.6128 33
 14 6 -1 11379.3 373.505 23
 14 -6 -1 10080.9 333.931 23
 14 6 -1 11000.2 376.37 40
 14 -6 -1 10844.5 409.747 36
 14 -6 -1 10486 405.469 35
 14 -6 -1 9830.17 332.7 33
 14 6 -1 10165.2 336.189 33
 14 6 -1 10592.6 387.847 36
 14 6 -1 10736.5 363.916 35
 13 6 -1 26006.4 646.482 23
 13 -6 -1 25107 648.654 23
 13 6 -1 24954.4 652.844 40
 13 6 -1 24882.2 645.035 35
 13 6 -1 25078.8 681.62 36
 13 -6 -1 24262.7 632.066 33
 13 -6 -1 24985.7 738.19 36
 13 -6 -1 25367.5 740.901 35
 13 6 -1 24943.6 633.687 33
 12 6 -1 4660.69 302.877 21
 12 6 -1 5142.66 319.701 23
 12 6 -1 5607.46 362.239 26
 12 -6 -1 4939.56 330.87 23
 12 6 -1 4390.04 292.875 11
 12 6 -1 4831.06 331.607 44
 12 6 -1 5144.34 324.73 40
 12 -6 -1 4864.07 365.626 36
 12 6 -1 4963.37 318.673 35
 12 -6 -1 5050.15 369.762 35
 12 6 -1 4548.36 320.047 36
 12 6 -1 4748.45 307.511 33
 12 -6 -1 5076.61 323.378 33
 11 6 -1 1189.97 179.639 26
 11 6 -1 1083.35 161.286 21
 11 6 -1 1128.54 160.504 23
 11 -6 -1 1209.25 183.099 23
 11 6 -1 1180.83 166.352 11
 11 6 -1 1283.3 183.731 44
 11 6 -1 1138.33 167.867 40
 11 6 -1 1245.4 189.434 46
 11 6 -1 896.305 146.824 33
 -11 6 1 1306.92 170.079 29
 11 -6 -1 1160.71 166.375 33
 11 6 -1 1025.09 175.32 36
 11 6 -1 1111.59 166.536 35
 10 6 -1 6739.85 367.242 23
 10 6 -1 6431.14 393.183 26
 10 6 -1 6397.55 375.809 21
 10 -6 -1 6384.56 395.19 23
 10 6 -1 6465.05 366.726 11
 10 6 -1 6503.42 468.007 6
 10 6 -1 6912.09 341.411 12
 10 6 -1 6496.13 384.236 14
 10 -6 -1 6778.85 393.65 12
 10 -6 -1 6745.25 501.849 5
 -10 6 1 6519.68 439.28 4
 10 6 -1 6317.4 380.451 44
 10 6 -1 6298.59 392.783 46
 10 6 -1 7234.01 389.346 40
 10 6 -1 6634.45 377.248 35
 -10 6 1 6390.71 376.392 29
 10 -6 -1 6671.28 382.995 33
 10 6 -1 6880.15 380.892 33
 10 6 -1 6149.69 375.758 36
 9 6 -1 103307 1447.75 21
 9 6 -1 100409 1479.76 26
 9 6 -1 103832 1371.16 23
 9 6 -1 94173.5 1413.34 14
 9 6 -1 104920 1797.89 6
 9 6 -1 98699.2 1228.23 12
 9 -6 -1 103677 1494.99 12
 9 -6 -1 107100 1870.12 5
 -9 6 1 101757 1666.46 4
 9 6 -1 103206 1396.95 11
 9 6 -1 96369.4 1448.3 46
 9 6 -1 93136.9 1386.48 44
 9 6 -1 112880 1542.66 51
 9 6 -1 100155 1389.83 40
 9 6 -1 97460.8 1447.95 41
 9 6 -1 96120 1327.54 42
 9 6 -1 96516 1362.32 33
 9 6 -1 104705 1414.57 35
 9 6 -1 106027 1472.84 36
 9 -6 -1 102489 1749.85 30
 9 -6 -1 102043 1421.46 33
 -8 6 1 9931.86 494.425 4
 8 -6 -1 10144.2 537.278 5
 8 6 -1 8812.55 474.214 10
 8 6 -1 9880.39 520.646 6
 7 -6 -1 19807.7 687.159 5
 7 6 -1 20662.9 694.442 6
 -7 6 1 20456 656.521 4
 7 6 -1 18169 627.19 10
 6 -6 -1 1632.7 186.052 5
 -6 6 1 1628.85 178.408 4
 6 6 -1 1655.02 188.119 6
 6 6 -1 1821.45 183.783 10
 5 6 -1 127018 1459.94 6
 5 -6 -1 127157 1419.61 5
 -5 6 1 121502 1364.58 4
 5 -6 -1 123682 1428.79 7
 4 -6 -1 135646 1317.01 5
 -4 6 1 136124 1338.15 4
 4 6 -1 132185 1293.55 10
 4 6 -1 138959 1208.92 9
 4 6 -1 139632 1400.48 6
 4 -6 -1 135886 1402.5 7
 3 6 -1 2706.46 168.89 9
 -3 6 1 3598.1 199.147 1
 3 -6 -1 2825.36 169.484 5
 3 6 -1 2703.38 179.319 6
 3 6 -1 2823.07 194.272 3
 3 6 -1 2726.78 182.318 1
 -3 6 1 2856.25 182.89 4
 3 -6 -1 2847.92 196.181 7
 3 6 -1 2856.82 174.735 10
 2 -6 -1 15277.4 416.58 2
 -2 -6 1 16757.2 408.512 3
 2 6 -1 15737.5 371.086 10
 2 6 -1 16190.2 416.725 1
 -2 -6 1 15825.4 391.703 1
 -2 6 1 15977 384.442 3
 2 6 -1 15507.2 380.089 6
 2 -6 -1 15679.7 331.614 5
 -2 6 1 16505 399.789 1
 2 -6 -1 15194.5 428.617 7
 2 6 -1 16159.2 397.06 9
 -2 6 1 15293.7 384.261 4
 2 6 -1 15803.5 417.18 3
 1 6 -1 1311.46 114.945 3
 -1 6 1 1450.88 114.954 4
 1 -6 -1 1377.17 126.015 7
 -1 6 1 1346.75 111.453 1
 1 6 -1 1530.72 125 9
 -1 6 1 1533.71 119.74 3
 1 -6 -1 1542.14 123.149 2
 -1 -6 1 1801.84 132.728 3
 1 6 -1 1186.07 95.4595 6
 -1 -6 1 1403.7 116.364 1
 1 6 -1 1325.29 116.089 1
 0 -6 -1 17734.2 424.614 7
 0 6 -1 16384.9 317.633 4
 0 -6 1 15458.1 376.246 3
 0 6 1 16597.2 332.666 6
 0 6 1 16616.3 369.826 4
 0 -6 -1 15179.8 350.389 1
 0 6 1 17587.6 384.401 1
 0 6 -1 17021.3 417.08 9
 0 6 1 17372.4 399.321 3
 0 6 -1 16905 395.879 1
 0 -6 1 16063.9 397.62 1
 0 6 -1 16998.4 391.713 3
 1 6 1 106878 1018.98 3
 -1 -6 -1 101349 918.689 3
 -1 6 -1 113634 1037.57 1
 1 6 1 108230 1067.48 10
 1 6 1 105797 1001.82 9
 -1 -6 -1 111562 1047.27 7
 -1 -6 -1 100154 864.457 1
 1 6 1 110017 959.075 1
 -1 6 -1 103332 1081.03 8
 -1 6 -1 102828 929.058 4
 -1 6 -1 109076 980.733 3
 1 6 1 106774 961.819 6
 1 -6 1 99534.9 1033.72 1
 -1 6 -1 112757 1098.66 9
 -2 6 -1 104093 1026.22 1
 -2 -6 -1 97388 846.924 1
 2 -6 1 104250 1083.98 5
 -2 6 -1 101492 1081.83 9
 -2 6 -1 101992 967.063 3
 2 6 1 103309 959.291 1
 2 6 1 99150.9 1043.28 3
 2 6 1 98197.4 1108.99 10
 2 6 1 101837 956.756 9
 -2 6 -1 98735 1062.97 8
 -2 -6 -1 103353 1002.41 7
 2 6 1 101367 1037.34 6
 -2 -6 -1 97243.9 941.458 3
 -2 6 -1 93904.2 990.687 4
 3 6 1 417211 2518.91 10
 -3 -6 -1 418171 1979.38 2
 3 -6 1 436691 2459.01 5
 -3 6 -1 427248 2263.38 8
 -3 -6 -1 421208 1817.39 1
 3 -6 1 415046 2278.78 7
 -3 -6 -1 412046 1956.15 7
 -3 6 -1 424387 2060.18 3
 3 6 1 433812 2355.99 6
 -3 6 -1 433644 2341.65 4
 4 -6 1 34950.7 695.429 7
 4 6 1 35718.8 746.102 6
 4 6 1 35232.7 804.73 10
 -4 6 -1 34472.7 722.364 4
 4 -6 1 36156.1 786.91 5
 5 6 1 8378.59 396.538 6
 -5 6 -1 7833.67 384.645 4
 5 -6 1 8630.22 428.633 5
 5 6 1 8379.62 430.253 10
 -6 6 -1 5373.94 343.652 4
 6 -6 1 5758.47 387.298 5
 6 6 1 5138.42 367.768 10
 6 6 1 5470.6 348.031 6
 -7 6 -1 6096.8 389.815 4
 7 6 1 6341.32 403.7 6
 7 -6 1 6007.95 429.367 5
 7 6 1 6735.37 458.287 10
 8 6 1 43599.9 869.445 23
 8 6 1 42123.7 973.775 26
 8 6 1 45031.2 1143.54 6
 -8 6 -1 45384.2 1133.68 4
 8 -6 1 47818.9 1059.47 12
 8 6 1 44155.5 1226.83 10
 8 6 1 46082.5 859.926 12
 8 -6 1 45307.8 1262.04 5
 8 6 1 45543.3 1033.79 14
 8 6 1 41844 966.71 46
 8 6 1 42930.7 896.393 40
 8 6 1 44310.8 932.179 36
 9 6 1 34119.7 916.579 26
 9 6 1 31789 860.651 25
 9 6 1 34703.1 850.07 21
 9 6 1 35245.7 824.773 23
 9 6 1 33207.2 1122.62 10
 9 -6 1 32758.4 806.971 13
 9 6 1 35937.2 1078.9 6
 9 6 1 34701.2 829.895 11
 9 -6 1 35218.2 1184.95 5
 9 6 1 36209 797.697 12
 -9 6 -1 34091.2 1022.56 4
 9 -6 1 35741.9 940.419 12
 9 6 1 34713.7 939.307 14
 9 6 1 33407.7 837.7 42
 9 6 1 32302.1 878.764 44
 9 6 1 34467.2 914.176 45
 9 6 1 33109 855.138 41
 9 6 1 33436.5 839.833 40
 9 6 1 33918.5 926.517 46
 9 -6 1 34871.8 915.343 33
 9 6 1 36049.5 874.389 36
 9 6 1 34950 807.449 35
 10 6 1 1703.51 207.106 25
 10 6 1 1769.62 194.52 21
 10 6 1 1919.83 235.15 26
 10 -6 1 1868.21 239.734 23
 10 6 1 1768.72 198.558 23
 10 6 1 2155.92 204.821 12
 10 -6 1 2343.33 253.064 12
 10 6 1 2010.23 240.806 14
 10 6 1 1992 242.544 46
 10 6 1 1835.17 228.418 44
 10 6 1 2085.09 217.938 40
 10 6 1 1977.6 209.235 42
 10 6 1 1689.64 212.904 45
 10 6 1 1946.17 200.127 35
 10 6 1 2061.98 223.417 36
 10 -6 1 1910.95 229.284 33
 10 6 1 1973.64 209.098 33
 11 6 1 11755.8 475.4 23
 11 6 1 12041.1 544.839 26
 11 6 1 10710.4 485.762 25
 11 -6 1 12714.4 572.029 23
 11 6 1 12606.6 465.881 12
 11 -6 1 13064 544.429 12
 11 6 1 11953.4 500.143 40
 11 6 1 11734.1 530.037 44
 11 6 1 12174.4 569.768 46
 11 6 1 11862.1 479.747 33
 11 6 1 11677.7 493.94 36
 11 -6 1 11764.3 534.776 33
 11 6 1 11841.8 463.39 35
 11 -6 1 11143.1 530.687 36
 12 -6 1 2212.2 224.242 23
 12 6 1 2265.74 203.867 23
 12 6 1 2231.83 225.399 26
 12 -6 1 2255.92 213.585 12
 12 6 1 1913.07 172.316 12
 12 6 1 2183.11 208.573 40
 12 6 1 2165.18 221.462 44
 -12 6 -1 1684.64 170.971 29
 12 -6 1 2239.44 230.083 35
 12 -6 1 2136.02 215.495 33
 12 6 1 2142.95 203.44 36
 12 6 1 2312.75 195.373 35
 12 -6 1 2027.09 208.112 36
 12 6 1 2079.14 186.311 33
 13 6 1 20812.8 585.75 26
 13 -6 1 19036.9 541.726 23
 13 6 1 19951.3 508.019 23
 13 -6 1 18648.3 487.318 12
 13 6 1 17241.4 427.64 12
 13 6 1 19535 525.026 40
 13 6 1 19391.5 555.767 44
 13 -6 1 17766 504.525 36
 13 6 1 17690.5 489.491 36
 13 -6 1 18516.8 523.678 33
 13 -6 1 17624.5 535.257 35
 14 7 -1 73.1689 54.3406 23
 14 -7 -1 94.3722 62.7261 36
 14 7 -1 82.117 49.4152 35
 14 7 -1 150.764 64.1583 36
 14 -7 -1 54.1501 51.9591 35
 13 -7 -1 226.207 75.0986 23
 13 7 -1 204.842 76.9667 23
 13 7 -1 267.206 82.6017 40
 13 7 -1 192.689 84.8606 36
 13 -7 -1 91.4502 74.1313 35
 13 7 -1 258.93 81.5148 35
 13 -7 -1 300.485 97.9453 36
 13 7 -1 259.812 71.3711 33
 12 -7 -1 9205.56 436.348 23
 12 7 -1 9531.85 467.004 26
 12 7 -1 9207.22 413.615 23
 12 7 -1 8745.76 414.57 21
 12 7 -1 9048.73 419.732 40
 12 7 -1 9062.15 432.815 44
 12 7 -1 8795.59 395.291 33
 12 7 -1 9821.52 453.961 36
 12 -7 -1 9078.48 491.218 36
 12 -7 -1 9058.81 404.587 33
 12 7 -1 9567.96 430.17 35
 12 -7 -1 9036.69 478.388 35
 11 7 -1 17165.3 584.036 23
 11 7 -1 16065.2 619.892 26
 11 7 -1 16258.4 597.454 21
 11 -7 -1 16458 622.285 23
 11 7 -1 15919.5 578.783 11
 11 7 -1 15688.3 593.845 14
 11 7 -1 16817 643.549 46
 11 7 -1 15768.1 590.079 44
 11 7 -1 16715.9 594.132 40
 -11 7 1 15725.3 568.365 29
 11 7 -1 16356.5 582.867 35
 11 7 -1 16952.9 622.084 36
 11 7 -1 15492 548.654 33
 10 -7 -1 17377.1 651.588 23
 10 7 -1 18069.9 634.094 21
 10 7 -1 17954.8 599.226 23
 10 7 -1 17801.1 648.865 26
 10 7 -1 18284.9 553.324 12
 10 7 -1 17530.8 773.736 6
 10 -7 -1 18407.9 657.111 12
 -10 7 1 17163.1 722.702 4
 10 7 -1 17690.3 610.611 11
 10 -7 -1 18797.1 832.429 5
 10 7 -1 17231.7 627.651 14
 10 7 -1 17158.9 610.034 44
 10 7 -1 17826.1 647.813 41
 10 7 -1 18737 624.693 40
 10 7 -1 17468.7 649.262 46
 -10 7 1 18682.8 644.21 29
 10 7 -1 18384.9 617.568 35
 10 7 -1 18392 602.545 33
 10 7 -1 18891.9 659.277 36
 10 -7 -1 18596.8 769.439 30
 9 7 -1 153886 1696.63 23
 9 7 -1 148225 1818.88 26
 9 7 -1 154426 1798.88 21
 9 7 -1 148916 1529.68 12
 -9 7 1 152330 2072.72 4
 9 -7 -1 155330 1909 12
 9 7 -1 141083 1758.2 14
 9 -7 -1 156435 2286.56 5
 9 7 -1 157394 1770.94 11
 9 7 -1 156413 2240.9 6
 9 7 -1 149970 1844.34 41
 9 7 -1 143830 1771.17 46
 9 7 -1 134544 1653.95 44
 9 7 -1 150972 1710.89 40
 9 7 -1 147613 1698.53 42
 9 -7 -1 161497 2268.25 30
 9 7 -1 161310 1844.42 36
 -9 7 1 149067 1799.99 29
 9 7 -1 156050 1743.59 35
 8 7 -1 14067.7 635.943 6
 -8 7 1 13246 587.545 4
 8 -7 -1 13537.5 629.047 5
 7 -7 -1 171846 2049.97 5
 7 7 -1 170182 2067.3 6
 -7 7 1 170721 1950.41 4
 6 7 -1 107547 1522.81 6
 6 -7 -1 108485 1489.91 5
 -6 7 1 105209 1431.08 4
 -5 7 1 555.173 107.667 4
 5 7 -1 895.203 136.376 6
 5 -7 -1 478.599 104.962 7
 5 -7 -1 630.665 108.83 5
 4 7 -1 383704 2173 9
 4 -7 -1 381650 2534.23 7
 4 -7 -1 390754 2292.96 5
 -4 7 1 382282 2369.35 4
 4 7 -1 388134 2464.06 6
 3 -7 -1 369.654 88.1058 7
 3 7 -1 424.429 84.879 6
 -3 7 1 331.213 74.8767 4
 3 7 -1 350.177 70.6217 9
 3 7 -1 362.358 71.7483 10
 3 -7 -1 490.01 77.9168 5
 2 7 -1 142821 1212.57 6
 2 7 -1 143077 1222.68 10
 2 7 -1 149160 1319.89 9
 2 -7 -1 144642 1419.32 7
 -2 7 1 146204 1265.05 4
 2 -7 -1 138989 1033.8 5
 2 7 -1 144021 1349.46 1
 -1 7 1 571803 2357.13 4
 -1 7 1 561858 2472.35 3
 1 7 -1 528592 2481.11 3
 1 -7 -1 507911 2384.53 2
 1 7 -1 530482 2097.33 6
 1 -7 -1 555259 2669.28 7
 -1 7 1 575113 2444.64 1
 1 7 -1 538282 2510.72 1
 1 7 -1 550978 2565.81 9
 0 7 -1 267042 1384.82 4
 0 7 1 291268 1724.05 1
 0 7 -1 276706 1725.52 3
 0 7 -1 285824 1864.08 9
 0 7 1 272247 1604.66 4
 0 7 -1 273688 1748.3 1
 0 -7 -1 251042 1558.78 1
 0 7 1 265193 1425.24 6
 0 7 -1 251344 1232.66 6
 0 -7 -1 273526 1830.48 7
 0 7 1 280996 1763.1 3
 1 7 1 33671 642.562 10
 -1 -7 -1 30813.4 528.768 1
 -1 -7 -1 35295 650.838 7
 -1 7 -1 34778.1 665.7 9
 1 7 1 33084.9 625.271 3
 1 7 1 33137.2 563.792 6
 1 7 1 34671.3 596.735 1
 -1 7 -1 33883.2 600.287 3
 1 7 1 35557.6 633.141 9
 -1 7 -1 31860.9 542.392 4
 2 7 1 238885 1675.95 6
 -2 -7 -1 255081 1728.13 7
 2 7 1 243586 1615.54 1
 -2 7 -1 248426 1677.79 4
 2 7 1 245120 1875.82 10
 2 -7 1 244692 1737.69 5
 -2 -7 -1 232774 1451.39 1
 -2 7 -1 247228 1838.26 9
 2 7 1 249026 1643.04 9
 3 7 1 112792 1263.46 6
 3 -7 1 113898 1305.38 5
 -3 -7 -1 114656 1133.87 7
 3 7 1 107717 1348.74 10
 -3 7 -1 111380 1238.23 4
 3 -7 1 109530 1279.35 7
 4 -7 1 38.3836 43.1672 7
 4 -7 1 18.5169 48.2362 5
 4 7 1 198.515 80.5809 10
 -4 7 -1 231.028 78.062 4
 5 7 1 65873.1 1243.47 10
 5 -7 1 68266.2 1235.14 5
 5 7 1 68750.9 1165.81 6
 -6 7 -1 83704.7 1373.02 4
 6 7 1 84446.3 1390.03 6
 6 -7 1 82554.1 1487.74 5
 6 7 1 79050 1475.08 10
 7 7 1 24234 809.607 6
 7 7 1 23692.1 871.407 10
 -7 7 -1 23087.2 781.128 4
 7 -7 1 23525.9 860.213 5
 8 7 1 91.5554 72.4844 25
 8 7 1 37.5164 82.426 21
 8 7 1 227.644 81.3283 23
 8 7 1 303.21 99.2504 26
 8 -7 1 137.266 68.2123 13
 8 7 1 146.295 94.6464 6
 8 7 1 189.054 75.5624 12
 -8 7 -1 71.6171 67.8304 4
 8 -7 1 219.65 116.1 5
 8 -7 1 92.5208 107.273 12
 8 7 1 161.921 69.2887 11
 8 7 1 373.766 111.007 14
 8 7 1 452.011 141.024 10
 8 7 1 417.368 111.325 45
 8 7 1 363.939 94.8766 41
 8 7 1 71.7255 71.5234 46
 8 7 1 245.481 85.297 40
 8 7 1 179.422 80.4666 42
 8 7 1 167.427 84.8382 44
 8 7 1 125.431 54.9539 35
 8 -7 1 66.9569 78.9071 33
 8 7 1 150.999 70.1293 36
 9 7 1 5955.63 375.638 25
 9 7 1 6926.58 389.781 21
 9 7 1 6095.92 344.287 23
 9 7 1 6287.38 395.72 26
 9 7 1 6708.59 479.067 6
 9 7 1 6226.87 492.102 10
 9 7 1 6806.17 356.128 12
 9 -7 1 6639.3 421.19 12
 -9 7 -1 6217.78 445.54 4
 9 -7 1 6956.56 532.626 5
 9 7 1 6439.88 413.546 14
 9 7 1 6705.47 383.052 42
 9 7 1 6486.95 411.87 46
 9 7 1 6313.01 397.618 45
 9 7 1 6440.87 393.683 44
 9 7 1 6628.79 371.467 40
 -9 7 -1 6670.81 379.243 49
 9 7 1 5758.31 363.616 41
 9 -7 1 6634.71 396.323 33
 9 7 1 6738.51 386.2 36
 9 7 1 6539.94 351.157 35
 10 7 1 5511.41 378.239 26
 10 7 1 5886.47 340.828 23
 10 7 1 4390.68 322.049 25
 10 7 1 4674.24 318.19 21
 10 -7 1 5440.68 394.802 23
 10 7 1 5529.99 317.444 12
 10 -7 1 5431.44 376.065 12
 10 7 1 5261.48 371.993 14
 10 7 1 4773.1 341.061 44
 10 7 1 4897.01 331.887 41
 10 7 1 4916.21 352.992 45
 10 7 1 5464.64 347.237 42
 10 7 1 5556.57 387.413 46
 10 7 1 5191.42 335.575 40
 10 7 1 5498.46 324.218 35
 10 7 1 5450.85 348.406 36
 10 -7 1 5624.46 369.103 33
 11 7 1 28920 727.641 23
 11 -7 1 29282.9 857.948 23
 11 7 1 29836.1 843.182 26
 11 7 1 29116.2 687.723 12
 11 7 1 27853.5 817.239 14
 11 -7 1 29810.1 811.684 12
 11 7 1 28292.3 750.078 40
 11 7 1 26656.3 773.91 44
 11 7 1 29845.1 866.54 46
 11 7 1 26690.1 778.025 45
 -11 7 -1 26592.7 741.561 29
 11 7 1 28987.1 701.265 35
 11 -7 1 26201.9 797.015 36
 11 -7 1 28399.5 793.564 33
 11 7 1 27470.9 745.284 36
 12 -7 1 40693.1 897.325 23
 12 7 1 40586.2 796.953 23
 12 7 1 41190.5 909.497 26
 12 -7 1 39525.5 831.771 12
 12 7 1 38764.4 723.966 12
 12 7 1 39857.9 824.201 40
 12 7 1 39101.5 854.232 44
 12 7 1 37907.2 799.325 36
 12 -7 1 36328.2 832.55 36
 12 -7 1 38264.9 903.383 35
 12 -7 1 38652.4 837.138 33
 13 -7 1 3944.76 238.847 23
 13 7 1 3894.16 220.013 23
 13 7 1 3872.71 245.012 26
 13 -7 1 3517.45 206.636 12
 13 7 1 3835.81 225.824 40
 13 7 1 3831.86 231.729 44
 13 -7 1 3586.69 213.919 33
 13 7 1 3560.12 213.105 36
 13 -7 1 3444.66 235.707 35
 13 -7 1 3604.84 219.171 36
 14 8 -1 231.302 64.3217 23
 14 -8 -1 339.142 82.5129 35
 14 8 -1 228.907 64.9637 36
 14 -8 -1 302.004 74.223 36
 13 8 -1 242.178 64.3375 21
 13 8 -1 474.884 94.1883 23
 13 8 -1 271.4 74.2065 40
 13 8 -1 270.433 88.2835 36
 13 8 -1 262.103 70.0185 35
 13 -8 -1 354.033 95.9956 35
 13 -8 -1 307.432 91.1173 36
 12 8 -1 46844 903.867 23
 12 -8 -1 43541.7 905.847 23
 12 8 -1 49195.3 1023.77 26
 12 8 -1 43067.1 901.288 21
 12 8 -1 47302.5 935.015 40
 12 8 -1 45380.3 910.79 44
 12 -8 -1 44059.9 1044.9 36
 12 8 -1 45890.8 901.461 35
 12 8 -1 46890.6 965.316 36
 -12 8 1 40456.7 811.818 29
 11 8 -1 10118.3 447.103 23
 11 -8 -1 9737.56 471.196 23
 11 8 -1 10033.2 487.297 26
 11 8 -1 9021.89 446.198 21
 11 8 -1 9602.07 387.261 12
 11 8 -1 9513.39 449.279 11
 11 8 -1 9718.53 482.647 46
 11 8 -1 8635.79 438.881 41
 11 8 -1 9627.89 449.296 40
 11 8 -1 9591.46 447.39 44
 11 8 -1 10032.8 474.688 36
 11 8 -1 10188.6 455.727 35
 -11 8 1 9806.38 450.162 29
 10 8 -1 2374.95 243.22 26
 10 8 -1 2322.61 237.108 21
 10 8 -1 2225.13 217.411 23
 10 -8 -1 2377.55 250.555 23
 10 8 -1 2302.42 236.984 14
 10 -8 -1 2110.78 234.587 12
 10 8 -1 2298.61 230.836 11
 10 8 -1 2332.71 199.078 12
 10 8 -1 1998.62 214.787 44
 10 8 -1 2409.09 242.55 46
 10 8 -1 2441.4 249.68 41
 10 8 -1 2305.68 228.902 40
 -10 8 1 2382.45 236.243 29
 10 8 -1 2307.62 225.98 35
 10 8 -1 2164.49 232.61 36
 10 -8 -1 2313.17 286.488 30
 9 8 -1 213.05 93.7723 26
 9 8 -1 419.437 107.168 23
 9 8 -1 137.643 81.3796 21
 9 8 -1 299.151 103.27 11
 9 8 -1 267.059 86.4041 14
 9 8 -1 184.159 71.0961 12
 -9 8 1 696.926 143.847 4
 9 -8 -1 222.383 102.12 5
 9 8 -1 324.314 128.034 6
 9 8 -1 181.197 69.4486 15
 9 -8 -1 215.094 94.3269 12
 9 8 -1 215.392 83.4398 40
 9 8 -1 337.928 110.503 45
 9 8 -1 179.853 83.953 46
 9 8 -1 379.577 118.618 41
 -9 8 1 380.995 95.315 49
 9 8 -1 246.45 83.8356 42
 9 8 -1 588.792 122.145 35
 9 -8 -1 393.51 150.626 30
 -9 8 1 395.513 115.465 29
 9 8 -1 92.1477 72.5111 36
 8 8 -1 2805.76 244.193 26
 8 8 -1 2813.97 226.932 23
 8 8 -1 2857.7 247.991 21
 8 8 -1 3031.41 245.007 11
 -8 8 1 2854.71 283.748 4
 8 -8 -1 3105.91 310.157 5
 8 8 -1 3040.29 306.517 6
 8 8 -1 2823.09 234.798 42
 8 8 -1 3265.71 274.098 41
 8 8 -1 2675.4 223.35 40
 -8 8 1 3045.32 256.34 29
 8 8 -1 3209.02 247.16 35
 8 8 -1 2732.25 234.417 36
 7 8 -1 25275.1 819.443 6
 7 -8 -1 24587.9 797.891 5
 -7 8 1 25255.3 774.619 4
 6 -8 -1 61624.6 1148.67 5
 -6 8 1 62022 1132.12 4
 6 8 -1 63114.7 1197.3 6
 -5 8 1 30478 744.089 4
 5 -8 -1 29938.5 800.647 7
 5 -8 -1 29038.1 719.137 5
 5 8 -1 28511.6 756.92 6
 4 8 -1 5594.59 307.792 6
 4 -8 -1 5570.61 285.725 5
 4 8 -1 5499.26 299.799 10
 4 -8 -1 5190.04 322.389 7
 -4 8 1 6045.03 314.415 4
 3 8 -1 1055.86 128.692 9
 3 8 -1 273.164 68.8471 10
 -3 8 1 1015.63 122.79 4
 3 -8 -1 368.646 71.5152 5
 3 -8 -1 368.986 93.4341 7
 3 8 -1 429.557 85.4035 6
 -2 8 1 151058 1356.27 4
 2 8 -1 152472 1442.3 9
 2 8 -1 145183 1286.58 6
 2 8 -1 146468 1343.63 10
 2 -8 -1 150193 1551.94 7
 1 8 -1 23597.2 570.439 9
 -1 8 1 24020.3 521.055 4
 1 8 -1 22047.1 448.472 6
 1 -8 -1 23732.4 602.089 7
 0 8 -1 87333.8 1121.5 9
 0 8 1 88913.9 978.773 4
 -1 8 -1 78367.2 1094.77 9
 -1 8 -1 75724.1 871.48 4
 1 8 1 78562.6 987.588 1
 1 8 1 80249 1079.42 10
 1 8 1 76164.4 913.818 6
 1 8 1 81490.4 1045.66 9
 -1 -8 -1 76919.8 1058.83 7
 2 -8 1 131080 1465.77 7
 2 8 1 128633 1288.72 9
 -2 8 -1 136966 1301.83 4
 -2 8 -1 138778 1475.56 9
 2 8 1 137936 1339.28 6
 2 -8 1 135305 1348.61 5
 2 8 1 130653 1452.98 10
 2 8 1 132132 1305.88 1
 -2 -8 -1 136457 1384.7 7
 3 8 1 1102.02 148.598 10
 -3 -8 -1 1186.94 134.613 7
 3 8 1 1339.34 151.21 6
 -3 8 -1 1246.6 141.655 4
 3 -8 1 1212.69 145.82 5
 3 -8 1 1200.47 152.485 7
 4 -8 1 81134 1261.52 5
 4 8 1 77713.8 1311.97 10
 -4 8 -1 78689.2 1169.4 4
 4 8 1 81531.5 1212.74 6
 4 -8 1 77774.9 1213.3 7
 -5 8 -1 200.643 78.9901 4
 5 -8 1 313.866 99.9162 5
 5 8 1 121.115 79.1787 6
 5 8 1 79.5753 55.8678 10
 6 8 1 74.6425 70.0716 10
 -6 8 -1 116.42 73.8244 4
 6 8 1 133.733 85.6474 6
 6 -8 1 150.323 86.4615 5
 7 -8 1 164470 2310.99 5
 7 8 1 164444 2157.42 6
 -7 8 -1 166943 2116.48 4
 8 8 1 577.535 105.816 23
 8 8 1 214.302 89.3685 21
 8 8 1 74.8557 56.6174 26
 8 8 1 99.3186 100.13 10
 8 -8 1 236.926 116.189 5
 8 8 1 194.23 117.33 6
 -8 8 -1 7.06462 89.2719 4
 8 -8 1 -68.1701 130.006 12
 8 8 1 -11.3475 82.9374 12
 8 8 1 111.663 88.5322 14
 8 8 1 127.38 58.3451 40
 8 8 1 29.6925 76.0949 46
 8 8 1 425.77 118.483 45
 8 8 1 161.412 78.6194 44
 8 8 1 139.175 80.532 41
 8 8 1 80.5974 63.8895 42
 8 8 1 -92.8903 96.5265 36
 9 8 1 37098.3 836.798 23
 9 8 1 35007.6 930.291 26
 9 8 1 37570.9 910.378 21
 9 8 1 36928.5 987.242 14
 9 8 1 32477.6 1128.59 10
 9 -8 1 39659.8 1028.19 12
 9 8 1 37526.2 816.676 12
 9 8 1 35138.9 940.714 46
 -9 8 -1 36185.4 898.423 49
 9 8 1 35893.5 959.383 45
 9 8 1 37563.7 867.212 40
 9 8 1 37806.5 916.162 42
 9 8 1 36471.8 928.633 41
 9 8 1 33683.5 869.341 44
 9 8 1 37737.9 908.095 36
 9 8 1 37562.9 832.534 35
 9 -8 1 35930.1 890.063 33
 10 8 1 23933.1 761.251 26
 10 8 1 23259.3 710.368 21
 10 8 1 24403.4 683.1 23
 10 -8 1 24384.1 812.373 23
 10 -8 1 24376.6 782.585 12
 10 8 1 24274 652.911 12
 10 8 1 23470.2 772.752 14
 -10 8 -1 21567.3 662.898 49
 10 8 1 23594.5 762.691 45
 10 8 1 24117.6 726.777 42
 10 8 1 21653 704.468 44
 10 8 1 22413 713.192 41
 10 8 1 24537.3 791.786 46
 10 8 1 23595.1 689.192 40
 10 -8 1 24010.6 727.184 33
 10 8 1 23271.9 710.355 36
 11 -8 1 3988.96 318.415 23
 11 8 1 3872.39 273.915 21
 11 8 1 4038.97 302.869 26
 11 8 1 4018.98 273.298 23
 11 -8 1 3911.67 298.114 12
 11 8 1 3719.43 295.37 14
 11 8 1 3980.71 255.83 12
 11 8 1 3406.96 258.666 41
 11 8 1 4226.09 284.595 40
 11 8 1 4203.07 322.09 46
 11 8 1 3307.66 263.399 44
 11 8 1 3262.14 278.089 45
 11 -8 1 3667.22 273.917 33
 11 8 1 3817.5 277.823 36
 -11 8 -1 3619.45 270.58 29
 11 -8 1 3211.39 287.267 36
 12 -8 1 856.851 137.539 23
 12 8 1 941.051 126.804 23
 12 8 1 1038.28 148.135 26
 12 8 1 868.5 116.719 12
 12 -8 1 907.45 138.436 12
 12 8 1 917.311 131.665 40
 12 8 1 1258.89 150.488 44
 12 -8 1 832.571 128.168 36
 12 -8 1 992.282 130.128 33
 12 -8 1 898.356 148.071 35
 -12 8 -1 826.727 116.234 29
 12 8 1 827.425 125.233 36
 13 -8 1 5669.77 265.157 23
 13 8 1 5762.36 250.756 23
 13 -8 1 5439.25 236.801 12
 13 8 1 6007.72 267.534 40
 13 -8 1 5368.39 277.066 35
 13 8 1 4946.24 237.489 36
 13 -8 1 5262.5 244.674 36
 13 9 -1 891.184 114.274 21
 13 9 -1 1183.04 133.23 23
 13 9 -1 1052.9 133.917 36
 13 -9 -1 1001 143.967 35
 13 -9 -1 920.975 134.404 36
 13 9 -1 992.98 121.457 35
 12 9 -1 351.23 105.053 23
 12 -9 -1 137.459 67.972 23
 12 9 -1 67.1396 63.8023 21
 12 9 -1 68.6778 69.3441 40
 12 9 -1 -61.4756 83.38 41
 12 9 -1 223.924 91.8142 36
 -12 9 1 59.5192 48.5666 29
 12 -9 -1 -10.9241 110.961 36
 12 9 -1 157.169 71.9834 35
 11 9 -1 6150.47 371.828 26
 11 -9 -1 5716.29 356.72 23
 11 9 -1 5829.48 360.698 21
 11 9 -1 6157.59 345.004 23
 11 -9 -1 6232.67 370.942 12
 11 9 -1 5295.71 345.162 41
 11 9 -1 6256.36 355.579 40
 -11 9 1 5793.74 343.005 29
 11 9 -1 6279.6 375.798 36
 11 9 -1 6298.8 349.803 35
 10 9 -1 7035.32 402.867 21
 10 9 -1 6601.31 380.578 15
 10 -9 -1 6998.05 412.348 23
 10 9 -1 6756.28 370.995 23
 10 9 -1 7301.89 416.645 26
 10 9 -1 6924.02 392.376 11
 10 -9 -1 7307.66 428.493 12
 10 9 -1 7075.12 343.333 12
 10 9 -1 6908.47 414.328 41
 10 9 -1 7066.36 384.288 40
 10 9 -1 6648.52 395.922 46
 10 -9 -1 7226.47 506.105 30
 10 9 -1 6556.13 369.842 35
 -10 9 1 6985.53 397.347 29
 10 9 -1 7170.7 407.08 36
 9 9 -1 82426.7 1269.43 23
 9 9 -1 84680.2 1371.69 21
 9 9 -1 81260.8 1360.09 26
 9 9 -1 83892.3 1356.37 15
 9 9 -1 77999.4 1419.28 18
 -9 9 1 78921.3 1539 4
 9 9 -1 81446.7 1155.31 12
 9 -9 -1 83076 1668.05 5
 9 9 -1 84532.3 1333.15 11
 9 -9 -1 83760.1 1473.97 12
 9 9 -1 83369.7 1685.21 6
 9 9 -1 81219.7 1276.89 40
 9 9 -1 83277 1431.76 41
 -9 9 1 82334.5 1345.7 49
 9 9 -1 77511.6 1399.81 45
 9 9 -1 75947.4 1294.45 46
 9 -9 -1 83982.1 1733.36 30
 9 9 -1 82778.8 1359.66 36
 -9 9 1 85813.7 1394.39 29
 9 9 -1 83904.3 1300.04 35
 8 9 -1 20425.8 657.263 15
 8 9 -1 19253.7 632.635 26
 8 9 -1 19560.5 695.582 18
 8 9 -1 20038.2 603.861 23
 8 9 -1 20401.8 650.965 21
 8 9 -1 19746.5 677.106 22
 8 -9 -1 20355.3 785.221 5
 8 9 -1 19689.4 555.434 12
 8 9 -1 21178.5 647.866 11
 -8 9 1 19680.1 745.698 4
 8 9 -1 21521.9 824.163 6
 8 9 -1 20206.6 657.404 43
 8 9 -1 20664.1 697.559 41
 -8 9 1 21117.8 675.548 49
 8 9 -1 20212.5 614.96 40
 8 9 -1 17807 596.984 46
 8 9 -1 21268.1 658.206 42
 8 9 -1 18745.5 677.425 45
 8 9 -1 21428.6 668.588 36
 8 -9 -1 20705.9 857.97 30
 -8 9 1 21566.9 691.511 29
 8 9 -1 20071.6 619.819 35
 7 -9 -1 69.2054 65.8153 5
 -7 9 1 220.557 102.102 4
 7 9 -1 30.5892 67.6363 6
 6 -9 -1 342.587 99.0493 5
 -6 9 1 296.474 91.1422 4
 6 9 -1 376.419 114.334 6
 5 -9 -1 32287.4 884.819 7
 -5 9 1 31670 787.748 4
 5 9 -1 32608.8 829.05 6
 5 -9 -1 32936.2 785.768 5
 -4 9 1 236.749 75.9252 4
 4 -9 -1 186.778 77.8265 7
 4 9 -1 422.297 100.739 10
 4 9 -1 248.816 77.3304 9
 4 9 -1 319.22 81.1457 6
 -3 9 1 50626.2 880.694 4
 3 9 -1 49962.9 864.09 6
 3 9 -1 47126.5 871.94 10
 3 -9 -1 49407.1 987.106 7
 3 9 -1 50136.8 892.408 9
 2 9 -1 228759 1897.1 9
 2 9 -1 231518 1814.31 10
 -2 9 1 225764 1778.43 4
 1 9 -1 36308.1 763.89 9
 -1 9 1 34900.4 672.596 4
 1 9 -1 36255.6 707.857 10
 1 -9 -1 36526.9 805.251 7
 0 9 -1 87.8656 60.5411 9
 0 -9 -1 172.578 73.1773 7
 0 9 1 149.295 55.1251 4
 -1 9 -1 1652.13 139.986 4
 1 9 1 1485.51 137.339 6
 -1 9 -1 1418.44 164.787 9
 1 9 1 1407.92 160.527 10
 -1 -9 -1 1319.41 159.273 7
 1 -9 1 1508.96 140.96 5
 2 -9 1 3234.19 253.704 7
 -2 9 -1 3482.28 219.713 4
 -2 9 -1 3682.61 265.326 9
 2 9 1 3422.45 223.814 6
 2 -9 1 3430.21 226.715 5
 2 9 1 3334.59 250.232 10
 -2 -9 -1 3646.92 249.63 7
 3 9 1 11421.1 438.316 6
 -3 9 -1 11026.1 420.911 4
 3 -9 1 11229.3 446.236 5
 -3 -9 -1 11624.7 433.568 7
 3 9 1 11251.2 487.279 10
 3 -9 1 10839.3 472.988 7
 4 -9 1 149817 1808.33 7
 4 9 1 152004 1715.07 6
 -4 9 -1 144930 1650.07 4
 4 -9 1 151754 1779.35 5
 4 9 1 145824 1882.71 10
 5 9 1 5969.74 411.13 10
 -5 9 -1 5812.54 359.999 4
 5 -9 1 5916.21 385.95 5
 5 9 1 6121.06 379.603 6
 6 9 1 2886.28 307.857 10
 6 9 1 3333.25 303.479 6
 6 -9 1 2783.36 287.581 5
 -6 9 -1 3082.64 281.294 4
 7 9 1 11480.6 497.42 26
 7 9 1 12539.4 510.198 15
 7 9 1 12685.1 514.981 21
 7 9 1 12443.3 551.333 18
 7 9 1 12526.6 537.828 22
 7 9 1 12418.2 460.136 23
 7 9 1 12606.4 454.851 12
 7 9 1 11675.5 537.615 14
 7 9 1 12250.3 659.311 10
 -7 9 -1 12632.9 597.39 4
 7 -9 1 12567.4 647.824 5
 7 9 1 13581.5 638.851 6
 7 9 1 12730 536.064 41
 7 9 1 12389.3 504.154 42
 7 9 1 11321.4 448.667 40
 7 -9 1 13322.5 612.162 47
 7 9 1 11174.9 487.113 46
 7 9 1 12283.9 548.65 45
 -7 9 -1 11394.6 483.798 39
 7 9 1 12571.9 504.16 36
 8 9 1 206189 2188.67 22
 8 9 1 208884 2140.74 21
 8 9 1 204746 2305.57 18
 8 9 1 199968 2129.89 26
 8 9 1 205501 1925.78 23
 8 9 1 203509 2106.7 15
 8 9 1 209298 1915.48 12
 8 -9 1 211296 2374 12
 8 9 1 183126 2635.83 10
 -8 9 -1 210433 2530.17 4
 8 -9 1 204824 2760.05 5
 8 9 1 212841 2643.65 6
 8 9 1 199944 2280.29 14
 8 9 1 198552 2255.43 45
 -8 9 -1 212862 2215.57 49
 8 9 1 205112 2130.93 42
 8 9 1 185498 2081.14 46
 8 9 1 205410 1966.32 40
 8 9 1 207276 2223.1 41
 8 9 1 210041 2126.15 36
 9 9 1 11849.6 535.99 26
 9 9 1 12910.2 540.123 21
 9 9 1 13759.2 512.687 23
 9 9 1 13553 496.649 12
 9 9 1 12751.6 583.029 14
 9 -9 1 13927.9 621.774 12
 9 9 1 12629.2 555.818 41
 -9 9 -1 12641 538.071 49
 9 9 1 12410.8 556.852 46
 9 9 1 13326.5 546.667 42
 9 9 1 12913.8 506.78 40
 9 9 1 12437.8 567.515 45
 9 9 1 13517.5 547.533 36
 10 9 1 30265.1 744.866 23
 10 9 1 28618.1 816.306 26
 10 9 1 28935.5 789.175 21
 10 -9 1 31444.2 886.976 12
 10 9 1 28319.5 836.012 14
 10 9 1 30136.6 721.425 12
 10 9 1 28731.7 804.659 41
 -10 9 -1 26324.9 734.14 49
 10 9 1 30693 808.854 42
 10 9 1 29432.2 847.077 46
 10 9 1 28990.9 745.138 40
 10 9 1 28007.4 829.959 45
 10 9 1 29591.7 783.877 36
 -10 9 -1 29344.7 824.509 29
 11 9 1 13039.2 493.355 21
 11 9 1 15325.4 563.058 26
 11 9 1 15218.4 500.181 23
 11 -9 1 14199.3 565.449 23
 11 9 1 15240 476.143 12
 11 9 1 14363.4 556.702 14
 11 -9 1 15282.3 564.128 12
 11 9 1 15396 515.632 40
 11 9 1 14040.8 542.919 45
 11 9 1 13907 513.524 41
 11 9 1 15513.6 588.456 46
 11 9 1 13861.4 494.475 44
 11 9 1 14592.8 516.673 36
 -11 9 -1 14117.8 516.495 29
 11 -9 1 12599.1 526.691 36
 12 -9 1 925.198 138.357 23
 12 9 1 958.327 125.198 23
 12 9 1 942.091 132.555 26
 12 -9 1 846.197 123.914 12
 12 9 1 877.389 120.178 40
 12 -9 1 610.438 111.992 36
 -12 9 -1 463.411 85.6053 29
 12 9 1 775.957 121.539 36
 12 -9 1 728.936 126.962 35
 13 9 1 7220.9 260.348 23
 13 -9 1 5978.32 269.616 35
 13 10 -1 649.708 101.637 21
 13 10 -1 970.137 117.213 23
 13 10 -1 873.306 119.227 36
 13 -10 -1 907.002 128.747 35
 13 -10 -1 803.472 122.191 36
 13 10 -1 923.577 108.04 35
 12 10 -1 3896.66 264.699 21
 12 10 -1 4513.28 267.435 23
 12 10 -1 3532.11 251.556 41
 -12 10 1 3711.01 235.944 29
 12 10 -1 4161.86 252.977 35
 12 -10 -1 3820.64 296.324 36
 12 10 -1 3838.89 261.982 36
 11 10 -1 68712.4 1191.4 26
 11 10 -1 64992.4 1153.24 21
 11 10 -1 65362.9 1087.01 23
 11 10 -1 64891.1 1109.17 40
 11 10 -1 61915.1 1159.5 41
 11 10 -1 65709.1 1158.46 36
 11 -10 -1 56374 1247.87 30
 11 10 -1 63480.3 1069.69 35
 -11 10 1 59968 1067.87 29
 10 -10 -1 147.281 88.8723 23
 10 10 -1 63.4764 90.3539 21
 10 10 -1 238.272 97.779 26
 10 10 -1 9.19015 78.5474 15
 10 10 -1 144.775 89.0323 23
 10 10 -1 14.045 68.8188 11
 10 -10 -1 350.692 114.423 12
 -10 10 1 38.2788 60.5199 49
 10 10 -1 108.007 92.7251 41
 10 10 -1 104.551 76.3923 40
 10 10 -1 -8.77637 83.9414 45
 10 10 -1 60.4197 71.0059 46
 -10 10 1 237.992 87.8936 29
 10 10 -1 60.5093 71.1696 35
 10 10 -1 197.28 97.0011 36
 10 -10 -1 -17.7797 86.4224 30
 9 10 -1 140.339 77.0988 26
 9 10 -1 164.654 81.3659 22
 9 10 -1 12.9039 70.6533 23
 9 10 -1 99.7648 84.7337 15
 9 10 -1 5.80905 69.1681 18
 9 10 -1 206.904 104.204 21
 9 -10 -1 228.549 104.942 12
 9 10 -1 140.812 85.2164 11
 9 10 -1 124.51 82.008 45
 -9 10 1 180.086 97.7323 49
 9 10 -1 82.3848 71.0626 46
 9 10 -1 214.963 99.263 41
 9 10 -1 -95.105 93.6414 43
 9 10 -1 47.7837 67.7207 40
 -9 10 1 461.973 125.49 29
 9 -10 -1 80.6413 101.325 30
 9 10 -1 278.496 110.024 36
 9 10 -1 12.064 73.6362 35
 8 10 -1 44650.2 1046.48 22
 8 10 -1 41754.5 944.516 26
 8 10 -1 45430.5 1001.95 15
 8 10 -1 43535.5 906.876 23
 8 10 -1 41455.1 1041.73 18
 8 10 -1 46146 998.757 21
 -8 10 1 43435.7 1120.53 4
 8 10 -1 45487.6 1207.14 6
 8 10 -1 45887.8 972.172 11
 8 -10 -1 43298.1 1148.36 5
 8 10 -1 43520 991.749 43
 8 10 -1 44500.1 920.821 40
 8 10 -1 40219.4 1020.26 45
 8 10 -1 44593.2 1041.99 41
 -8 10 1 44786.2 1014.15 49
 8 -10 -1 39891.9 1057.98 27
 8 10 -1 45484 991.353 36
 8 10 -1 44481.4 932.187 35
 -8 10 1 47268.3 1022.15 29
 8 -10 -1 44499 1290.16 30
 7 10 -1 484.469 114.338 21
 7 -10 -1 454.098 123.862 27
 7 10 -1 515.876 128.238 22
 7 10 -1 472.239 101.91 23
 7 10 -1 622.296 140.168 18
 7 10 -1 526.341 146.216 6
 7 10 -1 587.889 129.278 15
 -7 10 1 768.785 150.991 4
 7 -10 -1 488.239 121.199 5
 7 10 -1 561.921 120.688 11
 -7 10 1 796.712 149.113 39
 -7 10 1 590.046 128.629 49
 7 10 -1 484.122 113.399 42
 7 10 -1 431.894 117.605 45
 7 10 -1 506.232 118.402 41
 7 10 -1 469.135 104.567 40
 7 10 -1 545.729 125.667 43
 7 10 -1 684.535 134.106 36
 -7 10 1 652.356 129.235 29
 7 10 -1 706.119 131.383 35
 7 -10 -1 661.333 174.66 30
 -6 10 1 23163 751.331 4
 6 10 -1 24074 790.472 6
 5 10 -1 36804.8 908.701 6
 5 -10 -1 36604.4 994.592 7
 -5 10 1 35218.7 880.707 4
 4 10 -1 67506.7 1117.92 9
 -4 10 1 71385.7 1163.79 4
 4 -10 -1 71107 1313.28 7
 4 10 -1 71229.1 1167.71 6
 -3 10 1 82822.3 1190.27 4
 3 10 -1 79197.4 1211.8 9
 3 -10 -1 83083.4 1378.34 7
 3 10 -1 81780.4 1151.94 6
 2 10 -1 12500 409.09 6
 2 -10 -1 12196.7 520.617 7
 -2 10 1 12336.7 440.127 4
 2 10 -1 12474.2 452.564 10
 2 10 -1 12856.4 486.589 9
 -1 10 1 8365.94 349.396 4
 1 -10 -1 8192.04 421.147 7
 1 10 -1 7942.41 350.95 10
 1 10 -1 7979.41 387.745 9
 0 10 1 6449.21 342.452 10
 0 -10 -1 6874.9 376.603 7
 0 10 -1 6466.28 360.023 9
 1 10 1 824.087 108.604 6
 1 10 1 926.769 141.17 10
 -1 10 -1 972.062 148.01 9
 1 -10 1 779.891 141.937 7
 -1 -10 -1 793.05 137.219 7
 2 -10 1 261.335 94.1315 7
 2 10 1 21.4486 58.62 10
 -2 -10 -1 94.8334 60.0789 7
 -2 10 -1 289.155 73.0897 4
 3 10 1 3889.88 267.6 6
 -3 10 -1 3793.39 258.385 4
 3 10 1 3795.89 302.932 10
 -3 -10 -1 4406.91 291.768 7
 3 -10 1 3871.35 303.282 7
 3 -10 1 3979.63 274.938 5
 4 10 1 208.535 85.1303 6
 4 10 1 222.908 91.0929 10
 -4 10 -1 213.539 79.5289 4
 4 -10 1 513.838 124.288 7
 4 -10 1 316.108 94.944 5
 5 10 1 4929.49 388.28 10
 -5 10 -1 5292.33 353.326 4
 5 -10 1 5222.85 374.709 5
 5 10 1 5518.06 369.774 6
 6 10 1 5891.97 448.536 10
 -6 10 -1 6810.8 425.804 4
 6 -10 1 6454.97 445.087 5
 6 10 1 6856.51 445.117 6
 7 10 1 26697.3 765.845 15
 7 10 1 25677.1 811.842 18
 7 10 1 26894.3 757.498 21
 7 10 1 26349.7 799.662 22
 7 10 1 23311.5 699.631 26
 7 10 1 25548.8 666.462 23
 7 10 1 26625.3 910.619 6
 -7 10 -1 26616.2 875.148 4
 7 10 1 25046.2 802.996 14
 7 10 1 25730.1 662.969 12
 7 -10 1 24877.4 916.354 5
 7 10 1 24370 947.13 10
 -7 10 -1 22905.5 710.605 39
 7 10 1 26142.2 745.543 42
 -7 10 -1 25988.8 781.262 49
 7 10 1 24683 798.837 45
 7 10 1 25926.7 783.18 41
 7 10 1 22355.2 689.186 46
 7 10 1 23974.7 653.257 40
 7 -10 1 26689.8 872.619 47
 7 10 1 26163.2 743.268 36
 7 -10 1 23468.1 891.657 30
 8 10 1 583.974 133.319 21
 8 10 1 772.697 161.357 18
 8 10 1 722.483 145.773 15
 8 10 1 813.936 151.843 22
 8 10 1 731.292 142.963 26
 8 10 1 740.574 141.397 23
 8 10 1 707.462 169.054 6
 8 10 1 892.903 143.775 12
 8 -10 1 622.27 146.57 5
 8 -10 1 847.968 176.414 12
 -8 10 -1 522.106 146.596 4
 8 10 1 705.337 153.59 14
 8 10 1 646.167 169.387 10
 8 10 1 638.23 125.431 40
 8 10 1 710.874 142.677 46
 8 10 1 817.481 154.052 42
 8 10 1 676.272 149.866 41
 -8 10 -1 664.41 139.142 49
 8 10 1 793.177 167.488 45
 -8 10 -1 789.407 157.06 29
 8 10 1 910.81 154.963 36
 9 10 1 9228.54 459.73 26
 9 10 1 9236.16 463.228 21
 9 10 1 9656.48 427.479 23
 9 10 1 8301.28 439.389 22
 9 10 1 9096.56 445.658 15
 9 10 1 9592.68 418.988 12
 9 -10 1 9459.78 514.287 12
 9 10 1 8762.05 482.662 14
 9 10 1 9549.97 465.109 42
 9 10 1 9069.66 469.716 41
 9 10 1 9325.57 474.813 46
 9 10 1 8938.65 483.009 45
 9 10 1 9142.25 427.833 40
 -9 10 -1 8956.22 456.539 49
 9 10 1 9437.09 457.867 36
 -9 10 -1 9655.66 492.882 29
 10 10 1 13567.5 490.2 23
 10 10 1 13230 530.721 26
 10 10 1 12259 509.445 21
 10 -10 1 13850.8 580.842 12
 10 10 1 12065.5 536.364 14
 10 10 1 13299.3 494.109 40
 -10 10 -1 12014.5 491.831 49
 10 10 1 12931.2 542.922 46
 10 10 1 12490.9 527.872 41
 10 10 1 12510.3 544.86 45
 10 10 1 13560.3 524.789 36
 -10 10 -1 13467.8 541.508 29
 11 -10 1 251.729 100.356 23
 11 10 1 109.847 73.6917 26
 11 10 1 30.7827 55.8252 23
 11 10 1 3.48644 66.7884 21
 11 -10 1 100.739 77.8313 12
 11 10 1 38.4724 65.8636 14
 11 10 1 -41.9295 67.9935 46
 11 10 1 86.2155 66.1025 40
 11 10 1 120.904 93.5406 41
 11 10 1 37.8272 63.2596 45
 11 10 1 91.2243 73.1316 36
 11 -10 1 -36.5248 81.168 36
 -11 10 -1 0.21677 64.9352 29
 12 -10 1 1757.56 167.279 23
 12 10 1 1815.99 154.187 23
 12 -10 1 1612.04 154.359 12
 12 10 1 1753.38 155.632 40
 -12 10 -1 1524.62 142.155 29
 12 -10 1 1334.41 143.261 36
 12 -10 1 1483.24 167.981 35
 12 10 1 1550.7 149.09 36
 -13 11 1 63084.9 757.861 20
 13 11 -1 63991.3 824.925 21
 13 -11 -1 69300.6 928.333 35
 13 -11 -1 63918.4 903.634 36
 13 11 -1 67828.6 859.54 36
 12 11 -1 18319.6 539.891 21
 12 11 -1 19761.8 523.054 23
 12 11 -1 17075.9 521.294 41
 12 11 -1 18842.6 540.938 36
 -12 11 1 16905.4 474.02 29
 12 -11 -1 16550.3 571.253 36
 12 11 -1 18073.8 484.409 35
 11 11 -1 6565.42 339.75 23
 11 11 -1 6524.26 360.164 21
 11 11 -1 6185.08 362.074 41
 11 11 -1 6600.75 332.095 35
 -11 11 1 6234.38 336.232 29
 11 11 -1 6804.03 364.735 36
 11 -11 -1 5297.64 375.569 30
 10 11 -1 5435.31 344.691 15
 10 11 -1 5355.5 326.559 23
 10 11 -1 5976.53 357.672 26
 10 11 -1 5404.21 348.105 21
 10 -11 -1 5135.55 354.735 12
 10 11 -1 4934.14 344.613 45
 10 11 -1 5068.43 352.745 41
 -10 11 1 5042.06 329.032 49
 10 11 -1 5522.75 331.808 40
 10 -11 -1 4869.73 404.828 30
 10 11 -1 5492.34 327.633 35
 -10 11 1 5239.82 335.444 29
 10 11 -1 5729.82 359.422 36
 9 11 -1 28294.2 749.931 23
 9 11 -1 26813.4 851.989 18
 9 11 -1 28631.6 803.629 21
 9 11 -1 28520 809.216 15
 9 11 -1 29022.5 786.937 26
 9 11 -1 28105.9 833.676 22
 9 11 -1 28767.3 793.283 11
 9 -11 -1 27151.8 852.692 12
 -9 11 1 30158.6 833.826 49
 9 11 -1 28519.9 814.07 43
 9 11 -1 26332.9 829.616 45
 9 11 -1 28374.2 844.024 41
 9 11 -1 28781.5 756.238 40
 9 11 -1 28270.4 757.889 35
 9 11 -1 29366.1 814.958 36
 -9 11 1 28545.4 804.172 29
 9 -11 -1 27038.3 1010.35 30
 8 11 -1 649.426 127.975 26
 8 11 -1 642.207 145.34 21
 8 11 -1 632.76 142.556 22
 8 11 -1 793.126 150.076 15
 8 -11 -1 610.568 151.409 27
 8 11 -1 689.631 129.158 23
 8 11 -1 623.998 144.381 18
 -8 11 1 647.023 158.32 4
 8 11 -1 722.333 135.492 11
 8 11 -1 684.389 169.137 6
 8 11 -1 440.361 109.12 40
 -8 11 1 677.981 137.321 49
 8 11 -1 769.224 151.562 45
 8 11 -1 534.985 141.048 43
 8 11 -1 659.085 143.976 41
 -8 11 1 905.367 156.56 29
 8 11 -1 610.427 126.865 35
 8 -11 -1 550.754 170.361 30
 8 11 -1 638.137 138.734 36
 7 11 -1 6516.3 384.751 15
 7 11 -1 6354.76 403.561 22
 7 11 -1 5962.82 401.234 18
 7 11 -1 6560.76 375.131 21
 7 11 -1 6629.86 353.419 23
 7 11 -1 6470.08 444.785 6
 -7 11 1 5766.22 402.507 4
 7 11 -1 6099.15 354.697 11
 -7 11 1 6968.39 403.028 49
 7 11 -1 5834.62 330.798 40
 -7 11 1 6867.75 415.979 39
 7 11 -1 5761.16 393.624 45
 7 11 -1 6594.19 394.282 43
 7 11 -1 6443.57 392.284 41
 7 -11 -1 6101.71 417.434 27
 -7 11 1 6609 391.993 29
 7 11 -1 6583.98 376.765 36
 7 -11 -1 6322.38 488.334 30
 7 11 -1 6331.98 350.498 35
 6 11 -1 192.502 93.5821 6
 -6 11 1 234.257 94.5686 4
 -5 11 1 15345.5 603.2 4
 5 11 -1 14657.1 594.471 6
 5 -11 -1 15541.1 686.112 7
 -4 11 1 17285.3 598.462 4
 4 11 -1 17249.1 595.8 6
 4 11 -1 16534.3 590.582 9
 4 -11 -1 17449.4 694.607 7
 3 11 -1 237.453 74.1114 6
 -3 11 1 171.719 75.9979 4
 3 -11 -1 146.249 72.1476 7
 3 11 -1 164.306 71.2508 9
 2 11 -1 17675 574.175 10
 -2 11 1 17371 552.187 4
 2 11 -1 17789.1 613.155 9
 2 -11 -1 17742.4 666.068 7
 1 11 -1 51401.6 958.151 10
 1 11 -1 51110.3 1052.6 9
 -1 11 1 53405.7 935.294 4
 0 -11 -1 12857.8 550.842 7
 0 11 -1 12421.7 527.222 9
 0 -11 1 12980.3 563.786 7
 0 11 1 13613.6 531.389 10
 -1 -11 -1 516.837 121.464 7
 1 11 1 378.568 101.768 10
 1 -11 1 285.12 96.0137 7
 2 11 1 10187.8 411.653 6
 -2 -11 -1 9989.37 478.307 7
 2 11 1 10398.7 491.477 10
 2 -11 1 9598.76 493.472 7
 -3 -11 -1 104.034 66.6599 7
 3 11 1 63.7079 65.6705 6
 3 -11 1 115.162 76.8688 7
 -3 11 -1 146.106 68.8706 4
 3 11 1 184.401 91.3445 10
 4 -11 1 1808.91 234.416 7
 -4 11 -1 1917.02 208.357 4
 4 11 1 1857.52 236.972 10
 4 11 1 1935.35 217.635 6
 5 11 1 7552.97 493.702 10
 5 11 1 8195.05 464.531 6
 5 -11 1 8008.74 465.876 5
 -5 11 -1 7555.72 437.71 4
 6 11 1 28474.4 767.451 21
 6 11 1 28976.3 841.144 22
 6 11 1 27502.2 843.531 18
 6 11 1 29327.2 800.439 15
 6 11 1 27740.7 682.381 23
 6 11 1 28221.1 909.33 6
 6 11 1 26279.3 810.963 14
 6 -11 1 28293.4 928.35 5
 6 11 1 26494.5 971.332 10
 -6 11 -1 27141.5 862.209 4
 6 11 1 29227.3 810.897 41
 6 -11 1 28400.3 859.129 47
 6 11 1 28289.4 851.761 45
 6 11 1 28542.6 800.407 43
 6 11 1 26823 739.788 42
 -6 11 -1 27242.6 798.726 39
 -6 11 -1 29440 819.784 49
 6 11 1 28818.1 766.731 36
 6 -11 1 25449.1 827.653 27
 -6 11 -1 29091.8 819.75 29
 6 -11 1 26071 951.566 30
 7 11 1 1665.32 211.522 15
 7 11 1 1794.51 233.615 18
 7 11 1 1779.05 220.478 22
 7 11 1 1721.71 204.434 21
 7 11 1 1839.15 187.78 23
 7 11 1 1343.32 228.9 10
 -7 11 -1 1731.55 232.356 4
 7 -11 1 1725.21 244.82 5
 7 11 1 1661.88 217.449 14
 7 11 1 1877.17 253.662 6
 7 11 1 1975.29 217.492 42
 7 11 1 1691.1 206.136 43
 -7 11 -1 1844.44 221.538 49
 7 11 1 1735.81 225.911 45
 7 11 1 1869.59 218.699 41
 7 11 1 1419.33 179.218 46
 7 11 1 1490.12 169.4 40
 -7 11 -1 1636.45 203.98 39
 -7 11 -1 1741.74 213.689 29
 7 -11 1 1742.46 266.724 30
 7 11 1 1954.75 215.351 36
 8 11 1 1826.79 237.273 18
 8 11 1 1836.75 203.119 26
 8 11 1 2114.94 208.86 23
 8 11 1 1997.12 222.039 15
 8 11 1 1870.83 215.256 21
 8 11 1 1931.35 232.3 22
 8 -11 1 2015.35 254.04 12
 8 11 1 1752.08 225.088 14
 8 11 1 1723.45 185.159 40
 8 11 1 1643.47 209.104 41
 8 11 1 1868.21 213.803 42
 -8 11 -1 2166.6 242.162 49
 8 11 1 1927.04 238.577 45
 8 11 1 1622.47 200.079 46
 -8 11 -1 2069.87 219.731 39
 8 11 1 2125.92 228.029 36
 -8 11 -1 2741.76 262.275 29
 9 11 1 3613 263.838 23
 9 11 1 3540.9 289.836 22
 9 11 1 3013.75 258.152 26
 9 11 1 3185.59 273.916 21
 9 11 1 2973.67 264.347 15
 9 -11 1 3570.92 315.807 12
 9 11 1 3344.03 297.536 14
 9 11 1 3404.82 253.071 40
 9 11 1 3861.43 293.938 42
 9 11 1 3126.36 277.268 41
 9 11 1 3254.19 271.738 46
 -9 11 -1 3556.81 289.174 49
 9 11 1 3105.91 289.464 45
 -9 11 -1 3729.65 301.37 29
 9 11 1 3971.86 295.818 36
 10 11 1 54632.1 1021.68 26
 10 11 1 57643.5 967.375 23
 10 11 1 53560.2 1029.66 21
 10 11 1 49654 1044.34 14
 10 -11 1 54671.4 1113.08 12
 10 11 1 53882.5 1059.35 41
 10 11 1 50717.8 1068.59 45
 -10 11 -1 50807.2 989.057 49
 10 11 1 52215.6 1033.11 46
 10 11 1 56832.7 972.221 40
 10 11 1 54459 1014 36
 -10 11 -1 54719.8 1050.79 29
 11 11 1 3909.75 255.342 26
 11 11 1 3451.12 245.936 21
 11 11 1 3768.06 231.036 23
 11 -11 1 3360.64 256.994 23
 11 -11 1 3536.21 256.088 12
 11 11 1 3379.3 247.225 14
 -11 11 -1 3060.64 211.045 49
 11 11 1 3907.25 237.71 40
 11 11 1 3420.47 252.16 45
 11 11 1 3751.04 264.987 41
 11 11 1 3576.86 239.991 36
 11 -11 1 2569.83 219.836 36
 -11 11 -1 3225.19 230.704 29
 12 -11 1 15903.2 421.444 12
 12 -11 1 15628.1 432.227 23
 12 -11 1 14442.3 456.398 35
 12 -11 1 12063.3 371.566 36
 -12 11 -1 13482.5 380.858 29
 12 12 -1 23525.8 576.111 21
 12 12 -1 23294 574.208 41
 -12 12 1 22286.5 512.583 29
 12 12 -1 23199.7 500.472 35
 12 12 -1 23471.5 564.139 36
 11 12 -1 11554.4 443.229 15
 11 12 -1 12810.6 481.286 21
 11 12 -1 12612.5 492.982 41
 11 12 -1 12329.9 428.946 35
 -11 12 1 12159.9 451.452 29
 11 12 -1 12491.3 470.199 36
 10 12 -1 6266.4 365.226 21
 10 12 -1 6420.07 373.5 22
 10 12 -1 7076.96 361.137 23
 10 12 -1 6261.7 363.137 15
 10 -12 -1 6204 375.139 12
 -10 12 1 6443.27 362.288 49
 10 12 -1 6682.95 392.401 41
 10 12 -1 5678.34 360.4 45
 10 -12 -1 6027.92 440.478 30
 -10 12 1 6761.64 372.161 29
 10 12 -1 6420.07 339.519 35
 10 12 -1 6633.91 371.129 36
 9 12 -1 37124 995.813 18
 9 12 -1 39575.7 952.549 15
 9 12 -1 39362.7 985.831 22
 9 12 -1 41162.9 890.075 23
 9 12 -1 41978.1 964.589 21
 9 -12 -1 38077.4 989.289 12
 -9 12 1 40322.6 958.278 49
 9 12 -1 37366.4 934.106 43
 9 12 -1 40296.9 996.286 41
 9 12 -1 36153.1 965.263 45
 9 -12 -1 34741.8 996.538 27
 9 -12 -1 37072 1167.75 30
 -9 12 1 41018.6 955.874 29
 9 12 -1 40359.2 945.824 36
 9 12 -1 38928.1 871.768 35
 8 12 -1 3613.38 312.238 22
 8 12 -1 3129.73 277.596 15
 8 12 -1 3118.97 299.295 18
 8 12 -1 3634.43 273.841 23
 8 12 -1 3606.37 290.38 21
 8 12 -1 2920.04 287.962 45
 -8 12 1 3502.12 294.953 49
 8 12 -1 3385.08 256.924 40
 8 12 -1 3694.87 306.957 43
 8 12 -1 3643.51 307.991 41
 8 -12 -1 3301.02 367.156 30
 8 -12 -1 3235.28 316.035 27
 8 12 -1 3350.81 280.489 36
 8 12 -1 3622.35 274.37 35
 -8 12 1 3538.15 290.292 29
 7 12 -1 4073.55 281.742 23
 7 12 -1 3938.72 332.873 18
 7 12 -1 4468.01 318.992 21
 7 12 -1 3933.73 325.206 22
 7 12 -1 4080.89 313.836 15
 7 12 -1 4144.11 365.691 6
 -7 12 1 4322.34 360.851 4
 7 12 -1 4559.19 312.859 11
 -7 12 1 4393.53 331.446 49
 7 12 -1 3666.48 326.515 45
 -7 12 1 4327.53 336.479 39
 7 12 -1 3805.79 267.817 40
 7 12 -1 3791.38 312.167 43
 7 12 -1 4445.61 335.237 41
 7 -12 -1 3739.66 339.546 27
 7 12 -1 3820.65 280.849 35
 7 12 -1 4176.82 306.46 36
 -7 12 1 4246.14 316.187 29
 7 -12 -1 4217.43 411.006 30
 6 12 -1 567.753 121.553 21
 6 12 -1 329.459 106.845 18
 6 12 -1 318.478 94.8837 23
 6 12 -1 273.144 107.04 22
 6 -12 -1 377.498 121.493 27
 -6 12 1 404.815 119.888 4
 6 12 -1 380.893 110.779 15
 6 12 -1 234.545 98.1707 6
 6 12 -1 338.153 96.5008 11
 -6 12 1 229.447 100.921 49
 6 12 -1 295.443 97.6217 41
 6 12 -1 272.482 113.836 45
 6 12 -1 320.134 103.675 43
 -6 12 1 266.782 97.4984 39
 6 -12 -1 467.509 151.723 30
 -6 12 1 402.33 101.435 29
 6 12 -1 293.524 94.237 36
 6 12 -1 306.827 89.8809 35
 -5 12 1 22064.5 743.465 4
 5 12 -1 22121.4 746.533 6
 5 -12 -1 21206.4 839.864 7
 4 12 -1 8910.54 443.073 6
 -4 12 1 9151.21 453.803 4
 -4 -12 1 9127.8 490.242 7
 4 -12 -1 8780.12 523.829 7
 -3 12 1 35740.6 858.118 4
 3 12 -1 35565.4 915.903 9
 3 -12 -1 37123.8 1042.34 7
 -3 -12 1 37289.4 993.971 7
 2 -12 -1 4991 376.878 7
 2 12 -1 4789.13 340.66 9
 -2 12 1 4811.3 304.24 4
 -2 -12 1 4920.96 369.763 7
 1 12 -1 2559.88 225.976 10
 1 12 -1 1870.64 222.056 9
 1 -12 -1 2093.67 246.443 7
 -1 -12 1 2226.33 255.138 7
 0 12 1 10126.3 477.363 10
 0 -12 1 10284.1 538.055 7
 0 12 -1 9326.53 482.771 9
 0 -12 -1 10131.4 524.472 7
 1 12 1 89034.3 1444.76 10
 1 -12 1 84905.2 1548.01 7
 -1 -12 -1 87399.9 1517.6 7
 -2 -12 -1 629.735 138.111 7
 2 -12 1 459.23 123.726 7
 2 12 1 544.428 127.493 10
 3 12 1 6392.86 367.453 6
 3 12 1 6429.24 427.739 10
 3 -12 1 6714.38 450.03 7
 -3 -12 -1 6773.75 411.518 7
 4 -12 1 304.248 116.935 7
 4 12 1 266.61 97.2476 6
 4 12 1 529.383 141.947 10
 -4 12 -1 341.34 95.0942 4
 5 12 1 4243.11 331.486 18
 5 12 1 4208.29 306.809 15
 5 12 1 4013.05 260.085 23
 5 12 1 4326.69 325.019 19
 5 12 1 4201.42 321.788 22
 5 12 1 3930.07 286.571 21
 -5 12 -1 3862.64 321.168 4
 5 12 1 4183.49 340.453 6
 5 12 1 4201.89 381.559 10
 5 12 1 3968.85 315.467 14
 5 12 1 4419.19 341.572 45
 5 -12 1 4137.73 322.596 47
 -5 12 -1 4257.75 314.338 49
 5 12 1 4386.7 323.267 43
 5 12 1 4268.79 311.998 41
 5 12 1 3820 277.26 42
 -5 12 -1 4471.4 333.529 39
 -5 12 -1 3960.73 306.18 29
 5 -12 1 3681.98 320.052 27
 5 12 1 4098.42 314.858 28
 5 12 1 4004.93 289.892 36
 5 -12 1 4474.9 397.969 30
 6 12 1 17862.3 556.857 23
 6 12 1 18032.3 642.646 15
 6 12 1 17877.1 674.654 22
 6 12 1 17456.7 689.36 18
 6 12 1 17557.1 619.372 21
 6 12 1 15526.8 757.514 10
 -6 12 -1 18215 709.363 4
 6 12 1 17863.8 736.588 6
 6 12 1 16699.9 657.654 14
 -6 12 -1 17218.2 647.982 39
 6 12 1 17877.6 697.175 45
 6 -12 1 17975.1 690.323 47
 -6 12 -1 18112.5 660.252 49
 6 12 1 18295.4 650.139 41
 6 12 1 17175.1 604.45 42
 6 12 1 17236.7 641.1 43
 -6 12 -1 18646.8 657.542 29
 6 -12 1 16682.5 783.825 30
 6 -12 1 16305.9 685.793 27
 6 12 1 17405.4 611.863 36
 7 12 1 1392.76 185.282 21
 7 12 1 1361.87 203.109 22
 7 12 1 1439.64 165.473 23
 7 12 1 1488.36 203.836 15
 7 12 1 1512.76 217.801 18
 7 12 1 1319.74 197.512 14
 7 12 1 1390.66 193.598 43
 7 12 1 1697.06 214.635 41
 7 12 1 1285.7 177.859 42
 7 12 1 1292.94 153.326 40
 7 12 1 1602.77 220.854 45
 -7 12 -1 1267.88 185.675 39
 -7 12 -1 1506.69 202.663 49
 -7 12 -1 1547.14 198.769 29
 7 -12 1 1434.13 239.274 30
 7 -12 1 1631.04 227.13 27
 7 12 1 1507.85 188.948 36
 8 12 1 1274.17 181.484 15
 8 12 1 1208.24 185.344 22
 8 12 1 1200.84 161.783 23
 8 12 1 1113.41 188.988 18
 8 12 1 1029.62 170.652 21
 8 -12 1 1096.28 187.728 12
 8 12 1 1177.78 188.983 14
 -8 12 -1 1053.93 166.085 39
 8 12 1 1250.04 193.837 45
 -8 12 -1 1197.63 182.427 49
 8 12 1 1152.87 149.279 40
 8 12 1 1002.45 160.362 42
 8 12 1 1037.05 169.219 41
 8 -12 1 1041.57 202.152 30
 8 12 1 1256.89 176.499 36
 -8 12 -1 1319.54 188.134 29
 9 12 1 3260.27 244.548 23
 9 12 1 3622.8 288.386 22
 9 12 1 3432.91 258.689 26
 9 12 1 3124.64 260.063 15
 9 12 1 3146.94 269.4 21
 9 12 1 3015.74 273.255 14
 9 -12 1 3417.59 300.762 12
 9 12 1 3571.52 290.316 41
 9 12 1 3570.01 247.791 40
 -9 12 -1 3537.09 284.654 49
 9 12 1 3264.46 287.848 45
 9 12 1 3021.76 256.791 46
 -9 12 -1 3675.13 290.668 29
 9 12 1 3565.38 275.708 36
 10 12 1 246.33 82.8923 23
 10 -12 1 179.48 92.2283 23
 10 12 1 -82.8697 93.6991 15
 10 12 1 204.044 92.5474 21
 10 12 1 141.882 64.0733 26
 10 12 1 185.165 85.3563 14
 10 -12 1 -2.9287 81.906 12
 10 12 1 288.882 85.2411 46
 -10 12 -1 247.653 98.8626 49
 10 12 1 109.539 58.1848 40
 10 12 1 117.638 74.6834 41
 10 12 1 140.489 83.6512 45
 -10 12 -1 113.484 79.7399 29
 10 12 1 245.564 88.5891 36
 11 -12 1 33967.1 724.307 23
 11 12 1 32409.5 690.976 21
 11 -12 1 34200.6 720.118 12
 11 12 1 30718.8 677.559 14
 11 12 1 31140.9 703.182 45
 -11 12 -1 29568.8 617.74 49
 11 12 1 33937.9 716.526 41
 11 -12 1 26781.3 636.601 36
 -11 12 -1 32053.6 673.176 29
 12 -12 1 3973.57 219.345 35
 12 13 -1 25538.4 555.204 21
 -12 13 1 25214.4 506.332 20
 12 13 -1 25180.3 549.741 41
 12 -13 -1 24382.9 557.169 35
 -12 13 1 23893.9 486.639 29
 11 13 -1 17369.4 530.431 21
 11 13 -1 16174.3 499.432 15
 11 13 -1 16903.1 537.732 41
 -11 13 1 16626.8 497.691 29
 10 13 -1 13670.4 520.126 15
 10 13 -1 13381.4 513.219 21
 10 13 -1 12934.2 510.459 22
 10 -13 -1 13689.7 527.916 12
 10 13 -1 12097.7 499.73 45
 10 13 -1 13819.6 542.166 41
 -10 13 1 13580.8 506.539 29
 10 -13 -1 11810.8 591.044 30
 10 13 -1 13253.6 458.863 35
 10 13 -1 13781.3 511.44 36
 9 13 -1 3265.73 295.347 18
 9 13 -1 3220.4 279.913 15
 9 13 -1 3363.76 295.544 22
 9 13 -1 3581.79 285.648 21
 9 -13 -1 3275.31 299.353 12
 9 13 -1 3651.15 293.758 43
 9 13 -1 3116.63 284.921 45
 9 13 -1 3678.77 301.194 41
 -9 13 1 3630.22 289.324 49
 9 -13 -1 3051.75 293.712 27
 9 13 -1 3385.52 255.507 35
 -9 13 1 4073.87 298.341 29
 9 13 -1 3640.16 284.652 36
 9 -13 -1 3185.81 345.487 30
 8 -13 -1 1173.7 199.517 27
 8 13 -1 1363.6 189.501 15
 8 13 -1 1126.39 189.641 18
 8 13 -1 1131.37 189.617 22
 8 13 -1 1353.08 184.784 21
 -8 13 1 1201.74 178.836 49
 8 13 -1 1177.88 184.809 43
 8 13 -1 1200.94 183.242 41
 8 13 -1 1069.28 183.992 45
 8 -13 -1 1179.51 235.772 30
 8 13 -1 1260.4 183.526 36
 8 13 -1 1179.39 166.222 35
 -8 13 1 1124.2 177.544 29
 7 13 -1 36040.3 917.774 15
 7 13 -1 36703.4 986.92 22
 7 13 -1 36096.2 887.968 21
 7 13 -1 34738.7 990.66 18
 7 13 -1 33970.5 979.433 45
 7 13 -1 36802.5 965.308 43
 -7 13 1 36695.2 949.399 49
 7 13 -1 36773.1 942.222 41
 -7 13 1 35670.4 965.304 39
 7 13 -1 35530.3 886.023 36
 7 13 -1 34397.3 826.104 35
 -7 13 1 37520.1 930.552 29
 7 -13 -1 36448 1192.62 30
 7 -13 -1 31714.4 972.182 27
 6 13 -1 70317.9 1288.94 19
 6 13 -1 71312.1 1408.89 18
 6 13 -1 73914.3 1294.12 15
 6 13 -1 72668.7 1224.73 21
 6 13 -1 71854.7 1359.63 22
 6 13 -1 69785.4 1416.4 6
 -6 13 1 72761.5 1419.47 4
 -6 13 1 74806.9 1340.36 49
 6 13 -1 70958.1 1400.94 45
 6 13 -1 71895.5 1287.33 41
 6 13 -1 73899.8 1350.25 43
 -6 13 1 74963.8 1398.57 39
 6 13 -1 69723.6 1156.55 35
 6 13 -1 68743.7 1221 36
 -6 13 1 71473 1286.92 29
 6 -13 -1 68166.9 1395.35 27
 6 -13 -1 71520.3 1645.6 30
 5 13 -1 2964.31 270.893 19
 5 13 -1 2556.93 260.32 22
 5 13 -1 2784.26 250.441 15
 5 13 -1 3082.94 291.105 18
 5 13 -1 2597.65 228.529 21
 -5 13 1 2853.82 274.973 4
 5 -13 -1 2539.66 310.814 7
 5 13 -1 2696.97 267.997 6
 -5 13 1 2624.83 264.589 39
 5 13 -1 2714.91 249.621 41
 5 13 -1 2960.77 286.605 45
 -5 13 1 3124.28 275.073 49
 5 13 -1 3101.07 276.6 43
 5 13 -1 2617.75 228.704 35
 5 13 -1 2465.33 243.952 34
 -5 13 1 2731.19 246.526 29
 5 -13 -1 2337.17 258.719 27
 5 -13 -1 3107.86 340.748 30
 4 13 -1 217.556 84.702 19
 4 13 -1 170.258 89.8681 22
 4 -13 -1 299.945 91.8954 27
 4 13 -1 223.591 100.279 18
 4 -13 -1 183.344 104.921 7
 4 13 -1 163.504 71.0655 15
 -4 -13 1 75.4505 69.4264 7
 -4 13 1 185.644 80.1428 4
 -4 13 1 192.452 77.4898 49
 4 13 -1 324.497 110.511 43
 4 13 -1 462.716 118.89 45
 -4 13 1 265.259 89.904 39
 4 -13 -1 376.303 126.904 30
 -4 13 1 196.543 78.2376 29
 4 13 -1 167.904 67.8737 34
 3 13 -1 12232 570.612 9
 3 -13 -1 12324.1 639.17 7
 -3 -13 1 12440.7 611.123 7
 2 -13 -1 757.398 159.256 7
 2 13 -1 896.954 170.058 9
 -2 -13 1 788.155 172.702 7
 -1 13 1 72344.5 1322.3 10
 1 -13 -1 71969 1496.26 7
 -1 -13 1 75846.7 1533.22 7
 0 13 1 6494.28 403.207 10
 0 -13 -1 6299.92 442.183 7
 0 -13 1 6593.76 458.638 7
 1 13 1 10560.2 528.874 10
 1 -13 1 9973.85 564.093 7
 -1 -13 -1 10473.7 564.857 7
 2 13 1 46909.2 1153.62 10
 2 -13 1 47166.5 1225.93 7
 -2 -13 -1 46893.4 1166.26 7
 3 13 1 16028.6 605.66 19
 3 13 1 16454.7 711.671 10
 3 -13 1 17402.2 758.377 7
 3 13 1 17336.7 650.878 45
 3 13 1 17997.4 643.331 43
 -3 13 -1 17915.6 652.636 39
 3 -13 1 16506.3 647.801 27
 -3 13 -1 16079.4 602.283 32
 4 13 1 35216.3 867.38 15
 4 13 1 36285.4 959.416 18
 4 13 1 33719.4 812.76 21
 4 13 1 34372.2 902.174 19
 4 13 1 34629.5 910.308 22
 4 13 1 31762 1029.94 10
 4 -13 1 33636.9 1080.47 7
 4 13 1 33073.4 882.561 14
 4 13 1 32774.6 899.713 6
 4 13 1 30661.6 756.971 42
 4 13 1 34545.9 908.942 43
 4 13 1 35899.4 957.053 45
 4 13 1 32234.7 806.494 41
 -4 13 -1 36633.6 949.843 39
 -4 13 -1 35607.9 898.62 49
 4 13 1 33623.1 914.545 28
 -4 13 -1 33248.2 842.926 29
 4 -13 1 36307.5 1108.63 30
 4 -13 1 31813.2 929.661 27
 5 13 1 35698.5 933.797 19
 5 13 1 36677 958.086 22
 5 13 1 35965 903.749 15
 5 13 1 35323.4 862.694 21
 5 13 1 35339.7 974.372 18
 5 13 1 34438.8 977.426 6
 5 13 1 35389.5 941.434 14
 5 13 1 33563.4 1093.42 10
 5 13 1 34841.9 969.869 45
 5 13 1 35428.3 881.408 41
 -5 13 -1 36367.1 956.457 39
 5 13 1 32989.1 815.671 42
 5 13 1 35918 941.57 43
 -5 13 -1 36002.4 928.322 49
 -5 13 -1 36918.2 907.755 29
 5 13 1 35384.5 939.845 28
 5 -13 1 35756 1141.66 30
 5 -13 1 34936.8 1000.27 27
 6 13 1 8073.08 425.338 21
 6 13 1 7944.2 436.12 15
 6 13 1 8052.38 474.719 18
 6 13 1 7900.15 455.811 22
 -6 13 -1 7417.05 458.977 4
 6 13 1 7803.59 490.163 6
 6 13 1 7717.12 451.891 14
 6 13 1 7740.35 469.157 45
 6 13 1 8196.2 456.1 43
 6 13 1 7569.22 408.612 42
 6 13 1 8146.11 440.239 41
 -6 13 -1 7800.48 450.539 39
 -6 13 -1 7895.95 451.027 49
 6 13 1 7623.54 412.841 36
 6 -13 1 7844.76 547.461 30
 -6 13 -1 7767.14 434.954 29
 6 -13 1 7359.92 473.285 27
 7 13 1 2573.39 267.607 22
 7 13 1 3092 300.878 18
 7 13 1 2609.71 253.14 21
 7 13 1 2886.27 267.537 15
 7 13 1 2523.9 263.388 14
 -7 13 -1 2625.68 260.716 39
 7 13 1 2880.61 292.189 45
 7 13 1 2683.55 259.988 43
 -7 13 -1 2966.66 278.352 49
 7 13 1 2761.53 254.009 42
 7 13 1 2779.13 263.17 41
 7 13 1 2596.8 247.521 36
 -7 13 -1 3078.62 271.931 29
 7 -13 1 2752.36 323.857 30
 7 -13 1 2713.64 292.789 27
 8 13 1 10994.1 498.622 21
 8 13 1 11186.6 547.543 18
 8 13 1 10350 486.487 15
 8 13 1 11028.7 518.032 22
 8 -13 1 10087.5 521.697 12
 8 13 1 10611.6 513.727 14
 -8 13 -1 10021.7 478.632 39
 -8 13 -1 11713.5 529.637 49
 8 13 1 11206.5 513.164 41
 8 13 1 10960.7 538.427 45
 -8 13 -1 11794.2 514.514 29
 8 13 1 10679 476.161 36
 8 -13 1 10360.4 585.031 30
 9 13 1 267.147 92.1758 15
 9 13 1 397.435 105.696 22
 9 13 1 292.236 106.959 21
 9 13 1 331.197 103.498 14
 9 -13 1 320.646 117.458 12
 9 13 1 360.186 111.171 45
 9 13 1 366.301 109.885 41
 -9 13 -1 301.519 99.1267 49
 -9 13 -1 324.972 102.951 29
 10 13 1 184.545 68.9483 22
 10 13 1 19.719 63.4174 15
 10 13 1 385.599 112.207 21
 10 -13 1 112.474 74.8224 23
 10 -13 1 112.477 66.9617 12
 10 13 1 223.79 79.6591 14
 -10 13 -1 102.616 61.5233 49
 10 13 1 60.332 55.86 45
 10 13 1 189.761 91.9538 41
 -10 13 -1 51.9656 56.8328 29
 11 -13 1 22758.6 531.66 23
 11 -13 1 23929.9 544.885 12
 11 13 1 24119.7 570.882 41
 11 13 1 22139.4 544.118 45
 -11 13 -1 22651 523.324 29
 11 14 -1 1813.36 166.585 21
 11 14 -1 1394.11 142.92 15
 -11 14 1 1694.45 147.264 20
 11 14 -1 1837.2 170.703 41
 -11 14 1 1632.52 149.901 29
 11 -14 -1 1337.84 155.629 30
 10 14 -1 34604.7 789.578 22
 10 14 -1 34792.4 785.632 15
 10 14 -1 36787.2 798.063 21
 -10 14 1 35779.7 750.928 20
 10 -14 -1 36069.7 791.482 12
 10 14 -1 33142.5 761.059 43
 10 14 -1 32891.9 774.831 45
 10 14 -1 37301.1 833.506 41
 -10 14 1 35851.9 780.128 29
 10 -14 -1 32089 906.929 30
 9 14 -1 14941.4 559.148 15
 9 14 -1 14426.4 540.466 21
 9 14 -1 15066 583.007 22
 9 14 -1 14483.8 588.83 18
 9 -14 -1 14468.3 567.605 12
 9 14 -1 13961.4 551.413 43
 9 14 -1 13863.7 567.675 45
 9 14 -1 15533.4 577.396 41
 9 -14 -1 14088.7 680.135 30
 9 -14 -1 13161.5 587.036 27
 -9 14 1 14879.5 542.718 29
 8 14 -1 6693.88 411.418 22
 8 14 -1 6681.46 393.653 15
 8 14 -1 6256.44 412.282 18
 8 14 -1 6702.35 380.753 21
 8 14 -1 6809.36 400.635 41
 8 14 -1 6622.38 404.494 43
 8 14 -1 6133.83 405.503 45
 -8 14 1 6792.42 406.658 49
 8 -14 -1 5739.57 414.98 27
 8 -14 -1 5904.89 473.455 30
 -8 14 1 6484.29 382.646 29
 7 14 -1 613.385 124.059 21
 7 14 -1 829.273 156.774 15
 7 14 -1 778.784 165.633 22
 7 -14 -1 648.133 158.349 27
 7 14 -1 576.409 144.64 18
 -7 14 1 759.23 157.899 39
 7 14 -1 853.159 171.574 45
 7 14 -1 852.91 158.052 41
 -7 14 1 689.879 149.543 49
 7 14 -1 774.438 159.648 43
 -7 14 1 771.05 146.292 29
 7 -14 -1 836.284 208.551 30
 6 14 -1 247.438 99.6777 22
 6 14 -1 221.359 108.184 18
 6 14 -1 407.891 123.455 15
 6 -14 -1 435.188 127.123 27
 6 14 -1 176.355 91.5407 19
 6 14 -1 253.249 78.7178 21
 -6 14 1 413.781 125.933 39
 -6 14 1 523.364 133.665 49
 6 14 -1 411.357 116.166 41
 6 14 -1 164.069 81.6034 45
 6 14 -1 277.124 115.351 43
 6 -14 -1 281.426 127.213 30
 6 14 -1 451.279 123.98 28
 -6 14 1 416.336 116.547 29
 5 -14 -1 163.02 81.7335 27
 5 14 -1 224.661 98.36 22
 5 14 -1 207.855 96.9966 18
 5 14 -1 293.207 101.878 19
 -5 14 1 450.983 103.568 20
 5 14 -1 40.8762 95.5865 21
 5 14 -1 102.45 78.4393 15
 -5 14 1 277.496 105.76 4
 5 14 -1 28.1801 76.8994 45
 -5 14 1 167.447 84.2632 39
 5 14 -1 111.93 79.4874 43
 5 14 -1 225.724 93.9872 41
 -5 14 1 205.161 107.082 49
 -5 14 1 224.187 88.9171 29
 5 -14 -1 422.569 151.942 30
 5 14 -1 235.145 94.349 34
 4 14 -1 43038.1 1015.62 19
 4 14 -1 44357.9 1090.52 18
 4 14 -1 43799.6 1037.35 22
 4 14 -1 42579.1 948.326 15
 -4 14 1 42597 900.642 20
 4 -14 -1 42569.1 1257.84 7
 -4 -14 1 44056.9 1183.71 7
 4 14 -1 40951.1 910.756 41
 -4 14 1 43267 1018.13 49
 4 14 -1 46168.4 1063.44 43
 -4 14 1 44135 1065.46 39
 4 14 -1 44014.3 1089.63 45
 -4 14 1 41173.8 994.174 34
 4 -14 -1 44104.7 1213.73 30
 4 -14 -1 42283.3 1074.3 27
 -4 14 1 44225.2 968.856 29
 4 14 -1 44065.7 1046.22 34
 3 14 -1 28929.4 855.315 18
 3 14 -1 28790.8 816.817 19
 -3 14 1 27542.3 712.835 20
 3 14 -1 28754.7 810.451 22
 3 14 -1 27487 735.09 15
 3 -14 -1 27954.5 999.059 7
 -3 -14 1 28967.7 972.134 7
 -3 14 1 27863.6 796.705 49
 3 14 -1 28036.6 856.796 45
 3 14 -1 29993 845.346 43
 -3 14 1 29251.6 840.995 39
 3 14 -1 28836 838.327 34
 -3 14 1 27035.9 746.521 29
 3 -14 -1 27478.3 852.219 27
 -3 14 1 28607.8 839.521 34
 3 -14 -1 29629.3 955.153 30
 2 14 -1 17022.7 636.249 16
 2 14 -1 16051.9 606.776 19
 2 14 -1 15942.7 584.058 22
 2 14 -1 17321.6 644.586 18
 -2 -14 1 18801.4 800.413 7
 2 -14 -1 17934.3 798.09 7
 -2 14 1 16800 619.753 39
 2 14 -1 17998.9 645.794 43
 2 14 -1 17684.5 655.271 34
 -2 14 1 17778.3 665.068 34
 2 -14 -1 17283.9 658.959 27
 1 -14 -1 41832.8 1205.83 7
 -1 14 1 41056.6 1043.59 10
 -1 -14 1 42947.8 1219.95 7
 1 14 -1 40039.4 968.383 16
 1 14 -1 42893.8 976.8 18
 1 14 -1 40325.1 941.675 19
 1 14 -1 42373.9 1000.72 34
 -1 14 1 42588.9 1029.85 34
 0 14 1 5667.53 393.023 10
 0 -14 1 5465.95 444.297 7
 0 -14 -1 5690.75 446.29 7
 0 14 -1 4829.63 325.036 18
 0 14 -1 5100.05 345.838 16
 0 14 -1 5352.22 343.272 19
 0 14 1 5569.72 372.769 34
 0 14 -1 5535.24 366.426 34
 -1 14 -1 40981.9 963.317 16
 1 14 1 39849.3 942.868 18
 -1 14 -1 41168.5 919.787 18
 1 14 1 40976.4 952.035 19
 -1 14 -1 39662.6 904.519 19
 1 14 1 40256.7 1064.26 10
 1 -14 1 40268.2 1185 7
 -1 -14 -1 41175.3 1176.07 7
 -1 14 -1 41905.1 975.139 39
 1 14 1 40917.5 992.624 43
 1 14 1 41703.4 975.569 45
 -1 14 -1 40727.6 980.107 34
 1 -14 1 42558.9 1035.88 27
 -1 14 -1 40381.3 953.353 32
 1 14 1 40257.4 991.015 34
 2 14 1 35198.8 903.13 19
 2 14 1 34587.6 833.31 15
 -2 14 -1 35949.7 898.054 16
 -2 14 -1 37244.6 870.394 18
 -2 14 -1 34708.7 843.437 19
 2 14 1 36831.1 938.919 18
 2 14 1 34301.7 860.262 22
 2 -14 1 34849.2 1106.05 7
 -2 -14 -1 36098 1077.34 7
 2 14 1 34762.6 1024.97 10
 2 14 1 36348.8 893.385 14
 2 14 1 36436.2 940.669 45
 -2 14 -1 36324.1 934.872 39
 -2 14 -1 35422.4 863.581 49
 2 14 1 38014.7 977.274 43
 2 14 1 36501.7 944.98 34
 -2 14 -1 35775.7 914.289 34
 -2 14 -1 33848.5 888.141 32
 2 -14 1 37240.2 989.245 27
 2 14 1 35298.4 936.872 28
 3 14 1 176852 1939.23 15
 3 14 1 176017 2053.5 19
 3 14 1 174328 2009.47 22
 3 14 1 188978 2176.7 18
 3 14 1 162885 1762.02 21
 -3 14 -1 171477 1950.29 16
 -3 14 -1 171366 1843.33 19
 3 14 1 170368 2352.01 10
 3 14 1 178878 2039.39 14
 3 -14 1 177187 2520.35 7
 -3 14 -1 173045 2002.34 49
 -3 14 -1 185020 2156.79 39
 3 14 1 178869 2120.08 43
 3 14 1 184564 2170.54 45
 3 14 1 179837 2132.73 28
 -3 14 -1 166422 1929.55 34
 -3 14 -1 176693 1861.06 29
 3 -14 1 174663 2177.03 27
 3 14 1 177292 2085.38 34
 4 14 1 231.976 109.131 18
 4 14 1 826.731 159.792 19
 4 14 1 314.536 108.398 15
 4 14 1 258.884 109.128 22
 4 -14 1 194.438 100.289 27
 4 14 1 263.579 90.0451 21
 4 14 1 177.875 86.6512 10
 4 14 1 351.993 115.469 14
 4 -14 1 209.358 118.349 7
 4 14 1 314.043 98.7915 41
 -4 14 -1 339.147 113.239 39
 -4 14 -1 259.127 90.2442 49
 4 14 1 206.903 91.7646 43
 4 14 1 191.224 100.469 45
 4 14 1 479.223 117.316 34
 4 -14 1 178.8 107.697 30
 4 14 1 343.332 122.547 28
 -4 14 -1 256.902 94.39 29
 5 14 1 10530.1 525.29 22
 5 14 1 10895.6 552.695 18
 5 14 1 10878.4 507.045 15
 5 14 1 10324.5 473.296 21
 5 14 1 10355.2 518.186 14
 -5 14 -1 10606.5 514.429 49
 5 14 1 10166.2 521.516 43
 5 14 1 10185.2 474.632 41
 -5 14 -1 10562.2 527.239 39
 5 14 1 9924.62 533.481 45
 5 -14 1 10100.8 618.318 30
 5 -14 1 10255.7 551.485 27
 -5 14 -1 9777.54 476.561 29
 5 14 1 10491.6 518.911 28
 6 14 1 15541.1 634.122 22
 6 14 1 15926.8 595.913 21
 6 14 1 15622.3 659.243 18
 6 14 1 15432.6 611.226 15
 6 14 1 14725.1 617.467 14
 6 14 1 15627.9 600.945 41
 -6 14 -1 15193.4 625.012 49
 -6 14 -1 14935.2 620.61 39
 6 14 1 15401.3 656.408 45
 6 14 1 15716.3 634.316 43
 -6 14 -1 16519.1 615.759 29
 6 -14 1 14840 673.742 27
 6 -14 1 14393.3 737.475 30
 7 14 1 128.265 97.156 18
 7 14 1 140.086 82.3435 21
 7 -14 1 243.737 112.205 27
 7 14 1 83.0393 84.4608 15
 7 14 1 192.888 95.4118 22
 7 14 1 103.217 78.1408 14
 7 14 1 239.002 110.911 43
 7 14 1 184.407 106.732 45
 -7 14 -1 201.427 101.639 49
 7 14 1 77.2894 81.4573 41
 -7 14 -1 62.3094 69.3202 39
 -7 14 -1 303.287 112.758 29
 7 -14 1 311.799 116.305 30
 8 14 1 11988.1 501.461 21
 8 14 1 11329.7 495.793 15
 8 14 1 12187.9 530.281 22
 8 14 1 12005.9 553.549 18
 8 -14 1 10750.9 514.926 12
 8 14 1 10513.1 487.924 14
 -8 14 -1 11984.4 520.516 49
 8 14 1 11962.7 509.009 41
 8 14 1 11857 540.485 45
 8 14 1 11329.6 494.528 43
 -8 14 -1 11407.7 494.338 29
 8 -14 1 10772.3 529.656 27
 8 -14 1 10696.7 572.128 30
 9 14 1 105584 1388.17 15
 9 14 1 107528 1435.58 22
 9 14 1 109488 1407.85 21
 9 -14 1 107659 1491.81 12
 9 14 1 101198 1383.82 14
 9 14 1 107324 1488.17 45
 -9 14 -1 111022 1445.08 49
 9 14 1 112294 1458.07 41
 -9 14 -1 114673 1424.16 29
 10 -14 1 4278.24 253.454 23
 10 14 1 4222.35 248.335 22
 10 14 1 4185.46 246.261 15
 10 14 1 3953.4 239.26 14
 10 -14 1 4786.09 274.597 12
 10 14 1 4892.5 277.352 41
 -10 14 -1 4012.76 243.899 49
 10 14 1 4352.15 267.848 45
 -10 14 -1 4262.72 251.568 29
 -11 14 -1 4999.95 212.074 20
 -11 14 -1 5071.15 223.945 29
 11 15 -1 1750.84 145.92 15
 -11 15 1 1924.2 141.408 20
 11 15 -1 1917.13 156.899 41
 -11 15 1 1928.49 145.857 29
 10 15 -1 6251.89 315.57 15
 10 15 -1 7021.59 326.446 21
 -10 15 1 6772.61 302.653 20
 10 15 -1 6275.56 315.412 22
 10 -15 -1 6432.46 305.488 12
 10 15 -1 6844.12 332.345 41
 10 15 -1 5997.76 304.889 45
 10 15 -1 6447.2 315.323 43
 10 -15 -1 6101.17 366.218 30
 -10 15 1 6790.65 315.169 29
 9 15 -1 26251.7 728.861 22
 9 15 -1 25334.4 667.799 21
 9 15 -1 25786.7 700.186 15
 -9 15 1 26673.5 656.676 20
 9 15 -1 25354.3 733.26 18
 9 -15 -1 24066.6 696.137 12
 9 15 -1 24296.9 695.982 43
 9 15 -1 25478.5 696.12 41
 9 15 -1 23573 694.959 45
 9 -15 -1 23845.2 832.398 30
 -9 15 1 26346.7 687.323 29
 9 -15 -1 24082.7 745.01 27
 8 15 -1 1953.67 215.727 15
 8 15 -1 1861.96 223.468 18
 -8 15 1 2004.3 202.42 20
 8 15 -1 1783.12 193.283 21
 8 15 -1 2018.95 225.772 22
 8 15 -1 1811.93 218.945 45
 8 15 -1 1982.53 221.975 43
 8 15 -1 1837.15 204.817 41
 8 -15 -1 1811.06 229.712 27
 -8 15 1 2179.54 219.682 29
 8 -15 -1 1819.41 264.979 30
 7 15 -1 36566.7 866.774 21
 7 15 -1 36755.7 957.969 22
 7 15 -1 36833.4 917.381 15
 7 15 -1 35240.6 977.901 18
 -7 15 1 36627.5 850.661 20
 7 15 -1 36875.2 902.799 41
 -7 15 1 37408.3 946.927 49
 7 15 -1 34545.7 963.659 45
 7 15 -1 36913.6 965.227 43
 7 -15 -1 35898.9 1151.03 30
 7 -15 -1 34915.6 1002.79 27
 -7 15 1 38197.6 908.592 29
 6 15 -1 1535.76 219.2 18
 6 15 -1 1380.38 189.941 15
 -6 15 1 1433.3 179.529 20
 6 15 -1 1237.62 188.832 19
 6 15 -1 1308.88 195.961 22
 6 15 -1 1212.24 169.353 21
 -6 15 1 1298.26 193.981 49
 6 15 -1 1507.02 210.716 43
 6 15 -1 1223.43 175.782 41
 -6 15 1 1135.28 185.886 39
 6 15 -1 1110.44 190.733 45
 6 -15 -1 1354.88 238.597 30
 6 15 -1 1068.6 173.621 28
 -6 15 1 1290.63 185.195 29
 6 -15 -1 1359.56 214.239 27
 5 15 -1 23755.5 818.121 18
 5 15 -1 23188.1 773.071 22
 -5 15 1 23492.7 684.872 20
 5 15 -1 23908 775.062 19
 5 15 -1 24495.2 743.218 15
 5 15 -1 23297.7 674.116 21
 5 15 -1 23664.2 789.091 43
 5 15 -1 23080.6 707.467 41
 -5 15 1 23956.7 774.888 49
 5 15 -1 23351.4 811.993 45
 -5 15 1 24365.9 803.297 39
 5 -15 -1 23420 929.496 30
 -5 15 1 23808 729.261 29
 5 15 -1 23587.2 772.555 34
 5 -15 -1 22447.2 810.305 27
 5 15 -1 22995.5 777.231 28
 4 15 -1 217.218 95.1007 19
 -4 15 1 175.093 72.5415 20
 4 15 -1 139.559 80.1762 22
 4 -15 -1 216.599 102.735 27
 4 15 -1 264.629 95.3777 15
 4 15 -1 185.382 92.6691 18
 4 -15 -1 125.977 93.5755 7
 4 15 -1 408.033 131.032 45
 -4 15 1 120.707 96.2369 39
 4 15 -1 302.717 105.943 43
 -4 15 1 185.087 91.1693 34
 -4 15 1 258.014 93.2004 29
 4 15 -1 233.296 102.013 34
 4 -15 -1 104.323 106.172 30
 3 15 -1 31596.2 871.9 22
 3 15 -1 32324 811.989 15
 3 15 -1 33764.6 944.274 18
 -3 15 1 31071.2 768.895 20
 3 15 -1 32407.8 887.65 19
 -3 15 1 30090.9 774.766 19
 -3 15 1 30701 778.068 18
 3 -15 -1 32564.6 1126.01 7
 -3 -15 1 32897.3 1070.91 7
 -3 15 1 32937.3 904.621 39
 3 15 -1 32562.4 937.168 45
 3 15 -1 34633.5 933.727 43
 -3 15 1 32150.4 908.37 34
 3 -15 -1 31854.8 939.854 27
 -3 15 1 31293 817.709 29
 3 15 -1 32509 922.596 34
 3 -15 -1 34463.8 1054.08 30
 -2 15 1 50205.3 1014.13 18
 2 15 -1 48536.5 1080.36 19
 -2 15 1 47454.4 997.695 19
 2 15 -1 47787.3 1029.38 22
 2 15 -1 51278.8 1146.32 18
 -2 -15 1 50979.4 1361.29 7
 2 -15 -1 52376.2 1423.75 7
 2 15 -1 50107.8 1007.26 14
 -2 15 1 49936.2 1179.17 10
 -2 15 1 50928.3 1091.46 39
 -2 15 1 49039.2 1108.23 43
 2 15 -1 52031.7 1138.38 43
 -2 15 1 49184.1 997.406 29
 2 15 -1 51788.8 1156.03 34
 2 15 -1 48507.9 1017.32 32
 -2 15 1 50950.9 1157.44 34
 2 -15 -1 50496.9 1160.31 27
 1 15 -1 25180.7 785.274 16
 1 15 -1 24571 760.177 19
 -1 15 1 24419.8 729.72 19
 1 15 -1 26337.5 793.685 18
 -1 15 1 24557.4 725.301 18
 -1 15 1 24500.8 828.297 10
 -1 -15 1 27415.6 1016.5 7
 1 -15 -1 25998.2 996.733 7
 1 15 -1 26247.4 797.177 43
 -1 15 1 25358.8 795.748 43
 1 15 -1 25516.3 813.129 34
 1 15 -1 23215.2 721.608 32
 1 -15 -1 24059.7 781.349 27
 -1 15 1 26181.7 831.392 34
 -1 -15 1 24431.6 774.956 27
 0 15 -1 91031 1436.93 18
 0 15 1 89465.3 1422.54 19
 0 15 1 87506.2 1402.3 18
 0 15 -1 90160.5 1474.41 16
 0 15 -1 86847.1 1403.6 19
 0 15 1 86694.8 1579.97 10
 0 -15 1 91472.2 1873.05 7
 0 -15 -1 92487.8 1861.24 7
 0 15 1 92761.6 1540.5 43
 0 15 -1 87939.8 1424.21 43
 0 15 -1 85135 1403.43 39
 0 15 -1 87229.1 1426.76 32
 0 15 1 89164.4 1527.02 34
 0 15 -1 87553.8 1502.05 34
 0 -15 1 90261.1 1533.39 27
 1 15 1 41397.3 986.028 19
 1 15 1 37209.9 859.48 15
 1 15 1 37381.1 875.503 22
 -1 15 -1 40215.4 942.961 18
 -1 15 -1 41456.3 998.984 16
 1 15 1 41060.3 983.316 18
 -1 15 -1 39829.8 937.797 19
 1 -15 1 40968.1 1250.18 7
 1 15 1 39599.2 1094.34 10
 -1 -15 -1 41954.2 1236.89 7
 1 15 1 41192.7 1003.06 45
 -1 15 -1 40803.9 996.497 39
 1 15 1 42582.5 1050.09 43
 1 15 1 41148.7 1037.97 34
 -1 15 -1 39253.1 973.574 32
 1 15 1 40380.6 1014.38 28
 -1 15 -1 43006.4 1042.81 34
 1 -15 1 41589.5 1065.63 27
 2 15 1 17953.5 635.917 22
 2 15 1 19286.6 687.105 19
 -2 15 -1 19484.6 645.831 18
 2 15 1 18897.2 630.371 15
 -2 15 -1 18683 638.531 19
 2 15 1 19579.7 706.371 18
 -2 15 -1 19041.5 672.272 16
 2 15 1 19212.4 666.686 14
 -2 -15 -1 18995.6 815.365 7
 2 15 1 18588.5 771.406 10
 2 -15 1 19140.6 859.646 7
 2 15 1 20018.9 715.677 45
 -2 15 -1 19430.2 700.625 39
 -2 15 -1 18055.2 641.247 49
 2 15 1 19789.9 719.985 43
 2 15 1 19514.7 711.137 34
 2 -15 1 19793.5 744.555 27
 -2 15 -1 19767.7 702.602 34
 -2 15 -1 17734.2 664.361 32
 2 15 1 18590.6 698.401 28
 3 15 1 37.3828 81.4631 22
 3 -15 1 25.9691 74.7768 27
 3 15 1 -21.1123 74.8242 15
 -3 15 -1 10.4889 62.665 18
 -3 15 -1 201.114 78.4285 19
 3 15 1 -6.91666 72.6227 18
 3 15 1 169.577 86.6974 19
 3 -15 1 -27.1289 76.0996 7
 3 15 1 5.7171 69.1198 14
 3 15 1 1.14792 77.9843 45
 -3 15 -1 124.414 105.047 39
 3 15 1 94.5403 79.6929 43
 -3 15 -1 -43.7195 69.5813 49
 3 15 1 15.9214 72.9054 28
 3 15 1 51.4772 80.1258 34
 3 -15 1 159.011 121.183 30
 -3 15 -1 90.0822 83.3194 34
 -3 15 -1 75.455 60.8017 29
 4 15 1 1961.93 243.347 18
 4 15 1 2305.16 249.325 19
 4 15 1 1995.16 220.038 15
 4 15 1 2196.29 224.012 21
 4 15 1 2171.91 238.78 22
 -4 15 -1 2231.65 221.95 18
 4 15 1 1764.39 214.563 14
 4 15 1 1898.71 199.083 41
 4 15 1 2200.11 257.855 43
 4 15 1 2164.46 255.278 45
 -4 15 -1 1834.02 221.156 49
 -4 15 -1 1855.85 232.815 39
 4 -15 1 2072.12 289.779 30
 4 -15 1 1921.61 251.333 27
 4 15 1 1956.54 237.251 28
 4 15 1 2145.41 239.245 34
 -4 15 -1 2215.6 221.54 29
 5 -15 1 68.9909 88.8691 27
 5 15 1 138.634 96.8674 21
 5 15 1 146.946 99.9905 18
 5 15 1 84.4805 86.1545 15
 5 15 1 122.611 83.0833 22
 5 15 1 115.421 94.8815 14
 5 15 1 18.9428 89.9219 41
 -5 15 -1 19.8314 74.8086 49
 5 15 1 160.177 102.915 45
 5 15 1 92.2605 86.7433 43
 -5 15 -1 176.058 92.4021 39
 -5 15 -1 157.12 82.9272 29
 5 -15 1 -18.767 95.4388 30
 5 15 1 49.7066 74.672 28
 6 15 1 1075.32 166.727 21
 6 15 1 993.228 169.539 22
 6 15 1 1100.39 187.773 18
 6 -15 1 1023.3 196.593 27
 6 15 1 748.729 146.84 15
 6 15 1 996.257 170.339 14
 -6 15 -1 1302.58 192.346 49
 6 15 1 935.618 168.512 43
 6 15 1 1109.18 185.603 45
 6 15 1 905.441 152.933 41
 -6 15 -1 1050.48 173.965 39
 -6 15 -1 1002.75 160.589 29
 6 15 1 1152.68 175.14 28
 6 -15 1 953.223 203.961 30
 7 15 1 11584.8 544.415 18
 7 15 1 10844.9 490.808 15
 7 15 1 11043.6 515.046 22
 7 15 1 11397.7 488.415 21
 7 15 1 9090.07 458.335 14
 -7 15 -1 10589.1 498.5 39
 7 15 1 10499.5 497.027 43
 7 15 1 11319.3 489.99 41
 -7 15 -1 11484.5 513.778 49
 7 15 1 10661 518.642 45
 -7 15 -1 11345.3 482.097 29
 7 -15 1 10144.3 529.806 27
 7 -15 1 9720.87 567.024 30
 8 15 1 92.6775 85.7349 15
 8 15 1 287.443 100.783 22
 8 -15 1 305.302 99.4301 27
 8 15 1 93.5626 67.669 14
 8 -15 1 209.105 95.6376 12
 8 15 1 124.429 69.3403 43
 -8 15 -1 299.628 92.7443 49
 8 15 1 116.331 84.8494 45
 8 15 1 74.8189 70.877 41
 -8 15 -1 155.306 75.2807 29
 8 -15 1 71.2457 69.5498 30
 -9 15 -1 864.872 116.735 20
 9 15 1 839.687 127.592 22
 9 15 1 800.296 126.713 15
 9 15 1 563.63 106.561 14
 9 -15 1 677.717 126.076 12
 9 15 1 746.343 126.614 45
 -9 15 -1 779.453 124.027 49
 9 15 1 744.99 125.808 41
 -9 15 -1 718.005 117.543 29
 -10 15 -1 2414.84 157.395 20
 10 -15 1 2083.08 157.669 23
 10 15 1 2426.1 179.156 15
 10 15 1 2098.46 159.846 22
 10 15 1 2007.78 150.644 14
 10 -15 1 2197.79 173.291 12
 10 15 1 2031.01 168.919 45
 -10 15 -1 2110.64 164.396 29
 10 16 -1 11957.3 395.166 15
 -10 16 1 11994.1 359.355 20
 10 16 -1 12146.4 396.029 22
 10 16 -1 12644.6 394.867 21
 10 16 -1 12262.3 399.633 41
 10 16 -1 11008 375.437 43
 10 16 -1 11035 363.788 45
 10 -16 -1 9874.74 412.232 30
 -10 16 1 12595.1 387.175 29
 9 16 -1 1918.88 179.818 21
 9 16 -1 1771.71 177.956 15
 9 16 -1 1941 190.446 22
 -9 16 1 2069.35 174.596 20
 9 -16 -1 2026.03 185.953 12
 9 16 -1 1927.84 189.667 45
 9 16 -1 1909.37 182.756 41
 9 16 -1 1794.83 185.516 43
 9 -16 -1 2017.16 207.351 27
 -9 16 1 1900.17 178.556 29
 9 -16 -1 1705.5 218.09 30
 8 16 -1 6438.58 371.626 22
 -8 16 1 6575.84 327.868 20
 8 16 -1 6244.24 376.851 18
 8 16 -1 6707.14 365.311 15
 8 16 -1 5953.49 324.491 21
 8 16 -1 6586.82 378.248 43
 8 16 -1 6269.35 369.453 45
 8 16 -1 6343.01 347.456 41
 8 -16 -1 6346.84 396.84 27
 -8 16 1 6498.01 346.157 29
 8 -16 -1 6474.65 449.282 30
 7 16 -1 2279.06 249.411 18
 -7 16 1 2756.11 226.502 20
 7 16 -1 2502.84 248.295 22
 7 16 -1 2797.67 251.419 15
 7 16 -1 2434.61 218.106 21
 7 16 -1 2459.85 252.444 43
 7 16 -1 2340.14 248.5 45
 7 16 -1 2539.26 232.185 41
 -7 16 1 2645.83 238.693 29
 7 -16 -1 2439.98 304.793 30
 7 -16 -1 2385.59 268.724 27
 6 16 -1 26068.5 800.576 22
 6 16 -1 25058.3 765.452 19
 6 16 -1 26166.1 763.102 15
 6 16 -1 26417.6 843.344 18
 -6 16 1 26168.7 699.578 20
 6 16 -1 24445.2 684.026 21
 6 16 -1 25754.7 833.698 45
 -6 16 1 25383.3 802.151 39
 6 16 -1 25121.3 722.811 41
 6 16 -1 25719.5 809.625 43
 6 -16 -1 25788.9 964.696 30
 6 16 -1 23438.9 741.042 34
 6 16 -1 23804.4 756.504 28
 6 -16 -1 24999.1 848.903 27
 -6 16 1 25904.5 743.273 29
 5 16 -1 13500.4 587.866 22
 5 16 -1 13186.6 606.912 18
 5 16 -1 13353.9 580.826 19
 5 16 -1 13989.9 560.36 15
 -5 16 1 13026.6 496.987 20
 -5 16 1 13129.1 589.344 39
 5 16 -1 12824.3 602.156 45
 5 16 -1 14358.2 616.028 43
 5 16 -1 13091.9 517.992 41
 -5 16 1 13610.8 544.198 29
 5 -16 -1 13092.3 690.407 30
 5 -16 -1 12934.2 612.485 27
 5 16 -1 12983.6 577.005 34
 5 16 -1 13107.3 581.209 28
 4 16 -1 12257.4 558.086 19
 4 16 -1 12144.7 549.758 22
 4 16 -1 11987.6 513.7 15
 4 16 -1 11773.6 576.003 18
 -4 16 1 11387.2 463.967 20
 4 16 -1 13330.8 599.356 43
 4 16 -1 12473 594.675 45
 -4 16 1 12397.2 569.138 39
 4 -16 -1 12619.3 667.939 30
 -4 16 1 11512.6 537.402 34
 4 16 -1 11865.5 563.708 34
 4 -16 -1 12426.6 602.48 27
 -4 16 1 11281.4 498.178 29
 3 16 -1 20492.5 745.846 18
 -3 16 1 19479.2 623.756 19
 -3 16 1 19850.2 633.476 18
 3 16 -1 19268.7 632.603 15
 3 16 -1 20399.6 698.008 22
 -3 16 1 20108.7 610.061 20
 3 16 -1 20147.3 708.657 19
 -3 16 1 20247.1 711.707 39
 3 16 -1 21261.4 766.223 45
 3 16 -1 22369.6 767.283 43
 3 16 -1 19813.7 739.392 34
 3 -16 -1 21955.1 855.542 30
 -3 16 1 20851.9 742.462 34
 3 -16 -1 20297.2 763.817 27
 -3 16 1 19688.6 640.96 29
 -2 16 1 1525.68 188.031 19
 2 16 -1 1676.25 201.28 22
 -2 16 1 1671.91 195.854 18
 2 16 -1 1418.91 203.395 19
 2 16 -1 1964.74 243.134 18
 -2 16 1 2163.58 252.624 10
 -2 -16 1 1768.88 272.669 7
 2 -16 -1 1817.95 282.28 7
 2 16 -1 1679.08 192.145 14
 -2 16 1 1970.54 223.766 43
 2 16 -1 1664.34 220.138 43
 2 16 -1 1774.61 234.845 45
 -2 16 1 1518.69 197.14 39
 -2 16 1 1784.89 232.674 34
 2 16 -1 1806.5 233.675 34
 -2 16 1 1481.82 195.487 28
 2 -16 -1 1837.19 235.408 27
 -2 16 1 1738.19 196.391 29
 2 16 -1 1859.85 210.18 32
 2 -16 -1 1582.16 236.501 30
 -1 16 1 2521.8 248.195 19
 1 16 -1 2634.81 262.554 19
 -1 16 1 2491.45 245.183 18
 1 16 -1 2410.14 255.331 18
 -1 16 1 2741.41 290.478 10
 1 -16 -1 2523.71 329.957 7
 -1 -16 1 2536.47 325.531 7
 -1 16 1 2544.96 263.868 43
 1 16 -1 2337.35 252.743 43
 -1 16 1 2412.36 258.282 28
 1 16 -1 2236.9 233.578 32
 1 -16 -1 2552.44 265.801 27
 -1 -16 1 2073.89 239.749 27
 -1 16 1 2387.86 263.849 34
 1 16 -1 2600.67 273.361 34
 0 16 -1 1544.07 205.437 18
 0 16 1 1552.78 200.806 19
 0 16 -1 1441.53 197.562 19
 0 -16 1 1239.69 197.107 27
 0 16 1 1337.23 184.861 18
 0 -16 -1 1387.78 247.786 7
 0 -16 1 1364.35 250.264 7
 0 16 1 1467.16 216.897 10
 0 16 1 1662.15 223.316 43
 0 16 -1 1573.84 205.192 43
 0 16 -1 1180.68 181.323 39
 0 16 1 1506.65 206.279 45
 0 16 -1 1439.62 212.141 34
 0 16 1 1419.29 202.147 28
 0 16 1 1377.3 207.215 34
 0 16 -1 1066.23 171.017 32
 -1 16 -1 388.913 122.557 19
 1 16 1 370.129 117.04 19
 -1 16 -1 317.66 98.3221 18
 1 16 1 589.679 136.854 18
 1 -16 1 462.837 135.71 27
 -1 -16 -1 305.001 114.955 7
 1 16 1 435.098 125.051 10
 1 -16 1 256.841 127.917 7
 1 16 1 365.143 119.855 43
 -1 16 -1 346.876 116.662 39
 1 16 1 195.242 99.3761 45
 -1 16 -1 241.45 92.6243 32
 1 16 1 310.026 112.511 28
 1 16 1 528.573 142.087 34
 -1 16 -1 535.74 133.758 34
 -2 16 -1 25807 757.461 19
 2 16 1 25942.5 740.425 15
 2 16 1 25601.4 804.32 18
 -2 16 -1 27213.1 777.975 18
 2 16 1 25507 756.564 22
 2 16 1 27430.7 830.578 19
 2 16 1 27015.2 789.856 14
 2 16 1 26917.5 836.176 45
 -2 16 -1 26496.4 827.348 39
 2 16 1 28584.9 879.84 43
 -2 16 -1 26777.3 768.651 49
 2 16 1 27154 851.935 28
 2 -16 1 27538.3 901.864 27
 2 16 1 27161.6 853.464 34
 -2 16 -1 26716.8 830.182 34
 3 16 1 23733.5 788.16 18
 -3 16 -1 22820.5 703.498 18
 3 16 1 22613.9 759.539 19
 3 16 1 22789.1 709.208 15
 -3 16 -1 22089.2 683.061 19
 3 16 1 23302 746.435 22
 3 16 1 21951.5 723.651 14
 -3 16 -1 23653.3 789.919 39
 3 16 1 24127.2 809.939 43
 -3 16 -1 23083.9 733.535 49
 3 16 1 23576.8 793.173 45
 3 16 1 23020.9 779.466 34
 3 -16 1 23270.4 830.045 27
 3 16 1 22993.3 783.629 28
 -3 16 -1 22013.9 730.377 34
 3 -16 1 23467.5 914.144 30
 4 16 1 181.01 105.365 18
 4 16 1 246.746 103.188 22
 4 -16 1 233.358 109.104 27
 -4 16 -1 172.906 82.3798 18
 4 16 1 77.1983 94.6136 15
 4 16 1 206.486 117.518 19
 4 16 1 55.0795 79.3047 14
 4 16 1 191.636 106.323 43
 4 16 1 156.968 88.9547 45
 -4 16 -1 279.123 101.642 49
 -4 16 -1 98.607 83.8969 39
 4 -16 1 343.463 155.076 30
 -4 16 -1 239.563 88.3884 29
 4 16 1 139.138 90.9112 28
 4 16 1 175.854 82.1612 34
 5 16 1 52332.9 1123.79 22
 5 16 1 49794.5 997.323 21
 5 16 1 52397.5 1089 15
 -5 16 -1 49364.2 974.671 18
 5 16 1 51574.4 1166.35 18
 5 16 1 48807.8 1073.66 14
 -5 16 -1 52593.7 1158.19 39
 5 16 1 51553.9 1175.63 45
 5 16 1 48217.9 982.736 41
 -5 16 -1 51389.8 1105.7 49
 5 16 1 52465 1176.52 43
 5 -16 1 51088 1347.95 30
 5 16 1 50309 1108.67 28
 5 -16 1 50628.8 1206.39 27
 -5 16 -1 51388.5 1023.19 29
 6 16 1 673.158 140.964 22
 6 16 1 380.379 96.4635 15
 -6 16 -1 403.189 93.2731 18
 6 -16 1 524.337 146.712 27
 -6 16 -1 691.592 113.481 20
 6 16 1 475.3 126.785 18
 6 16 1 484.856 121.876 14
 6 16 1 591.218 133.977 43
 -6 16 -1 473.93 122.758 49
 6 16 1 431.024 107.301 41
 6 16 1 497.382 138.111 45
 -6 16 -1 399.73 115.41 39
 -6 16 -1 559.681 118.67 29
 6 -16 1 411.168 144.382 30
 6 16 1 410.668 108.636 28
 7 16 1 24504.4 686.58 21
 7 16 1 24566.1 723.307 22
 7 16 1 23602 739.537 18
 7 16 1 23444.8 688.817 15
 -7 16 -1 22971.2 593.564 20
 7 16 1 21836.7 662.862 14
 7 16 1 23376.4 709.064 43
 -7 16 -1 24906.6 722.166 49
 -7 16 -1 22682.7 690.152 39
 7 16 1 23543.2 734.379 45
 7 16 1 23898.2 666.092 41
 7 -16 1 21865.4 804.149 30
 7 -16 1 22218.6 750.207 27
 -7 16 -1 23383.4 649.93 29
 8 -16 1 430.313 108.034 27
 8 16 1 350.317 98.7441 15
 8 16 1 413.405 100.741 22
 -8 16 -1 366.515 82.5254 20
 8 -16 1 194.93 90.0602 12
 8 16 1 426.418 94.104 14
 -8 16 -1 506.043 108.857 49
 8 16 1 360.268 104.353 45
 8 16 1 394.463 93.141 41
 8 16 1 366.92 95.0441 43
 8 -16 1 299.714 102.533 30
 -8 16 -1 392.252 95.1895 29
 9 16 1 15761.9 465.85 15
 -9 16 -1 14732.7 395.21 20
 9 16 1 15527 468.2 22
 9 16 1 13758.3 410.355 14
 9 -16 1 15372.8 471.06 12
 9 16 1 15083.5 476.746 45
 9 16 1 16345.4 471.27 41
 -9 16 -1 16409.2 454.186 29
 9 17 -1 76.3756 60.3952 15
 9 -17 -1 241.176 73.0326 27
 -9 17 1 193.078 56.6885 20
 9 17 -1 144.225 63.0388 22
 9 -17 -1 189.227 65.784 12
 9 17 -1 195.945 68.0375 43
 9 17 -1 190.633 64.5956 45
 9 17 -1 109.026 49.9133 41
 9 -17 -1 200.465 80.5715 30
 -9 17 1 218.382 67.0476 29
 -8 17 1 4143.64 242.164 20
 8 17 -1 4231.12 280.391 22
 8 17 -1 3714.9 268.892 18
 8 17 -1 3886.99 261.409 15
 8 17 -1 4971.97 274.686 21
 8 -17 -1 3399.16 255.912 12
 8 17 -1 4139.81 281.605 43
 8 17 -1 3932.53 273.442 45
 8 17 -1 4251.37 260.849 41
 -8 17 1 4209.74 258.138 29
 8 -17 -1 3704.35 317.393 30
 8 -17 -1 3904.68 291.274 27
 -7 17 1 30961.9 692.546 20
 7 17 -1 28793.5 675.965 21
 7 17 -1 30000.6 820.236 18
 7 17 -1 29946.6 790.864 22
 7 17 -1 30663.7 765.37 15
 7 17 -1 28849.4 797.172 45
 7 17 -1 29294.2 713.102 41
 7 17 -1 31294.2 831.123 43
 7 -17 -1 30629.2 967.282 30
 7 -17 -1 28963 841.384 27
 -7 17 1 31149.2 741.85 29
 6 17 -1 4467.2 281.052 21
 6 17 -1 4401.46 334.021 18
 6 17 -1 4657.44 330.683 22
 -6 17 1 4458.92 276.52 20
 6 17 -1 4429.64 307.321 15
 6 17 -1 4768.62 348.441 43
 6 17 -1 4099.6 277.381 41
 6 17 -1 4181.31 329.607 45
 6 17 -1 4168.51 302.692 34
 6 17 -1 4209.53 307.642 28
 6 -17 -1 3980.8 334.148 27
 6 -17 -1 4538.52 397.884 30
 -6 17 1 4180 294.199 29
 5 17 -1 142.31 95.2548 18
 5 17 -1 39.5469 70.9294 22
 -5 17 1 196.889 76.7529 20
 5 17 -1 176.561 91.8075 15
 5 -17 -1 135.091 109.429 27
 5 17 -1 152.362 83.3645 19
 -5 17 1 184.47 83.2743 39
 5 17 -1 148.144 99.9204 43
 5 17 -1 174.19 96.832 45
 5 17 -1 128.981 72.1985 34
 5 -17 -1 193.095 121.42 30
 -5 17 1 211.29 85.4814 29
 5 17 -1 63.457 74.3418 28
 4 17 -1 2373.37 243.435 22
 4 17 -1 2445.54 262.62 18
 4 17 -1 2150.99 241.008 19
 -4 17 1 2430.32 210.359 20
 4 17 -1 2496.17 233.369 15
 -4 17 1 2438.3 251.027 39
 4 17 -1 2681.98 277.211 43
 4 17 -1 2149.84 251.351 45
 -4 17 1 2230.37 219.019 29
 4 -17 -1 2540.7 279.855 27
 4 17 -1 2569.97 270.322 34
 4 17 -1 2324.1 252.725 28
 -4 17 1 2049.1 233.232 34
 4 -17 -1 2575.63 307.588 30
 3 -17 -1 1263.96 202.444 27
 3 17 -1 1193.68 193.96 18
 -3 17 1 1079.47 153.312 19
 3 17 -1 1047.94 153.165 15
 3 17 -1 945.333 164.756 19
 3 17 -1 1107.14 169.877 22
 3 17 -1 1315.12 197.528 45
 3 17 -1 1270.6 204.232 43
 -3 17 1 1058.53 169.638 39
 3 -17 -1 1321.28 220.462 30
 3 17 -1 1176.9 190.024 34
 -3 17 1 1125.83 162.061 29
 -3 17 1 1189.97 193.296 34
 2 17 -1 17515 674.535 18
 2 17 -1 16060.6 591.21 22
 2 17 -1 16625 641.313 19
 -2 17 1 15475.3 573.136 18
 -2 17 1 16498.5 595.081 19
 2 17 -1 16076.2 655.41 45
 -2 17 1 15308.2 601.184 39
 2 17 -1 17677.5 680.851 43
 -2 17 1 16480.4 650.433 43
 2 -17 -1 16854.8 737.323 30
 -2 17 1 16707.3 678.006 34
 -2 17 1 15843.8 605.857 28
 2 -17 -1 17057.7 688.663 27
 2 17 -1 17172.5 690.73 34
 1 17 -1 53213.7 1166.56 19
 -1 17 1 55124.9 1107.46 18
 1 17 -1 56533.6 1187.8 18
 -1 17 1 55967.1 1123.25 19
 1 17 -1 56793.1 1052.82 14
 1 17 -1 59538.5 1235.05 43
 -1 17 1 58429.6 1250.69 43
 1 17 -1 53556.2 1111.64 32
 -1 -17 1 54728.5 1167.28 27
 1 -17 -1 58187.3 1231.12 27
 -1 17 1 57613 1260.11 34
 -1 17 1 54338.2 1154 28
 1 -17 -1 59601.4 1357.99 30
 1 17 -1 57144.3 1250.73 34
 0 17 -1 4016.15 322.809 18
 0 17 -1 3900.82 309.573 19
 0 17 1 4256.63 323.859 19
 0 17 1 4236.6 320.603 18
 0 17 -1 4536.07 336.076 43
 0 17 -1 3663.4 298.383 39
 0 17 1 4403.73 356.195 43
 0 17 1 4220.07 324.651 45
 0 -17 1 4065.73 341.221 27
 0 17 1 4105.44 328.323 28
 0 17 1 3976.6 335.534 34
 0 17 -1 4814.59 365.597 34
 0 17 -1 3936.2 312.709 32
 1 17 1 21118.8 717.91 19
 1 17 1 20442.6 703.014 18
 -1 17 -1 21147.8 698.511 19
 -1 17 -1 19579.2 676.484 18
 1 17 1 20066.8 665.099 14
 1 17 1 21893.7 776.956 43
 1 17 1 21056.8 723.284 45
 -1 17 -1 20470 710.223 39
 1 -17 1 22116.4 794.383 27
 1 17 1 20455.3 732.243 28
 -1 17 -1 20764.3 744.132 34
 1 17 1 20193.6 747.53 34
 2 17 1 8131.01 451.098 19
 2 17 1 7396.36 436.17 18
 2 17 1 6967.8 387.841 22
 -2 17 -1 7177.75 402.204 18
 2 17 1 7124.49 384.873 15
 -2 17 -1 7312.47 403.839 19
 2 17 1 7812.25 420.764 14
 2 17 1 8105.63 477.178 43
 2 17 1 7491.11 441.211 45
 -2 17 -1 7614.6 441.974 39
 2 17 1 7521.66 452.468 28
 2 -17 1 7376.51 506.182 30
 2 -17 1 7692.22 477.192 27
 2 17 1 8038.05 467.029 34
 -2 17 -1 7633.38 443.568 34
 3 17 1 19008.7 651.273 22
 -3 17 -1 18875.6 632.883 18
 -3 17 -1 18373.4 613.118 19
 3 17 1 18700.4 688.987 18
 3 17 1 18569.9 629.282 15
 3 17 1 18961.3 682.373 19
 3 17 1 18263.1 649.596 14
 -3 17 -1 19296.1 702.805 39
 3 17 1 19505.9 708.85 45
 3 17 1 20024 738.942 43
 3 -17 1 19489.7 751.895 27
 -3 17 -1 18670 664.423 34
 3 17 1 18085.7 683.428 34
 3 -17 1 20719.1 848.77 30
 3 17 1 18728.4 699.763 28
 4 17 1 31323.9 882.124 18
 4 17 1 30486.4 810.709 15
 -4 17 -1 29374.4 760.493 18
 4 17 1 31313.9 844.146 22
 4 17 1 29596.7 815.277 14
 4 17 1 30062.9 882.695 45
 4 17 1 32330.9 925.06 43
 -4 17 -1 31500.2 890.228 39
 -4 17 -1 30201.8 825.216 49
 4 17 1 30398.7 865.506 28
 4 -17 1 31685 1045.19 30
 4 -17 1 29603.5 924.108 27
 4 17 1 29445 841.078 34
 -4 17 -1 29834 745.345 29
 5 17 1 2669.7 266.93 18
 5 17 1 2774.16 254.977 22
 -5 17 -1 2452.62 215.693 18
 5 17 1 2712.69 243.541 15
 5 17 1 2215.49 226.225 14
 5 17 1 2925.84 283.437 43
 -5 17 -1 2454.06 237.651 49
 -5 17 -1 2548.24 254.526 39
 5 17 1 2664.34 266.896 45
 5 17 1 2192.76 201.418 41
 5 -17 1 2470.73 297.205 30
 -5 17 -1 2559.54 224.473 29
 5 -17 1 2541.09 274.513 27
 5 17 1 2485.88 242.707 28
 6 17 1 26759.7 729.431 15
 6 17 1 28596.6 768.344 22
 6 17 1 27451.9 789.966 18
 6 17 1 25305.3 703.141 14
 6 17 1 27616.7 791.916 43
 6 17 1 25977 667.79 41
 -6 17 -1 28392.9 763.48 49
 -6 17 -1 27361.9 770.549 39
 6 17 1 28296.8 794.136 45
 6 17 1 26298.6 718.02 28
 6 -17 1 25820.9 885.608 30
 6 -17 1 26256.8 812.872 27
 -6 17 -1 26665.9 676.506 29
 7 17 1 1493.17 174.185 22
 -7 17 -1 1634.51 144.923 20
 7 17 1 1505 172.28 15
 7 17 1 1755.77 198.563 18
 7 17 1 1579.04 170.176 14
 7 17 1 1801.26 196.931 45
 7 17 1 1716.84 189.604 43
 7 17 1 1444.79 153.606 41
 7 -17 1 1779.22 220.346 30
 -7 17 -1 1782.69 170.838 29
 7 -17 1 1562.19 191.836 27
 -8 17 -1 9916.09 318.29 20
 8 17 1 11272.3 408.061 15
 8 17 1 10657.4 404.289 22
 8 -17 1 10311 399.01 12
 8 17 1 9734.77 355.238 14
 8 17 1 10348.5 410.004 45
 8 17 1 11357.2 391.145 41
 8 17 1 10509.1 400.658 43
 8 -17 1 8870.64 403.882 30
 -8 17 -1 11146 378.586 29
 8 -17 1 9532.48 401.941 27
 9 17 1 -17.0076 41.5915 22
 9 -17 1 -29.4621 40.5212 12
 9 17 1 3.06781 39.5896 45
 -9 17 -1 29.0137 37.0442 29
 9 18 -1 -14.5979 40.1411 22
 9 18 -1 62.3109 47.4326 15
 -9 18 1 58.8795 37.8859 29
 8 18 -1 9556.02 375.272 22
 8 18 -1 9484.48 364.121 15
 -8 18 1 8974.16 309.365 20
 8 18 -1 9287.41 377.693 18
 8 -18 -1 8776.95 345.724 12
 8 18 -1 9836.14 394.657 43
 8 18 -1 9416.66 337.627 41
 8 18 -1 8654.22 355.951 45
 -8 18 1 9556.78 348.285 29
 -8 18 1 7792.84 306.749 31
 8 -18 -1 8692.78 389.854 27
 8 -18 -1 8961.39 434.361 30
 -7 18 1 31918.4 636.497 20
 7 18 -1 33252.1 759.765 22
 7 18 -1 32248 723.643 15
 7 18 -1 32748.3 780.999 18
 7 18 -1 32832.9 791.302 43
 7 18 -1 31496.9 762.853 45
 7 18 -1 31412.2 664.589 41
 7 -18 -1 32831.1 916.862 30
 7 -18 -1 32120 823.665 27
 -7 18 1 32278.5 695.07 29
 6 18 -1 17036.3 606.41 18
 6 18 -1 16885.1 550.851 15
 6 18 -1 16610.9 568.555 22
 -6 18 1 16340.6 483.015 20
 6 18 -1 16970.1 602.887 45
 6 18 -1 17426.1 620.579 43
 6 18 -1 15988.2 492.42 41
 6 18 -1 15306.3 535.93 34
 -6 18 1 16808.6 532.078 29
 6 -18 -1 16785.5 633.658 27
 6 18 -1 15582.3 544.478 28
 6 -18 -1 16438.3 696.236 30
 5 18 -1 17731.9 612.968 19
 5 18 -1 18012.8 611.73 22
 5 18 -1 18313 653.868 18
 -5 18 1 17632.9 521.496 20
 5 18 -1 17613.2 577.844 15
 5 18 -1 17899 648.734 45
 5 18 -1 19218.7 682.885 43
 -5 18 1 17349.9 558.489 29
 5 18 -1 17377.9 616.244 28
 5 -18 -1 18526.7 691.156 27
 5 18 -1 17547.8 621.938 34
 5 -18 -1 17646.2 740.439 30
 4 18 -1 74.2148 73.1367 19
 4 18 -1 -44.2225 78.1594 15
 4 18 -1 199.215 94.8367 18
 4 18 -1 122.944 78.29 22
 4 -18 -1 144.297 94.0144 27
 4 18 -1 269.962 116.241 43
 -4 18 1 106.755 75.8236 39
 4 18 -1 133.828 81.5825 45
 4 18 -1 115.224 72.5358 28
 4 -18 -1 178.305 111.371 30
 4 18 -1 284.856 108.738 34
 -4 18 1 101.195 82.2777 34
 -4 18 1 130.774 64.2103 29
 3 18 -1 1641.46 194.91 22
 3 18 -1 1907.25 225.869 18
 3 18 -1 1712.27 210.265 19
 -3 18 1 1581.37 198.088 39
 3 18 -1 1590.91 209.589 45
 -3 18 1 2578.46 259.847 34
 3 -18 -1 1772.14 225.961 27
 3 18 -1 1627.13 214.555 28
 3 18 -1 1747.85 223.722 34
 3 -18 -1 2010.75 264.288 30
 -3 18 1 1696.28 181.394 29
 -2 18 1 6632.77 369.081 19
 2 18 -1 7043.45 417.861 18
 2 18 -1 6405.69 358.938 22
 -2 18 1 6310.18 358.308 18
 2 18 -1 6664.19 400.415 19
 -2 18 1 6316.45 375.059 39
 -2 18 1 6817.83 381.002 45
 -2 18 1 6800.95 409.131 43
 2 18 -1 7206.16 427.027 45
 2 18 -1 7355.48 433.248 43
 2 -18 -1 7346.18 483.946 30
 2 18 -1 6593.75 415.09 28
 -2 18 1 6893.63 425.664 34
 2 18 -1 6818.75 437.701 34
 2 -18 -1 7137.69 438.509 27
 -2 18 1 6265.36 372.46 28
 -1 18 1 2027.31 217.054 19
 1 18 -1 2050.79 232.865 18
 1 18 -1 1667.79 207.245 19
 -1 18 1 1811.99 203.507 18
 -1 18 1 1754.52 207.808 45
 1 18 -1 2047.53 233.091 45
 -1 18 1 2132.73 241.506 43
 1 18 -1 2138.97 238 43
 -1 18 1 1977.62 221.46 28
 -1 18 1 1863.59 233.099 34
 1 18 -1 1945.12 211.331 32
 1 18 -1 2050.86 248.033 34
 -1 -18 1 1723 206.141 27
 1 -18 -1 2133.43 241.661 27
 1 -18 -1 1942.25 254.899 30
 0 18 -1 15309.2 595.766 19
 0 18 1 15026.2 581.673 18
 0 18 1 15291.1 594.316 19
 0 18 -1 15366.6 596.816 18
 0 18 1 15502.3 565.843 14
 0 18 1 14979.3 586.416 45
 0 18 1 15661.3 650.124 43
 0 -18 -1 16439.8 693.775 30
 0 -18 1 14676.8 615.943 27
 0 18 -1 15997.1 651.806 34
 0 18 1 14931.6 609.345 28
 0 18 1 15169.5 637.258 34
 1 18 1 29231 819.518 18
 -1 18 -1 28144.6 787.256 18
 -1 18 -1 28976.6 799.484 19
 1 18 1 30046.1 833.548 19
 1 18 1 28940 773.096 14
 -1 18 -1 28329.5 807.244 39
 1 18 1 28990.6 824.333 45
 1 18 1 30331.7 902.826 43
 1 -18 1 31175 1002.97 30
 1 18 1 29618.5 865.321 28
 1 18 1 28793.1 873.596 34
 1 -18 1 29129.8 892.083 27
 -1 18 -1 30301.6 881.324 34
 2 18 1 26935.3 796.012 18
 -2 18 -1 28050.4 768.787 18
 2 18 1 26289 714.228 22
 2 18 1 26220 699.758 15
 -2 18 -1 27218.8 751.475 19
 2 18 1 28072.9 806.645 19
 2 18 1 27273.3 757.284 14
 -2 18 -1 26891.6 795.639 39
 2 18 1 29427.7 881.397 43
 2 18 1 27294.6 805.721 45
 2 -18 1 29060.1 971.096 30
 2 18 1 27652.8 841.437 34
 2 18 1 27844.2 833.507 28
 2 -18 1 28750.4 893.118 27
 -2 18 -1 26854.5 809.963 34
 -3 18 -1 16559.8 572.219 18
 3 18 1 16499.6 614.494 19
 3 18 1 15817.5 554.161 15
 -3 18 -1 15864.1 548.037 19
 3 18 1 16171.9 574.614 22
 3 18 1 16254.1 619.667 18
 3 18 1 15816.9 575.719 14
 -3 18 -1 15963.1 617.393 39
 3 18 1 18470.1 695.521 43
 3 18 1 17015.2 636.707 45
 3 -18 1 17917.1 764.296 30
 3 18 1 16475.5 634.151 28
 3 -18 1 17343.4 687.055 27
 3 18 1 16124.9 627.19 34
 -3 18 -1 15713.3 584.009 34
 -4 18 -1 15342.8 524.139 18
 4 18 1 16137 603.892 18
 4 18 1 16000.2 557.565 15
 4 18 1 16703.8 581.182 22
 4 18 1 15717.5 560.862 14
 4 18 1 17943.3 669.423 43
 4 18 1 16447 618.999 45
 -4 18 -1 16812.4 625.759 39
 4 -18 1 17098.2 740.591 30
 4 -18 1 16244.6 653.562 27
 4 18 1 16774 616.082 28
 4 18 1 15699.4 593.783 34
 5 18 1 2399.73 218.942 15
 5 18 1 2255.26 216.913 22
 -5 18 -1 2110.27 186.578 18
 5 18 1 2416.12 233.488 18
 5 18 1 2445.64 216.423 14
 -5 18 -1 2170.28 221.949 39
 5 18 1 2376.71 231.346 45
 5 18 1 2475.27 245.663 43
 5 -18 1 2291.93 245.237 27
 5 18 1 2284.41 220.322 28
 5 -18 1 2310.95 269.526 30
 -5 18 -1 2293.6 191.71 29
 6 18 1 11547 446.095 15
 6 18 1 11297.6 449.612 22
 6 18 1 11954.3 483.414 18
 6 18 1 10725.5 414.947 14
 -6 18 -1 11561.3 472.147 39
 6 18 1 11712.9 484.71 43
 6 18 1 10843.1 387.928 41
 6 18 1 11283 470.323 45
 -6 18 -1 11088.6 396.368 29
 6 -18 1 11255.9 538.654 30
 6 -18 1 11537.5 505.804 27
 6 18 1 10712 422.24 28
 7 18 1 22985.3 589.514 22
 7 18 1 22721.2 578.253 15
 7 -18 1 21253.3 574.854 12
 7 18 1 20059.5 505.443 14
 7 18 1 22713.9 610.355 43
 7 18 1 22458.9 602.359 45
 7 18 1 22473.9 524.51 41
 -7 18 -1 22380.1 522.993 29
 7 -18 1 19933.9 633.929 30
 7 -18 1 22022.1 628.502 27
 8 18 1 2618.48 180.455 22
 8 18 1 2791.08 190.745 15
 8 18 1 2384.39 173.736 45
 -8 18 -1 2348.04 151.926 29
 8 19 -1 34937.4 599.738 15
 8 19 -1 35482.3 623.26 22
 8 19 -1 35867.1 658.242 43
 8 -19 -1 32833.1 702.013 30
 8 -19 -1 33310.7 655.071 27
 -7 19 1 -7.00358 38.2668 20
 7 19 -1 -0.83367 51.1361 18
 7 19 -1 70.8545 53.5317 22
 7 -19 -1 -85.4848 68.8168 27
 7 19 -1 -114.838 72.2212 15
 7 19 -1 -13.6532 52.0192 45
 7 19 -1 26.8193 59.2522 43
 7 -19 -1 -53.1224 75.7991 30
 -7 19 1 -72.3287 52.9126 29
 6 19 -1 839.229 112.098 15
 6 19 -1 839.408 136.2 18
 6 -19 -1 905.063 143.451 27
 -6 19 1 867.316 101.493 20
 6 19 -1 791.848 121.047 22
 6 19 -1 978.709 147.773 43
 6 -19 -1 921.738 137.006 38
 6 19 -1 882.808 133.456 45
 -6 19 1 817.641 110.662 29
 6 19 -1 957.193 126.006 28
 6 -19 -1 763.616 154.519 30
 5 19 -1 8257.62 362.901 15
 5 19 -1 8559.96 413.797 18
 5 19 -1 8269.4 384.786 22
 5 19 -1 8272.25 406.584 45
 5 19 -1 9312.39 441.866 43
 5 19 -1 8352.3 399.856 34
 5 -19 -1 8707.34 442.631 27
 5 19 -1 8113.79 391.821 28
 -5 19 1 8249.3 350.105 29
 5 -19 -1 8343.75 474.488 30
 4 19 -1 616.295 129.477 19
 4 -19 -1 389.653 115.689 27
 4 19 -1 247.769 80.2022 22
 4 19 -1 427.306 111.247 18
 4 19 -1 273.569 75.0521 15
 4 19 -1 469.697 119.569 45
 4 19 -1 298.838 99.8987 43
 -4 19 1 311.347 96.0412 34
 4 -19 -1 262.488 115.917 30
 4 19 -1 384.289 103.332 28
 -4 19 1 307.79 77.2299 29
 4 19 -1 479.12 122.386 34
 3 19 -1 21362.5 684.187 18
 3 19 -1 19904.6 600.873 22
 3 19 -1 21068.6 665.01 19
 3 19 -1 21191.8 694.218 43
 3 19 -1 21344.9 692.618 45
 -3 19 1 19778.9 623.901 39
 -3 19 1 19975 593.157 45
 3 -19 -1 21093.2 781.498 30
 3 19 -1 20384.5 677.771 28
 3 -19 -1 21662.9 724.817 27
 -3 19 1 21016.2 685.607 34
 3 19 -1 21439.7 717.121 34
 2 19 -1 82573.7 1349.43 18
 -2 19 1 77704.4 1184.69 19
 -2 19 1 74263.2 1152.88 18
 2 19 -1 83685.7 1337.08 19
 2 19 -1 83209.7 1369.96 43
 -2 19 1 77070.7 1213.13 45
 2 19 -1 81688.1 1362.46 45
 2 19 -1 82140.7 1384.11 28
 2 -19 -1 80909.3 1383.39 27
 -2 19 1 75778.4 1213.53 28
 -2 19 1 81218.5 1393.38 34
 2 19 -1 84102.1 1443.81 34
 2 -19 -1 81284.7 1519.84 30
 -1 19 1 1572.99 184.924 19
 1 19 -1 1570.02 191.208 18
 -1 19 1 1548.8 181.142 18
 1 19 -1 1483.49 185.617 19
 1 19 -1 1767.22 204.568 43
 1 19 -1 1581.26 195.196 45
 -1 19 1 1639.1 202.066 43
 -1 19 1 1403.2 174.109 45
 -1 19 1 1424.52 180.807 28
 1 19 -1 1470.22 195.571 28
 -1 19 1 1497.55 197.718 34
 1 19 -1 1657.22 213.311 34
 1 -19 -1 1643.32 227.713 30
 1 -19 -1 1406.34 179.825 27
 0 19 -1 1950.18 207.06 19
 0 19 1 1800.55 194.731 18
 0 19 -1 1689.68 196.717 18
 0 19 1 1905.14 205.962 19
 0 19 1 2097.2 206.139 14
 0 19 1 1758.93 198.663 45
 0 19 1 1781.75 219.839 43
 0 19 -1 1947.33 212.464 45
 0 19 1 2057.86 236.404 34
 0 19 1 1788.59 208.077 28
 0 19 -1 2257.14 232.867 28
 0 19 -1 1676.79 214.313 34
 0 -19 -1 1962.14 236.57 30
 0 -19 1 1767.45 206.111 27
 0 -19 1 1948.21 247.756 30
 -1 19 -1 1239.02 174.879 18
 1 19 1 1123.43 165.165 19
 -1 19 -1 1277.24 171.369 19
 1 19 1 1433.69 180.972 18
 1 19 1 1201.14 156.303 14
 -1 19 -1 1117.55 162.596 39
 1 19 1 1187.85 169.443 45
 1 19 1 1261.08 189.052 43
 -1 -19 -1 1382.53 193.085 30
 -1 19 -1 1121.04 160.512 28
 -1 19 -1 1053.42 170.332 34
 1 19 1 1220.31 176.036 28
 1 19 1 1341.74 197.417 34
 1 -19 1 1402 220 30
 1 -19 1 1138.16 178.496 27
 -2 19 -1 28855.5 734.326 19
 2 19 1 28316.4 763.304 18
 -2 19 -1 28536.9 734.662 18
 2 19 1 30054.8 792.754 19
 2 19 1 27975.6 724.623 14
 -2 19 -1 28507.1 770.594 39
 2 19 1 30281.9 857.458 43
 2 19 1 28863.5 780.749 45
 2 19 1 29533 835.574 34
 2 19 1 29306.4 816.089 28
 -2 19 -1 29341.6 799.937 34
 2 -19 1 30030.7 864.086 27
 -2 19 -1 26535.6 720.411 28
 2 -19 1 30923.1 951.683 30
 -3 19 -1 22611.3 629.383 18
 3 19 1 21868.9 668.838 18
 3 19 1 21646.3 599.356 15
 -3 19 -1 21588.7 596.872 19
 3 19 1 22561.2 622.81 22
 3 19 1 21891.6 628.947 14
 3 19 1 24331.2 756.185 43
 -3 19 -1 22235 684.255 39
 3 19 1 23096.7 688.7 45
 3 -19 1 24070.3 830.2 30
 3 19 1 21371.2 683.177 34
 3 19 1 22439.4 696.611 28
 3 -19 1 23563.4 759.324 27
 -3 19 -1 21032.2 634.377 34
 -4 19 -1 41833.1 802.717 18
 4 19 1 42469.3 831.001 15
 4 19 1 44109.1 864.833 22
 4 19 1 44160 922.724 18
 4 19 1 41343 830.483 14
 4 19 1 43943.7 930.745 45
 -4 19 -1 44414.8 945.498 39
 4 19 1 46890.6 1020.62 43
 4 19 1 42682.4 900.284 34
 4 -19 1 46173.3 1028.26 27
 4 -19 1 44786.7 1100.39 30
 4 19 1 43892.3 927.112 28
 5 19 1 5302.96 290.411 15
 5 19 1 5012.21 285.434 22
 5 19 1 4920.63 299.968 18
 5 19 1 4549.85 262.042 14
 -5 19 -1 5025.55 305.508 39
 5 19 1 5426.18 332.565 43
 5 19 1 4983.08 302.835 45
 5 19 1 4855.61 287.296 28
 5 -19 1 4960.01 325.089 27
 5 -19 1 5042.3 352.381 30
 6 19 1 459.496 89.0805 22
 6 19 1 500.334 100.278 18
 6 19 1 808.437 125.482 15
 6 -19 1 595.726 114.863 27
 6 19 1 332.299 69.4364 14
 6 19 1 405.176 100.134 43
 6 19 1 487.309 97.8094 45
 6 19 1 468.028 86.5271 28
 6 -19 1 500.909 110.825 30
 -6 19 -1 441.769 75.4601 29
 7 -19 1 80.7584 51.0852 27
 7 19 1 81.4918 43.862 22
 7 -19 1 115.973 62.4554 12
 7 19 1 114.748 60.257 43
 7 19 1 89.6103 44.473 45
 7 -19 1 79.4735 49.8659 30
 6 20 -1 11011.6 346.849 15
 6 20 -1 10969 368.225 22
 6 20 -1 11429.5 395.152 18
 6 20 -1 11727.3 419.293 43
 6 20 -1 10959.6 383.11 45
 6 -20 -1 11340.5 459.384 30
 6 -20 -1 11669.5 431.658 27
 -6 20 1 10929.2 377.064 31
 -6 20 1 10910.9 327.884 29
 6 20 -1 10106.4 339.025 28
 5 20 -1 12254.7 383.237 15
 5 20 -1 12808.6 451.622 18
 5 20 -1 12278.8 413.372 22
 5 20 -1 13626.7 483.57 43
 5 -20 -1 11675.6 456.083 38
 5 20 -1 12651.9 447.661 45
 5 -20 -1 13398.5 495.152 27
 5 -20 -1 12745.9 523.537 30
 5 20 -1 12002.3 420.8 28
 5 20 -1 12026.6 428.571 34
 -5 20 1 12452.1 374.741 29
 4 20 -1 16192.1 485.743 22
 4 20 -1 17515 552.602 18
 4 20 -1 17043.6 547.561 45
 4 20 -1 17795.5 572.425 43
 4 -20 -1 18042.2 597.226 27
 4 20 -1 16777.8 540.328 28
 4 20 -1 16861.7 552.438 34
 -4 20 1 16338.5 517.712 34
 4 -20 -1 16671.5 624.38 30
 3 20 -1 40039.1 856.492 18
 3 20 -1 37123.8 730.653 22
 3 20 -1 40723.2 844.799 19
 3 20 -1 40591.4 888.871 43
 -3 20 1 36507.2 731.687 45
 3 20 -1 38974.1 852.889 45
 3 -20 -1 39951.9 901.231 27
 -3 20 1 37405.5 842.531 34
 3 -20 -1 40239.3 990.525 30
 3 20 -1 41662.6 916.63 34
 3 20 -1 39382.3 862.438 28
 2 20 -1 121.228 68.4906 18
 2 20 -1 85.507 76.7627 19
 -2 20 1 113.985 59.0533 19
 2 -20 -1 101.813 70.3908 27
 -2 20 1 109.632 63.7942 14
 -2 20 1 76.6598 50.8434 45
 2 20 -1 261.546 93.7955 43
 2 20 -1 28.6929 70.3433 45
 2 -20 -1 33.9993 80.6115 30
 -2 20 1 50.3789 61.1604 28
 2 20 -1 65.1875 68.996 34
 -2 20 1 64.6901 68.0624 34
 2 20 -1 53.5902 70.964 28
 -1 20 1 9807.43 399.636 18
 -1 20 1 10472.5 422.325 19
 1 20 -1 10982.3 453.775 19
 1 20 -1 10612.4 451.514 18
 -1 20 1 10811.8 411.178 14
 1 20 -1 10945.8 459.003 45
 -1 20 1 10536.8 464.71 43
 1 20 -1 10475.5 444.249 43
 -1 20 1 10294.6 420.56 45
 1 20 -1 11675.6 503.446 34
 -1 -20 1 12306.1 550.644 30
 -1 20 1 10638.6 439.782 28
 1 -20 -1 11595.4 536.424 30
 -1 20 1 11476.2 504.565 34
 1 20 -1 11011.6 472.776 28
 0 20 1 880.859 131.371 18
 0 -20 1 630.353 124.764 27
 0 20 -1 707.867 121.513 18
 0 20 1 718.531 124.125 19
 0 20 -1 690.493 129.123 19
 0 20 1 782.118 121.017 14
 0 20 1 853.539 146.774 43
 0 20 1 630.036 115.899 45
 0 20 -1 693.949 128.652 45
 0 20 -1 834.32 139.928 28
 0 -20 -1 754.05 144.876 30
 0 -20 1 888.827 165.135 30
 0 20 1 747.099 141.391 34
 0 20 1 572.292 113.1 28
 0 20 -1 995.926 158.7 34
 -1 20 -1 235.737 82.1193 18
 1 20 1 151.49 77.7349 19
 1 -20 1 208.634 85.8014 27
 1 20 1 67.8342 59.0852 18
 -1 20 -1 200.463 72.6781 19
 1 20 1 207.246 77.9073 14
 1 20 1 339.655 110.908 43
 -1 20 -1 161.526 79.9146 45
 -1 20 -1 244.296 75.0361 39
 1 20 1 180.642 75.6955 45
 -1 20 -1 81.6954 73.7441 28
 1 20 1 112.913 73.4353 28
 -1 20 -1 203.108 91.0563 34
 -1 -20 -1 162.406 83.1066 30
 1 20 1 257.729 95.0743 34
 1 -20 1 242.609 108.573 30
 -2 20 -1 32307.4 722.855 18
 -2 20 -1 31445.7 700.177 19
 2 20 1 31961.3 743.831 18
 2 20 1 30555.8 689.395 14
 2 20 1 34649.9 850.439 43
 -2 20 -1 33425.7 751.352 45
 2 20 1 31831.6 749.477 45
 -2 20 -1 31463.5 740.338 39
 -2 20 -1 31097 700.675 28
 2 20 1 33210 797.602 28
 -2 20 -1 32311.4 771.784 34
 2 -20 1 33180.1 836.062 27
 2 -20 1 34758.8 935.434 30
 2 20 1 32502.1 808.808 34
 3 20 1 4226.7 241.879 22
 -3 20 -1 4596.71 259.67 18
 -3 20 -1 4512.09 247.096 19
 3 20 1 4505.85 279.351 18
 3 20 1 4347.98 253.097 14
 3 20 1 4314.32 273.395 45
 -3 20 -1 4623.91 284.302 39
 3 20 1 4698.35 312.16 43
 3 20 1 4652.52 291.127 28
 3 -20 1 4511.15 332.581 30
 3 20 1 4437.98 286.614 34
 3 -20 1 4794.36 315.83 27
 4 20 1 3926.11 251.658 18
 -4 20 -1 3858.77 217.63 18
 4 20 1 4037.8 233.811 22
 4 20 1 3770.68 224.173 14
 4 20 1 4606.12 297.787 43
 4 20 1 3786.84 247.452 45
 -4 20 -1 4013.93 258.262 39
 4 20 1 3955.49 246.745 34
 4 20 1 4164.16 259.837 28
 4 -20 1 4312.38 291.116 27
 4 -20 1 4001.46 302.538 30
 5 20 1 16536.9 477.819 18
 5 20 1 16510.8 448.147 22
 5 20 1 14804.6 397.551 14
 5 20 1 17548.3 530.079 43
 5 20 1 16075.8 470.064 45
 5 -20 1 15898.4 550.134 30
 5 20 1 16080.8 454.281 28
 5 -20 1 17300.2 536.065 27
 6 20 1 796.999 94.9013 22
 6 -20 1 589.854 98.0428 12
 6 20 1 954.516 118.922 43
 6 20 1 702.515 94.3748 45
 6 -20 1 887.206 116.91 27
 5 21 -1 2628.15 178.323 18
 5 21 -1 2753.21 195.339 43
 5 21 -1 2444.14 169.976 45
 5 -21 -1 2627.71 209.551 30
 -5 21 1 2420.78 170.409 31
 5 -21 -1 2562.61 188.84 27
 4 21 -1 31048.9 641.796 18
 4 21 -1 28205.2 531.823 22
 -4 21 1 31561.4 562.182 14
 4 21 -1 32339 688.186 43
 4 -21 -1 29837.5 691.377 38
 4 21 -1 29895.8 631.497 45
 -4 21 1 28345.4 614.843 31
 4 -21 -1 32039.5 696.289 27
 4 21 -1 30146.8 630.273 28
 -4 21 1 27074.9 566.318 34
 4 -21 -1 31595.6 753.104 30
 4 21 -1 30676.6 657.023 34
 3 21 -1 8591.4 354.129 18
 -3 21 1 8313.31 305.304 14
 3 21 -1 8311.83 357.901 43
 3 21 -1 8216.46 348.264 45
 -3 21 1 7553.16 327.795 31
 3 -21 -1 8189.05 359.925 27
 -3 21 1 8317.91 355.872 34
 3 21 -1 8137.44 366.28 34
 3 21 -1 8480.07 357.268 28
 3 -21 -1 8097.76 399.49 30
 -3 -21 1 8187.59 364.64 30
 2 21 -1 6683.63 319.93 18
 2 21 -1 7062.36 325.232 19
 -2 21 1 6638.2 283.046 14
 2 21 -1 6804.33 325.541 43
 2 21 -1 6744.89 323.202 45
 -2 21 1 6002.07 275.86 45
 2 -21 -1 6415.58 309.49 27
 -2 -21 1 6879.83 359.701 30
 2 -21 -1 6776.54 369.692 30
 -2 21 1 6592.05 334.036 34
 -2 21 1 6316.92 280.17 28
 -2 21 1 5999.5 296.346 31
 2 21 -1 6753.41 344.54 34
 2 21 -1 6697.5 330.328 28
 -1 21 1 4388.42 235.822 18
 1 21 -1 4278.15 258.282 18
 1 21 -1 4556.89 265.214 19
 -1 21 1 4363.74 234.886 14
 -1 21 1 4286.95 243.865 45
 1 21 -1 4583.55 269.681 45
 -1 21 1 4481.84 254.936 28
 -1 21 1 4105.98 237.685 31
 -1 21 1 4869.66 298.076 34
 1 21 -1 4887.94 297.409 34
 1 -21 -1 4836.93 313.313 30
 1 21 -1 4559.86 274.827 28
 -1 -21 1 5131.22 325.272 30
 0 21 1 22055.9 542.335 18
 0 21 -1 23424.1 591.184 19
 0 21 -1 22660.6 580.46 18
 0 21 1 22197.5 529.21 14
 0 21 -1 22528.5 589.619 45
 0 21 1 22143 610.891 43
 0 21 1 22422.9 563.563 45
 0 21 -1 23741.2 643.213 34
 0 21 1 22657.5 591.288 28
 0 -21 -1 23425.2 657.601 30
 0 -21 1 24138.5 710.821 30
 0 21 1 24345.4 660.529 34
 0 21 -1 23069.3 597.609 28
 -1 21 -1 14229.2 446.416 18
 -1 21 -1 14660.2 449.789 19
 1 21 1 13069.9 423.442 18
 1 21 1 13583.6 411.076 14
 1 21 1 14474.4 500.762 43
 1 21 1 13335.8 437.904 45
 -1 21 -1 14228.1 457.655 45
 1 21 1 14577.1 480.411 28
 -1 21 -1 14185.3 448.346 28
 1 21 1 14735.7 510.838 34
 -1 21 -1 14708.9 490.947 34
 1 -21 1 14048.9 477.1 27
 1 -21 1 15257.6 565.593 30
 2 21 1 22446 548.3 18
 -2 21 -1 22405.3 517.842 19
 -2 21 -1 22080.3 527.839 18
 2 21 1 21066.7 497.493 14
 2 21 1 22273.1 557.388 45
 2 21 1 24089.6 642.951 43
 -2 21 -1 22698.6 554.578 45
 2 21 1 22995.3 611.223 34
 2 21 1 23711.1 598.597 28
 2 -21 1 23760.6 692.779 30
 2 -21 1 23261.6 623.593 27
 -2 21 -1 21887.9 560.828 34
 3 21 1 3931.49 225.79 18
 -3 21 -1 3729.33 201.112 18
 3 21 1 3630.98 197.903 14
 3 21 1 4199.25 262.384 43
 -3 21 -1 3901.75 217.293 45
 3 21 1 3968.91 230.909 45
 3 21 1 3939.15 239.883 34
 3 -21 1 4252.92 263.584 27
 3 -21 1 4215.3 286.069 30
 3 21 1 4032.33 239.124 28
 4 21 1 18236.3 455.188 18
 4 21 1 17807 452.878 45
 4 21 1 19312.6 524.015 43
 4 -21 1 18685.3 516.928 27
 4 21 1 18814.6 467.422 28
 4 -21 1 17502.1 540.665 30
 3 22 -1 7070.79 272.326 45
 3 22 -1 7141.82 276.448 28
 2 22 -1 11167 349.161 18
 2 22 -1 10917.5 350.949 45
 2 22 -1 10884.1 356.857 28
 -2 22 1 10899.7 367.541 34
 2 22 -1 11054.8 380.799 34
 1 22 -1 455.232 77.5884 18
 -1 22 1 441.925 69.3797 14
 1 22 -1 508.093 84.1681 45
 1 22 -1 638.912 99.9678 34
 1 22 -1 499.758 82.7244 28
 -1 -22 1 525.912 100.192 30
 -1 22 1 577.833 95.096 34
 0 22 -1 778.166 96.0639 19
 0 22 -1 670.092 90.5039 18
 0 22 -1 554.13 89.1749 45
 0 22 -1 672.969 101.681 34
 0 22 -1 788.867 98.3639 28
 0 22 1 580.254 96.2336 34
 0 -22 1 490.639 93.2437 30
 0 22 1 737.161 95.4276 28
 -1 22 -1 342.07 69.2116 45
 1 22 1 292.03 62.1712 45
 1 -22 1 240.507 70.1748 30
 1 22 1 355.322 72.405 28
 1 22 1 369.697 78.9579 34
 -1 22 -1 284.275 64.3875 34
 2 22 1 38.9989 40.9159 28
 2 -22 1 94.15 61.6969 30
 15 0 -2 11.9818 47.5609 23
 15 0 -2 -47.2816 73.3549 36
 15 0 -2 149.24 59.4974 33
 15 0 -2 61.0938 54.4472 35
 14 0 -2 15875.8 488.273 23
 14 0 -2 16944.6 578.334 36
 14 0 -2 16651 554.504 35
 14 0 -2 15741.2 540.398 33
 13 0 -2 343.4 99.2283 23
 13 0 -2 189.214 101.123 51
 13 0 -2 143.778 92.8935 36
 13 0 -2 245.809 94.2051 33
 13 0 -2 215.625 102.942 35
 12 0 -2 22181.6 671.457 23
 12 0 -2 24311.7 704.024 26
 12 0 -2 23017 741.453 44
 12 0 -2 22169.8 752.835 51
 12 0 -2 22338.4 729.225 35
 12 0 -2 23301.5 768.858 36
 12 0 -2 22437.9 733.093 33
 11 0 -2 108072 1484.89 23
 11 0 -2 113432 1509.97 26
 11 0 -2 114508 1966.04 5
 11 0 -2 111031 1663.69 51
 11 0 -2 113748 1621.59 44
 11 0 -2 108016 1626.95 36
 11 0 -2 107872 1591.87 33
 11 0 -2 110685 1599.83 35
 10 0 -2 132575 1587.72 23
 10 0 -2 142772 2085.61 5
 10 0 -2 127901 1730.39 51
 10 0 -2 139357 1718.33 44
 10 0 -2 133873 1690.37 35
 10 0 -2 135137 1728.98 36
 10 0 -2 140110 1729.8 33
 9 0 -2 19194 715.05 5
 8 0 -2 66786.8 1220.92 5
 7 0 -2 6971.66 333.236 6
 -7 0 2 7424.24 314.4 4
 7 0 -2 7283.84 369.476 5
 6 0 -2 386472 2389.48 5
 -6 0 2 388943 2045.08 4
 5 0 -2 46120.6 740.534 5
 5 0 -2 45912 710.616 6
 5 0 -2 47618.3 664.975 7
 -5 0 2 46873 628.194 4
 4 0 -2 14827.6 349.975 7
 4 0 -2 15466.9 402.146 2
 -4 0 2 15722.6 317.717 4
 -4 0 2 15255.1 391.689 2
 4 0 -2 14627.1 363.979 5
 -3 0 2 111.986 39.283 2
 3 0 -2 263.001 53.6641 7
 2 0 -2 118541 812.776 2
 -2 0 2 120162 821.787 2
 0 0 2 460414 923.494 1
 -1 0 -2 639425 2077.47 8
 1 0 2 577509 1083.08 2
 -2 0 -2 38172.7 543.195 8
 2 0 2 39765.9 543.474 6
 2 0 2 40221.8 589.345 10
 2 0 2 36566.4 357.011 2
 -2 0 -2 37590.5 268.024 1
 3 0 2 3666.7 202.983 5
 3 0 2 4262.34 227.251 10
 -3 0 -2 3680.9 112.322 1
 3 0 2 3851.19 188.512 6
 -3 0 -2 3492.52 177.235 8
 3 0 2 3814.71 146.832 2
 4 0 2 187843 1451.32 6
 -4 0 -2 175427 1328.46 8
 4 0 2 179477 1578.72 5
 4 0 2 187181 1651.63 10
 5 0 2 20602.9 613.091 10
 5 0 2 20097.6 593.094 5
 5 0 2 21175.8 536.111 6
 6 0 2 93105.7 1227.68 6
 6 0 2 91845.8 1396.19 5
 7 0 2 143908 1928.02 5
 -7 0 -2 135774 1761.48 4
 -8 0 -2 83767.8 1468.98 4
 8 0 2 90760 1654.32 5
 9 0 2 14520 590.341 26
 9 0 2 14233.2 564.255 23
 9 0 2 15472.9 608.978 25
 9 0 2 14116.2 627.272 17
 9 0 2 14383 701.277 5
 9 0 2 15016.8 549.331 12
 -9 0 -2 12603.3 600.029 4
 9 0 2 14676.8 573.22 40
 9 0 2 14942.2 618.937 44
 9 0 2 15658.9 596.94 46
 9 0 2 13686.1 529.718 35
 9 0 2 13270.9 531.091 36
 9 0 2 14334 618.419 33
 10 0 2 12976.1 566.448 26
 10 0 2 13548.6 563.069 23
 10 0 2 14048.2 543.825 12
 10 0 2 13453.8 565.091 40
 10 0 2 14475.4 592.01 46
 10 0 2 13846.3 615.211 44
 10 0 2 13394.4 614.024 33
 10 0 2 11475.4 511.545 35
 10 0 2 12537.5 525.022 36
 11 0 2 59385.9 1157.36 23
 11 0 2 61632.8 1200.42 26
 11 0 2 63506.6 1121.7 12
 11 0 2 60813.3 1262.11 44
 11 0 2 66864.9 1239.29 46
 11 0 2 60409.6 1166.25 40
 11 0 2 56426.8 1091.2 35
 11 0 2 58711.1 1102.64 36
 11 0 2 60133 1268.99 33
 12 0 2 65023.5 1132.66 23
 12 0 2 66705.6 1124.09 26
 12 0 2 63871.9 1047.97 12
 12 0 2 65477.6 1125.37 40
 12 0 2 67657.4 1227.07 44
 12 0 2 63523.7 1051.24 35
 12 0 2 62361.5 1048.61 36
 12 0 2 66052.1 1230.73 33
 13 0 2 6873.93 324.412 23
 13 0 2 6208.06 281.323 12
 13 0 2 7415.09 355.41 44
 13 0 2 6562.68 308.284 40
 13 0 2 6403.72 333.85 33
 15 1 -2 1213.89 119.756 23
 15 1 -2 1120.68 134.655 36
 15 -1 -2 1229.2 132.453 33
 15 1 -2 1177.52 132.561 33
 15 1 -2 1178.64 134.001 35
 15 -1 -2 1140.4 131.922 35
 15 -1 -2 1120.28 134.837 36
 14 1 -2 5569.57 293.314 23
 14 -1 -2 5996.03 301.664 23
 14 1 -2 6273.06 353.162 36
 14 -1 -2 6049.44 338.448 33
 14 -1 -2 5996.83 342.165 35
 14 -1 -2 6198.21 354.09 36
 14 1 -2 5963.78 335.645 33
 14 1 -2 6191.41 339.082 35
 13 1 -2 19023.4 592.257 23
 13 -1 -2 19141 598.895 23
 13 1 -2 20652.1 708.56 51
 13 -1 -2 19940.2 691.226 51
 13 1 -2 18514.5 554.831 40
 13 -1 -2 20373.8 702.805 36
 13 -1 -2 19543.5 656.838 33
 13 1 -2 19543.6 650.351 35
 13 -1 -2 20855.9 691.165 35
 13 1 -2 19835.4 676.734 36
 13 1 -2 19300.4 660.269 33
 12 1 -2 1256.51 171.31 26
 12 1 -2 1297.83 175.737 23
 12 -1 -2 1367.87 178.451 23
 12 1 -2 1180 154.733 40
 12 -1 -2 1624.86 205.158 44
 12 1 -2 1202.92 194.405 51
 12 -1 -2 1256.36 194.082 51
 12 1 -2 1276.34 184.142 44
 12 -1 -2 1324.34 188.893 35
 12 -1 -2 1258.33 192.951 36
 12 1 -2 1408.03 203.599 36
 12 -1 -2 1408.23 191.797 33
 12 1 -2 1213.48 186.8 35
 12 1 -2 1357.23 187.099 33
 11 1 -2 768.932 135.195 26
 11 1 -2 749.854 138.564 23
 11 -1 -2 652.506 126.304 23
 11 -1 -2 737.388 170.812 5
 11 1 -2 720.107 171.677 5
 11 -1 -2 733.297 156.397 51
 11 1 -2 553.317 131.843 51
 11 1 -2 1196.18 181.726 44
 11 1 -2 778.381 130.675 40
 11 -1 -2 694.73 141.499 44
 11 -1 -2 811.586 152.956 35
 11 1 -2 740.164 150.978 35
 11 1 -2 723.893 151.461 33
 11 -1 -2 781.691 150.23 33
 11 1 -2 743.624 151.409 36
 11 -1 -2 605.212 130.211 36
 10 1 -2 1072.14 152.979 23
 10 1 -2 1143.63 157.301 26
 10 -1 -2 960.178 141.478 23
 10 -1 -2 1293.94 212.822 5
 10 1 -2 1081.26 184.814 5
 10 1 -2 978.433 133.47 40
 10 -1 -2 1210.85 166.988 44
 10 1 -2 1163.31 165.102 44
 10 1 -2 1175.17 171.212 51
 10 1 -2 1094.38 163.66 35
 10 -1 -2 1143.58 163.157 33
 10 -1 -2 1020.35 162.207 36
 10 1 -2 1000.35 160.594 36
 10 -1 -2 965.869 148.009 35
 10 -1 -2 758.429 147.836 30
 10 1 -2 1463.17 187.278 33
 9 -1 -2 3325.62 302.953 5
 9 1 -2 3448.7 304.419 5
 8 -1 -2 19324.9 668.024 5
 -8 1 2 19493.7 576.965 4
 8 1 -2 18439 605.24 6
 8 1 -2 19431.9 655.424 5
 7 -1 -2 62096.5 941.797 6
 7 1 -2 60799.4 1020.07 6
 -7 1 2 64656.4 963.763 4
 7 -1 -2 63587.8 1097.23 5
 7 1 -2 63352.8 1070.32 5
 6 -1 -2 1719.22 147.311 6
 6 1 -2 2043.93 174.77 6
 6 1 -2 1774.6 149.381 9
 6 -1 -2 1993.62 177.575 5
 -6 -1 2 1747.01 131.903 4
 6 1 -2 1811.29 165.086 5
 -6 1 2 1727.13 144.695 4
 -5 1 2 189.484 59.2938 2
 5 1 -2 254.108 56.5874 9
 5 -1 -2 279.044 60.4616 7
 5 -1 -2 214.164 58.359 6
 -5 1 2 330.759 61.1447 4
 5 1 -2 497.65 83.6778 6
 -5 -1 2 402.292 80.0309 2
 5 1 -2 233.255 61.6679 5
 -5 -1 2 315.947 54.2068 4
 5 -1 -2 195.226 58.3131 5
 4 -1 -2 281665 1758.58 2
 4 1 -2 283641 1703.26 2
 4 1 -2 269881 1569.99 9
 -4 -1 2 274911 1674.18 2
 -4 1 2 277585 1439.55 4
 4 -1 -2 271559 1579.03 5
 4 1 -2 269377 1497.07 7
 4 -1 -2 276613 1565.93 7
 4 1 -2 264069 1534.89 5
 -4 1 2 279776 1662.84 2
 3 -1 -2 570824 1957.2 5
 3 1 -2 555268 2011.7 7
 3 -1 -2 573495 2111.62 7
 -3 -1 2 553991 2100.23 2
 -3 1 2 564363 2095.93 2
 3 1 -2 553712 2058.78 9
 -2 -1 2 129524 879.502 2
 2 -1 -2 128568 865.832 2
 -1 1 2 3174.84 105.516 2
 -1 -1 2 3390.09 103.969 3
 1 -1 -2 3090.42 106.566 2
 -1 -1 2 3110.48 110.98 1
 -1 1 -2 1126.09 54.595 1
 1 1 2 1163.61 90.9392 10
 -1 1 -2 1014.47 39.2406 3
 -1 -1 -2 932.004 31.8918 3
 -1 1 -2 1042.6 89.2413 8
 2 1 2 492823 1980.06 6
 -2 -1 -2 498399 1116.53 3
 -2 -1 -2 480164 2005.05 8
 2 1 2 456786 972.679 2
 2 -1 2 478339 1552.11 2
 -2 1 -2 488553 1975.24 8
 2 -1 2 485167 1803.43 6
 2 1 2 493642 2101.29 10
 -2 1 -2 461138 1207.81 1
 2 1 2 474339 1864.18 5
 2 -1 2 489557 2078.98 10
 -3 -1 -2 859.372 92.4976 8
 -3 1 -2 895.194 64.7029 1
 3 -1 2 1076.99 98.4986 6
 -3 -1 -2 925.575 52.6333 1
 3 1 2 1083.93 69.5944 2
 -3 1 -2 970.232 98.6223 8
 3 -1 2 875.359 109.083 5
 3 -1 2 993.658 85.86 2
 3 1 2 1053.04 115.724 10
 -3 -1 -2 894.001 59.707 2
 3 -1 2 933.118 107.289 10
 3 1 2 855.301 98.6635 5
 -3 -1 -2 963.637 68.0527 3
 4 1 2 16585.2 464.58 5
 4 -1 2 17412.1 426.448 6
 -4 1 -2 16298 314.264 1
 -4 -1 -2 17658.4 340.667 3
 4 -1 2 17779.3 508.647 10
 4 1 2 18432.2 526.873 10
 -4 1 -2 16215.8 409.513 8
 -4 -1 -2 16270.3 407.292 8
 4 -1 2 17182.4 509.045 5
 4 1 2 17536.2 459.779 6
 5 1 2 221584 2049.03 10
 5 -1 2 224577 1680.3 6
 5 -1 2 216314 2016.46 5
 5 1 2 211852 1863.09 5
 5 1 2 220201 1796.91 6
 5 -1 2 229911 2034.09 10
 6 1 2 1614.42 198.572 10
 6 1 2 1792.33 181.282 6
 6 -1 2 1590.19 198.931 5
 6 1 2 2019.35 210.783 5
 -6 1 -2 1597.41 182.846 4
 7 1 2 5440.73 363.249 5
 -7 1 -2 4704.9 334.685 4
 7 -1 2 5352.42 390.987 5
 -7 -1 -2 4936.26 338.85 4
 7 1 2 5110.67 326.152 6
 7 1 2 5442.2 389.753 10
 -8 1 -2 17820.1 688.944 4
 -8 -1 -2 17207.3 660.052 4
 8 1 2 20049.6 753.642 5
 8 -1 2 19901.2 795.933 5
 9 -1 2 177.504 93.1577 23
 9 1 2 202.726 95.6384 26
 9 -1 2 234.063 98.6038 25
 9 -1 2 134.518 82.5671 17
 9 -1 2 196.327 90.2191 26
 9 1 2 209.345 106.498 25
 9 1 2 201.659 86.1717 23
 -9 1 -2 227.24 105.71 4
 9 1 2 -64.8854 110.61 12
 9 -1 2 87.5008 78.6214 12
 9 -1 2 42.9693 84.4552 5
 -9 -1 -2 138.441 72.6442 4
 9 -1 2 65.9039 62.0513 51
 9 -1 2 120.175 74.7472 40
 9 1 2 277.504 90.3904 40
 9 1 2 194.437 102.72 44
 9 -1 2 149.117 78.932 46
 9 -1 2 180.851 101.793 44
 9 1 2 276.653 91.4403 46
 9 1 2 105.614 67.9695 35
 9 -1 2 243.449 107.065 33
 9 -1 2 190.195 82.9721 35
 9 1 2 59.964 81.4194 36
 9 -1 2 72.8771 91.2899 36
 9 1 2 187.797 97.6851 33
 10 1 2 1797.21 231.685 26
 10 -1 2 1839.6 214.581 26
 10 1 2 1489.07 196.217 23
 10 -1 2 2056.38 244.214 23
 10 1 2 1739.84 223.768 25
 10 -1 2 1420.51 187.027 12
 10 1 2 1658.92 191.378 12
 10 1 2 1829.01 215.124 40
 10 -1 2 1958.16 222.138 40
 10 1 2 1870.85 225.255 46
 10 -1 2 1562.34 211.365 44
 10 1 2 2061.71 250.49 44
 10 1 2 1632.56 224.551 33
 10 -1 2 1385.59 212.317 33
 10 1 2 1380.85 179.88 35
 10 -1 2 1282.49 188.687 35
 10 1 2 1613.89 191.411 36
 10 -1 2 1602.18 193.525 36
 11 1 2 4647.52 330.084 23
 11 -1 2 4733.75 341.836 23
 11 1 2 4887.05 350.649 26
 11 -1 2 5462.32 341.045 12
 11 1 2 5434.43 333.255 12
 11 -1 2 5282.06 371.125 44
 11 1 2 4886.51 337.983 40
 11 -1 2 5021.86 339.384 40
 11 1 2 4698.65 358.268 44
 11 1 2 5327.03 363.366 46
 11 1 2 4868.42 314.413 35
 11 1 2 4888.72 322.257 36
 11 -1 2 4755.39 322.815 36
 11 -1 2 4519.71 315.026 35
 11 1 2 4713.59 357.593 33
 11 -1 2 4849.18 371.842 33
 12 -1 2 487.377 129.648 23
 12 1 2 520.329 125.515 23
 12 1 2 536.767 116.221 26
 12 1 2 625.511 123.32 12
 12 -1 2 416.84 107.895 12
 12 -1 2 505.134 119.137 40
 12 1 2 420.999 120.829 44
 12 -1 2 559.005 134.278 44
 12 1 2 419.098 103.509 40
 12 -1 2 410.19 98.0091 36
 12 -1 2 533.895 141.709 33
 12 1 2 479.848 109.339 35
 12 -1 2 453.186 107.324 35
 12 1 2 491.193 120.511 33
 12 1 2 356.217 90.312 36
 13 1 2 2761.37 206.915 23
 13 1 2 3093.68 211.885 26
 13 -1 2 2866.04 214.664 23
 13 1 2 2348.57 174.734 12
 13 -1 2 2399.92 178.741 12
 13 1 2 2650.88 201.659 40
 13 1 2 2684.44 220.733 44
 13 -1 2 2908.72 203.528 40
 13 -1 2 3118.23 228.697 44
 13 -1 2 2332.1 178.531 35
 13 1 2 2637.01 212.104 33
 13 -1 2 2749.71 227.084 33
 15 2 -2 29568.6 549.828 23
 15 2 -2 29559.8 632.48 36
 15 2 -2 30205.6 617.177 35
 15 2 -2 31192.3 632.215 33
 15 -2 -2 30553.6 652.926 36
 15 -2 -2 30917.1 619.759 33
 15 -2 -2 31116.2 643.049 35
 14 2 -2 31571.7 688.273 23
 14 -2 -2 31535.5 672.118 23
 14 -2 -2 33376 801.433 51
 14 2 -2 31840.8 664.244 40
 14 -2 -2 32723 786.874 35
 14 -2 -2 32240.9 755.601 33
 14 2 -2 33324.7 789.895 36
 14 2 -2 33078.5 759.233 35
 14 2 -2 31836.4 757.186 33
 14 -2 -2 34616.9 827.406 36
 13 2 -2 319.88 102.959 23
 13 -2 -2 176.221 86.4032 23
 13 2 -2 291.151 114.588 51
 13 -2 -2 94.1669 72.4476 51
 13 2 -2 195.156 72.4773 40
 13 2 -2 289.072 101.636 36
 13 -2 -2 162.155 95.1118 33
 13 -2 -2 186.502 99.9633 36
 13 -2 -2 206.296 103.807 35
 13 2 -2 248.083 98.5819 33
 13 2 -2 196.585 96.492 35
 12 2 -2 19746.8 634.257 23
 12 2 -2 21183.9 682.434 26
 12 -2 -2 20068.4 645.818 23
 12 2 -2 20635.3 728.925 51
 12 2 -2 18791.4 599.23 40
 12 -2 -2 19008.9 693.566 51
 12 -2 -2 22163.3 713.963 44
 12 2 -2 19618.3 686.951 44
 12 -2 -2 20414.7 728.401 36
 12 -2 -2 20247.6 708.455 35
 12 2 -2 19466.7 678.43 33
 12 2 -2 19368.6 669.928 35
 12 -2 -2 20861.2 694.731 33
 12 2 -2 20878.8 712.447 36
 11 -2 -2 3333.22 267.922 23
 11 2 -2 3733.72 281.132 23
 11 2 -2 3494.58 279.215 26
 11 -2 -2 3803.74 373.621 5
 11 2 -2 3914.67 360.391 5
 11 -2 -2 3684.63 312.284 51
 11 2 -2 3581.39 263.356 40
 11 2 -2 3579.99 305.686 51
 11 2 -2 3710.5 296.583 44
 11 -2 -2 3919.42 301.161 44
 11 2 -2 3242.99 289.197 36
 11 -2 -2 3238.91 287.409 35
 11 2 -2 3605.15 292.842 35
 11 -2 -2 3677.57 311.812 36
 11 -2 -2 3516.8 289.443 33
 11 2 -2 3465.03 289.422 33
 10 -2 -2 169.704 64.7099 23
 10 2 -2 219.688 84.7392 26
 10 2 -2 223.275 82.8152 23
 10 -2 -2 328.127 118.807 5
 10 2 -2 298.06 104.273 5
 10 2 -2 236.929 82.0585 11
 10 2 -2 207.299 88.3149 51
 10 2 -2 251.063 81.2662 40
 10 2 -2 349.41 107.733 44
 10 -2 -2 503.961 112.614 44
 10 2 -2 225.492 81.4429 33
 10 2 -2 212.833 76.8827 36
 10 2 -2 243.9 86.7186 35
 10 -2 -2 181.87 85.3841 33
 10 -2 -2 186.709 74.1223 35
 10 -2 -2 122.606 69.0052 30
 10 -2 -2 289.255 98.348 36
 9 2 -2 20100.9 699.694 6
 9 2 -2 22672.3 756.428 5
 9 -2 -2 21225.7 768.387 5
 -9 2 2 21116.3 671.496 4
 8 -2 -2 108236 1586.64 5
 8 2 -2 106808 1502.78 5
 -8 2 2 106515 1395.34 4
 8 2 -2 103706 1487.56 6
 7 2 -2 1261.66 155.19 6
 7 -2 -2 1287.14 164.807 5
 -7 2 2 1196.71 141.706 4
 7 2 -2 1137.92 147.307 5
 6 2 -2 95042.5 1072.37 9
 6 2 -2 92763.5 1194.41 6
 6 -2 -2 94689.8 1211.83 5
 6 2 -2 91560.7 1141.64 5
 -6 2 2 94922.4 1095.97 4
 6 2 -2 89425 1072.76 10
 5 2 -2 17774.9 417.076 10
 5 2 -2 17964.8 483.279 6
 5 2 -2 18838.7 447.044 9
 5 -2 -2 17857.4 402.425 6
 5 2 -2 17472.6 442.872 5
 -5 2 2 18035.5 434.575 4
 -5 -2 2 18549.1 494.989 2
 5 -2 -2 18734.5 482.39 5
 5 -2 -2 18688.3 454.408 7
 4 2 -2 53354.5 610.305 10
 4 -2 -2 56414.4 732.594 5
 -4 -2 2 59472.5 750.759 1
 4 2 -2 56468.8 770.79 6
 -4 -2 2 57961.5 787.803 2
 -4 2 2 58316.6 705.011 4
 4 -2 -2 59384.7 835.63 2
 4 -2 -2 58741.8 762.106 7
 4 2 -2 56576.6 724.91 9
 -4 2 2 58062.6 769.801 2
 4 2 -2 55608.8 703.788 5
 3 -2 -2 77033 735.692 5
 3 2 -2 75163.5 728.498 5
 -3 2 2 76576.5 731.761 4
 3 2 -2 76104.7 784.591 9
 -3 -2 2 76269 806.855 2
 3 -2 -2 77272.5 832.444 2
 3 -2 -2 79236.8 825.014 7
 -3 2 2 76823.5 778.28 2
 2 -2 -2 27501.1 416.174 2
 -2 2 2 27803.3 404.576 4
 -2 -2 2 27641.6 431.974 2
 -2 2 2 26397.6 391.839 2
 -1 -2 2 18733.2 270.111 3
 -1 -2 2 19360 301.913 1
 -1 2 2 18992.6 267.714 2
 1 -2 -2 18376 272.773 2
 0 2 -2 722976 1699.67 1
 0 2 -2 682803 1395.32 3
 0 2 2 712004 1410.71 3
 0 2 2 721062 1243.1 1
 0 -2 -2 688532 1115.58 2
 0 -2 2 707101 1485.94 3
 1 -2 2 375670 1321.55 1
 -1 2 -2 383102 1028.07 3
 -1 2 -2 380059 1206.26 1
 -1 2 -2 406409 1758.96 8
 1 2 2 401304 1688.09 10
 -1 -2 -2 350659 908.399 3
 1 2 2 365317 1019.11 3
 -2 2 -2 95321 648.437 1
 2 2 2 98734.9 984.777 10
 -2 -2 -2 93014.3 341.837 2
 2 2 2 98672 922.783 6
 -2 2 -2 97162.2 908.55 8
 2 -2 2 99987.7 930.948 10
 2 -2 2 94229.1 799.801 2
 -2 -2 -2 97892.3 558.959 3
 3 2 2 268729 1825.83 10
 -3 -2 -2 253231 910.34 2
 -3 -2 -2 266833 1133.72 3
 -3 2 -2 257726 1571.95 8
 3 -2 2 275614 1770.47 10
 3 2 2 256968 1653.44 6
 -3 -2 -2 268987 794.658 1
 -3 2 -2 253087 1187.8 1
 3 -2 2 260633 1822.86 5
 3 2 2 243930 1481.43 5
 3 -2 2 251652 1476.95 2
 4 2 2 105407 1168.18 6
 -4 2 -2 105336 859.554 1
 4 2 2 103872 1288.38 10
 4 2 2 104291 1117.69 5
 4 -2 2 102999 1073.96 2
 -4 -2 -2 102823 1058.18 8
 -4 2 -2 104173 1053.98 8
 4 -2 2 105452 1296 5
 5 2 2 69315.9 1043.26 6
 5 2 2 66598.4 1004.72 5
 5 -2 2 70397.6 1189.09 5
 5 2 2 68631.9 1159.75 10
 6 2 2 1546.48 195.068 10
 6 2 2 1284.52 161.642 5
 6 2 2 1432.07 172.256 6
 -6 2 -2 1468.63 181.04 4
 6 -2 2 1605.29 205.47 5
 7 2 2 4601.41 321.938 6
 7 2 2 4651.63 365.602 10
 7 2 2 4680.32 325.403 5
 7 -2 2 4568.66 367.088 5
 -7 2 -2 4769.9 342.896 4
 8 -2 2 4480.73 393.324 5
 -8 2 -2 4211.85 344.059 4
 -8 -2 -2 3829.25 310.024 4
 8 2 2 4405.78 386.721 10
 9 -2 2 9740.14 484.969 23
 9 -2 2 10024 534.766 17
 9 2 2 10184 501.467 25
 9 2 2 9509.27 451.765 23
 9 2 2 10368 518.543 26
 9 2 2 10452.5 510.945 14
 -9 2 -2 9649.86 535.821 4
 9 -2 2 10565.4 632.724 5
 9 2 2 9992.72 439.268 12
 9 -2 2 10053.5 473.186 12
 9 2 2 10549 510.274 46
 9 2 2 9367.71 496.739 44
 9 -2 2 10010.5 492.812 44
 9 -2 2 9676.31 467.519 40
 9 2 2 9622.51 460.071 40
 9 2 2 9389.32 484.787 33
 9 2 2 9639.71 443.806 36
 9 -2 2 9294.73 445.041 36
 9 -2 2 10268.3 529.24 33
 9 2 2 9174.07 421.077 35
 10 2 2 60358.7 1258.72 26
 10 -2 2 59454.7 1206.83 23
 10 2 2 61591.2 1258 25
 10 2 2 60149.4 1139.32 23
 10 2 2 60823.6 1091.53 12
 10 -2 2 61016.4 1167.1 12
 10 2 2 62115 1187.21 40
 10 -2 2 63146.7 1263 44
 10 2 2 60989 1293.19 44
 10 2 2 63267 1273.55 46
 10 -2 2 61236.2 1187.17 40
 10 2 2 56542.3 1214.15 33
 10 -2 2 55447 1140.87 35
 10 -2 2 58664.4 1147.05 36
 10 2 2 59231.5 1088.83 35
 10 2 2 59345 1110.5 36
 10 -2 2 59505.7 1307.26 33
 11 2 2 13595.8 535.623 23
 11 2 2 13424.8 583.804 26
 11 -2 2 13239.5 566.566 23
 11 2 2 13395.1 504.892 12
 11 -2 2 13477.5 534.709 12
 11 2 2 13449.7 554.078 40
 11 2 2 13308.8 599.314 44
 11 -2 2 13713.2 574.942 44
 11 2 2 14214.1 597.694 46
 11 -2 2 13679.7 551.763 40
 11 -2 2 13716.5 619.163 33
 11 2 2 12613.8 508.134 36
 11 2 2 13209.7 501.933 35
 11 -2 2 12238.9 527.025 35
 11 2 2 12727.9 564.989 33
 11 -2 2 12839.8 520.359 36
 12 2 2 1279.76 166.052 23
 12 -2 2 1436.63 191.848 23
 12 2 2 1282.69 168.788 26
 12 -2 2 1366.83 170.135 12
 12 2 2 1350.2 158.932 12
 12 -2 2 1077.62 148.334 40
 12 2 2 1324.83 188.087 44
 12 2 2 1437.26 173.852 40
 12 -2 2 1257.44 169.28 44
 12 -2 2 1176.07 160.771 35
 12 2 2 1272.52 171.55 33
 12 -2 2 1016.3 139.472 36
 12 -2 2 1568.59 208.043 33
 12 2 2 1013.55 137.771 36
 13 2 2 6263.69 307.786 26
 13 2 2 5998.72 291.707 23
 13 -2 2 5961.44 301.876 23
 13 2 2 5407.44 255.361 12
 13 -2 2 5407.75 262.092 12
 13 2 2 5768.48 292.22 40
 13 2 2 6519.85 339.411 44
 13 -2 2 6595.69 317.026 44
 13 -2 2 5867.52 276.468 40
 13 -2 2 5422.89 272.342 35
 13 2 2 5723.06 298.03 33
 13 -2 2 5953.44 327.713 33
 15 3 -2 17087.1 414.002 23
 15 -3 -2 17397.1 486.393 36
 15 3 -2 17004 467.844 36
 15 -3 -2 17367.2 445.639 33
 15 3 -2 17569.1 458.856 35
 15 -3 -2 17749.4 478.926 35
 15 3 -2 17105.2 451.668 33
 14 3 -2 30043.6 662.426 23
 14 -3 -2 30440.4 648.551 23
 14 -3 -2 30603.3 742.335 51
 14 3 -2 30299.1 657.181 40
 14 -3 -2 30636.7 720.103 33
 14 3 -2 31302.5 726.662 35
 14 3 -2 30305.5 719.114 33
 14 -3 -2 32137.1 773.064 35
 14 3 -2 31625.5 755.312 36
 14 -3 -2 31587.6 787.145 36
 13 3 -2 9297.27 414.535 23
 13 -3 -2 9128.69 410.142 23
 13 3 -2 9206.45 405.914 40
 13 -3 -2 9232.9 456.009 51
 13 -3 -2 9696.17 482.056 35
 13 3 -2 9565.38 467.273 36
 13 3 -2 9632.04 457.699 33
 13 3 -2 9971.56 460.081 35
 13 -3 -2 9531.05 446.351 33
 13 -3 -2 9547.18 489.258 36
 12 3 -2 3585.13 270.813 23
 12 3 -2 4244.13 316.028 26
 12 -3 -2 3703.31 282.019 23
 12 3 -2 3739.37 272.667 40
 12 -3 -2 3417.52 296.954 51
 12 3 -2 3977.58 324.917 51
 12 3 -2 3873.31 309.519 44
 12 -3 -2 3575.47 314.554 36
 12 -3 -2 3938.75 324.975 35
 12 3 -2 3620.84 297.338 33
 12 3 -2 3640.06 303.436 36
 12 3 -2 3574.14 291.154 35
 12 -3 -2 3808.51 298.41 33
 11 -3 -2 10236.1 470.013 23
 11 3 -2 10947.3 471.458 23
 11 3 -2 10903.8 495.951 26
 11 3 -2 11572.3 600.929 5
 11 3 -2 10539 459.639 11
 11 -3 -2 11310.1 637.339 5
 11 3 -2 10901.6 462.233 40
 11 -3 -2 10292.6 510.375 51
 11 3 -2 10721.6 501.387 44
 11 3 -2 11524.2 533.423 51
 11 -3 -2 11741.2 513.514 44
 11 -3 -2 10842.3 539.244 36
 11 3 -2 11456 526.8 36
 11 -3 -2 11292.4 531.085 35
 11 3 -2 10542.2 489.852 35
 11 3 -2 10868.5 504.069 33
 11 -3 -2 11241 558.36 30
 11 -3 -2 11778.5 520.526 33
 10 3 -2 30842.3 783.128 21
 10 3 -2 32975.5 831.091 26
 10 3 -2 33130.6 786.699 23
 10 -3 -2 31375.2 788.166 23
 10 3 -2 31821.2 958.973 6
 10 3 -2 34728 993.447 5
 10 3 -2 31613.3 779.836 11
 -10 3 2 31818.2 893.649 4
 10 -3 -2 33862.8 1046.94 5
 10 3 -2 34741.7 883.03 51
 10 -3 -2 36844.5 877.662 44
 10 3 -2 31735.1 825.557 44
 10 3 -2 32004.2 763.446 40
 10 3 -2 34439.2 878.244 46
 10 -3 -2 33581.9 845.342 33
 10 3 -2 33501.2 855.541 33
 10 3 -2 34043.2 855.865 36
 10 3 -2 32899.2 826.769 35
 10 -3 -2 33717.2 947.813 30
 9 3 -2 1507.19 204.827 6
 -9 3 2 1596.31 190.322 4
 9 3 -2 1800.33 218.137 5
 9 -3 -2 1965.66 239.113 5
 8 -3 -2 97256.2 1524.26 5
 -8 3 2 95417.4 1368.75 4
 8 3 -2 99900.9 1436.25 5
 8 3 -2 96267 1476.56 6
 -7 3 2 186076 1751.73 4
 7 3 -2 182906 1901.3 6
 7 -3 -2 190525 1931.83 5
 7 3 -2 187387 1804.55 5
 6 3 -2 147435 1549.5 6
 6 3 -2 152431 1367.8 9
 -6 3 2 150337 1441.59 4
 6 3 -2 148951 1448.24 5
 6 -3 -2 152723 1560.06 5
 6 -3 -2 154056 1445.78 7
 5 3 -2 30820.9 580.022 9
 -5 3 2 31278.6 600.778 4
 5 3 -2 30014.7 583.034 5
 5 -3 -2 30940.8 624.636 5
 5 3 -2 29507.8 636.683 6
 5 -3 -2 31264.3 623.197 7
 4 3 -2 2833.55 143.352 10
 4 3 -2 2758.05 180.009 6
 -4 -3 2 3143.6 180.496 1
 -4 3 2 2904.8 178.114 2
 -4 3 2 2698.18 163.382 4
 4 -3 -2 2986.94 185.231 7
 4 3 -2 3118.73 176.988 9
 -4 -3 2 3241.07 183.898 3
 4 3 -2 2768.32 163.05 5
 -4 -3 2 3074.31 190.082 2
 4 -3 -2 2879.06 171.103 5
 4 -3 -2 2986.01 196.62 2
 -3 3 2 75277.1 790.235 2
 3 3 -2 75126.3 807.596 9
 3 -3 -2 76368.3 741.142 5
 -3 -3 2 75570.4 778.682 1
 -3 -3 2 74273.8 834.285 2
 3 -3 -2 76174.5 864.975 7
 -3 -3 2 74102.3 772.704 3
 3 -3 -2 75350.3 858.476 2
 -3 3 2 75277.7 780.071 4
 -2 3 2 302.985 49.5928 2
 2 3 -2 105.132 37.9141 1
 -2 -3 2 307.182 46.1673 3
 2 3 -2 125.605 40.004 8
 2 -3 -2 173.924 41.9787 2
 2 3 -2 44.5361 27.2806 9
 -1 -3 2 121482 844.808 1
 1 3 -2 124007 939.599 8
 1 3 -2 117313 784.608 3
 1 3 -2 123223 853.523 1
 -1 3 2 121764 730.742 2
 -1 -3 2 120414 784.658 3
 1 -3 -2 119624 764.424 2
 0 -3 -2 31731.7 308 2
 0 3 2 34948.2 387.647 3
 0 3 2 33549.2 459.384 6
 0 3 2 34279.3 471.031 10
 0 3 -2 33768.2 375.764 3
 0 3 -2 34672.6 469.907 9
 0 -3 2 32733.3 386.408 3
 0 3 2 34820 341.169 1
 0 3 -2 33970.8 421.537 1
 0 -3 -2 32972.5 480.923 7
 0 -3 2 33325.9 439.587 1
 -1 -3 -2 48292.7 420.639 3
 1 3 2 52877.7 652.125 10
 -1 -3 -2 46375.9 267.886 2
 1 3 2 53264.5 357.026 1
 -1 3 -2 53512.7 575.358 9
 -1 3 -2 51255.2 516.906 1
 1 3 2 53868 483.994 3
 -1 3 -2 52463.2 464.637 3
 -1 3 -2 53176.2 676.022 8
 1 -3 2 51059.5 565.442 1
 2 3 2 2219.72 157.508 10
 2 -3 2 1702.4 123.085 2
 -2 3 -2 1611.47 127.038 8
 -2 -3 -2 1733.18 60.1145 2
 -2 -3 -2 1858.6 91.3091 3
 -2 -3 -2 2119.86 64.6317 1
 -2 3 -2 1630.88 99.1957 1
 2 3 2 1735.63 131.685 6
 -2 3 -2 1806.81 109.271 9
 3 3 2 269560 1904.62 10
 3 3 2 258351 1724.92 6
 -3 -3 -2 261704 1224.31 3
 3 -3 2 267501 1927.86 5
 -3 3 -2 266408 1660.91 8
 3 3 2 241304 1392.61 5
 3 -3 2 258960 1659.24 2
 -3 3 -2 265777 1351.6 1
 -3 -3 -2 250572 927.872 2
 4 -3 2 1515.88 167.295 5
 -4 3 -2 1528.49 136.487 8
 4 3 2 1854.47 165.907 6
 -4 3 -2 1517.9 113.963 1
 4 3 2 1211.65 118.015 5
 4 3 2 1495.13 163.805 10
 4 -3 2 1561.53 147.659 2
 5 3 2 770.011 122.959 6
 5 3 2 523.264 118.049 10
 -5 3 -2 762.204 130.103 4
 5 -3 2 651.225 129.378 5
 6 3 2 10350.4 454.431 6
 6 -3 2 10114.6 510.546 5
 6 3 2 10560.7 512.184 10
 -6 3 -2 9915.07 459.771 4
 7 3 2 1930.6 244.827 10
 7 3 2 1887.36 214.414 6
 -7 3 -2 2058.05 232.569 4
 7 -3 2 1914.42 249.842 5
 8 3 2 6658.67 424.885 6
 -8 3 -2 6687.25 437.342 4
 8 -3 2 7076.4 506.455 5
 8 3 2 6976.34 490.348 10
 9 3 2 104078 1591.13 25
 9 3 2 102326 1634 26
 9 -3 2 109007 1750.91 17
 9 -3 2 104425 1602.23 23
 9 3 2 102071 1435.01 23
 9 -3 2 105363 2042.29 5
 9 3 2 108997 1634.92 14
 9 3 2 105023 1401.78 12
 9 -3 2 106286 1558.08 12
 -9 3 -2 95444.3 1704.23 4
 9 3 2 107932 1654.54 46
 9 -3 2 108422 1589.3 44
 9 3 2 107184 1595.92 45
 9 3 2 103055 1503.46 40
 9 -3 2 103122 1508.27 40
 9 3 2 99247.3 1607.83 44
 9 3 2 99544.2 1535.75 33
 9 -3 2 103611 1681 33
 9 3 2 103562 1439.54 36
 9 -3 2 96718.1 1476.43 36
 10 3 2 318.489 108.962 23
 10 -3 2 11.5599 85.3595 23
 10 3 2 89.9412 99.7373 25
 10 3 2 95.5639 88.6168 26
 10 3 2 72.035 74.7492 12
 10 -3 2 23.4716 109.066 12
 10 3 2 -32.2492 96.3626 46
 10 3 2 25.591 95.3388 44
 10 -3 2 13.4497 71.1651 44
 10 3 2 154.594 83.175 40
 10 -3 2 43.4133 68.0655 40
 10 3 2 112.843 87.0316 35
 10 3 2 107.312 93.0203 36
 10 -3 2 -24.5034 90.0946 36
 10 3 2 90.5572 69.7153 33
 10 -3 2 69.2141 85.2346 33
 11 3 2 603.268 144.974 25
 11 -3 2 442.589 140.184 23
 11 3 2 514.574 134.099 26
 11 3 2 433.753 121.385 23
 11 -3 2 433.413 122.694 12
 11 3 2 567.605 119.145 12
 11 -3 2 392.958 109.841 40
 11 3 2 661.911 159.314 46
 11 3 2 568.989 135.606 40
 11 3 2 532.859 142.035 44
 11 -3 2 511.454 121.158 44
 11 3 2 471.667 127.504 33
 11 3 2 361.198 97.6532 36
 11 -3 2 466.72 123.292 35
 11 -3 2 638.021 156.971 33
 11 -3 2 450.071 118.961 36
 12 3 2 208.365 82.1376 26
 12 3 2 206.726 84.2745 23
 12 -3 2 341.724 106.911 23
 12 3 2 136.215 74.8109 12
 12 -3 2 299.264 98.9298 12
 12 3 2 269.231 107.655 44
 12 -3 2 304.431 87.4204 40
 12 -3 2 175.306 72.5639 44
 12 3 2 239.9 91.5426 40
 12 3 2 263.204 88.6896 33
 12 3 2 330.223 93.1253 36
 12 -3 2 269.127 91.6644 35
 12 -3 2 214.984 77.42 36
 12 -3 2 349.254 108.714 33
 13 3 2 388.624 89.0952 26
 13 3 2 392.173 90.0408 23
 13 -3 2 274.778 89.2592 23
 13 -3 2 164.426 62.7699 12
 13 3 2 203.071 64.9893 12
 13 3 2 318.554 90.4406 44
 13 3 2 284.708 77.1153 40
 13 3 2 275.124 72.2177 33
 13 -3 2 271.72 76.8705 35
 13 -3 2 334.273 90.7587 33
 15 4 -2 34534.5 644.013 36
 15 4 -2 34277.1 610.489 33
 15 -4 -2 36355.1 685.883 36
 15 4 -2 34523.8 616.805 35
 15 -4 -2 35073 651.238 35
 14 4 -2 4076.73 245.705 23
 14 4 -2 4221.39 247.608 40
 14 -4 -2 4218.44 268.634 51
 14 4 -2 4060.91 259.976 33
 14 -4 -2 4283.47 296.052 36
 14 -4 -2 4589.91 296.51 35
 14 4 -2 4034.76 261.596 35
 14 -4 -2 4221.38 257.719 33
 14 4 -2 4202.13 275.251 36
 13 4 -2 18570.5 574.816 23
 13 -4 -2 18276.4 565.061 23
 13 -4 -2 17484.7 605.436 51
 13 4 -2 18410.2 574.076 40
 13 4 -2 19759 647.991 36
 13 4 -2 18919.5 614.88 35
 13 -4 -2 19264.2 688.529 36
 13 -4 -2 18601.2 603.596 33
 13 4 -2 18418.5 613.093 33
 13 -4 -2 19389.2 673.946 35
 12 4 -2 22613.2 718.635 26
 12 4 -2 20518.8 635.671 23
 12 -4 -2 20844.3 654.174 23
 12 4 -2 19369.1 615.699 11
 12 4 -2 22203.2 743.906 51
 12 4 -2 20361.5 635.755 40
 12 -4 -2 18986.3 674.613 51
 12 4 -2 20458.6 690.213 44
 12 -4 -2 20882.1 731.257 35
 12 4 -2 20650.1 701.818 36
 12 -4 -2 21022.6 674.617 33
 12 -4 -2 20599.1 745.587 36
 12 4 -2 20297.2 672.151 33
 12 4 -2 20843.8 677.654 35
 11 4 -2 6482.61 376.112 21
 11 4 -2 6794.3 373.427 23
 11 -4 -2 6387.61 368.721 23
 11 4 -2 6864.63 399.353 26
 11 4 -2 6205.33 364.588 11
 11 -4 -2 5908.36 385.412 51
 11 4 -2 6463.42 364.651 40
 11 4 -2 7244.58 424.45 51
 11 4 -2 6483.24 387.906 44
 11 -4 -2 7782.35 413.858 44
 11 -4 -2 6506.91 434.122 36
 11 4 -2 6497.94 395.745 33
 11 -4 -2 7080.85 400.575 33
 11 4 -2 6782.69 404.339 36
 11 4 -2 6084.03 371.863 35
 11 -4 -2 7241.38 454.323 30
 10 4 -2 124011 1527.02 23
 10 -4 -2 116170 1538.43 23
 10 4 -2 118347 1555.85 21
 10 4 -2 124121 1633.01 26
 10 4 -2 120338 1921.66 6
 10 4 -2 134635 1930.17 5
 -10 4 2 120604 1784.63 4
 10 4 -2 121680 1540.41 11
 10 -4 -2 128789 2056.34 5
 10 -4 -2 140093 1702.69 44
 10 4 -2 118974 1603.25 44
 10 4 -2 122794 1526.68 40
 10 4 -2 125287 1674.9 46
 10 4 -2 125884 1668 51
 10 -4 -2 126225 1623.93 33
 10 4 -2 124000 1647.3 36
 10 4 -2 122776 1584.89 35
 10 -4 -2 128577 1899.09 30
 10 4 -2 122074 1625.73 33
 -9 4 2 58915.3 1184.9 4
 9 -4 -2 58359.2 1292.56 5
 9 4 -2 56520.9 1245.1 6
 8 4 -2 4979.29 351.95 6
 8 -4 -2 4753.42 343.546 5
 8 4 -2 4992.9 322.258 5
 -8 4 2 4946.15 321.91 4
 7 4 -2 1705.41 173.202 5
 7 4 -2 1771.36 196.179 6
 7 -4 -2 1849.02 198.131 5
 7 4 -2 1419.64 155.208 10
 -7 4 2 1993.11 191.385 4
 6 4 -2 33297.6 647.17 9
 6 4 -2 32887.6 682.84 5
 6 -4 -2 32718.8 729.887 5
 6 4 -2 31995.3 750.45 6
 6 -4 -2 33573.2 722.565 7
 -6 4 2 32430.5 697.13 4
 5 -4 -2 186.5 72.0467 7
 5 4 -2 140.733 49.7464 10
 5 4 -2 369.223 74.8077 9
 5 4 -2 157.003 54.096 5
 5 4 -2 573.021 109.722 6
 5 -4 -2 625.313 95.2278 5
 -5 4 2 180.519 61.7216 4
 4 4 -2 3515.59 211.75 6
 -4 4 2 3531.91 197.918 4
 -4 4 2 3788.58 208.138 2
 4 -4 -2 3855.31 220.9 7
 4 4 -2 4032.36 206.238 9
 4 -4 -2 3621.25 194.937 5
 4 4 -2 3581.09 166.993 10
 -4 -4 2 3561.2 214.164 2
 -3 -4 2 7736.28 263.527 1
 -3 4 2 7636.02 265.531 2
 -3 4 2 7906.44 272.081 4
 3 4 -2 7567.88 269.596 9
 -3 -4 2 7324.21 253.747 3
 3 4 -2 7362.76 279.702 6
 3 -4 -2 7588.84 290.801 7
 3 -4 -2 7740.34 243.233 5
 3 -4 -2 7674.25 287.46 2
 -3 -4 2 7640.02 285.932 2
 2 4 -2 7660.38 248.951 3
 2 4 -2 7310.18 257.639 9
 2 4 -2 7283.67 249.635 1
 2 4 -2 7395.46 248.759 8
 -2 -4 2 7166.35 228.975 3
 2 -4 -2 7729.9 275.34 7
 2 -4 -2 7023.39 240.751 2
 -1 4 2 30237.8 423.816 3
 -1 4 2 30216.1 479.352 4
 1 -4 -2 29425.5 420.45 2
 1 4 -2 29262.2 461.269 1
 -1 -4 2 30301.5 469.621 1
 -1 -4 2 29637.9 440.048 3
 -1 4 2 31432.9 421.906 1
 1 4 -2 31391.7 448.402 3
 1 -4 -2 31155.8 522.638 7
 1 4 -2 30454.5 508.444 8
 0 4 2 27949.9 444.809 6
 0 4 2 29677.4 417.887 3
 0 -4 -2 27229.6 337.789 2
 0 4 2 31017.1 500.866 10
 0 -4 2 28381.7 458.412 1
 0 4 -2 30428.4 484.568 9
 0 4 -2 27912.3 398.374 3
 0 4 -2 28403.1 434.488 1
 0 -4 2 27110.4 405.676 3
 0 -4 -2 28099.9 487.339 7
 0 4 2 29819.1 378.908 1
 1 4 2 4194.74 199.372 10
 -1 4 -2 3879.72 198.849 8
 -1 4 -2 4156.77 152.718 3
 -1 4 -2 4052.41 177.934 9
 -1 -4 -2 3672.63 116.378 1
 1 4 2 4289.26 161.624 3
 1 -4 2 4076.18 181.664 1
 -1 -4 -2 4362.52 180.574 7
 1 4 2 4302.69 132.604 1
 -1 -4 -2 3842.11 139.463 3
 1 4 2 4007.96 187.745 6
 2 4 2 956.402 84.3186 3
 2 4 2 953.661 110.245 10
 -2 -4 -2 989.11 77.1047 3
 2 4 2 1004.44 107.009 6
 -2 -4 -2 890.025 55.8086 2
 2 -4 2 1083.65 110.312 2
 -2 4 -2 1041.57 110.073 8
 -2 -4 -2 992.759 58.4867 1
 -2 -4 -2 853.049 77.1029 7
 -2 4 -2 932.341 85.3459 1
 -2 4 -2 938.402 77.2706 3
 -2 4 -2 1136.75 100.829 9
 -3 4 -2 5003.62 189.88 3
 3 -4 2 4854.73 254.568 2
 -3 4 -2 5151.25 258.042 4
 -3 4 -2 5381.52 214.305 1
 -3 4 -2 5589.29 255.558 8
 -3 -4 -2 5116.36 187.622 3
 3 4 2 5591.41 267.404 6
 3 4 2 4987.32 274.507 10
 3 -4 2 5416.65 289.032 5
 -4 4 -2 3975.78 251.641 4
 4 -4 2 3804.84 266.937 5
 -4 4 -2 3736.59 220.049 8
 4 4 2 3916.18 245.371 6
 4 4 2 4099.13 274.355 10
 -4 4 -2 3752.96 192.495 1
 5 4 2 368.71 104.919 10
 -5 4 -2 513.133 112.199 4
 5 4 2 511.958 106.99 6
 5 -4 2 572.141 133.631 5
 6 4 2 52421.2 1050.39 6
 -6 4 -2 53470.8 1092.47 4
 6 4 2 53706 1188.7 10
 6 -4 2 54124.2 1210.43 5
 7 4 2 16784.5 720.15 10
 7 -4 2 16149.2 723.846 5
 7 4 2 16745.1 645.665 6
 -7 4 -2 15581.8 632.49 4
 8 4 2 251.246 92.8223 26
 8 4 2 660.327 141.815 25
 8 -4 2 506.188 123.401 17
 8 4 2 489.8 109.069 23
 8 4 2 414.637 134.155 10
 8 4 2 689.326 140.226 14
 8 -4 2 474.121 149.012 5
 8 -4 2 456.128 129.204 12
 8 4 2 510.514 106.506 12
 -8 4 -2 523.344 141.099 4
 8 4 2 384.003 113.076 6
 8 4 2 459.758 111.359 45
 8 4 2 311.631 90.6797 40
 8 4 2 300.304 97.8612 46
 8 4 2 435.691 115.736 44
 9 4 2 158.049 113.652 25
 9 -4 2 101.63 103.84 23
 9 4 2 256.014 94.4812 23
 9 -4 2 174.019 113.937 17
 9 4 2 122.581 84.9863 26
 9 4 2 243.042 111.601 14
 9 4 2 342.784 108.766 12
 9 4 2 208.105 130.353 10
 9 4 2 164.268 92.8703 6
 9 -4 2 105.722 92.1795 12
 -9 4 -2 221.958 111.327 4
 9 -4 2 250.022 136.467 5
 9 4 2 124.046 87.1403 40
 9 -4 2 243.639 92.1298 40
 9 4 2 83.7095 81.9412 45
 9 -4 2 120.677 78.266 44
 9 4 2 255.155 106.009 44
 9 4 2 111.913 110.193 46
 9 4 2 197.474 86.5533 33
 9 -4 2 31.1285 75.8367 36
 9 -4 2 548.501 149.765 33
 9 4 2 136.298 89.4605 36
 10 4 2 38022.8 881.426 23
 10 4 2 38848.7 1021.88 26
 10 4 2 38235 982.564 25
 10 -4 2 38777.6 1007.58 23
 10 -4 2 40610 979.51 12
 10 4 2 39117 857.579 12
 10 4 2 39395.5 1004.41 14
 10 4 2 40550.1 1049.46 46
 10 -4 2 38622.5 921.275 40
 10 -4 2 41377 968.208 44
 10 4 2 38181.5 919.686 40
 10 4 2 37501.7 1016.74 44
 10 -4 2 38953.3 1045.56 33
 10 -4 2 36237.1 904.786 36
 10 4 2 37662.2 883.414 36
 10 4 2 35670.2 909.719 33
 11 4 2 10087.2 495.392 25
 11 -4 2 10178.6 509.271 23
 11 4 2 9768.97 438.406 23
 11 4 2 10287.7 510.771 26
 11 4 2 10318.1 431.498 12
 11 -4 2 10576.9 482.313 12
 11 4 2 10210.5 469.629 40
 11 4 2 10735 529.697 46
 11 4 2 10386.5 521.586 44
 11 -4 2 10250.7 456.666 40
 11 -4 2 10746.8 476.78 44
 11 -4 2 9551.57 478.56 35
 11 4 2 10060.8 444.289 36
 11 -4 2 9772.55 453.917 36
 11 -4 2 10260.7 527.858 33
 11 4 2 9639.3 461.496 33
 12 4 2 4336.08 270.366 23
 12 -4 2 4309.84 306.14 23
 12 4 2 4659.94 316.663 26
 12 4 2 4010.43 250.764 12
 12 -4 2 4525.77 284.81 12
 12 4 2 4626.51 323.68 44
 12 4 2 4776.74 326.927 46
 12 4 2 4238.67 283.508 40
 12 -4 2 4319.53 313.389 33
 12 -4 2 4066.27 282.742 35
 12 -4 2 4290.61 276.228 36
 12 4 2 3988.97 258.986 36
 12 4 2 4105.77 273.137 33
 13 4 2 32483.5 699.28 26
 13 -4 2 31854.3 676.769 23
 13 4 2 31850.5 628.94 23
 13 -4 2 28092.2 578.228 12
 13 4 2 28387.3 552.289 12
 13 4 2 31274.7 649.015 40
 13 4 2 31760.2 716.403 44
 13 -4 2 27647.7 595.965 35
 13 4 2 27988.7 583.027 33
 13 -4 2 30597.8 696.393 33
 14 5 -2 187.964 73.5777 23
 14 5 -2 137.957 60.7748 40
 14 -5 -2 151.534 65.5726 51
 14 -5 -2 193.96 82.3772 36
 14 5 -2 109.367 57.772 33
 14 5 -2 175.955 75.5608 35
 14 5 -2 271.624 91.8121 36
 14 -5 -2 128.4 75.0901 35
 14 -5 -2 139.184 56.1789 33
 13 -5 -2 163.027 68.6476 23
 13 5 -2 372.529 95.8566 23
 13 5 -2 305.762 92.6372 40
 13 -5 -2 483.477 114.764 51
 13 -5 -2 315.602 89.2172 33
 13 -5 -2 311.182 112.38 36
 13 5 -2 371.774 107.757 35
 13 5 -2 300.834 89.9769 33
 13 -5 -2 408.209 114.558 35
 13 5 -2 365.384 108.774 36
 12 5 -2 1060.73 160.882 21
 12 -5 -2 1159.88 158.303 23
 12 5 -2 1187.9 171.258 26
 12 5 -2 1404.4 175.536 23
 12 5 -2 1084.97 158.209 11
 12 -5 -2 1034.81 160.277 51
 12 5 -2 1203.05 162.477 40
 12 5 -2 1172.93 172.674 44
 12 -5 -2 1175.33 197.868 36
 12 5 -2 1210.33 179.131 35
 12 -5 -2 1272.43 173.022 33
 12 5 -2 1387.07 193.715 36
 12 -5 -2 1341.14 199.171 35
 12 5 -2 1063.45 162.169 33
 11 5 -2 7517.15 407.987 21
 11 5 -2 8047.63 437.351 26
 11 5 -2 7687.07 395.092 23
 11 -5 -2 7636.7 403.863 23
 11 5 -2 7613.54 402.808 11
 11 -5 -2 6714.51 410.426 51
 11 5 -2 8388.71 454.94 51
 11 5 -2 7437.98 394.579 40
 11 5 -2 7659.67 418.271 44
 11 5 -2 8255.32 430.45 35
 11 5 -2 7938.77 435.993 36
 11 -5 -2 8211.15 499.675 30
 11 -5 -2 8329.68 420.75 33
 11 5 -2 7471.47 410.882 33
 10 5 -2 188443 1893.65 23
 10 -5 -2 177965 1911.7 23
 10 5 -2 189217 2049.02 26
 10 5 -2 184506 1982.01 21
 10 5 -2 183920 2440.04 6
 -10 5 2 181653 2231.7 4
 10 5 -2 183410 1920.56 11
 10 -5 -2 192570 2524.68 5
 10 5 -2 180341 1969.71 44
 10 5 -2 197017 2093.53 51
 10 5 -2 188206 1922.55 40
 10 5 -2 186547 2072.53 46
 10 5 -2 185001 1963.18 35
 10 -5 -2 196069 2410.4 30
 10 -5 -2 186846 1938.46 33
 10 5 -2 192232 2034.52 36
 10 5 -2 185617 1990.44 33
 -9 5 2 112576 1673.66 4
 9 -5 -2 114228 1829.95 5
 9 5 -2 111812 1800.55 6
 8 5 -2 1810.24 223.785 6
 8 5 -2 1799.98 194.55 5
 8 -5 -2 1849.11 222.071 5
 -8 5 2 1973.21 211.854 4
 7 5 -2 1838.33 180.095 5
 7 5 -2 1603.87 196.995 6
 -7 5 2 1714.74 185.111 4
 7 -5 -2 1899.07 205.011 5
 6 -5 -2 22868.1 637.461 7
 -6 5 2 23038.6 609.54 4
 6 -5 -2 23151 629.989 5
 6 5 -2 23621.3 582.557 5
 6 5 -2 22412 647.981 6
 5 5 -2 14992.2 430.82 9
 -5 5 2 14861.6 454.034 4
 5 -5 -2 14784.2 452.373 5
 5 -5 -2 14674.1 482.897 7
 5 5 -2 14978.7 490.424 6
 4 5 -2 138672 1249.53 9
 4 -5 -2 134926 1196.69 5
 4 5 -2 135489 1364.92 6
 4 -5 -2 135457 1387.56 7
 3 5 -2 52026.1 732.167 9
 3 -5 -2 50276.4 638.516 5
 3 5 -2 52667.5 771.81 6
 3 -5 -2 51236.2 802.596 7
 -3 5 2 52596.1 712.383 1
 3 -5 -2 50862.2 784.636 2
 -3 5 2 50826.4 728.839 4
 2 5 -2 107894 1015.32 3
 -2 5 2 106879 1009.1 4
 -2 -5 2 107682 965.932 3
 2 -5 -2 102752 984.154 2
 2 5 -2 110184 1033.94 9
 2 5 -2 106759 1006.92 6
 -2 -5 2 106585 987.547 1
 -2 5 2 109710 946.792 1
 2 -5 -2 107653 1099.08 7
 2 5 -2 102930 1024.82 8
 2 5 -2 106030 1026.69 1
 -1 5 2 53123.7 686.301 4
 1 5 -2 54447.8 690.947 1
 1 5 -2 56879.3 726.869 9
 1 5 -2 51220 639.168 3
 -1 -5 2 54304.1 661.277 3
 1 -5 -2 51767.1 612.87 2
 -1 5 2 54770.6 639.905 3
 -1 5 2 55856.8 631.093 1
 1 -5 -2 56093.6 757.94 7
 1 5 -2 53627.9 750.663 8
 -1 -5 2 53148.5 685.842 1
 0 5 2 1262.13 91.471 1
 0 -5 -2 1060.51 80.0035 2
 0 5 -2 1206.63 109.744 9
 0 5 -2 1442.92 126.812 8
 0 5 -2 1091 97.5009 1
 0 5 -2 1090.1 84.677 4
 0 5 2 1281.44 104.941 6
 0 -5 2 1113.75 104.477 1
 0 5 -2 1076.95 90.3423 3
 0 5 2 1144.38 95.2045 3
 0 -5 -2 1105.16 108.183 7
 0 5 2 1168.8 104.933 4
 1 5 2 21509.8 459.052 6
 -1 5 -2 22365.1 398.453 3
 -1 5 -2 22945.6 466.583 9
 1 5 2 23091.6 495.738 10
 1 -5 2 21508.3 464.534 1
 -1 -5 -2 21079.1 443.905 7
 -1 5 -2 21552.8 432.915 4
 1 5 2 23395.2 368.301 1
 -1 5 -2 22118.4 496.482 8
 -1 -5 -2 20696.6 325.181 1
 -1 5 -2 22030.6 426.719 1
 1 5 2 23906.2 432.333 3
 -1 -5 -2 21059.7 371.453 3
 2 5 2 2412.84 178.952 10
 -2 5 -2 2423.17 172.704 8
 -2 5 -2 2423.41 138.147 3
 2 5 2 2196.52 140.721 3
 2 -5 2 2545.76 182.809 2
 2 5 2 2253.79 164.119 6
 -2 -5 -2 2287.26 137.669 7
 -2 -5 -2 2240.25 104.702 1
 2 5 2 2298.61 113.132 1
 -2 5 -2 2353.91 165.477 4
 -2 -5 -2 2289.15 126.955 3
 -2 5 -2 2287.36 156.112 9
 -2 5 -2 2457.59 149.867 1
 -3 5 -2 1333.06 107.389 3
 3 5 2 1292.07 147.464 10
 3 5 2 1323.54 141.553 6
 -3 -5 -2 1293.1 106.452 3
 -3 5 -2 984.748 118.369 8
 -3 5 -2 943.01 98.3323 1
 -3 5 -2 1134.05 127.604 4
 3 -5 2 1377.43 157.462 5
 -3 5 -2 1020.41 105.826 9
 4 5 2 13767.7 471.117 6
 -4 5 -2 14042.6 480.947 4
 -4 5 -2 13998.4 440.496 8
 4 -5 2 13953.9 529.225 5
 4 5 2 13467.4 513.169 10
 5 5 2 104121 1558.07 10
 5 -5 2 106612 1603.07 5
 5 5 2 103317 1404.76 6
 -5 5 -2 102943 1411.57 4
 6 5 2 354.68 122.773 10
 6 5 2 438.882 118.722 6
 -6 5 -2 326.299 102.523 4
 6 -5 2 331.506 113.982 5
 7 5 2 22852 775.466 6
 7 -5 2 23686.9 894.296 5
 7 5 2 22650.7 859.194 10
 -7 5 -2 22781.8 783.226 4
 8 5 2 19201.2 672.212 25
 8 5 2 18441.8 667.526 26
 8 5 2 18996.5 584.464 23
 8 -5 2 20842.5 723.961 17
 8 5 2 19277.6 760.335 6
 8 5 2 19668.7 852.721 10
 8 -5 2 18418.1 604.256 13
 -8 5 -2 18894.2 758.652 4
 8 5 2 19985.1 691.307 14
 8 -5 2 19555.5 867.839 5
 8 5 2 21514 608.058 12
 8 -5 2 19737.3 689.746 12
 8 -5 2 19311.3 625.874 40
 8 5 2 19662 691.981 46
 8 5 2 16990 640.564 44
 8 5 2 19553.4 668.289 45
 8 5 2 19342.3 613.667 40
 8 5 2 18534.6 617.684 42
 8 5 2 18878.8 623.657 41
 8 5 2 19481 607.119 36
 9 -5 2 4357.56 349.607 17
 9 5 2 4094.55 289.517 23
 9 5 2 4164.67 339.947 26
 9 5 2 4629.1 347.681 25
 -9 5 -2 3363.01 332.275 4
 9 5 2 4028.21 362.807 6
 9 5 2 4498.98 297.566 12
 9 5 2 3996.11 325.784 14
 9 -5 2 3896.7 288.537 13
 9 -5 2 4078.84 424.546 5
 9 -5 2 4125.01 323.18 12
 9 5 2 4072.83 407.633 10
 9 5 2 3868.4 325.281 44
 9 5 2 3975.24 317.738 45
 9 5 2 4558.55 359.197 46
 9 -5 2 3995.48 295.162 40
 9 5 2 3960.31 296.124 40
 9 5 2 3835.54 291.631 42
 9 -5 2 3995.64 333.206 33
 9 5 2 4056.11 295.56 36
 9 5 2 3842.01 291.255 33
 10 -5 2 9912.65 518.4 23
 10 5 2 9203.11 485.081 25
 10 5 2 8896.67 420.925 23
 10 5 2 9668.98 513.382 26
 10 -5 2 9933.4 494.385 12
 10 5 2 9125.32 484.948 14
 10 5 2 9901.66 430.556 12
 10 -5 2 9230.44 444.209 40
 10 5 2 9038.23 501.303 46
 10 5 2 9218.03 477.676 45
 10 5 2 8438.75 483.383 44
 10 5 2 9195.45 447.931 40
 10 5 2 9377.76 443.931 36
 10 -5 2 8784.58 497.227 33
 10 -5 2 8535.7 454.727 36
 10 5 2 8620.28 435.158 33
 11 5 2 1148.41 179.104 26
 11 5 2 1082.88 173.836 25
 11 -5 2 972.759 178.427 23
 11 5 2 1182.77 158.782 23
 11 5 2 1191.64 158.111 12
 11 -5 2 1104.25 172.542 12
 11 5 2 1057.94 179.244 44
 11 5 2 1061.68 161.744 40
 11 5 2 1063.87 190.416 46
 11 -5 2 1093.34 165.071 36
 11 -5 2 1151.79 186.179 33
 11 5 2 893.98 140.234 36
 11 -5 2 901.311 155.729 35
 11 5 2 844.863 139.763 33
 12 5 2 7608.5 395.78 26
 12 5 2 7499.5 341.249 23
 12 -5 2 7437.27 386.175 23
 12 -5 2 7627.24 364.943 12
 12 5 2 7106.15 320.416 12
 12 5 2 7743.54 412.125 46
 12 5 2 7576.34 362.201 40
 12 5 2 7485.93 395.792 44
 12 5 2 6592.6 322.132 33
 12 -5 2 7180.31 389.14 33
 12 5 2 6508.6 319.713 36
 12 -5 2 6684.31 356.548 35
 13 -5 2 34842.9 687.936 23
 13 5 2 35692.1 639.924 23
 13 5 2 37247 732.483 26
 13 -5 2 32773.7 605.9 12
 13 5 2 32669.5 570.917 12
 13 5 2 35877.6 726.889 44
 13 5 2 35591 673.018 40
 13 -5 2 30038.9 613.068 35
 13 -5 2 33812.7 695.239 33
 14 6 -2 7352.8 310.759 23
 14 -6 -2 6980.04 343.375 35
 14 6 -2 6734.04 312.751 35
 14 6 -2 6972.74 332.291 36
 14 -6 -2 6994.3 356.616 36
 14 6 -2 7081.23 304.692 33
 13 6 -2 155.763 74.0154 21
 13 6 -2 135.314 83.2795 23
 13 6 -2 121.908 66.5082 11
 13 6 -2 78.0652 62.1217 40
 13 -6 -2 78.4373 55.7782 51
 13 -6 -2 69.7026 79.617 36
 13 -6 -2 108.742 57.0653 33
 13 6 -2 7.50819 72.1995 36
 13 6 -2 166.362 73.163 35
 13 6 -2 295.389 86.6733 33
 13 -6 -2 91.8013 85.0561 35
 12 6 -2 24999.9 719.931 21
 12 6 -2 28616.4 813.771 26
 12 6 -2 27308.3 720.185 23
 12 6 -2 25457.4 715.622 11
 12 6 -2 27034.2 768.826 44
 12 6 -2 27776.2 747.971 40
 12 -6 -2 24200.7 720.116 51
 12 -6 -2 27449.9 864.085 30
 12 -6 -2 27903.1 839.614 35
 12 6 -2 27040.2 752.907 35
 12 -6 -2 26944.4 858.205 36
 12 6 -2 28147.1 793.452 36
 12 6 -2 27113.1 745.634 33
 12 -6 -2 27254.6 723.112 33
 11 6 -2 30061.9 815.708 21
 11 6 -2 31530.8 866.299 26
 11 6 -2 30522.8 780.933 23
 11 6 -2 29861.7 792.319 11
 11 6 -2 29623.7 807.344 44
 11 6 -2 30679.3 798.237 40
 11 6 -2 32552.2 867.835 36
 11 -6 -2 30555.6 784.042 33
 11 -6 -2 31935.9 989.968 30
 11 6 -2 30632.8 817.177 33
 11 6 -2 29893.4 812.641 35
 10 6 -2 6474.79 383.471 21
 10 6 -2 6964.39 401.492 26
 10 6 -2 6821.07 368.38 23
 10 6 -2 6774.1 379.382 11
 10 -6 -2 7355.44 499.837 5
 -10 6 2 6608.63 437.277 4
 10 6 -2 6662.91 474.955 6
 10 6 -2 6754.39 374.068 40
 10 6 -2 6064.94 365.874 44
 10 6 -2 7172.17 404.482 51
 10 6 -2 6375.5 389.837 46
 10 6 -2 5867.52 371.362 41
 10 6 -2 7105.04 402.527 36
 10 6 -2 6858.7 383.842 35
 10 -6 -2 7786.56 503.813 30
 10 6 -2 6755.2 375.81 33
 9 6 -2 11902.5 459.644 23
 9 6 -2 12117.9 495.553 21
 9 6 -2 11859.8 497.699 26
 9 6 -2 12414.9 617.819 6
 9 -6 -2 12591.8 614.753 5
 -9 6 2 12382 570.534 4
 9 6 -2 12493.1 490.804 11
 9 6 -2 12011.2 472.857 40
 9 6 -2 11358 483.025 46
 9 -6 -2 12955.2 635.065 30
 9 6 -2 11865.9 494.547 36
 9 6 -2 11762.9 482.8 35
 8 6 -2 110023 1732.91 6
 8 -6 -2 111563 1695.06 5
 -8 6 2 109642 1591.18 4
 -7 6 2 2778.27 239.972 4
 7 -6 -2 2920.17 255.014 5
 7 6 -2 2682.47 259.62 6
 -6 6 2 9802.65 413.972 4
 6 6 -2 10011.9 451.703 6
 6 -6 -2 10054.3 449.888 7
 6 -6 -2 9979.09 427.87 5
 5 -6 -2 21.182 45.9312 7
 5 6 -2 78.727 49.9432 9
 -5 6 2 109.365 57.1392 4
 5 6 -2 102.141 56.1378 6
 4 6 -2 130976 1382.99 6
 4 -6 -2 134634 1232 5
 -4 6 2 131166 1312.61 4
 4 6 -2 133071 1289.35 9
 4 -6 -2 131334 1441.61 7
 3 6 -2 430178 2242.73 9
 3 -6 -2 409723 2401.85 7
 -3 6 2 420687 2207.12 4
 3 6 -2 420945 2281.24 6
 3 -6 -2 405482 1837.46 5
 -2 6 2 10384.7 314.249 3
 2 6 -2 9565.63 259.632 10
 -2 6 2 10628.9 334.756 4
 2 6 -2 9634.07 320.226 6
 2 6 -2 10167.5 338.473 3
 2 -6 -2 10028.6 331.757 2
 -2 6 2 10425 317.619 1
 2 6 -2 10462 343.246 9
 2 -6 -2 10370.3 367.34 7
 2 6 -2 9839.28 338.92 1
 -1 -6 2 6748.54 258.194 3
 -1 6 2 6560.47 248.299 3
 1 6 -2 4576.65 227.443 9
 1 6 -2 4281.46 232.428 8
 1 6 -2 4605.17 211.424 3
 1 6 -2 4110.86 186.023 6
 1 6 -2 4715.29 223.039 1
 -1 6 2 4495.89 214.544 4
 1 -6 -2 4711.82 238.568 7
 -1 6 2 5005.26 208.049 1
 1 -6 -2 4233.6 194.504 2
 0 6 2 124453 1043.79 6
 0 6 2 135678 1226.92 10
 0 6 2 136994 1129.95 3
 0 -6 -2 118147 923.088 2
 0 6 -2 135641 1231.79 9
 0 6 -2 124442 1056.52 3
 0 -6 2 119295 1063.2 3
 0 6 -2 125651 1116.88 1
 0 6 -2 123385 915.499 4
 0 -6 -2 134921 1223.09 7
 0 6 2 129125 1135.66 4
 0 6 -2 132584 1291.15 8
 0 6 2 137993 1047.52 1
 1 6 2 503.368 72.7899 1
 1 6 2 477.954 74.9212 3
 1 6 2 331.985 72.2609 10
 -1 -6 -2 524.91 69.2096 3
 -1 -6 -2 458.766 76.9243 7
 -1 6 -2 340.264 63.9829 1
 -1 -6 -2 341.232 50.7385 1
 -1 6 -2 498.211 91.4815 8
 -1 6 -2 272.344 58.836 4
 -1 6 -2 382.803 70.8448 9
 -1 6 -2 506.848 72.0961 3
 -2 6 -2 48.9538 35.5818 1
 2 6 2 60.4474 45.8925 10
 2 6 2 129.551 59.5839 6
 2 6 2 284.642 58.9196 3
 -2 6 -2 278.108 59.7582 3
 -2 6 -2 101.889 56.1005 8
 -2 -6 -2 109.172 33.7657 1
 -2 6 -2 37.534 43.3339 9
 -2 6 -2 31.476 39.0025 4
 -2 -6 -2 29.5913 34.1504 7
 -3 6 -2 453241 2373.73 9
 3 6 2 462499 2851.36 10
 -3 6 -2 456127 2149.4 3
 -3 6 -2 473313 2632.29 4
 -3 6 -2 467852 2599.62 8
 3 6 2 476177 2647.38 6
 -4 6 -2 82305.6 1197.52 4
 4 6 2 83339.1 1200.34 6
 -4 6 -2 82186.1 1118.38 8
 4 6 2 79993.8 1301.61 10
 4 -6 2 82025.1 1311.21 5
 5 -6 2 59281.5 1223.41 5
 5 6 2 58458.4 1204.77 10
 5 6 2 59655.4 1103.83 6
 -5 6 -2 58686.4 1102.32 4
 6 6 2 261.372 90.535 6
 6 6 2 628.819 150.199 10
 -6 6 -2 254.781 92.431 4
 6 -6 2 518.771 149.448 5
 7 6 2 52078.1 1328.2 10
 7 -6 2 53822.7 1366.02 5
 -7 6 -2 54246.2 1220.94 4
 7 6 2 53635 1215.89 6
 8 6 2 47333.4 971.407 21
 8 -6 2 49848.1 1115.73 17
 8 6 2 46368.4 1064.04 26
 8 6 2 47215 1070.64 25
 8 6 2 48022.7 927.978 23
 8 6 2 49360.1 1367.91 10
 8 6 2 50862.6 1257.3 6
 8 -6 2 49532.5 1005.17 13
 -8 6 -2 49622 1234.13 4
 8 -6 2 50181.5 1411.34 5
 8 -6 2 52391.9 1128.71 12
 8 6 2 50804.7 937.977 12
 8 6 2 49770.1 1107.89 14
 8 6 2 44474.1 1035.22 44
 8 6 2 48143.5 1009.91 42
 8 6 2 49029.3 1031.74 41
 8 6 2 48580.9 1074.01 45
 8 6 2 46209.7 1073.94 46
 8 6 2 48117.7 965.193 40
 8 -6 2 46999.5 1077.59 33
 8 6 2 50973.9 999.453 36
 9 6 2 9490.18 501.263 26
 9 6 2 9932.87 437.232 23
 9 6 2 10005.4 506.056 25
 9 -6 2 10601.1 535.246 17
 9 6 2 9545.33 568.235 6
 9 6 2 10495.7 653.593 10
 9 -6 2 9333.79 449.585 13
 -9 6 -2 10023.9 573.04 4
 9 -6 2 11196 695.322 5
 9 -6 2 10303 523.92 12
 9 6 2 10474 520.399 14
 9 6 2 11046.6 451.301 12
 9 6 2 10542 483.466 42
 9 6 2 9958.89 523.249 46
 9 6 2 9748.79 493.604 45
 9 6 2 9214.63 447.982 40
 9 6 2 9700.44 465.85 41
 9 6 2 9760.68 504.227 44
 9 -6 2 9701.71 508.561 33
 9 6 2 10168.1 460.732 36
 10 6 2 31203.1 878.744 25
 10 6 2 32498.1 788.181 23
 10 -6 2 33972.7 954.469 23
 10 6 2 32434.8 921.496 26
 10 6 2 34190.8 786.647 12
 10 6 2 33195 918.507 14
 10 -6 2 34773.5 918.848 12
 10 6 2 31941.8 823.288 40
 10 6 2 33751.7 961.055 46
 10 6 2 33241.4 848.191 42
 10 6 2 31546.9 874.447 45
 10 6 2 31489.3 899.632 44
 10 -6 2 32760.3 928.704 33
 10 6 2 33481.2 826.065 36
 10 -6 2 28773.1 839.827 36
 11 6 2 11963.8 538.877 26
 11 -6 2 11757.1 532.151 23
 11 6 2 10890 490.718 25
 11 6 2 11458.2 450.466 23
 11 -6 2 12066.7 509.318 12
 11 6 2 11765.7 442.964 12
 11 6 2 11573.4 476.455 40
 11 6 2 11871.4 528.937 44
 11 6 2 12282.2 557.36 46
 11 -6 2 11182 518.213 33
 11 -6 2 10978.3 469.673 36
 11 6 2 11366 456.25 36
 12 6 2 2531.78 196.301 23
 12 6 2 2769.05 236.244 26
 12 -6 2 2881.87 244.233 23
 12 -6 2 2589.42 214.114 12
 12 6 2 2412.13 186.023 12
 12 6 2 2801.62 218.756 40
 12 6 2 2680.73 243.841 46
 12 6 2 2447.01 222.221 44
 12 -6 2 2194.39 208.154 35
 -12 6 -2 1831.48 170.436 29
 12 6 2 2267.08 185.795 36
 12 -6 2 2337.16 218.119 33
 13 6 2 11254.1 391.187 26
 13 -6 2 10966.6 373.071 23
 13 6 2 11243.1 343.551 23
 13 6 2 9617.58 298.594 12
 13 -6 2 9977.5 324.192 12
 13 6 2 10989.1 360.899 40
 13 6 2 10932.4 378.435 44
 13 -6 2 9247.11 329.429 35
 13 -6 2 10244.8 355.056 33
 14 7 -2 22451.8 521.197 23
 14 7 -2 21835.5 557.461 36
 14 7 -2 22318.8 536.556 35
 14 -7 -2 22469.6 609.133 36
 14 7 -2 21008.7 476.568 33
 14 -7 -2 21947.9 581.62 35
 13 7 -2 25906.8 640.74 23
 13 7 -2 25837.8 659.143 40
 13 -7 -2 25183.3 728.464 35
 13 7 -2 26709.6 675.571 35
 13 7 -2 25205.3 628.845 33
 13 -7 -2 25662.5 766.344 36
 13 7 -2 26025.6 697.846 36
 12 7 -2 5341.95 321.903 23
 12 7 -2 4953.73 324.959 21
 12 7 -2 4766.45 313.249 11
 12 7 -2 5266.34 326.986 40
 12 7 -2 4780.34 302.055 33
 12 -7 -2 5186.61 380.051 30
 12 7 -2 5255.69 345.031 36
 12 7 -2 5088.4 326.287 35
 12 -7 -2 4982.71 375.139 36
 12 -7 -2 5039.26 362.945 35
 11 7 -2 970.804 162.342 21
 11 7 -2 1332.09 188.18 26
 11 7 -2 999.284 152.1 23
 11 7 -2 1174.79 169.182 11
 11 7 -2 1138.92 164.774 40
 11 7 -2 1078.84 158.359 44
 11 7 -2 993.866 162.198 41
 11 -7 -2 1182.41 206.044 30
 11 7 -2 1297.34 189.307 36
 11 7 -2 1202.49 170.299 33
 11 7 -2 1340.26 184.591 35
 10 7 -2 1071.3 168.05 26
 10 7 -2 663.101 141.694 21
 10 7 -2 1069.06 162.028 23
 10 7 -2 751.369 174.587 6
 -10 7 2 645.234 146.458 4
 10 -7 -2 966.883 182.814 5
 10 7 -2 597.266 129.771 11
 10 7 -2 772.471 145.666 46
 10 7 -2 856.1 142.588 40
 10 7 -2 595.195 138.756 41
 10 7 -2 881.631 147.03 44
 10 7 -2 769.474 136.297 33
 10 7 -2 999.964 162.129 35
 10 -7 -2 740.408 178.297 30
 -10 7 2 705.369 126.685 29
 10 7 -2 831.879 150.528 36
 9 7 -2 64881.3 1169.45 21
 9 7 -2 64768.4 1081.98 23
 9 7 -2 64321.2 1143.92 15
 9 7 -2 65186.5 1180.51 26
 -9 7 2 64441.2 1323.47 4
 9 7 -2 65457.6 1442.62 6
 9 -7 -2 65882.6 1420.31 5
 9 7 -2 65490.9 1138.32 11
 9 7 -2 58405.7 1065.89 44
 9 7 -2 68981.4 1184.98 51
 9 7 -2 63042 1202.39 41
 9 7 -2 64698.3 1115.27 40
 9 7 -2 59885.1 1116.25 46
 9 7 -2 65106.6 1128.01 35
 9 7 -2 66584.3 1183.78 36
 -9 7 2 67413.9 1168.54 29
 9 -7 -2 67868.1 1508.93 30
 9 7 -2 61303.6 1071.62 33
 8 -7 -2 38369.1 1012.57 5
 8 7 -2 38398 1053.57 6
 -8 7 2 37661.8 962.458 4
 7 7 -2 16560.7 652.648 6
 -7 7 2 17271.9 610.579 4
 7 -7 -2 17277.4 624.68 5
 -6 7 2 7407.33 379.551 4
 6 7 -2 7714.87 411.494 6
 6 -7 -2 7484.13 375.079 5
 6 -7 -2 7789.2 418.593 7
 -5 7 2 2931.73 223.171 4
 5 -7 -2 3069.71 219.459 5
 5 7 -2 2920.12 212.151 9
 5 -7 -2 2971.42 249.438 7
 5 7 -2 2778.04 238.295 6
 4 7 -2 154202 1551.4 6
 -4 7 2 147704 1476.51 4
 4 -7 -2 148516 1338.07 5
 4 7 -2 154652 1474.99 9
 4 -7 -2 147992 1625.12 7
 3 7 -2 5144.89 263.575 9
 3 7 -2 5285.16 268.631 6
 3 -7 -2 5388.2 296.081 7
 -3 7 2 4946.67 257.583 4
 -2 7 2 214562 1596.33 4
 2 7 -2 209281 1508.67 6
 2 -7 -2 210121 1752.26 7
 -1 7 2 68041.2 835.683 1
 -1 7 2 67485.6 866.55 3
 1 -7 -2 60677.3 799.555 2
 1 7 -2 66614.9 921.453 9
 1 7 -2 62612.2 748.294 6
 1 -7 -2 66945.9 954.825 7
 -1 7 2 66664.1 872.778 4
 0 7 2 6250.4 269.065 4
 0 7 2 6107.65 243.123 6
 0 7 -2 6618.49 294.885 9
 0 7 2 6575 295.654 10
 0 -7 -2 6178.2 234.981 2
 0 7 -2 6020.73 257.02 3
 0 7 2 6924.49 260.73 1
 0 7 -2 6191.54 301.994 8
 0 7 -2 5778.77 212.434 4
 0 7 2 7159.56 285.294 3
 0 -7 -2 6868.75 301.198 7
 -1 -7 -2 559.952 87.5768 7
 -1 7 -2 671.181 102.554 9
 1 7 2 492.402 83.4378 6
 -1 7 -2 473.541 73.2083 3
 1 7 2 1106.58 106.556 1
 -1 -7 -2 426.239 62.1271 1
 -1 7 -2 1190.19 139.89 8
 -1 7 -2 535.259 80.7098 4
 1 7 2 729.69 98.2333 3
 2 7 2 26833.7 607.022 6
 2 7 2 26173.2 655.568 10
 -2 7 -2 25203.9 565.71 4
 2 7 2 24553.3 567.657 3
 -2 7 -2 26135.6 605.885 9
 -2 -7 -2 25621.5 554.022 7
 -2 7 -2 26059.8 634.975 8
 3 7 2 143976 1670.92 10
 3 7 2 152556 1566.04 6
 -3 7 -2 151721 1526.04 4
 3 -7 2 152738 1680.57 5
 -3 7 -2 149560 1557.92 8
 3 -7 2 141399 1499.57 7
 4 7 2 84250.2 1388.05 10
 -4 7 -2 81311.5 1188.39 8
 4 7 2 87818.2 1280.85 6
 4 -7 2 85334.8 1379 5
 -4 7 -2 81684.1 1222.74 4
 5 7 2 31075.2 913.191 10
 5 7 2 32087.7 840.718 6
 -5 7 -2 32940.5 843.151 4
 5 -7 2 32837.7 934.076 5
 6 7 2 13218.3 580.328 6
 6 7 2 12791.7 635.037 10
 6 -7 2 13331 646.615 5
 -6 7 -2 13886.5 587.746 4
 7 7 2 220.419 107.229 10
 7 7 2 121.496 83.3075 6
 -7 7 -2 167.567 91.4282 4
 7 -7 2 124.527 97.8335 5
 8 7 2 57984.7 1096.46 21
 8 7 2 54655.4 1163.44 25
 8 -7 2 60415.7 1213.36 17
 8 7 2 54806.8 1161.67 26
 8 7 2 57757.6 1018.47 23
 8 7 2 60059.6 1393.74 6
 8 7 2 57550.2 1501.63 10
 8 -7 2 59171.1 1547.38 5
 8 -7 2 61146.1 1249.22 12
 8 7 2 59896.9 1029.74 12
 8 -7 2 58642.4 1115.89 13
 -8 7 -2 59397.5 1360.25 4
 8 7 2 59344 1236.01 14
 8 7 2 60240.2 1170.45 41
 8 7 2 60526.9 1145.33 42
 8 -7 2 59364.6 1380.6 47
 8 7 2 58411.8 1195.56 45
 8 7 2 55454.9 1184.93 46
 8 7 2 58887.8 1062.96 40
 8 7 2 53833.6 1127.05 44
 8 -7 2 57547.5 1178.08 33
 8 7 2 60034.3 1102.33 36
 9 7 2 3033.95 283.891 26
 9 7 2 2610.87 260.97 25
 9 7 2 3077.5 261.731 21
 9 7 2 2854.46 236.778 23
 9 -7 2 3065.23 262.612 13
 9 -7 2 3073.22 290.112 12
 9 7 2 3292.89 254.224 12
 9 7 2 3114.57 293.029 14
 9 7 2 3344.16 277.308 41
 9 7 2 2753.15 268.43 44
 9 7 2 2841.23 272.943 45
 9 7 2 3000.36 252.766 40
 9 7 2 3045.11 268.73 42
 9 7 2 3006.06 293.101 46
 9 7 2 2866.19 248.844 36
 9 -7 2 2997.61 283.563 33
 10 7 2 797.985 142.63 23
 10 7 2 752.364 159.578 26
 10 -7 2 662.087 163.578 23
 10 7 2 765.415 149.704 25
 10 -7 2 910.147 164.339 12
 10 7 2 1023.92 149.255 12
 10 7 2 692.835 146.323 14
 10 7 2 1014.04 187.67 46
 10 7 2 1085.2 164.096 42
 10 7 2 1040.65 169.549 45
 10 7 2 797.651 138.223 40
 10 7 2 1210.34 175.55 41
 10 7 2 809.15 157.244 44
 10 7 2 707.713 131.46 36
 10 -7 2 1033.42 171.34 33
 10 -7 2 703.156 141.1 36
 11 7 2 1359.38 185.849 26
 11 -7 2 1165.96 179.725 23
 11 7 2 1069.35 157.845 25
 11 7 2 1240.93 153.988 23
 11 -7 2 1212.49 172.741 12
 11 7 2 1198.7 149.938 12
 11 7 2 1105.87 150.868 40
 11 7 2 1345.54 164.903 42
 11 7 2 1185.59 184.648 46
 11 7 2 1305.95 176.924 44
 11 -7 2 1100.86 165.989 33
 11 7 2 1243.86 155.094 36
 11 -7 2 1178.69 161.22 36
 12 7 2 16135.1 463.687 23
 12 7 2 16962.5 550.671 26
 12 -7 2 16197.3 537.375 23
 12 7 2 15847.7 444.69 12
 12 -7 2 16511.2 507.297 12
 12 7 2 15466 486.873 40
 12 7 2 15358.2 506.937 44
 -12 7 -2 12965.6 427.651 29
 12 -7 2 14192 495.494 35
 12 7 2 13611.5 430.416 36
 12 -7 2 15606.1 510.199 33
 13 7 2 5711.71 230.628 23
 13 -7 2 5266.77 245.22 23
 13 7 2 5513.92 241.083 40
 14 8 -2 11102.3 350.738 23
 14 8 -2 10951 375.163 36
 14 8 -2 10740.1 352.494 35
 14 -8 -2 10464.3 378.892 35
 14 -8 -2 10851.7 407.37 36
 13 8 -2 8832.19 365.695 23
 13 8 -2 7369.6 350.179 21
 13 -8 -2 7709.14 412.67 36
 13 8 -2 8545.73 387.809 36
 13 8 -2 8354.89 368.255 35
 13 -8 -2 7810.77 394.734 35
 12 8 -2 4524.9 292.647 23
 12 8 -2 4417.66 304.848 21
 12 8 -2 4312.97 296.382 11
 12 8 -2 4375.76 293.226 40
 12 8 -2 4257.74 301.886 36
 12 -8 -2 4298.01 344.431 36
 12 -8 -2 4111.85 342.515 30
 12 8 -2 4440.81 300.386 35
 12 8 -2 4054.71 266.933 33
 11 8 -2 6621.76 394.047 21
 11 8 -2 6991.64 376.079 23
 11 8 -2 7154.56 408.99 26
 11 8 -2 6753.23 384.22 11
 11 8 -2 6585.26 394.403 41
 11 8 -2 7297.41 393.922 40
 11 8 -2 6823.8 378.267 44
 -11 8 2 6384.96 360.19 29
 11 8 -2 7330.93 411.755 36
 11 8 -2 7108.55 390.903 35
 11 8 -2 6606.98 358.325 33
 11 -8 -2 6542.55 468.745 30
 10 8 -2 495.275 121.562 23
 10 8 -2 724.584 138.591 26
 10 8 -2 441.639 119.783 21
 10 8 -2 446.236 115.993 11
 10 8 -2 514.7 123.648 15
 10 8 -2 804.408 155.967 41
 10 8 -2 485.299 118.211 46
 10 8 -2 561.008 124.775 40
 10 -8 -2 720.618 178.593 30
 10 8 -2 428.775 111.059 35
 10 8 -2 544.915 128.493 36
 -10 8 2 729.639 139.696 29
 9 8 -2 49781.5 1035.68 21
 9 8 -2 49229 1022.87 15
 9 8 -2 50095.5 973.476 23
 9 8 -2 50478.6 1049.29 26
 9 -8 -2 50595.6 1251.61 5
 9 8 -2 52188.4 1314.55 6
 -9 8 2 49677.4 1184.61 4
 9 8 -2 50562.5 1009.85 11
 9 8 -2 48513.3 1029.38 43
 9 8 -2 46570.8 989.784 46
 9 8 -2 50094.9 1096.75 41
 9 8 -2 50030.1 992.977 40
 -9 8 2 50736.9 1036.65 29
 9 8 -2 50749.7 1043.79 36
 9 -8 -2 52038.1 1357.84 30
 9 8 -2 51091.4 1014.93 35
 8 8 -2 4412.71 369.279 6
 -8 8 2 4055.78 328.757 4
 8 -8 -2 4116.15 337.844 5
 -7 8 2 3639.86 291.688 4
 7 8 -2 4225.18 338.373 6
 7 -8 -2 3683.17 296.238 5
 -6 8 2 14790.1 553.748 4
 6 -8 -2 15238.7 547.081 5
 6 -8 -2 15697.5 627.234 7
 6 8 -2 15368 595.995 6
 5 8 -2 47275.5 966.356 6
 -5 8 2 47372.3 925.543 4
 5 8 -2 47165.1 885.594 9
 5 -8 -2 49120.4 887.66 5
 5 -8 -2 44821.5 1004.94 7
 4 8 -2 88451.2 1178.12 9
 4 8 -2 87959.2 1224.49 6
 4 -8 -2 89702.7 1339.25 7
 -4 8 2 86862.1 1183.38 4
 -3 8 2 9805.62 380.851 4
 3 8 -2 10080 391.124 9
 3 -8 -2 10756.2 443.555 7
 3 8 -2 9936.34 381.319 6
 -2 8 2 72442 992.56 4
 2 8 -2 71383.7 1037.09 9
 2 8 -2 71095.4 917.308 6
 2 -8 -2 73355.8 1110.93 7
 1 8 -2 1238.11 113.447 6
 -1 8 2 1228.87 132.651 4
 1 8 -2 1130.06 134.391 9
 1 -8 -2 1518.15 163.138 7
 0 8 2 15499.1 426.23 1
 0 8 -2 16009.9 492.573 9
 0 8 2 15895.6 488.63 10
 0 8 2 14405.2 390.871 6
 0 -8 -2 15616.8 490.388 7
 -1 -8 -2 181.313 65.8675 7
 1 8 2 115.089 48.3589 6
 -1 8 -2 72.0291 52.894 9
 2 8 2 1656.06 161.91 6
 2 8 2 1955.46 195.945 10
 -2 8 -2 1822.8 176.676 9
 -2 8 -2 1699.66 160.165 4
 -2 8 -2 2104.55 199.009 8
 -2 -8 -2 1904.18 170.413 7
 3 8 2 20243.4 662.379 10
 3 8 2 20921.4 606.853 6
 -3 8 -2 20301.3 576.883 4
 3 -8 2 19737.9 600.464 7
 3 -8 2 21565.5 653.736 5
 4 8 2 29502.1 775.745 6
 4 8 2 29481.3 857.553 10
 -4 8 -2 29472.2 753.174 4
 4 -8 2 29397.2 830.531 5
 5 8 2 675.251 136.987 6
 5 8 2 969.226 176.69 10
 -5 8 -2 674.688 131.747 4
 5 -8 2 940.478 173.133 5
 6 8 2 25963.5 839.436 6
 -6 8 -2 25368.1 815.105 4
 6 -8 2 26116 923.009 5
 6 8 2 25087 912.636 10
 7 8 2 1524.13 178.335 21
 7 8 2 2166.48 236.357 25
 7 8 2 1972.79 206.367 15
 7 8 2 2048.61 219.832 22
 7 8 2 2274.49 202.715 23
 7 8 2 1623.36 193.412 26
 7 8 2 1962.74 229.64 18
 7 8 2 1937.44 251.018 6
 7 -8 2 2231.09 250.857 12
 7 -8 2 2012.16 215.965 13
 -7 8 -2 2030.19 251.802 4
 7 8 2 2002.01 281.503 10
 7 8 2 2093.06 194.13 12
 7 -8 2 2132.06 289.364 5
 7 8 2 1821.54 225.974 14
 7 8 2 2099.54 232.268 45
 7 8 2 2013.19 195.15 40
 7 8 2 1885.3 208.098 42
 7 8 2 1678.71 194.605 41
 7 8 2 1942.72 221.447 46
 7 -8 2 2142.44 258.908 47
 7 8 2 2112.95 208.763 36
 8 8 2 1260.93 182.176 26
 8 8 2 1485.07 204.247 25
 8 8 2 1326.85 174.253 21
 8 8 2 1357.6 237.095 10
 8 -8 2 1305.57 175.895 13
 8 8 2 1186.07 215.537 6
 8 8 2 1289.84 198.462 14
 8 -8 2 1468.14 216.408 12
 8 8 2 1338.71 161.764 12
 8 -8 2 1521.17 256.849 5
 -8 8 -2 1529.2 222.142 4
 8 8 2 1419.05 200.452 46
 8 8 2 1132.79 154.499 40
 8 8 2 1790.01 205.873 42
 8 8 2 1341.18 182.974 44
 8 8 2 1130.75 176.91 45
 8 8 2 1690.41 205.414 41
 8 -8 2 1414.1 192.34 33
 8 8 2 1492.51 182.13 36
 9 8 2 18012.8 582.17 23
 9 8 2 16456.8 638.118 25
 9 8 2 17919.1 624.538 21
 9 8 2 16573.2 641.395 26
 9 8 2 18421.1 577.802 12
 9 -8 2 18344.8 694.343 12
 9 8 2 17308.9 677.227 14
 9 8 2 18106.1 641.766 42
 -9 8 -2 16834.3 617.96 49
 9 8 2 17500.2 684.347 46
 9 8 2 17640.5 643.5 41
 9 8 2 17403.1 589.508 40
 9 8 2 17254.1 665.653 45
 9 8 2 16537.1 624.279 44
 9 8 2 17922.8 611.274 36
 9 -8 2 17901.7 655.102 33
 10 -8 2 19654.1 732.524 23
 10 8 2 18168.9 642.584 25
 10 8 2 20131.6 594.48 23
 10 8 2 19894.2 685.943 26
 10 8 2 18083.6 604.348 21
 10 8 2 21105.9 601.882 12
 10 8 2 19347.1 691.522 14
 10 -8 2 21750.3 726.258 12
 10 8 2 20751.5 666.455 42
 10 8 2 20669.1 629.795 40
 10 8 2 20141.9 719.275 46
 10 8 2 20198 694.044 45
 10 8 2 18866.9 644.974 44
 -10 8 -2 17548 590.078 49
 10 8 2 19633.7 647.099 41
 10 -8 2 15690.5 610.075 36
 10 -8 2 19702.1 671.868 33
 10 8 2 19092 611.815 36
 11 8 2 86.488 64.6106 25
 11 8 2 29.7874 62.8526 26
 11 -8 2 111.66 84.98 23
 11 8 2 92.6183 64.95 23
 11 8 2 104.85 65.8388 12
 11 8 2 113.053 83.0936 14
 11 -8 2 24.1606 76.3874 12
 11 8 2 49.3029 63.0045 44
 11 8 2 55.9329 59.1388 40
 11 8 2 19.6819 76.1403 46
 11 -8 2 108.937 67.3595 33
 -11 8 -2 76.8116 68.0132 29
 11 8 2 97.2396 65.8639 36
 11 -8 2 41.5412 65.4949 36
 12 8 2 2865.15 192.53 23
 12 8 2 2757.03 216.479 26
 12 -8 2 2438.71 208.534 23
 12 -8 2 2627.47 200.052 12
 12 8 2 2671.74 200.594 44
 12 8 2 2502.11 189.826 40
 12 8 2 2276.3 171.527 36
 12 -8 2 2199.99 196.549 35
 -12 8 -2 2202.12 174.429 29
 12 -8 2 2654.3 195.209 33
 14 -9 -2 2878.36 186.665 35
 14 -9 -2 2951.45 203.926 36
 14 9 -2 2848.69 181.918 36
 13 9 -2 -46.5283 78.0523 21
 13 9 -2 84.3082 61.511 23
 13 -9 -2 117.345 87.5291 36
 13 9 -2 175.557 75.9728 36
 13 -9 -2 81.9937 65.7307 35
 13 9 -2 44.7754 59.9642 35
 12 9 -2 1060.39 147.812 23
 12 9 -2 1073.73 159.15 21
 12 9 -2 588.538 113.452 41
 12 9 -2 967.257 141.935 40
 -12 9 2 765.425 116.788 29
 12 9 -2 1055.86 157.695 36
 12 9 -2 1027.62 151.773 35
 12 -9 -2 808.548 160.389 36
 12 -9 -2 829.994 159.947 30
 11 9 -2 3384.7 283.794 21
 11 9 -2 3900.26 280.627 23
 11 9 -2 3437.54 274.295 11
 11 9 -2 3422.57 287.717 41
 11 9 -2 3346.26 266.944 40
 11 9 -2 3780.87 296.077 36
 -11 9 2 3386.41 262.504 29
 11 -9 -2 3341.88 337.19 30
 11 9 -2 3637.36 279.627 35
 10 9 -2 1845.89 213.999 21
 10 9 -2 2114.39 215.361 23
 10 9 -2 2201.49 229.956 26
 10 9 -2 1602.07 195.433 15
 10 9 -2 1814.78 205.454 11
 10 9 -2 1844.52 204.141 40
 10 9 -2 2281.35 244.518 41
 10 9 -2 2764 258.354 36
 -10 9 2 2085.41 217.46 29
 10 -9 -2 1805.09 277.529 30
 10 9 -2 2031.84 220.443 35
 9 9 -2 3683.12 290.266 21
 9 9 -2 3652.43 289.205 15
 9 9 -2 3471.98 267.326 23
 9 9 -2 3578.96 287.642 26
 9 9 -2 3505.91 355.445 6
 -9 9 2 3705.86 334.916 4
 9 9 -2 3482.88 275.722 11
 9 -9 -2 3406.13 330.318 5
 9 9 -2 3620.88 306.086 41
 -9 9 2 3691.92 289.247 49
 9 9 -2 3385.82 271.315 46
 9 9 -2 3497.62 289.519 43
 9 9 -2 3495.42 272.182 40
 9 9 -2 3550.01 290.53 36
 -9 9 2 3931.73 294.792 29
 9 9 -2 3532.74 279.877 35
 9 -9 -2 3100.27 354.897 30
 8 9 -2 209202 2096 15
 8 9 -2 215022 2093.97 21
 8 9 -2 191958 2121.23 22
 8 9 -2 200282 2013.69 26
 8 9 -2 206608 1922.61 23
 8 9 -2 216155 2592.94 6
 -8 9 2 204436 2346.49 4
 8 -9 -2 213089 2435.69 5
 8 9 -2 211222 2018.95 11
 -8 9 2 216062 2135.62 49
 8 9 -2 204738 2192.91 41
 8 9 -2 202563 1942.35 40
 8 9 -2 207210 2122.35 43
 8 9 -2 208322 2051.59 36
 8 -9 -2 186063 2219.44 27
 8 9 -2 205713 1985.18 35
 -8 9 2 217222 2116.91 29
 8 -9 -2 211279 2737.91 30
 7 9 -2 30977.9 938.167 6
 -7 9 2 31128.6 871.254 4
 7 -9 -2 32385.5 884.994 5
 6 -9 -2 22793.5 796.21 7
 6 9 -2 24519.8 776.821 6
 -6 9 2 22642 715.815 4
 -5 9 2 7742.48 395.415 4
 5 9 -2 7857.58 415.199 6
 5 -9 -2 7814.81 443.989 7
 5 9 -2 7717.77 379.826 9
 -4 9 2 18531.6 575.623 4
 4 9 -2 18238.1 582.914 6
 4 9 -2 17838.9 563.094 9
 4 -9 -2 18264.1 645.345 7
 -3 9 2 8105.12 363.195 4
 3 9 -2 8184.79 378.585 9
 3 -9 -2 8388.33 419.901 7
 3 9 -2 8545.97 369.595 6
 -2 9 2 33182.1 707.163 4
 2 9 -2 32197.8 748.755 9
 2 9 -2 32564.3 647.001 6
 2 -9 -2 33470.8 808.365 7
 1 9 -2 2250.67 204.275 9
 1 -9 -2 2577.56 222.106 7
 -1 9 2 2336.33 187.291 4
 0 -9 -2 88.1862 54.7657 7
 0 9 2 133.523 54.9512 6
 0 9 -2 153.801 75.7676 9
 1 9 2 50572.2 962.036 10
 -1 9 -2 47942.1 941.406 9
 1 9 2 48798.6 827.328 6
 -1 -9 -2 50258.2 934.264 7
 2 9 2 301.774 92.0244 10
 2 9 2 262.839 84.7081 6
 -2 9 -2 324.254 93.3553 9
 -2 9 -2 326.149 81.3769 4
 -2 -9 -2 428.962 93.171 7
 2 -9 2 342.713 87.3869 5
 -3 9 -2 109367 1379.77 4
 3 9 2 109631 1433.6 6
 3 9 2 110283 1620.07 10
 3 -9 2 112631 1540.88 5
 3 -9 2 106419 1508.2 7
 4 9 2 3818.02 291.924 6
 4 9 2 3801.99 326.248 10
 -4 9 -2 4133.58 296.494 4
 4 -9 2 3803.86 311.982 5
 5 9 2 22738.4 841.612 10
 5 9 2 23134.4 760.342 6
 -5 9 -2 24019.9 762.061 4
 5 -9 2 23623.7 832.57 5
 6 9 2 1482.65 218.041 6
 6 -9 2 1733.68 252.557 5
 -6 9 -2 1593.46 219.085 4
 6 9 2 1573.99 240.831 10
 7 9 2 4093.98 317.468 22
 7 9 2 4257.82 310.858 26
 7 9 2 4400.38 340.06 18
 7 9 2 3832.04 258.237 23
 7 9 2 3878.25 310.682 25
 7 9 2 3972.7 297.932 21
 7 9 2 4064 301.439 15
 7 9 2 4221.27 372.897 6
 7 9 2 4118.42 271.936 12
 -7 9 -2 3793.05 343.29 4
 7 -9 2 3801.33 320.28 12
 7 9 2 4078.81 405.363 10
 7 -9 2 4205.08 404.465 5
 7 9 2 4365.97 341.039 14
 7 -9 2 4280.82 367.728 47
 7 9 2 4069.6 273.64 40
 7 9 2 3396.92 291.636 46
 7 9 2 4142.42 305.492 42
 7 9 2 4364.99 333.953 45
 7 9 2 3740.18 296.18 41
 7 9 2 4480.34 305.836 36
 8 9 2 37598.6 917.402 21
 8 9 2 34303.4 918.189 25
 8 9 2 37503.4 817.843 23
 8 9 2 34870 912.527 26
 8 9 2 37715.5 939.453 22
 8 9 2 37398.2 1132.99 6
 8 -9 2 39388.1 1034.44 12
 -8 9 -2 36106.4 1077.57 4
 8 9 2 37129 995.805 14
 8 -9 2 38596.2 1253.52 5
 8 9 2 39239.8 838.824 12
 8 9 2 34153.2 1188.44 10
 8 9 2 34154.1 933.999 46
 8 9 2 37431 839.864 40
 8 9 2 36416.2 972.611 45
 8 9 2 38729.5 965.514 41
 8 9 2 37530.5 929.454 42
 8 9 2 37668.8 888.518 36
 9 9 2 3979.35 301.116 21
 9 9 2 4094.9 317.655 25
 9 9 2 4609.39 297.059 23
 9 9 2 4561.92 335.818 26
 9 -9 2 4510.26 355.36 12
 9 9 2 4715.69 298.012 12
 9 9 2 4577.22 352.498 14
 -9 9 -2 4541.74 328.386 49
 9 9 2 4261.1 296.857 40
 9 9 2 4599.34 325.287 42
 9 9 2 4205.32 336.979 45
 9 9 2 3994.3 325.894 46
 9 9 2 4074.44 299.293 44
 9 9 2 4166.84 316.114 41
 9 9 2 4374.31 305.683 36
 10 9 2 1824.83 182.409 23
 10 9 2 1524.6 188.971 25
 10 9 2 1625.75 198.225 26
 10 -9 2 1684.03 223.619 23
 10 9 2 1305.37 168.602 21
 10 -9 2 1770.22 220.878 12
 10 9 2 1730.84 215.594 14
 10 9 2 1658.15 179.502 12
 10 9 2 1807.15 212.84 41
 10 9 2 1472.82 169.683 40
 10 9 2 1659.99 206.758 45
 10 9 2 1730.27 199.7 42
 10 9 2 1614.03 211.819 46
 -10 9 -2 1591.45 180.897 49
 10 9 2 1509.31 178.53 44
 10 9 2 1674.81 186.16 36
 10 -9 2 1230.55 173.604 36
 -10 9 -2 1575.93 195.885 29
 11 9 2 12656.1 490.341 26
 11 9 2 12163.7 441.902 21
 11 -9 2 12732.1 515.495 23
 11 9 2 12994.2 426.698 23
 11 -9 2 13450.1 506.297 12
 11 9 2 13429.8 432.654 12
 11 9 2 12609.1 501.842 14
 11 9 2 13348.5 524.446 46
 11 9 2 12071.7 443.896 44
 11 9 2 13214.6 453.858 40
 11 9 2 11705.3 422.888 36
 -11 9 -2 11979.3 455.231 29
 12 9 2 589.873 103.016 26
 12 9 2 526.353 83.1695 23
 12 -9 2 548.11 102.009 23
 12 -9 2 501.303 93.7353 12
 12 9 2 546.801 91.0389 40
 12 9 2 429.888 78.2107 36
 12 -9 2 426.606 90.6124 35
 -12 9 -2 377.065 75.0005 29
 13 10 -2 27435.4 623.695 21
 13 -10 -2 27388.2 654.004 35
 13 10 -2 28749.9 602.249 35
 13 -10 -2 26878.6 690.372 36
 13 10 -2 28505.2 635.587 36
 12 10 -2 1425.87 162.511 23
 12 10 -2 1284.61 163.568 21
 12 10 -2 1082.43 148.218 41
 12 -10 -2 1114.32 176.481 30
 12 10 -2 1536.45 169.307 35
 -12 10 2 1139.27 140.541 29
 12 10 -2 1486.77 172.891 36
 11 10 -2 45648.7 984.163 21
 11 10 -2 42808.5 929.722 15
 11 10 -2 48087.8 952.355 23
 11 10 -2 45468.1 963.268 11
 11 10 -2 43655.1 997.846 41
 11 10 -2 46739.4 962.61 40
 11 10 -2 47933.8 1006.82 36
 11 -10 -2 42224.7 1155.4 30
 11 10 -2 46127.5 949.15 35
 -11 10 2 44371.6 913.55 29
 10 10 -2 26885.1 737.061 23
 10 10 -2 25543.5 756.704 15
 10 10 -2 26499.5 771.113 21
 10 10 -2 26858.9 763.87 11
 10 10 -2 25548.4 762.918 43
 -10 10 2 26183.7 745.281 49
 10 10 -2 26513.2 811.956 41
 10 10 -2 26585.3 744.046 40
 10 10 -2 26398.8 744.009 35
 -10 10 2 26505.9 759.856 29
 10 -10 -2 25585.7 969.639 30
 10 10 -2 26984.7 782.458 36
 9 -10 -2 680.98 152.752 27
 9 10 -2 878.529 164.408 22
 9 10 -2 845.213 157.586 21
 9 10 -2 790.143 143.702 23
 9 10 -2 697.586 141.522 26
 9 10 -2 853.642 183.929 6
 -9 10 2 1153.21 191.319 4
 9 10 -2 896.747 154.05 15
 9 10 -2 830.73 144.756 11
 9 10 -2 930.251 150.679 40
 -9 10 2 1030.65 159.818 49
 9 10 -2 856.664 167.827 41
 9 10 -2 763.286 144.653 43
 9 -10 -2 777.547 188.66 30
 -9 10 2 767.819 139.721 29
 9 10 -2 888.934 161.697 36
 9 10 -2 857.968 142.63 35
 8 10 -2 81883.8 1334.72 21
 8 10 -2 80433.8 1280.73 26
 8 10 -2 73859.2 1371.46 18
 8 10 -2 80419.4 1236.19 23
 8 10 -2 80769 1414.47 22
 8 10 -2 80302.9 1336.92 15
 -8 10 2 79076.4 1491.47 4
 8 10 -2 82016.6 1629.93 6
 8 10 -2 81146.7 1279.02 11
 8 10 -2 81689.9 1372.95 43
 -8 10 2 85607.7 1388.89 49
 8 10 -2 77145.8 1232.13 40
 8 10 -2 81095.4 1402.36 41
 8 -10 -2 79215.3 1710.12 30
 -8 10 2 85019.5 1351.13 29
 8 10 -2 80815.1 1270.12 35
 8 10 -2 82718.9 1320.61 36
 8 -10 -2 74520.6 1441.5 27
 7 10 -2 66777.3 1083.04 23
 7 10 -2 69504.2 1195.22 15
 7 10 -2 68103.4 1148.93 21
 7 10 -2 68315.4 1416.94 6
 -7 10 2 66684 1312.64 4
 7 10 -2 69310.8 1129.66 11
 7 10 -2 64179.1 1066.21 40
 7 10 -2 66461.9 1237.64 41
 -7 10 2 69214.4 1289.78 39
 7 10 -2 69108.8 1226.64 43
 -7 10 2 71651.6 1203.71 29
 7 10 -2 66274.5 1106.83 35
 7 10 -2 67565.5 1148.43 36
 7 -10 -2 67678.6 1529.15 30
 6 10 -2 6591.73 417.384 6
 -6 10 2 6372.6 393.014 4
 6 -10 -2 6483.02 449.229 7
 5 10 -2 17637 630.505 6
 5 10 -2 16966.8 593.11 9
 -5 10 2 17505.1 619.575 4
 5 -10 -2 17987.3 704.319 7
 -4 10 2 44671.6 930.84 4
 4 10 -2 44885.1 951.895 9
 4 10 -2 45599.6 942.249 6
 4 -10 -2 44054.9 1058.92 7
 -3 10 2 17558.9 563.916 4
 3 10 -2 17193 535.048 6
 3 10 -2 18094.2 598.054 9
 3 -10 -2 18144.9 658.099 7
 -2 10 2 44216.6 857.758 4
 2 -10 -2 43815.3 982.817 7
 2 10 -2 43689.5 927.984 9
 1 10 -2 1357.59 174.485 9
 -1 10 2 1393.48 158.122 4
 1 -10 -2 1604.37 190.918 7
 0 10 2 58204.3 1060.42 10
 0 10 -2 55570.3 1070.46 9
 0 -10 -2 56338.7 1082.57 7
 1 10 2 90298.8 1165.28 6
 1 10 2 96588.6 1410.1 10
 -1 -10 -2 97840 1407.49 7
 -1 10 -2 91980.1 1379.87 9
 -2 -10 -2 21265.8 647.844 7
 2 10 2 22513.7 719.318 10
 2 10 2 21754.7 620.364 6
 -2 10 -2 21125.9 669.999 9
 2 -10 2 21273.3 645.23 5
 2 -10 2 21095.3 698.963 7
 3 10 2 41730.6 1048.83 10
 3 10 2 42678.8 931.899 6
 3 -10 2 41651.9 1010.09 7
 3 -10 2 41801.6 974.411 5
 -3 10 -2 43045.6 890.34 4
 4 -10 2 24356 803.392 5
 -4 10 -2 23957.3 720.451 4
 4 10 2 24264.1 749.66 6
 4 10 2 23567 841.209 10
 5 10 2 60147 1266.3 6
 5 -10 2 60989.5 1358.51 5
 -5 10 -2 60048.7 1221.8 4
 5 10 2 57324.6 1383.73 10
 6 10 2 50490.3 1119.43 18
 6 10 2 52580.9 1043.75 21
 6 10 2 51964.1 1054.72 15
 6 10 2 51312.1 1106.09 22
 6 10 2 45055.9 1026.06 25
 6 10 2 48547.7 881.378 23
 6 10 2 52941.8 1249.03 6
 6 10 2 50051.9 1116.05 14
 6 10 2 50520.5 925.601 12
 -6 10 -2 51629.7 1193.03 4
 6 10 2 46958.8 1324.22 10
 6 -10 2 53152.5 1352.97 5
 6 10 2 51566.8 1072.22 41
 6 10 2 47757.7 1003.88 42
 6 10 2 50390.9 1111.75 45
 6 -10 2 52322.5 1222.43 47
 -6 10 -2 45920.7 993.843 39
 6 10 2 51044.7 1004.87 36
 7 10 2 3301.72 243.994 23
 7 10 2 3255.56 291.665 25
 7 10 2 3146.72 286.304 22
 7 10 2 3065.94 261.845 26
 7 10 2 3509.98 315.332 18
 7 10 2 3333.25 279.351 21
 7 10 2 3314.76 278.805 15
 7 -10 2 3409.12 365.17 5
 -7 10 -2 3426.03 328.426 4
 7 10 2 3012.13 351.693 10
 7 10 2 3140.37 325.622 6
 7 10 2 3440.86 309.686 14
 7 10 2 3736.14 265.811 12
 7 10 2 3181.2 239.437 40
 7 10 2 3117.89 276.888 41
 7 -10 2 3155.7 318.918 47
 7 10 2 2871.6 270.112 46
 7 10 2 3330.33 279.504 42
 7 10 2 3461.24 308.96 45
 7 10 2 3435.52 272.625 36
 8 10 2 88509 1410.15 26
 8 10 2 93550.2 1457.55 21
 8 10 2 90839.9 1424.81 15
 8 10 2 91893.7 1485 22
 8 10 2 94026 1287.02 23
 8 10 2 83008.6 1414.08 25
 8 10 2 90942.7 1559.11 14
 8 -10 2 92216.2 1583.95 12
 8 10 2 94504.9 1302.89 12
 -8 10 -2 93643.4 1503.24 49
 8 10 2 89103.5 1536.91 45
 8 10 2 91280 1298.34 40
 8 10 2 94188.5 1508.33 41
 8 10 2 92236.9 1451.35 42
 8 10 2 84705.7 1436.29 46
 8 10 2 93034.3 1400.36 36
 9 10 2 5865.67 363.103 21
 9 10 2 5927.1 324.766 23
 9 10 2 5689 354.94 22
 9 10 2 5915.12 362.871 26
 9 10 2 5269.6 347.732 25
 9 10 2 6904.84 353.624 12
 9 -10 2 6615.77 421.541 12
 9 10 2 6100.32 402.196 14
 9 10 2 6484.27 379.662 42
 9 10 2 5901.18 379.932 46
 -9 10 -2 5890.94 369.738 49
 9 10 2 5944.84 329.408 40
 9 10 2 6191.89 380.872 41
 9 10 2 5833.71 389.886 45
 9 10 2 6262.36 357.926 36
 -9 10 -2 6373.11 398.948 29
 10 10 2 126.516 75.5579 26
 10 10 2 212.282 95.4744 21
 10 10 2 195.959 75.8905 23
 10 -10 2 4.67307 90.4444 23
 10 -10 2 186.723 94.3695 12
 10 10 2 193.847 90.3043 14
 10 10 2 398.055 134.405 41
 10 10 2 30.818 70.8653 45
 -10 10 -2 -61.8099 68.5851 49
 10 10 2 93.9642 74.6482 42
 10 10 2 26.0969 78.3066 46
 10 10 2 -33.9169 73.6055 40
 10 10 2 51.4567 62.3805 36
 -10 10 -2 34.7835 70.328 29
 11 10 2 57343.5 849.394 23
 11 -10 2 54294.8 1003.47 23
 11 10 2 56081.5 954.389 26
 11 10 2 52655.6 970.597 14
 11 -10 2 55239.5 962.641 12
 -11 10 -2 44763.5 779.615 49
 11 10 2 55095.5 866.167 40
 11 10 2 56209.2 1006.38 46
 -11 10 -2 49436 884.855 29
 11 10 2 49083.2 822.58 36
 12 -10 2 37926.1 679.88 23
 12 -10 2 38131.3 646.546 12
 12 10 2 39724.8 631.106 40
 -12 10 -2 31395.2 566.302 29
 12 -10 2 32100.4 634.711 35
 -13 11 2 8982.5 299.623 20
 13 11 -2 9893.81 354.515 21
 13 11 -2 10168.8 354.531 36
 13 -11 -2 9659.66 355.701 35
 13 11 -2 9837.68 326.208 35
 13 -11 -2 9341.95 382.341 36
 12 11 -2 18903.8 568.402 21
 12 11 -2 17957.9 560.883 41
 12 11 -2 18919.7 532.265 35
 -12 11 2 16896.7 483.121 29
 12 11 -2 19349.9 565.186 36
 12 -11 -2 16468.5 604.524 30
 11 11 -2 3159.68 256.782 15
 11 11 -2 3395.78 271.708 21
 11 11 -2 3670.76 263.995 23
 11 11 -2 3461.8 282.124 41
 11 -11 -2 3128.19 313.756 30
 11 11 -2 3342.93 267.191 36
 11 11 -2 3411.62 256.393 35
 -11 11 2 3080.24 241.246 29
 10 11 -2 8852.92 445.995 21
 10 11 -2 8420.12 438.185 15
 10 11 -2 9136.47 426.714 23
 10 11 -2 8530.61 425.568 11
 10 11 -2 8585.71 461.464 41
 10 11 -2 8067.06 429.308 43
 -10 11 2 8311.36 422.175 49
 10 11 -2 8772.67 427.028 35
 10 -11 -2 8114.76 541.516 30
 10 11 -2 8994.83 448.581 36
 -10 11 2 8801.54 433.017 29
 9 11 -2 13960.8 532.212 23
 9 11 -2 14320 578.344 15
 9 11 -2 14638.8 609.793 22
 9 11 -2 15077.6 582.927 21
 9 11 -2 12969.8 586.128 18
 9 11 -2 15011.2 570.196 11
 9 11 -2 14225 608.428 41
 9 11 -2 13902.9 579.803 43
 -9 11 2 15267.7 594.019 49
 9 11 -2 14207.4 541.453 40
 9 -11 -2 14427.1 743.944 30
 9 11 -2 15029.5 583.303 36
 -9 11 2 14968.2 585.232 29
 9 -11 -2 13111.7 628.754 27
 9 11 -2 14761.7 559.333 35
 8 11 -2 11193.4 501.202 21
 8 11 -2 10321.5 489.231 15
 8 11 -2 9291.56 500.666 18
 8 11 -2 10789.1 461.546 23
 8 11 -2 10688.1 529.62 22
 -8 11 2 10042.4 545.002 4
 8 11 -2 11087.9 483.871 11
 8 11 -2 10307.5 584.627 6
 8 11 -2 10772.1 466.819 40
 8 11 -2 10637.2 510.815 43
 8 11 -2 9660.51 505.205 45
 8 11 -2 10728.6 520.827 41
 -8 11 2 11043.5 512.099 49
 8 -11 -2 9693.53 540.381 27
 8 -11 -2 10056.3 629.76 30
 8 11 -2 10756.9 488.289 36
 -8 11 2 11257.4 501.462 29
 8 11 -2 10263.4 464.39 35
 7 11 -2 61785.5 1262.16 18
 7 11 -2 66606.6 1211.02 15
 7 11 -2 66013.5 1159.3 21
 7 11 -2 66071.7 1284.28 22
 7 11 -2 64980.9 1092 23
 7 11 -2 69882.7 1161.67 11
 -7 11 2 66538.5 1354.27 4
 7 11 -2 68987.6 1439.52 6
 -7 11 2 68680.9 1318.62 39
 -7 11 2 69065.8 1253.4 49
 7 11 -2 59146.8 1231.15 45
 7 11 -2 64331.9 1092.24 40
 7 11 -2 67342.8 1260.92 41
 7 11 -2 66842.4 1247.95 43
 7 11 -2 63111.4 1109.38 35
 7 -11 -2 66240.5 1546.92 30
 -7 11 2 69776.7 1220.92 29
 7 11 -2 67205.1 1172.39 36
 7 -11 -2 61754.8 1299.58 27
 -6 11 2 5471.57 376.302 4
 6 11 -2 5340.74 384.515 6
 6 -11 -2 5519.77 436.942 7
 5 11 -2 31905.1 870.752 6
 -5 11 2 31767.3 860.304 4
 5 -11 -2 31308.7 979.668 7
 5 11 -2 31341 847.379 9
 -4 11 2 48464.1 1015.56 4
 4 11 -2 48218.1 1008.64 6
 4 11 -2 47345.8 1033.16 9
 4 -11 -2 50218.5 1192.63 7
 3 11 -2 19885.9 666.898 9
 -3 11 2 20878.5 638.531 4
 3 11 -2 19277.1 585.455 6
 3 -11 -2 20033.6 731.601 7
 -2 11 2 8626.48 403.289 4
 2 11 -2 7825.93 426.092 9
 2 -11 -2 8199.78 458.752 7
 -1 11 2 116546 1442.91 4
 1 11 -2 115648 1618.71 9
 1 -11 -2 113606 1663.27 7
 0 11 2 6405.19 377.701 10
 0 11 -2 6134.15 381.997 9
 0 -11 -2 6014.99 382.386 7
 -1 -11 -2 62117.8 1203.91 7
 1 11 2 63358.6 1220.41 10
 -1 11 -2 61042.5 1197.77 9
 2 11 2 277443 2289.9 6
 2 11 2 287040 2715.68 10
 -2 -11 -2 287294 2545.55 7
 2 -11 2 284048 2719.62 7
 3 11 2 26934 764.47 6
 3 11 2 26819.1 882.045 10
 3 -11 2 27070.2 803.811 5
 3 -11 2 27244.2 867.202 7
 4 11 2 11356.2 607.917 10
 4 11 2 11287.4 527.148 6
 -4 11 -2 11303.7 504.953 4
 4 -11 2 11177.4 558.538 5
 5 11 2 14411.7 542.104 21
 5 11 2 14037.1 551.73 15
 5 11 2 14912 606.938 18
 5 11 2 13270.4 549.317 25
 5 11 2 14177.1 580.334 22
 5 11 2 13010.8 687.179 10
 5 11 2 13555.4 612.526 6
 5 11 2 13906.1 582.023 14
 5 -11 2 13479.9 650.337 5
 -5 11 -2 13393.5 591.971 4
 -5 11 -2 13486.7 554.298 39
 5 11 2 14104.4 558.473 43
 5 11 2 12551.1 497.67 42
 5 11 2 14525.8 555.788 41
 5 -11 2 14454.1 619.16 47
 5 11 2 14648.2 597.621 45
 5 11 2 14314.1 529.613 36
 5 11 2 13590.4 558.531 28
 5 -11 2 12803.3 584.384 27
 5 -11 2 12148.3 629.879 30
 6 11 2 32990.6 935.683 18
 6 11 2 30580.9 856.056 25
 6 11 2 33107.1 867.487 15
 6 11 2 33437.2 854.685 21
 6 11 2 33828.2 917.905 22
 6 11 2 32641.5 734.391 23
 6 11 2 33763.2 769.105 12
 6 11 2 34446.2 1027.81 6
 6 11 2 31645.2 914.104 14
 6 -11 2 32378.5 1061.38 5
 6 11 2 29713.5 1077.67 10
 -6 11 -2 32159.1 951.848 4
 6 11 2 28244.2 770.016 46
 -6 11 -2 35886.9 929.607 49
 6 -11 2 34009.1 993.419 47
 -6 11 -2 31277.3 848.062 39
 6 11 2 31559.5 817.635 42
 6 11 2 32986 880.302 41
 6 11 2 31195.4 897.881 45
 6 11 2 32418.5 817.1 36
 6 -11 2 30129.6 918.075 27
 7 11 2 97448.8 1489.09 21
 7 11 2 89372.8 1458.82 25
 7 11 2 100273 1518.29 15
 7 11 2 96697.2 1292.36 23
 7 11 2 89461.6 1362.98 26
 7 11 2 96891.5 1617.1 18
 7 11 2 98312.3 1581.35 22
 7 11 2 87095 1885.08 10
 -7 11 -2 97908.9 1715.93 4
 7 11 2 91935 1570.92 14
 7 11 2 100092 1342.6 12
 -7 11 -2 87776.5 1407.35 39
 7 11 2 95611.2 1453.52 42
 7 11 2 95950.3 1524.33 41
 -7 11 -2 100713 1582.07 49
 7 -11 2 101486 1762.86 47
 7 11 2 86347.3 1389.09 46
 7 11 2 97315.8 1613.54 45
 7 11 2 97428.1 1435.6 36
 8 11 2 66759.5 1227.25 21
 8 11 2 60695.1 1181.34 25
 8 11 2 67560.8 1275.89 22
 8 11 2 65843.7 1217.61 15
 8 11 2 65824.6 1175.68 26
 8 11 2 68606.9 1092.16 23
 8 11 2 65887.3 1322.52 14
 8 -11 2 66251.6 1344.73 12
 8 11 2 68912 1285.65 41
 8 11 2 67514.4 1084.45 40
 -8 11 -2 68560.4 1288.22 49
 8 11 2 69227 1247.39 42
 8 11 2 61397.8 1187.99 46
 8 11 2 66595.1 1316.53 45
 -8 11 -2 69605 1307.51 29
 8 11 2 67224.6 1181.25 36
 9 11 2 35540.7 761.482 23
 9 11 2 33908.9 844.383 21
 9 11 2 32718.1 836.096 22
 9 11 2 31947.7 796.482 15
 9 11 2 34596 827.406 26
 9 -11 2 34642.4 926.224 12
 9 11 2 33185.2 902.84 14
 9 11 2 34043 905.353 45
 9 11 2 37739.4 887.075 42
 9 11 2 34666.1 759.706 40
 9 11 2 34275.5 876.616 41
 9 11 2 32427.8 847.315 46
 -9 11 -2 34366.8 864.213 49
 9 11 2 34225.5 809.969 36
 -9 11 -2 36202.2 904.278 29
 10 11 2 2432.92 237.011 21
 10 -11 2 1956.11 217.622 23
 10 11 2 2059 176.313 23
 10 11 2 2003.22 190.852 26
 10 11 2 1789.85 200.339 14
 10 -11 2 1655.22 192.593 12
 10 11 2 1811.62 199.349 46
 -10 11 -2 1787.83 182.128 49
 10 11 2 1886.05 174.755 40
 10 11 2 2520.55 238.989 41
 10 11 2 2060.18 212.067 45
 10 11 2 1928.02 183.252 36
 -10 11 -2 1716.96 190.616 29
 11 -11 2 27450.8 669.686 23
 11 11 2 28573.2 560.681 23
 11 11 2 28232.9 622.714 26
 11 11 2 26107.3 640.944 14
 11 -11 2 27519.5 638.108 12
 11 11 2 28184.6 574.867 40
 11 11 2 28386.9 660.03 46
 -11 11 -2 23153.8 533.628 49
 -11 11 -2 24319.4 582.295 29
 13 -12 -2 24682 556.826 36
 12 12 -2 3652.99 242.574 21
 -12 12 2 3955.69 228.507 20
 12 12 -2 3519.04 237.805 41
 12 12 -2 4026.47 246.932 36
 -12 12 2 3555.37 211.713 29
 12 -12 -2 3842.59 249.839 35
 12 12 -2 3717.48 221.669 35
 12 -12 -2 3396.4 259.256 36
 12 -12 -2 3154.53 249.685 30
 11 12 -2 13308.4 503.387 21
 11 12 -2 12276.7 477.974 15
 11 12 -2 13121.8 516.058 41
 11 12 -2 12566.7 458.669 35
 -11 12 2 12790.9 462.811 29
 11 12 -2 12570.7 481.777 36
 11 -12 -2 11395.7 562.509 30
 10 -12 -2 761.524 151.603 27
 10 12 -2 810.819 147.765 21
 10 12 -2 798.686 148.1 15
 10 12 -2 789.233 143.786 22
 10 12 -2 1104.38 170.234 43
 10 12 -2 749.35 146.341 41
 10 12 -2 960.324 160.54 36
 10 -12 -2 946.889 197.431 30
 -10 12 2 853.865 140.749 29
 10 12 -2 916.029 145.049 35
 9 12 -2 5229.08 344.541 21
 9 12 -2 4507.99 345.587 22
 9 12 -2 5052.32 324.325 23
 9 12 -2 4486.47 345.657 18
 9 12 -2 4663.75 335.529 15
 9 12 -2 4754.88 324.377 11
 9 12 -2 4060.72 323.444 45
 -9 12 2 4883.63 341.836 49
 9 12 -2 4519.85 343.861 41
 9 12 -2 4586.98 337.789 43
 9 12 -2 5117.17 341.754 36
 -9 12 2 4756.05 328.576 29
 9 -12 -2 3973.87 353.612 27
 9 -12 -2 4275.06 413.802 30
 9 12 -2 4747.96 319.087 35
 8 12 -2 3160.88 271.817 21
 8 12 -2 2935.03 267.929 15
 8 12 -2 2549.73 271.882 18
 8 12 -2 3054.31 295.108 22
 8 12 -2 2959.64 248.637 23
 8 12 -2 3370.14 273.227 11
 8 12 -2 2879.82 274.988 41
 8 12 -2 2585.37 269.389 45
 8 12 -2 3229.3 291.516 43
 -8 12 2 3081.79 278.449 49
 8 12 -2 3002.44 258.448 35
 8 -12 -2 2730.08 289.815 27
 8 12 -2 3204.57 272.768 36
 -8 12 2 2952.38 269.578 29
 8 -12 -2 2939.24 351.101 30
 7 12 -2 3695.65 318.398 22
 7 12 -2 3912.68 304.933 15
 7 12 -2 4176.89 301.302 21
 7 12 -2 4066.63 340.625 18
 -7 12 2 3791.08 336.555 4
 7 12 -2 4052.89 287.613 11
 7 12 -2 3663.28 344.32 6
 -7 12 2 4364.4 325.206 49
 7 12 -2 4095.25 318.41 41
 7 12 -2 3665.78 308.889 43
 -7 12 2 4146.38 335.959 39
 7 12 -2 3395.27 309.6 45
 7 12 -2 3956.45 298.688 36
 -7 12 2 4045.78 306.872 29
 7 12 -2 3932.12 284.216 35
 7 -12 -2 3865.43 341.2 27
 7 -12 -2 4136.4 405.194 30
 6 12 -2 946.085 171.862 18
 6 12 -2 709.676 128.093 21
 6 12 -2 644.947 143.144 22
 6 -12 -2 751.321 157.994 27
 6 -12 -2 786.69 177.758 7
 6 12 -2 655.274 123.711 11
 -6 12 2 897.349 164.171 4
 6 12 -2 827.47 142.314 15
 6 12 -2 660.837 150.815 6
 6 12 -2 748.011 140.959 43
 -6 12 2 974.417 170.268 39
 6 12 -2 838.097 156.92 41
 -6 12 2 800.09 141.522 49
 6 12 -2 621.502 143.392 45
 6 -12 -2 931.324 201.787 30
 6 12 -2 793.582 148.744 34
 6 12 -2 1319.84 161.888 35
 -6 12 2 809.227 144.649 29
 6 12 -2 536.919 119.589 36
 -5 12 2 5235.73 365.716 4
 5 12 -2 5321.87 369.37 6
 5 -12 -2 5505.73 437.436 7
 -4 12 2 25305.6 762.435 4
 4 12 -2 25219.8 743.784 6
 4 12 -2 24370.7 785.17 9
 4 -12 -2 25717.6 897.704 7
 -3 12 2 68515.8 1208.35 4
 3 12 -2 67751.5 1306.13 9
 3 -12 -2 69964.3 1442.41 7
 2 12 -2 57100 1197.24 9
 -2 12 2 57611.7 1086.01 4
 1 12 -2 9459.95 493.453 9
 -1 12 2 9381.38 470.711 10
 1 -12 -2 10113.8 532.846 7
 0 12 2 912.338 156.157 10
 0 12 -2 1053.28 175.466 9
 0 -12 -2 1080.64 181.872 7
 1 -12 2 866.883 172.075 7
 -1 12 -2 999.795 173.986 9
 1 12 2 953.014 168.333 10
 -1 -12 -2 1182.44 186.051 7
 2 12 2 4299.88 354.362 10
 -2 -12 -2 4022.99 328.169 7
 2 -12 2 3843.42 348.528 7
 3 12 2 150309 1849.09 6
 3 12 2 150955 2174.71 10
 3 -12 2 149411 2153.47 7
 4 12 2 60649.7 1212.4 18
 4 12 2 62257 1196.28 22
 4 12 2 58811.2 1171.25 19
 4 12 2 55994.3 1108.62 25
 4 12 2 61267.7 1140.78 15
 4 12 2 59883.4 1091.09 21
 4 12 2 60756.9 1250.48 6
 4 12 2 58996.4 1424.53 10
 4 12 2 59877.8 1192.45 14
 4 12 2 60558 1187.51 43
 4 12 2 53067.4 991.235 42
 -4 12 -2 63026.6 1216.18 39
 -4 12 -2 62476.1 1180.56 49
 4 12 2 59480 1099.15 41
 4 12 2 61315.3 1225.18 45
 -4 12 -2 61767.7 1126.7 29
 4 12 2 61078.8 1206.49 28
 4 -12 2 58328.9 1234.94 27
 4 -12 2 57511.5 1358.36 30
 5 12 2 10169.1 514.854 18
 5 12 2 8549.98 450.292 25
 5 12 2 9950.2 461.523 21
 5 12 2 9579.11 471.822 15
 5 12 2 9729.86 491.882 22
 5 12 2 9159.11 589.492 10
 5 12 2 9625.2 528.963 6
 -5 12 -2 9363.6 500.261 4
 5 12 2 8941.88 483.72 14
 -5 12 -2 9180.42 471.755 39
 5 12 2 9364.21 474.464 43
 5 -12 2 9549.91 510.344 47
 5 12 2 10144.9 513.259 45
 5 12 2 9545.88 461.413 41
 -5 12 -2 9351.74 474.416 49
 5 12 2 8708.35 421.802 42
 5 -12 2 9671.51 520.563 27
 -5 12 -2 10028.9 479.449 29
 5 12 2 9742.89 448.288 36
 5 12 2 9170.16 472.377 28
 5 -12 2 9470.18 571.533 30
 6 12 2 13249.9 564.98 25
 6 12 2 14161.3 624.412 18
 6 12 2 14255.5 604.115 22
 6 12 2 14433.4 581.89 15
 6 12 2 14211.5 565.646 21
 6 12 2 13977.7 484.921 23
 6 12 2 12650.9 711.869 10
 6 12 2 14099.9 669.187 6
 -6 12 -2 12665.4 603.548 4
 6 12 2 13621.4 604.768 14
 -6 12 -2 14565.6 602.591 49
 -6 12 -2 12833.2 560.278 39
 6 12 2 13794.2 618.35 45
 6 12 2 13331.8 535.662 42
 6 -12 2 14230.7 639.92 47
 6 12 2 14069.1 577.975 41
 6 12 2 13295.6 567.026 43
 6 12 2 14031.7 541.4 36
 -6 12 -2 15058.1 600.285 29
 6 -12 2 12855.5 611.089 27
 6 -12 2 12199.4 649.498 30
 7 12 2 15788.9 603.703 21
 7 12 2 15893.3 634.689 22
 7 12 2 15744 656.857 18
 7 12 2 16528.8 532.868 23
 7 12 2 16036 614.766 15
 7 12 2 15437.2 647.378 14
 7 12 2 15476.7 591.234 42
 7 12 2 14277.3 552.865 46
 7 12 2 17191.6 641.485 41
 -7 12 -2 14815.3 593.636 39
 7 12 2 15691.4 651.208 45
 -7 12 -2 16390.5 641.812 49
 -7 12 -2 16391.1 629.447 29
 7 12 2 15984.5 583.435 36
 8 12 2 86.4595 97.5295 21
 8 12 2 230.514 73.8906 23
 8 12 2 143.515 81.0038 22
 8 12 2 92.0202 86.8021 15
 8 -12 2 80.8369 98.504 12
 8 12 2 212.22 97.2861 14
 8 12 2 177.741 96.4556 41
 -8 12 -2 282.821 107.933 49
 8 12 2 146.933 101.147 45
 8 12 2 138.621 76.8331 46
 8 12 2 111.583 80.146 42
 -8 12 -2 304.554 111.078 29
 8 12 2 393.71 108.282 36
 9 12 2 26440.6 729.894 21
 9 12 2 26089.2 675.294 26
 9 12 2 24988.7 692.889 15
 9 12 2 27628.2 646.009 23
 9 12 2 26665 736.296 22
 9 12 2 25639 765.912 14
 9 -12 2 25946.9 773.071 12
 9 12 2 28018.2 763.66 41
 -9 12 -2 26277.3 737.795 49
 9 12 2 25440.6 703.221 46
 9 12 2 28976.7 752.628 42
 9 12 2 27135.7 788.254 45
 9 12 2 27031.9 640.565 40
 9 12 2 25266.3 674.414 36
 -9 12 -2 26610.3 745.939 29
 10 -12 2 20832.8 636.809 23
 10 12 2 21415.4 559.839 26
 10 12 2 22788.8 613.457 21
 10 -12 2 21136 620.381 12
 10 12 2 20772.4 616.532 14
 10 12 2 22475.1 532.781 40
 10 12 2 21365.9 631.847 45
 -10 12 -2 19630 565.818 49
 10 12 2 21974.4 618.025 41
 10 12 2 20908.6 587.344 46
 -10 12 -2 20271.4 587.067 29
 11 -12 2 7819.41 328.498 23
 11 -12 2 7921.08 319.614 12
 -11 12 -2 7325.15 296.843 29
 12 13 -2 43515.8 757.963 21
 -12 13 2 42264.4 680.664 20
 12 13 -2 42654.3 761.344 41
 -12 13 2 39153 642.444 29
 12 -13 -2 40078.5 713.127 35
 12 -13 -2 38553.3 785.381 36
 11 13 -2 2337.69 204.889 21
 -11 13 2 2298.15 192.86 20
 11 13 -2 1974.91 189.267 15
 11 13 -2 1834.09 191.64 41
 11 13 -2 2107.52 179.523 35
 -11 13 2 2110.87 184.93 29
 11 -13 -2 1818.24 217.89 30
 10 13 -2 9193.03 426.346 21
 10 13 -2 8529.63 427.025 22
 10 13 -2 8438.89 417.582 15
 10 13 -2 8864.49 442.602 41
 10 13 -2 8656.72 425.529 43
 10 13 -2 8587.17 390.231 35
 -10 13 2 8625.72 405.842 29
 10 13 -2 8811.43 416.383 36
 10 -13 -2 8094.85 446.568 27
 10 -13 -2 8523.96 526.912 30
 9 -13 -2 493.03 146.367 27
 9 13 -2 463.498 119.013 21
 9 13 -2 498.711 127.505 15
 9 13 -2 582.442 133.457 18
 9 13 -2 477.359 131.005 22
 9 13 -2 342.901 107.819 43
 9 13 -2 550.254 130.621 41
 9 13 -2 402.141 113.757 45
 9 -13 -2 499.404 164.998 30
 9 13 -2 359.126 116.675 36
 9 13 -2 507.581 120.643 35
 -9 13 2 490.93 115.416 29
 8 13 -2 75.79 82.9797 18
 8 -13 -2 9.713 78.1738 27
 8 13 -2 103.104 82.3412 21
 8 13 -2 94.5452 87.0545 15
 8 13 -2 28.8979 85.1001 22
 -8 13 2 -11.0736 68.9923 49
 8 13 -2 110.525 91.0619 43
 8 13 -2 192.939 104.967 41
 8 13 -2 25.132 76.8522 45
 8 -13 -2 95.1646 106.427 30
 -8 13 2 -16.394 66.2834 29
 8 13 -2 159.707 79.676 35
 8 13 -2 24.8378 69.8111 36
 7 13 -2 1708.07 225.907 22
 7 13 -2 2121.31 219.917 21
 7 13 -2 1908.49 224.911 15
 7 13 -2 1846.66 238.328 18
 7 13 -2 2380.71 229.067 11
 7 13 -2 1787.3 221.247 43
 7 13 -2 1748.29 225.813 45
 7 13 -2 1885.33 223.87 41
 -7 13 2 1934.6 228.343 49
 7 13 -2 1740.82 199.582 35
 -7 13 2 1871.3 213.88 29
 7 -13 -2 1732.64 239.593 27
 7 13 -2 1942.24 217.933 36
 7 -13 -2 1844.58 277.493 30
 6 13 -2 18351.5 643.747 15
 6 13 -2 17123.4 668.405 22
 6 13 -2 16639.8 680.448 18
 6 13 -2 17621.7 589.658 21
 6 13 -2 18054 589.772 11
 6 13 -2 17342.9 705.958 6
 -6 13 2 17291.1 701.819 4
 6 -13 -2 17179.8 816.277 7
 6 13 -2 16880.8 688.052 45
 -6 13 2 19015.1 679.987 49
 -6 13 2 18379.8 701.329 39
 6 13 -2 18033.6 669.754 43
 6 13 -2 17175 637.593 41
 6 13 -2 17299.5 605.144 36
 6 13 -2 18122 654.006 34
 6 13 -2 17515.7 593.628 35
 6 -13 -2 16279.1 676.15 27
 -6 13 2 17572.1 634.296 29
 6 -13 -2 17802.8 805.835 30
 5 13 -2 14393 513.969 21
 5 13 -2 14746.6 585.708 19
 5 13 -2 14645 603.07 22
 -5 13 2 15699.4 556.519 20
 5 13 -2 14855.6 633.646 18
 5 13 -2 15005.7 566.299 15
 -5 13 2 14344.9 621.677 4
 5 -13 -2 14443 727.514 7
 -5 13 2 15424.5 601.247 49
 -5 13 2 15576.7 630.659 39
 5 13 -2 14866.2 597.309 43
 5 13 -2 14533.6 623.611 45
 5 13 -2 14665.9 564.755 41
 -5 13 2 13640.9 565.713 34
 -5 13 2 15137.7 571.993 29
 5 -13 -2 15219.3 637.859 27
 5 -13 -2 14913.6 703.036 30
 5 13 -2 15011.4 599.351 34
 4 13 -2 6917.18 368.865 15
 -4 13 2 6565.33 362.431 20
 4 13 -2 6805.46 399.24 22
 4 13 -2 7287.15 430.545 18
 4 13 -2 6007.44 371.86 19
 -4 13 2 6365.93 400.569 4
 4 13 -2 6520.44 428.897 9
 4 -13 -2 6911.99 491.917 7
 4 13 -2 6444.63 407.76 45
 -4 13 2 7195.64 418.164 39
 4 13 -2 7458.32 414.773 43
 -4 13 2 6512.15 388.722 49
 4 -13 -2 7002.22 462.019 30
 -4 13 2 6734.49 373.772 29
 4 13 -2 7266.3 413.956 34
 4 -13 -2 6791.14 417.908 27
 -3 13 2 12504.7 536.881 4
 3 13 -2 11007.4 560.407 9
 3 -13 -2 12463.6 646.894 7
 2 13 -2 54.8123 74.1056 9
 2 -13 -2 553.637 143.148 7
 -1 13 2 10236.8 512.703 10
 1 13 -2 9842.56 531.994 9
 1 -13 -2 10293.3 570.757 7
 -1 -13 2 10983.1 595.6 7
 0 13 2 96905.8 1616.35 10
 0 -13 -2 102803 1776.64 7
 0 -13 2 99753.1 1785.98 7
 1 13 2 639.806 144.592 10
 1 -13 2 829.468 189.387 7
 -1 -13 -2 307.008 119.591 7
 2 13 2 29284.4 954.706 10
 -2 -13 -2 28789.2 913.255 7
 2 -13 2 29289.9 981.465 7
 3 13 2 28716.3 821.159 19
 -3 13 -2 26826 725.871 19
 3 13 2 27942.4 824.973 18
 -3 13 -2 26435.2 749.804 16
 3 13 2 27502.6 764.881 15
 3 13 2 26897.1 727.985 21
 3 13 2 28436.8 800.048 22
 3 13 2 26505.1 759.07 25
 3 13 2 26444 941.325 10
 3 13 2 27378.4 798.282 14
 3 -13 2 27718.5 971.807 7
 3 13 2 23516 635.803 42
 -3 13 -2 29049.7 842.872 39
 -3 13 -2 27490.1 776.654 49
 3 13 2 29047.6 838.012 45
 3 13 2 25466.3 697.621 41
 3 13 2 28415.2 835.88 43
 -3 13 -2 26587.7 784.52 32
 3 13 2 28024.1 804.396 34
 3 -13 2 28413.7 869.461 27
 3 13 2 27944.4 828.527 28
 -3 13 -2 27248.4 730.448 29
 4 13 2 10678.9 511.886 22
 4 13 2 10180.1 516.997 18
 4 13 2 9081.45 457.442 25
 4 13 2 9870.52 472.532 15
 4 13 2 9735.96 453.53 21
 -4 13 -2 8876.16 418.054 19
 4 13 2 9580.73 591.076 10
 4 13 2 9720.35 511.595 6
 4 13 2 9699.24 496.845 14
 4 13 2 9961.71 508.449 45
 4 13 2 9821.71 453.547 41
 4 13 2 8972.77 413.597 42
 4 13 2 9915.54 503.107 43
 -4 13 -2 9832.58 501.521 39
 -4 13 -2 9346.15 473.468 49
 4 -13 2 9671.07 576.942 30
 -4 13 -2 9739.11 453.995 29
 4 -13 2 9845.09 531.255 27
 4 13 2 9895.45 507.553 28
 5 13 2 1193.38 179.141 15
 5 13 2 1145.12 192.252 18
 5 13 2 1061.53 166.772 21
 5 -13 2 1009.88 181.262 27
 5 13 2 1412.93 199.017 22
 5 13 2 2019.78 281.371 10
 5 13 2 1105.68 187.728 6
 5 13 2 1179.51 192.516 14
 5 -13 2 1647.21 219.267 47
 5 13 2 1349.21 195.176 43
 -5 13 -2 1233.07 190.079 39
 5 13 2 1143.67 160.118 42
 5 13 2 1406.92 207.285 45
 -5 13 -2 1265.26 184.579 49
 5 13 2 1210.45 175.712 41
 -5 13 -2 1098.54 165.368 29
 5 -13 2 1227.16 228.065 30
 5 13 2 1137.32 183.38 28
 6 13 2 16327.1 610.558 21
 6 13 2 16198.7 649.05 22
 6 13 2 15467.5 607.399 15
 6 13 2 16612.3 675.184 18
 6 13 2 15550.8 644.715 14
 6 13 2 15893.3 628.833 43
 -6 13 -2 15505.7 619.596 39
 6 13 2 15664.8 577.419 42
 6 -13 2 16197.1 674.963 47
 6 13 2 15754.1 607.451 41
 -6 13 -2 17022.3 653.273 49
 6 13 2 16150.9 663.039 45
 6 -13 2 14372.5 658.104 27
 -6 13 -2 16177.9 613.909 29
 6 -13 2 14658.1 713.539 30
 7 13 2 669.834 140.932 21
 7 13 2 580.27 127.527 15
 7 13 2 671.11 155.422 18
 7 13 2 731.235 149.511 22
 7 13 2 706.594 158.011 14
 -7 13 -2 861.031 158.029 49
 -7 13 -2 732.35 140.328 39
 7 13 2 728.984 146.874 41
 7 13 2 746.118 135.307 42
 7 13 2 780.603 165.328 45
 -7 13 -2 735.823 147.007 29
 8 13 2 15108.2 569.387 15
 8 13 2 16043.3 602.252 22
 8 13 2 16257 593.488 21
 8 -13 2 14938.2 609.15 12
 8 13 2 15676.3 614.061 14
 8 13 2 16331.3 635.101 45
 -8 13 -2 16577.3 612.826 49
 8 13 2 16172.7 578.878 42
 8 13 2 15861.1 592.332 41
 -8 13 -2 13787.5 533.274 39
 -8 13 -2 15982.1 591.204 29
 9 13 2 8736.54 409.745 22
 9 13 2 8651.52 395.324 15
 9 13 2 10695.6 464.798 21
 9 -13 2 9092.34 439.09 12
 9 13 2 8793.93 425.413 14
 9 13 2 9778.88 436.731 41
 -9 13 -2 9286.77 422.161 49
 9 13 2 8955.96 384.293 46
 9 13 2 9285.44 446.112 45
 -9 13 -2 9199.21 412.783 29
 10 -13 2 1153.1 148.202 23
 10 13 2 1000.74 134.552 14
 10 -13 2 1195.56 146.734 12
 10 13 2 1180.62 131.19 46
 10 13 2 1192.1 149.048 45
 -10 13 -2 1184.87 138.453 49
 -10 13 -2 1037.73 128.968 29
 -11 13 -2 445.745 74.6215 29
 12 14 -2 13163.6 376.497 21
 -12 14 2 12852.2 338.182 20
 12 14 -2 12985.9 380.126 41
 12 -14 -2 12211.7 397.858 36
 -11 14 2 2120.65 168.545 20
 11 14 -2 1954.48 174.33 15
 11 14 -2 1831.17 169.313 21
 11 14 -2 2061.79 186.339 41
 -11 14 2 2077.17 172.604 29
 11 -14 -2 1786.47 199.912 30
 10 14 -2 4417.54 286.208 21
 10 14 -2 4357.16 294.763 22
 10 14 -2 4679.56 299.141 15
 -10 14 2 4656.95 280.068 20
 10 14 -2 4594.39 308.171 41
 10 14 -2 4729.51 305.438 43
 10 -14 -2 4037.94 304.082 27
 -10 14 2 4462.58 280.624 29
 10 -14 -2 3994.67 344.401 30
 9 14 -2 3708.73 301.385 22
 9 14 -2 3349.38 260.485 21
 9 14 -2 3654.59 287.264 15
 -9 14 2 3617.71 270.359 20
 9 14 -2 3455.36 290.414 18
 9 14 -2 3543.94 288.568 43
 9 14 -2 3911.78 300.623 41
 9 14 -2 3170.54 273.605 45
 9 -14 -2 3853.76 326.328 27
 -9 14 2 3394.96 264.083 29
 9 -14 -2 3076.5 334.927 30
 8 14 -2 15282.9 627.567 22
 8 14 -2 14700.4 623.985 18
 -8 14 2 16055.5 571.016 20
 8 14 -2 15235.5 563.508 21
 8 14 -2 14419.9 575.779 15
 8 14 -2 14281.2 608.874 45
 8 14 -2 16166.6 615.545 41
 8 14 -2 15824.1 625.034 43
 -8 14 2 15068.6 576.894 29
 8 -14 -2 14587.6 740.697 30
 8 -14 -2 14416.3 647.643 27
 7 14 -2 210.301 105.004 22
 7 14 -2 296.774 124.377 18
 7 -14 -2 295.944 116.943 27
 7 14 -2 263.827 98.6037 21
 -7 14 2 169.383 78.3889 20
 7 14 -2 175.307 87.611 43
 7 14 -2 234.295 101.088 45
 7 14 -2 300.715 106.147 41
 7 -14 -2 354.309 149.985 30
 -7 14 2 156.858 72.2364 29
 6 14 -2 6621.83 422.217 22
 6 14 -2 6829.15 412.407 19
 -6 14 2 6668.59 373.409 20
 6 14 -2 6573.71 394.542 15
 6 14 -2 6449.81 363.391 21
 6 14 -2 6383.62 429.754 18
 6 -14 -2 6249.85 506.677 7
 -6 14 2 7111.99 456.361 4
 -6 14 2 6971.44 436.971 39
 6 14 -2 7014.36 428.61 43
 6 14 -2 6517.76 392.749 41
 6 14 -2 6283.71 422.86 45
 -6 14 2 6872.92 397.581 29
 6 -14 -2 6096.85 430.293 27
 6 14 -2 6353.01 399.408 34
 6 -14 -2 7111.42 514.968 30
 5 14 -2 2121.78 254.405 18
 5 14 -2 2260.48 230.06 15
 5 14 -2 2210.65 240.592 19
 5 14 -2 1900.49 233.475 22
 -5 14 2 2364.79 223.12 20
 -5 14 2 2033.02 246.564 4
 5 -14 -2 2060.41 285.257 7
 -5 14 2 2199.07 253.37 39
 5 14 -2 2278.45 230.618 41
 5 14 -2 2261.47 247.181 43
 5 14 -2 2407.71 266.496 45
 5 -14 -2 2410 297.447 30
 5 14 -2 2145.36 242.438 34
 -5 14 2 2150.32 235.739 34
 5 -14 -2 2337.15 265.102 27
 -5 14 2 2140.99 227.163 29
 4 14 -2 4633.72 358.127 18
 4 14 -2 4693.33 345.991 22
 -4 14 2 4431.82 300.288 20
 4 14 -2 4241.07 327.624 19
 4 14 -2 4318.55 325.05 16
 4 14 -2 4366.01 306.357 15
 -4 14 2 5128.41 366.604 4
 4 14 -2 4062.96 352.697 9
 4 -14 -2 4361.24 413.813 7
 -4 -14 2 4544.03 394.499 7
 4 14 -2 4340.07 330.949 43
 4 14 -2 4524.67 354.185 45
 4 14 -2 4174.9 295.261 41
 -4 14 2 4460.88 340.499 39
 4 14 -2 4339.77 333.875 34
 -4 14 2 4285.85 336.327 34
 4 14 -2 4466.34 305.554 32
 -4 14 2 4727.12 326.875 29
 4 -14 -2 4811.85 398.138 30
 4 -14 -2 4300.36 345.715 27
 3 14 -2 3155.07 279.821 19
 3 14 -2 3432.09 305.048 18
 3 14 -2 3150.17 248.384 15
 -3 14 2 3221.71 257.647 20
 3 14 -2 3306.13 282.03 22
 3 14 -2 3493.19 293.978 16
 3 14 -2 3022.9 308.869 9
 3 -14 -2 3568.25 364.466 7
 -3 -14 2 3508.8 354.785 7
 -3 14 2 3474.7 296.998 43
 -3 14 2 3448.02 288.884 39
 3 14 -2 3635.58 297.218 43
 3 -14 -2 3471.58 322.111 30
 3 14 -2 3629.03 282.48 32
 -3 14 2 3446.93 272.516 29
 -3 14 2 3750.23 317.23 34
 3 -14 -2 3287.94 297.403 27
 3 14 -2 3579.07 303.798 34
 2 14 -2 35.4209 72.8909 22
 2 -14 -2 114.166 82.8695 27
 2 14 -2 51.67 72.3267 18
 2 14 -2 188.298 82.6786 19
 -2 14 2 492.303 109.96 20
 2 14 -2 44.8421 79.2416 16
 -2 14 2 54.2307 65.544 19
 2 -14 -2 275.808 127.53 7
 -2 -14 2 179.935 115.634 7
 -2 14 2 158.605 94.5665 10
 2 14 -2 38.0904 69.5994 9
 -2 14 2 123.082 90.8767 39
 -2 14 2 5.61714 75.3266 43
 2 14 -2 27.3615 71.1997 43
 2 14 -2 22.7689 69.0692 34
 2 -14 -2 86.6123 78.114 30
 2 14 -2 27.8672 64.7257 32
 -2 14 2 101.261 59.616 29
 -2 14 2 173.243 99.2115 34
 -2 14 2 87.5266 75.7641 28
 1 14 -2 26916.6 768.95 19
 1 14 -2 28025.3 804.383 18
 1 14 -2 28535.9 818.345 16
 -1 14 2 28116.9 764.937 19
 -1 14 2 27093.2 718.531 20
 -1 14 2 28975.4 898.768 10
 -1 -14 2 29775.3 1034.57 7
 1 14 -2 26687.4 912.374 9
 1 -14 -2 30103.8 1027.65 7
 -1 14 2 29667.4 858.344 43
 1 14 -2 28235.4 780.708 39
 -1 14 2 29520.1 866.492 34
 1 14 -2 28582.8 788.103 32
 1 14 -2 29239.8 834.727 34
 -1 14 2 28687.3 807.189 28
 -1 14 2 25942.1 721.84 29
 0 14 -2 21801.8 686.247 19
 0 14 -2 21899.9 697.278 18
 0 14 -2 21851 713.285 16
 0 14 2 21229.1 678.544 19
 0 14 2 21700.5 675.494 18
 0 14 2 21986.2 800.979 10
 0 -14 -2 24199.1 913.614 7
 0 -14 2 22099.1 887.986 7
 0 14 -2 22144.5 708.261 39
 0 14 2 22767.1 758.626 43
 0 14 2 21765.1 687.961 45
 0 14 2 21253.8 710.727 28
 0 14 2 23958.7 779.78 34
 0 14 -2 22141.9 705.149 32
 0 14 -2 22217.7 728.02 34
 -1 14 -2 71649.1 1286.93 16
 1 14 2 64137.6 1143.39 22
 1 14 2 67715.5 1166.85 15
 -1 14 -2 70751.2 1220.68 19
 1 14 2 69927.9 1257.11 19
 -1 14 -2 72497.6 1242.72 18
 1 14 2 70083.3 1251.77 18
 1 14 2 69422.3 1462.43 10
 -1 -14 -2 72995.8 1558.76 7
 1 -14 2 71678.1 1597.13 7
 -1 14 -2 72442.2 1315.71 39
 1 14 2 72396.1 1361.67 43
 1 14 2 69328.8 1257.48 45
 -1 14 -2 70729.7 1289.58 34
 -1 14 -2 68123.2 1256.03 32
 1 14 2 70485.6 1316.85 28
 1 14 2 73645.3 1361.39 34
 2 14 2 664.712 133.269 22
 -2 14 -2 687.235 140.034 16
 2 14 2 609.382 117.858 15
 -2 14 -2 788.443 147.891 19
 2 14 2 737.803 145.286 18
 2 14 2 642.587 133.489 19
 2 -14 2 674.396 149.363 27
 -2 -14 -2 603.62 151.778 7
 2 -14 2 676.741 167.114 7
 2 14 2 742.229 165.574 10
 2 14 2 750.21 149.855 14
 2 14 2 616.931 137.83 45
 -2 14 -2 667.746 139.988 39
 -2 14 -2 508.303 123.039 49
 2 14 2 610.507 136.639 43
 -2 14 -2 544.584 119.907 34
 -2 14 -2 504.375 120.087 32
 2 14 2 617.954 136.212 28
 2 14 2 777.107 150.424 34
 3 14 2 10317 463.068 21
 3 14 2 9829.84 501.419 18
 3 14 2 9427.89 487.388 19
 3 14 2 9281.11 460.856 25
 -3 14 -2 9813.58 454.227 19
 3 14 2 10160.5 490.16 22
 -3 14 -2 9156.71 458.586 16
 3 14 2 9654.44 465.296 15
 3 14 2 10143.7 602.779 10
 3 14 2 9586.26 491.607 14
 3 -14 2 9536.95 598.997 7
 3 14 2 9122.16 422.729 41
 -3 14 -2 10604.2 526.124 39
 3 14 2 9455.59 496.718 43
 3 14 2 10274.7 513.923 45
 -3 14 -2 9731.44 475.142 49
 3 -14 2 9350.09 514.378 27
 3 14 2 9108.89 492.639 28
 -3 14 -2 9600.78 490.192 32
 3 14 2 10073.3 501.029 34
 4 14 2 1504.74 210.732 18
 -4 14 -2 1529.9 182.572 19
 4 14 2 1550.64 204.053 22
 4 14 2 1474.92 195.314 15
 4 14 2 1666.37 203.49 21
 4 14 2 1601 251.67 10
 4 14 2 1446.71 201.765 14
 -4 14 -2 1771.01 225.491 39
 4 14 2 1337.79 170.918 41
 4 14 2 1511.8 177.661 42
 4 14 2 1511.93 209.497 45
 -4 14 -2 1606.98 205.641 49
 4 14 2 1585.47 214.389 43
 4 -14 2 1663.54 262.081 30
 4 14 2 1440.48 207.926 28
 4 -14 2 1512.16 228.487 27
 -4 14 -2 1546.23 188.638 29
 5 14 2 6540.06 415.142 22
 5 14 2 6131.61 378.246 21
 5 14 2 5872.03 405.156 18
 5 14 2 5301.94 358.588 15
 5 14 2 5243.66 374.836 14
 5 14 2 5905.68 396.1 43
 -5 14 -2 5765.5 389.49 39
 5 14 2 5676.51 339.243 42
 5 14 2 6036.29 368.848 41
 5 14 2 6196.08 416.448 45
 -5 14 -2 6054.35 393.126 49
 5 -14 2 5614.35 451.702 30
 5 -14 2 5707.7 423.408 27
 -5 14 -2 5951.24 362.22 29
 5 14 2 5955.87 390.701 28
 6 14 2 11365.3 518.43 15
 6 14 2 12115.4 571.862 18
 6 14 2 11701.8 545.251 22
 6 14 2 11431.6 514.078 21
 6 14 2 11056.4 537.531 14
 6 14 2 11526.5 510.054 41
 6 14 2 11408 535.27 43
 -6 14 -2 11126.3 525.804 39
 6 14 2 10757.5 472.968 42
 -6 14 -2 11156.5 533.691 49
 6 14 2 11461.8 559.386 45
 6 -14 2 10187.9 559.175 27
 -6 14 -2 11183.7 507.032 29
 6 -14 2 10686.3 606.762 30
 7 14 2 4963.3 344.298 21
 7 14 2 3994.39 303.299 15
 7 14 2 4284.81 337.245 18
 7 14 2 4409.36 330.691 22
 7 14 2 4027.67 317.829 14
 7 14 2 4136.09 330.08 45
 7 14 2 3789.1 297.255 43
 -7 14 -2 3968.46 304.726 39
 7 14 2 4271.93 315.24 41
 -7 14 -2 4044.38 313.304 49
 -7 14 -2 4305 308.446 29
 7 -14 2 3898.41 332.023 27
 8 14 2 695.897 137.064 15
 8 14 2 797.553 142.868 22
 8 14 2 876.912 154.49 14
 8 -14 2 841.615 158.386 12
 -8 14 -2 944.274 156.33 49
 8 14 2 986.416 163.669 45
 8 14 2 873.359 147.591 41
 -8 14 -2 765.715 132.774 29
 9 14 2 14466.8 495.484 22
 9 14 2 13538.9 469.804 15
 9 -14 2 14181.4 510.396 12
 9 14 2 13622.7 490.126 14
 9 14 2 14282.6 519.367 45
 -9 14 -2 14568.3 500.796 49
 9 14 2 15875.1 524.355 41
 -9 14 -2 14337.7 477.192 29
 10 -14 2 25981.3 584.245 23
 10 14 2 25518.3 568.349 14
 10 -14 2 26840.5 585.965 12
 -10 14 -2 24932.2 553.708 49
 10 14 2 26518 609.395 45
 -10 14 -2 26697.7 564.747 29
 -11 15 2 7581.95 284.511 20
 11 15 -2 7459.68 300.54 21
 11 15 -2 7408.68 304.507 15
 11 15 -2 8098.87 327.664 41
 -11 15 2 7778.2 294.422 29
 10 15 -2 34620.6 725.065 21
 10 15 -2 34830.4 755.938 15
 -10 15 2 34860.1 702.406 20
 10 15 -2 33424.6 750.881 22
 10 15 -2 33116.6 753.52 43
 10 15 -2 35428.6 772.357 41
 -10 15 2 35823.7 730.502 29
 10 -15 -2 33381.8 899.967 30
 10 -15 -2 31001.6 768.908 27
 9 15 -2 5750.36 354.267 22
 9 15 -2 5906.38 325.734 21
 9 15 -2 6153.12 351.35 15
 9 15 -2 5493.88 343.117 18
 -9 15 2 5873.97 316.666 20
 9 15 -2 5910.96 346.593 41
 9 15 -2 4735.66 310.623 45
 9 15 -2 5705.35 351.748 43
 -9 15 2 5995.68 335.801 29
 9 -15 -2 5489.3 413.711 30
 9 -15 -2 5423.98 370.671 27
 8 -15 -2 652.209 154.838 27
 8 15 -2 610.188 145.593 22
 8 15 -2 496.53 111.351 21
 8 15 -2 644.023 141.446 18
 -8 15 2 646.702 116.114 20
 8 15 -2 557.576 127.066 15
 8 15 -2 698.591 143.207 45
 8 15 -2 737.913 154.066 43
 8 15 -2 877.833 161.052 41
 8 -15 -2 760.639 188.015 30
 -8 15 2 593.029 125.71 29
 7 15 -2 3279.21 303.963 18
 -7 15 2 3053.87 255.41 20
 7 15 -2 3077.07 250.374 21
 7 15 -2 3022.39 287.33 22
 7 15 -2 3464.01 285.849 15
 7 15 -2 3285.28 297.786 43
 7 15 -2 3304.11 279.349 41
 7 15 -2 3037.9 289.726 45
 -7 15 2 3341.28 274.65 29
 7 -15 -2 2978.01 302.715 27
 7 -15 -2 2875.69 334.288 30
 6 15 -2 43114.8 1094.78 18
 6 15 -2 43819.3 1000.46 15
 6 15 -2 43626.7 919.199 21
 -6 15 2 44256.3 944.188 20
 6 15 -2 41630.5 1007.16 19
 6 15 -2 43725.6 1064.95 22
 -6 15 2 43977.5 1074.07 39
 6 15 -2 43227.4 977.144 41
 6 15 -2 45599.7 1082.13 43
 6 15 -2 42193.4 1084.21 45
 6 15 -2 41720.7 1023.34 28
 6 15 -2 42506.9 1022.24 34
 6 -15 -2 41625.7 1100.42 27
 -6 15 2 44211.1 996.186 29
 6 -15 -2 44432.4 1269.9 30
 5 15 -2 9871.89 514.346 22
 -5 15 2 9786.07 446.699 20
 5 15 -2 9635.63 465.145 15
 5 15 -2 9538.04 521.111 18
 5 15 -2 9595.88 494.705 19
 5 15 -2 10510.5 524.683 43
 -5 15 2 10032 523.71 39
 5 15 -2 9537.72 454.296 41
 5 15 -2 11367 566.795 45
 5 -15 -2 10090.2 596.419 30
 -5 15 2 9659.7 467.758 29
 5 -15 -2 9894.77 536.83 27
 5 15 -2 10029.5 511.673 34
 -5 15 2 9344.49 484.544 34
 4 15 -2 108456 1515 15
 4 15 -2 108070 1643.96 22
 4 15 -2 112088 1761.9 18
 -4 15 2 107578 1472.71 20
 4 15 -2 107815 1639.4 19
 4 -15 -2 108352 2084.92 7
 -4 -15 2 105479 1925.54 7
 4 15 -2 112010 1764.04 45
 4 15 -2 117058 1716.16 43
 -4 15 2 114744 1703.23 39
 -4 15 2 111806 1564.19 29
 -4 15 2 106259 1665.65 34
 4 15 -2 111967 1705.09 34
 4 -15 -2 111260 1911.67 30
 4 -15 -2 109193 1744.09 27
 -3 15 2 28571.8 753.834 20
 3 15 -2 28555.4 835.522 19
 3 15 -2 27844.2 743.686 15
 3 15 -2 30524.1 898.515 18
 3 15 -2 26982.5 812.153 22
 3 15 -2 27961.5 832.425 16
 -3 15 2 27903.7 903.68 10
 3 15 -2 25825.9 924.15 9
 3 -15 -2 28445.9 1059.22 7
 -3 -15 2 28088 1007.43 7
 -3 15 2 28555.6 868.089 43
 3 15 -2 29342.8 884.391 45
 -3 15 2 29539.9 844.078 39
 3 15 -2 29802.7 859.47 43
 -3 15 2 29103 883.046 34
 3 -15 -2 28683.6 885.668 27
 3 15 -2 28705 795.202 32
 3 15 -2 29288.7 873.659 34
 -3 15 2 27997.1 776.739 29
 3 -15 -2 29610.9 961.083 30
 2 15 -2 78924.6 1407.41 18
 -2 15 2 72743.3 1203.46 20
 2 15 -2 78470.7 1393.86 16
 2 15 -2 74919.5 1331.44 19
 2 15 -2 73279.8 1282.72 22
 -2 15 2 70800.1 1222.48 19
 -2 15 2 73964.8 1478.06 10
 2 -15 -2 79253.6 1757.6 7
 -2 -15 2 78493.7 1717.01 7
 -2 15 2 75909.1 1410.87 43
 2 15 -2 78310.1 1361.57 43
 2 15 -2 78023.8 1422.91 34
 2 -15 -2 78497.8 1513.26 30
 2 15 -2 73900.7 1291.33 32
 2 -15 -2 77208.3 1418.21 27
 -2 15 2 77260.5 1441.48 34
 -2 15 2 73543 1298.13 28
 -2 15 2 75686.3 1264.35 29
 -1 15 2 42918.7 950.886 18
 1 15 -2 43933.1 1025.9 18
 -1 15 2 42989.5 925.009 20
 1 15 -2 44485.1 1016.63 19
 -1 15 2 42935.7 970.257 19
 1 15 -2 44285.7 1059.48 16
 -1 15 2 44299.6 1143.93 10
 -1 -15 2 46535.2 1338.16 7
 1 -15 -2 46436.2 1337.76 7
 -1 15 2 45283.5 1107.89 43
 1 15 -2 44495.1 1007.04 43
 1 15 -2 45534.3 1022.83 39
 1 15 -2 44038.9 1015.2 32
 1 15 -2 44961.9 1082.25 34
 -1 15 2 42079.4 942.141 29
 -1 15 2 43955.3 1026.3 28
 1 -15 -2 42260 1011.66 27
 -1 15 2 46738.3 1123.6 34
 0 15 -2 63777.5 1210.78 18
 0 15 2 62538.8 1193.01 19
 0 15 -2 63179.5 1197.99 19
 0 15 2 61618.3 1176.26 18
 0 15 -2 63089.7 1247.47 16
 0 15 2 61268.5 1379.91 10
 0 -15 -2 65254.9 1561.33 7
 0 -15 2 63771.9 1574.57 7
 0 15 2 63019.9 1199.29 45
 0 15 2 64410.7 1320.64 43
 0 15 -2 62590.2 1229.68 39
 0 15 2 62624.1 1242.66 28
 0 15 -2 62393.3 1225.48 32
 0 15 2 64492.7 1312.78 34
 0 15 -2 64612.6 1287.09 34
 1 15 2 818.991 143.63 22
 1 15 2 732.421 146.451 18
 1 15 2 899.757 159.623 19
 -1 15 -2 750.334 143.137 18
 1 15 2 631.58 126.554 15
 1 -15 2 653.42 152.804 27
 -1 15 -2 640.502 142.933 16
 -1 15 -2 837.677 159.04 19
 -1 -15 -2 644.852 166.796 7
 1 -15 2 744.603 183.21 7
 1 15 2 793.96 173 10
 1 15 2 888.469 164.875 14
 1 15 2 730.986 147.374 45
 -1 15 -2 644.094 137.838 39
 1 15 2 867.858 165.676 43
 -1 15 -2 830.948 161.288 34
 1 15 2 747.752 148.544 28
 -1 15 -2 715.279 149.193 32
 1 15 2 624.112 137.644 34
 -2 15 -2 88.3816 76.7207 16
 2 15 2 48.3296 67.4936 22
 -2 15 -2 -24.6799 68.6651 19
 2 15 2 181.272 91.2838 19
 2 15 2 3.80348 83.756 15
 2 -15 2 67.4898 92.1961 27
 2 15 2 -52.7955 76.8848 18
 -2 15 -2 80.9862 68.3041 18
 2 -15 2 114.264 96.4137 7
 2 15 2 92.7657 85.0947 10
 2 15 2 93.9935 72.0788 14
 2 15 2 75.1474 71.7712 45
 -2 15 -2 85.7123 70.5229 39
 -2 15 -2 -10.4613 66.3554 49
 2 15 2 -12.669 89.3739 43
 -2 15 -2 91.035 81.3304 32
 2 15 2 147.705 81.9604 28
 2 15 2 206.488 93.2497 34
 -2 15 -2 78.5895 81.1713 34
 3 15 2 8206.58 443.873 22
 3 15 2 8584.87 442.481 15
 -3 15 -2 8429.08 425.08 19
 3 15 2 8387.81 463.598 19
 -3 15 -2 8160.32 439.351 16
 3 15 2 8626.34 474.734 18
 3 15 2 7957.33 542.476 10
 3 -15 2 7925.37 560.463 7
 3 15 2 8519.77 462.918 14
 3 15 2 8376.37 479.221 43
 -3 15 -2 8444.68 478.047 39
 -3 15 -2 7908.28 433.15 49
 3 15 2 8572.99 475.811 45
 3 15 2 8640.4 481.708 28
 3 -15 2 8498.34 550.907 30
 3 -15 2 8633.22 508.108 27
 3 15 2 8257.04 460.243 34
 4 15 2 28298 775.196 21
 4 15 2 28061.5 808.352 15
 4 15 2 27510.9 823.268 22
 4 15 2 27795.3 851.148 18
 -4 15 -2 27167.4 736.795 19
 4 15 2 27327.4 834.096 14
 4 15 2 28116.9 868.072 45
 -4 15 -2 28680.2 874.544 39
 4 15 2 28510.5 871.588 43
 4 15 2 26586.9 735.104 41
 -4 15 -2 25909.5 794.787 49
 4 15 2 27270.4 847.145 28
 4 -15 2 28082.7 916.568 27
 4 -15 2 27505.1 993.245 30
 -4 15 -2 27545.6 752.277 29
 5 15 2 12174.4 538.365 15
 5 15 2 13281.3 540.261 21
 5 15 2 12230 571.196 18
 5 15 2 12354.9 552.468 22
 5 15 2 11562.4 543.704 14
 -5 15 -2 12094.2 562.699 39
 5 15 2 10832.9 480.853 41
 -5 15 -2 10955.8 526.862 49
 5 15 2 12028.8 569.843 45
 5 15 2 11482.1 548.242 43
 5 -15 2 11560.3 642.41 30
 -5 15 -2 11359.1 487.376 29
 5 15 2 12007.4 546.579 28
 5 -15 2 11507.6 588.526 27
 6 15 2 189.433 97.2992 22
 6 15 2 -39.9271 101.502 15
 6 15 2 264.378 116.147 18
 6 -15 2 334.261 118.936 27
 6 15 2 151.432 90.724 14
 6 15 2 138.899 79.6045 43
 -6 15 -2 228.14 98.7846 49
 -6 15 -2 381.793 110.349 39
 6 15 2 66.6223 81.0924 41
 6 15 2 273.667 107.976 45
 6 -15 2 106.611 91.7319 30
 6 15 2 584.913 132.402 28
 -6 15 -2 156.231 78.9247 29
 7 15 2 34620.1 850.862 15
 7 15 2 35066.2 879.568 22
 7 15 2 36194.8 926.988 18
 7 15 2 33562.9 863.985 14
 7 -15 2 31670.1 843.302 12
 -7 15 -2 35439.9 880.891 49
 7 15 2 36507.3 922.432 45
 -7 15 -2 32833.8 832.59 39
 7 15 2 33642.2 841.896 43
 7 15 2 35024.2 833.935 41
 7 -15 2 32894.1 904.057 27
 -7 15 -2 35026.7 813.835 29
 7 -15 2 30119.4 907.604 30
 8 15 2 725.797 130.645 15
 8 15 2 590.496 118.325 22
 8 15 2 581.544 120.249 14
 8 -15 2 668.659 134.823 12
 -8 15 -2 603.829 115.94 49
 8 15 2 916.704 149.592 41
 8 15 2 522.748 118.562 45
 -8 15 -2 629.38 111.793 29
 9 15 2 87.4808 63.2423 22
 -9 15 -2 217.36 57.0858 20
 9 15 2 86.9026 56.1052 14
 9 -15 2 24.7327 59.403 12
 -9 15 -2 171.732 68.9633 49
 9 15 2 65.9117 57.6208 45
 -9 15 -2 67.194 50.3966 29
 -10 15 -2 17716.9 403.95 29
 10 16 -2 2932.48 206.427 22
 10 16 -2 2956.29 206.959 15
 -10 16 2 3342.33 199.328 20
 10 16 -2 3447.96 211.28 21
 10 16 -2 3126.6 216.359 43
 10 16 -2 3297.9 217.31 41
 10 -16 -2 3089.51 253.63 30
 -10 16 2 3277.24 207.053 29
 10 -16 -2 2915.58 217.243 27
 9 16 -2 18986.5 597.725 22
 9 16 -2 18506.2 528.805 21
 9 16 -2 17956.5 570.498 18
 9 16 -2 19479.4 578.442 15
 -9 16 2 19308.7 528.866 20
 9 16 -2 18763.2 590.739 43
 9 16 -2 17342.7 543.774 45
 9 16 -2 19528.6 573.644 41
 -9 16 2 19954 562.231 29
 9 -16 -2 17802.8 613.389 27
 9 -16 -2 17894.3 686.176 30
 8 16 -2 8262.62 428.197 22
 -8 16 2 8661.03 381.067 20
 8 16 -2 8280.53 406.281 15
 8 16 -2 7807.9 366.474 21
 8 16 -2 8301.14 431.802 18
 8 16 -2 8471.64 405.55 41
 8 16 -2 7590.76 404.563 45
 8 16 -2 8441.22 431.669 43
 8 -16 -2 8101.26 453.222 27
 -8 16 2 8711.5 409.762 29
 8 -16 -2 8411.64 517.247 30
 7 16 -2 3055.26 280.818 18
 7 16 -2 2961.71 234.337 21
 -7 16 2 3388.56 254 20
 7 16 -2 3112.13 280.731 22
 7 16 -2 3539.69 282.949 15
 7 16 -2 2812.18 269.463 45
 7 16 -2 3397.02 267.125 41
 7 16 -2 3396.36 294.345 43
 7 -16 -2 3008.31 286.039 38
 7 -16 -2 3240.17 343.925 30
 7 -16 -2 3007.11 295.594 27
 -7 16 2 3277.08 265.203 29
 6 16 -2 243.29 112.692 18
 -6 16 2 188.793 83.6355 20
 6 16 -2 154.192 91.5329 22
 6 16 -2 176.32 95.009 15
 6 -16 -2 176.013 103.897 27
 6 16 -2 549.476 120.611 19
 6 16 -2 193.209 93.887 45
 6 16 -2 106.196 65.7204 41
 6 16 -2 366.83 126.261 43
 -6 16 2 281.994 100.324 29
 6 16 -2 229.175 98.0232 28
 6 -16 -2 265.394 134.651 30
 6 16 -2 331.899 110.89 34
 5 16 -2 6090.92 367.652 15
 5 16 -2 5099.33 377.482 18
 5 16 -2 6053.06 394.679 22
 5 16 -2 5528.68 375.479 19
 -5 16 2 5571.65 339.647 20
 5 16 -2 6309.13 412.889 43
 5 16 -2 5569.77 341.434 41
 5 16 -2 5634.11 398.546 45
 -5 16 2 5867.49 389.014 39
 5 -16 -2 5514.03 400.273 27
 5 -16 -2 5634.37 449.536 30
 -5 16 2 5114.47 346.97 29
 5 16 -2 5984.12 398.166 34
 -5 16 2 5383.89 365.521 34
 4 16 -2 9275.87 488.391 19
 -4 16 2 9601.15 441.214 20
 4 16 -2 9409.2 488.561 22
 4 16 -2 9382.72 446.497 15
 4 16 -2 9675.2 518.119 18
 -4 16 2 9379.75 492.459 39
 4 16 -2 10377.5 519.459 43
 4 16 -2 9794.3 524.422 45
 -4 16 2 9271.12 495.423 34
 -4 16 2 9934.14 467.604 29
 4 -16 -2 9858.56 534.982 27
 4 16 -2 10458.4 532.026 34
 4 -16 -2 10001.6 578.05 30
 3 16 -2 43793.5 1039.13 22
 3 16 -2 46229.2 1115.76 18
 -3 16 2 45622.5 949.809 20
 3 16 -2 45891.9 1063.03 19
 3 16 -2 47795.2 1097.25 43
 3 16 -2 47121.5 1132.07 45
 -3 16 2 44620.6 1082.69 43
 -3 16 2 45825.7 1049.68 39
 -3 16 2 45652.5 1121.58 34
 3 16 -2 44690 1002.09 32
 3 16 -2 47895.1 1131.42 34
 3 -16 -2 46906.9 1140.65 27
 3 -16 -2 46723.4 1213.12 30
 -3 16 2 45306.6 988.688 29
 2 16 -2 13031.1 587.482 18
 2 16 -2 11573.8 518.512 22
 2 16 -2 12925.4 580.463 16
 -2 16 2 12485.6 517.708 19
 2 16 -2 12172.5 553.585 19
 -2 16 2 12311.6 495.506 20
 -2 16 2 12955.3 598.688 43
 2 16 -2 13450.8 577.239 43
 2 -16 -2 12926.4 590.028 27
 -2 16 2 12074.7 537.618 28
 2 16 -2 12692.1 586.743 34
 -2 16 2 13040.3 603.507 34
 2 16 -2 12087.6 530.928 32
 -2 -16 2 13161 570.906 27
 2 -16 -2 12980.8 628.728 30
 -2 16 2 12278.6 513.838 29
 1 16 -2 26926.7 805.345 19
 1 16 -2 25098.6 807.712 16
 1 16 -2 26780.8 820.675 18
 -1 16 2 25103.5 740.898 18
 -1 16 2 26264.9 769.085 19
 -1 16 2 25052.8 880.04 10
 1 -16 -2 27175.8 1057.88 7
 -1 -16 2 26820.6 1047.82 7
 1 16 -2 26720.1 794.201 43
 -1 16 2 27381.9 875.864 43
 1 16 -2 25108.7 774.422 39
 -1 16 2 26297 768.785 45
 1 -16 -2 25404.1 861.903 30
 -1 -16 2 26515.5 843.121 27
 1 16 -2 26238.9 848.284 34
 -1 16 2 25453.6 791.971 28
 -1 16 2 26357.2 861.278 34
 1 16 -2 26154.7 794.758 32
 0 16 -2 18449.1 663.485 19
 0 16 -2 19025.2 703.231 16
 0 16 -2 17971.9 656.11 18
 0 16 2 17918.2 641.007 18
 0 16 2 17725.3 648.028 19
 0 16 2 17160.5 745.991 10
 0 -16 -2 19819 891.754 7
 0 -16 2 19774.5 903.104 7
 0 16 2 18338.7 722.413 43
 0 16 -2 17833.3 666.32 39
 0 16 2 17702.2 645.817 45
 0 16 -2 19338.4 718.863 34
 0 16 2 18485.9 713.18 34
 0 16 -2 18321.6 680.462 32
 0 16 2 18086.8 681.486 28
 0 -16 2 19600.5 745.085 27
 -1 16 -2 13842.9 570.92 19
 1 16 2 14026.9 581.323 18
 1 16 2 13822.5 586.406 19
 1 16 2 13236.9 528.367 15
 -1 16 -2 14204.3 573.809 18
 -1 16 -2 14448 605.978 16
 1 16 2 14479.2 582.477 14
 1 16 2 15674.3 664.017 43
 -1 16 -2 14585.3 615.508 39
 1 16 2 14512.7 596.397 45
 1 16 2 14249.7 615.063 28
 -1 16 -2 14777.7 621.221 34
 1 16 2 14619.8 631.084 34
 1 -16 2 15164.5 665.361 27
 -1 16 -2 14162 604.607 32
 2 16 2 8340.93 433.507 22
 2 16 2 9161.45 480.565 18
 -2 16 -2 8593.97 442.803 19
 2 16 2 8673.25 437.448 15
 2 16 2 9161.17 482.448 19
 -2 16 -2 8932.11 451.579 18
 -2 16 -2 9635.46 490.735 16
 2 16 2 8894.8 465.461 14
 2 16 2 8853.47 495.303 43
 2 16 2 9435.66 493.015 45
 -2 16 -2 9179.69 495.475 39
 -2 16 -2 8437.57 470.765 32
 2 -16 2 8661.1 508.064 27
 2 16 2 9386.09 504.228 34
 2 16 2 8786.84 489.124 28
 -2 16 -2 8792.78 469.695 34
 3 16 2 30377.1 876.815 18
 -3 16 -2 30665 819.293 18
 3 16 2 29492.2 812.278 15
 -3 16 -2 30385.8 803.255 19
 3 16 2 30829.5 844.114 22
 3 16 2 30638.6 868.381 14
 -3 16 -2 31048.6 910.877 39
 3 16 2 30279.7 886.318 45
 3 16 2 30786.3 917.421 43
 -3 16 -2 29054.6 811.585 49
 3 -16 2 31421.4 1046.9 30
 3 -16 2 30433 948.577 27
 3 16 2 30054.5 889.046 28
 3 16 2 29936.9 873.467 34
 4 16 2 57048.8 1155.85 22
 -4 16 -2 55243.8 1076.48 18
 4 16 2 56105.1 1194.59 18
 -4 16 -2 53345.6 1016.48 19
 4 16 2 56290.1 1127.59 15
 4 16 2 54854.1 1157.11 14
 4 16 2 56033.1 1223.09 43
 -4 16 -2 56912.2 1145.52 49
 4 16 2 53302 1000.98 41
 4 16 2 55853 1192.25 45
 -4 16 -2 56797.8 1213.52 39
 4 -16 2 55704.1 1382.41 30
 4 -16 2 55647.9 1275.18 27
 4 16 2 55840 1186.56 28
 5 16 2 16941 649.336 18
 -5 16 -2 17001.5 574.726 18
 5 16 2 17088.6 618.624 15
 5 16 2 17598.7 643.567 22
 5 16 2 16488.9 625.921 14
 -5 16 -2 17631.2 661.114 39
 5 16 2 17063.8 574.203 41
 5 16 2 17265.6 659.915 43
 -5 16 -2 17464.8 635.028 49
 5 16 2 18102.8 670.114 45
 5 16 2 16586.4 623.359 28
 -5 16 -2 16684.2 562.893 29
 5 -16 2 16617.9 688.583 27
 5 -16 2 16510.1 740.87 30
 6 16 2 1722.92 200.809 15
 6 16 2 1743.24 208.807 22
 -6 16 -2 1744.13 180.253 18
 6 16 2 1656.23 207.755 18
 6 16 2 1581.53 194.493 14
 -6 16 -2 1968.98 216.838 49
 -6 16 -2 1548.47 194.309 39
 6 16 2 1878.71 219.165 45
 6 16 2 1774.3 190.635 41
 6 16 2 1542.42 198.889 43
 6 -16 2 1661.82 218.139 27
 6 -16 2 1700.16 232.847 30
 -6 16 -2 1745.38 182.257 29
 6 16 2 1697.6 189.472 28
 7 16 2 11285.7 469.529 22
 -7 16 -2 10428.3 388.06 18
 7 16 2 11426 466.724 15
 7 16 2 10705.1 454.198 14
 7 -16 2 9903.05 453.048 12
 7 16 2 11672.3 491.916 45
 7 16 2 10916 458.939 43
 -7 16 -2 11811.5 476.568 49
 -7 16 -2 10790.9 454.134 39
 7 16 2 11469 447.991 41
 7 -16 2 10797.9 491.75 27
 7 -16 2 9170.4 468.243 30
 -7 16 -2 11148.6 429.494 29
 8 16 2 860.086 126.438 22
 8 16 2 1205.36 159.543 15
 -8 16 -2 751.204 94.6187 20
 8 16 2 770.563 117.486 14
 8 -16 2 709.567 119.135 12
 8 16 2 816.783 130.576 45
 -8 16 -2 876.815 125.26 49
 -8 16 -2 785.264 111.585 29
 9 16 2 4061.08 220.092 22
 9 -16 2 3813.76 208.631 23
 9 -16 2 4375.62 230.856 12
 9 16 2 3856.26 207.253 14
 9 16 2 4312.06 235.853 45
 -9 16 -2 4172.75 210.104 29
 10 17 -2 2150.52 155.512 15
 -10 17 2 2042.6 137.302 20
 10 17 -2 1921.16 144.973 41
 -10 17 2 2091.46 147.012 29
 10 -17 -2 1844.35 170.383 30
 9 17 -2 82.1284 58.0712 15
 9 -17 -2 180.114 77.3488 27
 -9 17 2 214.796 60.5828 20
 9 17 -2 175.299 69.6456 22
 9 17 -2 149.653 62.8251 41
 9 17 -2 217.518 77.0463 43
 9 17 -2 282.666 70.5901 45
 -9 17 2 256.397 73.9345 29
 9 -17 -2 253.825 97.5558 30
 8 17 -2 44500.8 910.14 22
 -8 17 2 43635.2 785.239 20
 8 17 -2 40709.7 753.171 21
 8 17 -2 43629.5 862.369 15
 8 17 -2 41334.7 881.557 18
 8 -17 -2 36619.1 784.654 12
 8 17 -2 44170.2 921.366 43
 8 17 -2 42274.2 819.48 41
 8 17 -2 38695.8 832.72 45
 -8 17 2 36968.1 762.7 31
 -8 17 2 44670.2 843.564 29
 8 -17 -2 41382.9 942.674 27
 8 -17 -2 42171.4 1063.24 30
 7 17 -2 49268.4 966.75 15
 -7 17 2 49781.5 892.859 20
 7 17 -2 48265.3 1031.2 18
 7 17 -2 50825.2 1038.93 22
 7 17 -2 52402 1076.51 43
 7 -17 -2 44346.8 1006.69 38
 7 17 -2 48301.9 922.477 41
 7 17 -2 46952.8 1007.41 45
 7 -17 -2 48912.9 1092.78 27
 7 -17 -2 49706.2 1225.89 30
 -7 17 2 50269.2 962.617 29
 6 17 -2 4566.69 309.866 15
 -6 17 2 4787.36 292.405 20
 6 17 -2 4644.41 342.428 18
 6 17 -2 4957.25 341.784 22
 6 17 -2 4375.23 310.752 19
 6 17 -2 4790.87 346.997 43
 6 17 -2 4511.2 291.396 41
 6 17 -2 4345.76 331.575 45
 6 -17 -2 4541.53 352.6 27
 6 17 -2 4093.04 307.019 34
 6 17 -2 4500.51 322.554 28
 -6 17 2 4627.44 305.188 29
 6 -17 -2 4418.49 385.812 30
 5 17 -2 307.715 100.302 22
 5 17 -2 404.506 105.68 15
 -5 17 2 381.87 98.2855 20
 5 17 -2 537.04 128.076 18
 5 -17 -2 487.782 133.092 27
 5 17 -2 374.351 114.096 19
 5 17 -2 400.198 120.445 45
 5 17 -2 290.792 107.712 43
 5 17 -2 357.027 118.48 28
 -5 17 2 374.217 100.52 29
 -5 17 2 348.306 108.551 34
 5 -17 -2 237.1 107.163 30
 5 17 -2 376.052 118.113 34
 4 17 -2 25332.7 823.889 18
 -4 17 2 25362.5 685.136 20
 4 17 -2 25294.9 781.394 19
 4 17 -2 25160.8 708.626 15
 4 17 -2 24749.7 767.531 22
 4 17 -2 27230.4 828.917 43
 4 17 -2 25200.9 822.573 45
 -4 17 2 24461.3 766.827 39
 4 -17 -2 25728.3 920.8 30
 4 17 -2 26055 829.469 34
 4 -17 -2 26645.1 860.677 27
 -4 17 2 24903.9 799.592 34
 -4 17 2 25165 722.007 29
 3 17 -2 9785.11 490.969 19
 -3 17 2 9446.17 420.95 20
 3 17 -2 9481.62 471.147 22
 3 17 -2 9127.52 494.436 18
 -3 17 2 9275.75 464.837 39
 3 17 -2 9520.6 511.394 45
 3 17 -2 10706.7 526.176 43
 -3 17 2 9057.18 487.124 43
 3 -17 -2 9697.91 555.83 30
 3 -17 -2 9339.16 511.747 27
 3 17 -2 8946.06 446.04 32
 -3 17 2 9232.82 440.706 29
 3 17 -2 9862.44 518.522 34
 -3 17 2 9807.68 515.219 34
 2 17 -2 15850.1 588.171 22
 -2 17 2 15616.4 575.286 19
 2 17 -2 15814.3 621.125 19
 2 17 -2 16214 650.831 18
 -2 17 2 16356.7 556.407 20
 2 17 -2 16892.7 664.166 45
 -2 17 2 16106.3 585.93 45
 -2 17 2 16162.6 668.383 43
 2 17 -2 16308.8 636.681 43
 2 17 -2 16650 673.82 34
 2 -17 -2 16753.2 666.82 27
 -2 -17 2 15561.9 611.659 27
 -2 17 2 16738.9 683.068 34
 -2 17 2 15639.6 567.026 29
 -2 17 2 15009.5 587.487 28
 2 -17 -2 16903.2 721.437 30
 2 17 -2 15280.2 600.425 32
 -1 17 2 6170.33 366.297 18
 1 17 -2 6532.04 405.217 18
 -1 17 2 6488.77 385.092 19
 1 17 -2 6333.98 395.161 19
 1 17 -2 6712.49 396.119 43
 -1 17 2 6455.99 428.879 43
 -1 17 2 6439.08 381.221 45
 1 17 -2 6064.26 376.604 39
 -1 -17 2 6539.12 420.633 27
 1 17 -2 6534.38 430.404 34
 -1 17 2 6438.21 400.75 28
 1 -17 -2 6965.27 454.29 30
 -1 17 2 6248.39 417.915 34
 1 17 -2 5890.33 381.985 32
 0 17 2 8376.6 435.596 18
 0 17 -2 7930.14 437.966 18
 0 17 -2 8153.52 444.651 19
 0 17 2 8448.14 451.01 19
 0 17 2 9077.93 449.911 14
 0 17 -2 8416.89 455.539 39
 0 17 2 8575.41 495.018 43
 0 17 2 7868.04 432.318 45
 0 17 2 8368.64 463.842 28
 0 17 -2 8175.73 456.828 32
 0 -17 -2 8830.92 498.776 30
 0 17 -2 9294.02 501.676 34
 0 -17 2 8573.08 495.5 27
 0 17 2 8255.87 480.024 34
 1 17 2 9105.02 462.236 18
 -1 17 -2 9380.89 465.526 18
 1 17 2 8587.88 415.612 15
 -1 17 -2 9005.87 463.986 19
 1 17 2 9332.03 476.454 19
 1 17 2 8836.07 452.325 14
 1 17 2 9620.25 525.591 43
 -1 17 -2 9442.8 489.738 39
 1 17 2 9684.85 481.243 45
 1 -17 2 9552.45 527.341 27
 -1 17 -2 9127.89 491.62 34
 -1 17 -2 9118.58 482.501 32
 1 17 2 8928.76 491.821 34
 1 17 2 8999.38 487.636 28
 -2 17 -2 40006.1 940.971 19
 -2 17 -2 42558 969.248 18
 2 17 2 41081.9 985.977 18
 2 17 2 41399.7 1002.12 19
 2 17 2 39409.3 905.291 15
 2 17 2 38899.6 901.535 22
 2 17 2 41167.4 982.531 14
 2 17 2 40704.9 993.327 45
 -2 17 -2 42054.6 1035.38 39
 2 17 2 42402.7 1081.55 43
 2 17 2 41696.5 1045.3 34
 -2 17 -2 40234.8 984.208 34
 2 17 2 40153.1 1027.85 28
 2 -17 2 42586.1 1107.97 27
 2 -17 2 43587.3 1205.51 30
 -3 17 -2 16137.8 583.268 18
 3 17 2 15362.5 572.737 15
 -3 17 -2 15225.2 559.145 19
 3 17 2 15388.9 610.023 18
 3 17 2 15140.9 573.171 22
 3 17 2 15041.8 592.227 14
 3 17 2 16436.1 668.821 43
 -3 17 -2 15152.5 568.794 49
 3 17 2 15505.2 614.299 45
 -3 17 -2 16154.3 641.233 39
 3 -17 2 16322.7 686.247 27
 3 17 2 15585.2 633.432 28
 3 -17 2 16224 734.092 30
 3 17 2 15185 614.376 34
 4 17 2 1796.98 205.667 22
 4 17 2 2149.1 233.985 18
 -4 17 -2 1847.82 201.669 18
 4 17 2 2031.02 217.76 15
 -4 17 -2 1676.34 181.433 19
 4 17 2 1874.22 218.938 14
 4 17 2 1953.78 230.869 45
 4 17 2 1894.83 233.514 43
 -4 17 -2 1825.61 221.975 39
 -4 17 -2 1886.71 210.531 49
 4 17 2 1784.94 219.324 28
 4 -17 2 1782.37 255.935 30
 4 -17 2 1729.06 235.925 27
 5 17 2 35987.7 895.214 18
 5 17 2 35588.3 849.175 15
 -5 17 -2 34430.4 777.928 18
 5 17 2 36844.4 875.206 22
 5 17 2 34313.7 851.384 14
 5 17 2 35584.8 915.984 43
 5 17 2 34216.9 759.348 41
 -5 17 -2 35455.6 900.328 39
 5 17 2 35809 891.411 45
 -5 17 -2 36531.4 862.957 49
 5 -17 2 35918.9 969.166 27
 -5 17 -2 34423.8 752.184 29
 5 17 2 34638.4 858.786 28
 5 -17 2 34404.5 1010.26 30
 6 17 2 5174.41 320.287 22
 -6 17 -2 5182.08 281.154 18
 6 17 2 5643.28 345.924 18
 6 17 2 5473.75 325.977 15
 6 17 2 5217.91 318.611 14
 6 17 2 5229.57 332.76 43
 -6 17 -2 5449.43 331.778 39
 6 17 2 5564.25 305.272 41
 6 17 2 5649.2 343.65 45
 -6 17 -2 5755.26 331.775 49
 -6 17 -2 5379.76 290.504 29
 6 -17 2 5587.05 363.526 27
 6 -17 2 4833.26 355.344 30
 6 17 2 5379.09 310.742 28
 7 -17 2 198.88 74.3216 27
 7 17 2 168.318 67.3151 22
 7 -17 2 137.936 77.1494 12
 7 17 2 69.5795 59.5231 14
 7 17 2 164.029 65.6112 43
 7 17 2 151.695 73.3365 45
 -7 17 -2 236.1 79.8603 49
 7 -17 2 106.063 67.0237 30
 -7 17 -2 146.693 57.1638 29
 8 17 2 28933.2 613.452 22
 8 17 2 27098.8 567.689 14
 8 -17 2 28591 609.781 12
 8 17 2 29433.6 630.734 45
 -8 17 -2 28456.7 546.94 29
 9 18 -2 5014.49 239.267 15
 9 18 -2 4951.84 243.598 22
 -9 18 2 4883.06 211.742 20
 9 18 -2 5029.51 256.027 43
 9 18 -2 4897.21 221.827 41
 9 -18 -2 4601.87 250.217 27
 -9 18 2 4991.6 229.139 29
 9 -18 -2 4633.77 277.313 30
 8 18 -2 235.376 72.5009 22
 8 18 -2 143.768 60.462 15
 8 18 -2 322.324 82.3434 18
 8 -18 -2 326.686 90.9344 27
 -8 18 2 329.463 72.6347 20
 8 18 -2 223.123 82.3832 43
 8 18 -2 245.063 68.6114 45
 8 18 -2 230.542 64.0412 41
 8 -18 -2 238.784 101.143 30
 -8 18 2 255.626 64.7942 31
 -8 18 2 304.338 72.056 29
 7 18 -2 3351.35 250.475 22
 7 18 -2 3398.7 256.219 18
 7 18 -2 3439.11 240.216 15
 -7 18 2 3327.28 217.998 20
 7 18 -2 3450.72 264.447 43
 7 -18 -2 2885.1 241.657 38
 7 18 -2 2904.88 206.213 41
 7 18 -2 3316.76 250.697 45
 -7 18 2 3269.48 230.891 29
 7 -18 -2 3421.95 302.901 30
 7 -18 -2 2996.47 258.003 27
 -6 18 2 930.187 125.112 20
 6 18 -2 878.847 144.692 22
 6 18 -2 631.824 129.541 18
 6 -18 -2 723.413 147.015 27
 6 18 -2 816.016 128.45 15
 6 18 -2 865.256 150.737 43
 6 -18 -2 769.545 146.194 38
 6 18 -2 740.463 136.968 45
 -6 18 2 819.585 127.519 29
 6 -18 -2 719.258 161.139 30
 6 18 -2 597.161 118.385 28
 6 18 -2 700.017 128.551 34
 5 18 -2 1856.42 216.031 18
 5 18 -2 2152.42 201.832 15
 5 18 -2 2326.55 228.619 22
 5 18 -2 1978.82 208.656 19
 -5 18 2 2186.05 191.286 20
 5 18 -2 2131.62 229.616 43
 5 18 -2 2141.67 236.906 45
 5 18 -2 2140.1 229.666 34
 5 -18 -2 2306.62 251.951 27
 5 18 -2 1955.04 214.253 28
 -5 18 2 1884.66 202.999 34
 -5 18 2 2050.85 199.412 29
 5 -18 -2 1897.53 247.631 30
 4 18 -2 11372 493.824 22
 4 18 -2 11324.3 505.096 19
 -4 18 2 11448.8 437.466 20
 4 18 -2 10908.1 441.361 15
 4 18 -2 12262.3 547.136 18
 4 18 -2 11808.5 528.768 43
 4 18 -2 11467 533.414 45
 4 18 -2 11520.3 537.584 34
 4 -18 -2 11861.9 558.15 27
 -4 18 2 11331.8 464.71 29
 4 18 -2 10739 507.246 28
 -4 18 2 10683.8 503.623 34
 4 -18 -2 11789.4 599.013 30
 -3 18 2 3845.24 258.456 20
 3 18 -2 3832 314.826 18
 3 18 -2 3457.2 278.302 22
 3 18 -2 3361.56 285.442 19
 3 18 -2 4173.63 321.123 43
 3 18 -2 3896.33 319.013 45
 -3 18 2 3605.75 300.87 43
 3 18 -2 3263.29 264.851 32
 3 -18 -2 3547.27 308.567 27
 -3 18 2 3593.85 264.322 29
 -3 18 2 3551.33 306.287 34
 3 -18 -2 4025.56 355.515 30
 3 18 -2 3767.09 321.675 34
 2 18 -2 4574.91 304.128 22
 2 18 -2 4829.27 347.558 18
 -2 18 2 4746.29 307.87 19
 2 18 -2 5080.55 348.208 19
 2 18 -2 5130.37 351.602 43
 -2 18 2 4532.01 305.117 45
 2 18 -2 4816.15 354.13 45
 -2 18 2 4615.55 353.894 43
 2 18 -2 5602.03 389.363 34
 2 -18 -2 5111.59 391.733 30
 -2 18 2 4858.34 363.831 34
 -2 18 2 4973.23 309.177 29
 -2 18 2 4538.53 319.129 28
 2 -18 -2 4857.42 353.143 27
 2 18 -2 4512.41 319.08 32
 -1 18 2 23799.1 690.785 18
 1 18 -2 25438.7 768.083 19
 -1 18 2 25503.9 732.731 19
 1 18 -2 26167.1 786.642 18
 -1 18 2 26051.6 835.526 43
 -1 18 2 24856.6 723.673 45
 1 18 -2 23798 740.786 32
 -1 18 2 24534.6 750.722 28
 -1 18 2 26028.3 833.939 34
 -1 -18 2 24354.9 777.406 27
 1 18 -2 27024.5 840.705 34
 1 -18 -2 25964.9 857.61 30
 0 18 -2 6974.82 402.462 18
 0 18 2 6928.65 398.361 19
 0 18 2 6422.05 369.83 18
 0 18 -2 6718.97 399.607 19
 0 18 2 6632.83 376.289 14
 0 18 2 6660.23 383.507 45
 0 18 2 7223.58 445.511 43
 0 18 -2 6458.62 385.968 39
 0 -18 -2 6858.12 433.022 30
 0 18 -2 6699.27 402.663 32
 0 18 2 7067 417.085 28
 0 18 2 6812.65 429.898 34
 0 18 -2 7443.47 439.689 34
 0 -18 2 6712.88 426.658 27
 1 18 2 800.315 141.478 18
 1 -18 2 896.975 170.82 27
 -1 18 -2 924.272 152.909 18
 1 18 2 1021.97 160.944 19
 -1 18 -2 965.083 155.213 19
 1 18 2 979.746 156.67 14
 1 18 2 786.964 157.183 43
 1 18 2 986.433 162.188 45
 -1 18 -2 1005.86 161.561 39
 1 18 2 955.206 169.023 28
 -1 18 -2 921.511 168.449 34
 1 18 2 945.801 167.508 34
 -2 18 -2 13692.7 534.965 18
 2 18 2 13391.8 505.55 15
 2 18 2 12814.8 533.422 18
 2 18 2 12404.3 483.928 22
 -2 18 -2 13481.4 527.266 19
 2 18 2 13833.3 545.289 14
 2 18 2 13300.5 549.882 45
 2 18 2 14230.2 612.517 43
 -2 18 -2 13867.5 577.14 39
 2 -18 2 14627.7 682.742 30
 -2 18 -2 12683.9 535.422 34
 2 18 2 12694.9 559.89 34
 2 18 2 13719.5 578.789 28
 2 -18 2 13835.5 614.156 27
 3 18 2 5763.69 337.638 15
 -3 18 -2 5715.4 334.785 18
 -3 18 -2 5307.88 318.49 19
 3 18 2 5327.63 345.921 18
 3 18 2 5728.74 335.155 22
 3 18 2 5634.83 349.281 14
 3 18 2 5645.38 360.921 45
 3 18 2 6293.2 405.415 43
 -3 18 -2 5774.91 370.343 39
 3 18 2 5730.78 362.779 34
 3 -18 2 5923.64 405.166 27
 3 -18 2 6146.93 440.305 30
 3 18 2 5928.46 373.779 28
 4 18 2 2475.2 220.564 22
 -4 18 -2 2518.88 215.437 18
 4 18 2 2726.75 241.955 15
 4 18 2 2205.04 221.626 18
 4 18 2 2623.3 233.717 14
 -4 18 -2 2623.96 247.373 39
 4 18 2 2333.22 229.366 45
 4 18 2 2654.83 260.677 43
 4 -18 2 2607.3 286.014 30
 4 18 2 2582.24 242.107 28
 4 -18 2 2412.4 254.624 27
 5 18 2 607.988 119.79 22
 5 18 2 573.354 116.191 18
 5 18 2 997.287 158.896 15
 -5 18 -2 504.357 96.2721 18
 5 -18 2 352.524 105.703 27
 5 18 2 534.016 113.865 14
 5 18 2 528.181 118.582 43
 -5 18 -2 433.61 104.944 39
 5 18 2 511.561 113.959 45
 5 -18 2 522.992 131.643 30
 5 18 2 478.114 107.336 28
 -6 18 -2 12464.4 390.41 18
 6 18 2 14966.9 486.234 15
 6 18 2 13961.9 470.882 22
 6 18 2 14279.7 494.086 18
 6 18 2 12947.2 447.353 14
 6 18 2 13443.8 487.204 43
 -6 18 -2 13327.5 475.677 39
 6 18 2 13365.9 475.05 45
 6 18 2 13420.4 443.766 28
 6 -18 2 13047 503.616 27
 -6 18 -2 13098.3 396.662 29
 6 -18 2 11897.1 498.333 30
 7 18 2 6966.7 305.814 22
 7 18 2 6326.25 277.648 14
 7 -18 2 6662.9 302.201 12
 7 18 2 6852.31 308.905 45
 7 18 2 6531.24 300.09 43
 -7 18 -2 6789.97 260.924 29
 7 -18 2 6013.69 298.588 27
 8 19 -2 146.625 52.0452 22
 8 -19 -2 233.18 67.5733 27
 8 19 -2 252.005 61.1569 15
 8 19 -2 426.841 90.1419 43
 8 -19 -2 202.606 73.4268 30
 -8 19 2 260.032 60.1876 29
 7 -19 -2 358.26 92.3793 27
 7 19 -2 436.501 87.4218 22
 7 19 -2 380.85 84.046 18
 -7 19 2 457.679 77.5823 20
 7 19 -2 351.034 75.2625 15
 7 19 -2 452.295 89.0303 45
 7 19 -2 459.271 100.734 43
 -7 19 2 480.715 85.8631 29
 7 -19 -2 420.846 103.361 30
 -7 19 2 312.552 77.3751 31
 6 19 -2 4817.31 284.468 22
 6 19 -2 4885.38 264.596 15
 -6 19 2 4850.08 244.458 20
 6 19 -2 5046.99 300.972 18
 6 19 -2 4426.14 280.956 45
 6 19 -2 5484.59 321.438 43
 6 -19 -2 4550.28 300.257 38
 6 19 -2 4664.77 280.854 34
 6 -19 -2 5162.81 325.655 27
 6 19 -2 4409.61 265.817 28
 -6 19 2 4934.42 267.422 29
 6 -19 -2 5119.47 351.865 30
 -5 19 2 799.665 109.145 20
 5 19 -2 507.989 94.4514 15
 5 19 -2 700.761 123.684 22
 5 -19 -2 814.283 143.518 27
 5 19 -2 646.726 126.597 18
 5 19 -2 679.976 120.125 19
 5 19 -2 736.263 133.51 43
 5 19 -2 666.92 126.055 45
 5 -19 -2 752.833 154.483 30
 5 19 -2 993.952 151.307 34
 -5 19 2 617.458 116.058 34
 -5 19 2 643.559 110.753 29
 5 19 -2 642.917 118.057 28
 4 19 -2 4022.38 275.416 22
 4 19 -2 4170.21 302.488 18
 -4 19 2 4399.75 253.979 20
 4 19 -2 4177.32 291.253 19
 4 19 -2 4222.14 300.198 43
 4 19 -2 4091.45 297.177 45
 4 19 -2 4375.23 316.144 34
 -4 19 2 3945.75 255.289 29
 -4 19 2 4289.48 302.531 34
 4 -19 -2 4262.73 319.415 27
 4 19 -2 3800.38 290.34 28
 4 -19 -2 4173.01 340.348 30
 3 19 -2 1897.45 213.007 18
 3 19 -2 1626.71 179.649 22
 3 19 -2 2107.82 222.327 19
 3 19 -2 2086.43 215.347 43
 3 19 -2 2167.21 227.895 45
 3 -19 -2 2055.07 225.9 27
 3 19 -2 2024.73 229.528 34
 -3 19 2 1880.75 179.572 29
 3 19 -2 1827.04 216.856 28
 -3 19 2 1969.73 219.755 34
 3 -19 -2 1937.86 240.418 30
 -2 19 2 6039.98 325.448 19
 2 19 -2 6824.72 384.544 19
 2 19 -2 6646.31 385.279 18
 2 19 -2 6265.3 364.144 43
 -2 19 2 6107.29 379.734 43
 -2 19 2 6046.51 329.431 45
 2 19 -2 6585.06 391.779 45
 2 -19 -2 6547.74 422.75 30
 2 19 -2 5945.95 342.668 32
 -2 19 2 6002.24 342.153 28
 2 19 -2 6898.77 416.532 34
 -2 19 2 7180.9 418.512 34
 2 -19 -2 6551.67 380.694 27
 2 19 -2 6610.12 392.982 28
 -1 19 2 1453.67 162.724 18
 -1 19 2 1459.58 174.134 19
 1 19 -2 1480.43 187.446 19
 1 19 -2 1613.88 193.586 18
 -1 19 2 1969.74 195.321 14
 1 19 -2 1343.82 182.508 45
 -1 19 2 1687.47 216.003 43
 -1 19 2 1447.25 172.361 45
 -1 -19 2 1385.78 181.603 27
 -1 19 2 1670.57 193.429 28
 1 -19 -2 1550.06 206.789 30
 -1 19 2 1737 219.706 34
 1 19 -2 1547.64 202.654 34
 0 19 -2 113.161 73.7386 18
 0 19 2 47.191 66.9373 18
 0 -19 2 120.671 80.8632 27
 0 19 2 45.5449 60.1874 19
 0 19 -2 215.605 93.2683 19
 0 19 2 86.9312 65.3429 14
 0 19 2 26.4043 81.334 43
 0 19 -2 86.9977 73.4222 39
 0 19 2 56.0626 65.4103 45
 0 -19 -2 24.7322 67.719 30
 0 19 -2 23.7904 86.1673 34
 0 19 2 195.368 93.1064 28
 0 19 2 134.136 83.6663 34
 1 19 2 1087.74 149.965 18
 -1 19 -2 1282.67 169.61 18
 -1 19 -2 1309.41 172.993 19
 1 -19 2 981.755 165.1 27
 1 19 2 1355.18 170.551 14
 -1 19 -2 1255.51 171.051 39
 1 19 2 1543.81 204.449 43
 1 19 2 1113.1 161.023 45
 1 19 2 1205.12 175.047 28
 -1 19 -2 1136.84 166.466 34
 1 19 2 1137.7 175.653 34
 1 -19 2 1325.67 207.256 30
 -2 19 -2 16604.3 557.181 18
 2 19 2 15908.1 550.187 18
 -2 19 -2 16753.9 553.08 19
 2 19 2 16744.1 559.862 14
 -2 19 -2 16702.8 590.899 39
 2 19 2 17604.4 650.719 43
 2 19 2 16115.2 560.901 45
 2 -19 2 18436.6 719.682 30
 2 19 2 16876.5 610.047 34
 2 19 2 16631 599.57 28
 -2 19 -2 15963.5 540.792 28
 -2 19 -2 16368.4 569.347 34
 2 -19 2 16904.8 643.249 27
 2 19 2 16455 537.33 37
 3 19 2 4776.62 301.694 18
 -3 19 -2 5053.11 298.402 18
 3 19 2 4639.68 277.012 22
 -3 19 -2 4804.83 280.475 19
 3 19 2 4969.9 301.578 14
 -3 19 -2 5319.49 332.613 39
 3 19 2 4844.04 307.16 45
 3 19 2 5484.51 357.458 43
 3 19 2 4885.57 319.202 28
 3 19 2 4669.24 307.175 34
 3 -19 2 4977.1 372.223 30
 3 -19 2 4938.75 345.449 27
 -4 19 -2 1321.92 147.04 18
 4 19 2 1380.91 161.86 18
 4 19 2 1234.91 146.728 22
 4 19 2 1331.76 158.275 14
 4 19 2 1467.75 185.69 43
 4 19 2 1375.75 162.704 45
 -4 19 -2 1311.04 168.599 39
 4 19 2 1292.91 160.227 28
 4 -19 2 1385.14 183.299 27
 4 -19 2 1246.88 189.884 30
 5 19 2 12439.8 442.591 18
 -5 19 -2 12020.3 385.114 18
 5 19 2 12391.4 423.806 22
 5 19 2 11692.4 412.218 14
 -5 19 -2 12298.5 451.624 39
 5 19 2 12215.2 438.17 45
 5 19 2 12693.6 477.464 43
 5 -19 2 12146.3 478.065 27
 5 19 2 12343.3 429.762 28
 5 -19 2 11504.2 490.495 30
 6 19 2 3955.41 223.389 22
 6 19 2 3579.62 204.158 14
 6 -19 2 3639.06 224.82 12
 6 19 2 3906.87 228.996 45
 6 19 2 4211.64 248.312 43
 6 -19 2 3943.21 248.065 27
 6 -19 2 3382.07 233.317 30
 7 20 -2 18057.6 432.523 22
 7 20 -2 18694.6 478.439 43
 7 -20 -2 18271.4 484.723 27
 7 -20 -2 17477.3 510.219 30
 -6 20 2 20408.6 424.111 20
 6 20 -2 20934 511.37 22
 6 20 -2 20406.8 525.985 18
 6 20 -2 19788 453.153 15
 6 20 -2 22440.4 577.937 43
 6 20 -2 20072.8 512.345 45
 6 -20 -2 17359.1 505.595 38
 6 -20 -2 20793.5 616.488 30
 6 -20 -2 21472.8 583.404 27
 6 20 -2 18995.7 471.278 28
 -6 20 2 19946.3 507.727 31
 -6 20 2 20914.2 471.76 29
 6 20 -2 19296.2 489.424 34
 5 20 -2 36394.4 708.89 22
 5 20 -2 36502.2 756.548 18
 5 20 -2 35526.6 739.592 45
 5 20 -2 38756.1 800.353 43
 5 -20 -2 35282.8 800.114 38
 -5 20 2 32880.4 676.508 34
 -5 20 2 35684.3 653.23 29
 5 20 -2 34124.1 713.551 28
 -5 20 2 35038.8 735.775 31
 5 20 -2 35322.7 752.249 34
 5 -20 -2 36914.4 870.69 30
 5 -20 -2 37019.5 811.728 27
 4 20 -2 33344.7 734.889 19
 4 20 -2 34311.9 769.959 18
 4 20 -2 32222.6 680.305 22
 4 20 -2 33483.8 758.427 45
 4 20 -2 34948 780.826 43
 -4 20 2 31844 743.015 34
 -4 20 2 32791.5 645.164 29
 4 20 -2 33421 784.391 34
 4 20 -2 33331.1 758.484 28
 -4 20 2 33448.1 743.641 31
 4 -20 -2 34614.4 807.28 27
 4 -20 -2 33766.4 865.274 30
 3 20 -2 1055.27 148.745 18
 3 20 -2 1095.91 145.304 19
 3 -20 -2 917.135 139.351 27
 3 20 -2 936.114 137.601 43
 3 20 -2 930.741 145.354 45
 -3 20 2 937.924 143.349 34
 3 -20 -2 1007.43 160.363 30
 3 20 -2 1051.48 151.538 28
 -3 20 2 866.268 133.173 31
 3 20 -2 877.904 143.837 34
 2 20 -2 5553.95 319.515 19
 2 20 -2 5205.03 315.037 18
 -2 20 2 5249.52 285.922 14
 2 20 -2 5187.33 301.781 43
 2 20 -2 5273.62 321.684 45
 -2 20 2 4905.87 312.816 43
 2 20 -2 5306.04 327.625 28
 -2 20 2 4988.15 284.773 28
 -2 20 2 5011.71 299.75 31
 2 20 -2 5838.35 351.561 34
 -2 20 2 4926.94 323.327 34
 2 -20 -2 5464.43 356.75 30
 1 20 -2 21695.9 633.802 18
 1 20 -2 21202.7 621.402 19
 -1 20 2 21250.6 578.837 14
 -1 20 2 21234 666.672 43
 -1 20 2 19556.3 553.535 45
 1 20 -2 21510.5 638.434 45
 1 -20 -2 21059.3 684.18 30
 -1 -20 2 19855.3 600.276 27
 -1 20 2 21078.2 605.837 28
 1 20 -2 21616.3 651.568 28
 -1 -20 2 23247.1 752.862 30
 -1 20 2 21979.3 687.548 34
 -1 20 2 20511.6 586.731 31
 1 20 -2 21672.5 671.379 34
 0 20 2 1251.46 144.937 18
 0 20 -2 1416.01 167.794 18
 0 20 -2 1250.19 157.116 19
 0 20 2 1159.17 142.029 14
 0 20 -2 1364.5 168.554 45
 0 20 2 1357.19 152.707 45
 0 20 2 1302.75 173.926 43
 0 20 2 1287.96 173.696 34
 0 20 -2 1249.44 166.753 34
 0 20 2 1033.9 148.041 28
 0 20 -2 1290.68 164.055 28
 0 -20 2 1297.77 187.793 30
 0 -20 2 1264.15 170.299 27
 1 20 2 22520.1 594.58 18
 -1 20 -2 24736.5 648.197 18
 -1 20 -2 24879.8 646.727 19
 1 20 2 24035.8 618.48 14
 1 20 2 25146 738.79 43
 -1 20 -2 24916 664.617 45
 1 20 2 22998.8 614.832 45
 -1 20 -2 23286.1 632.318 39
 -1 20 -2 24302.4 673.48 34
 1 20 2 24783.1 679.311 28
 -1 20 -2 23387.8 632.852 28
 1 20 2 24465.8 702.476 34
 1 -20 2 25742 795.298 30
 1 -20 2 23887.2 701.953 27
 -2 20 -2 43033.9 819.138 18
 2 20 2 40192.2 790.032 18
 -2 20 -2 41271.3 785.987 19
 2 20 2 40355.8 784.739 14
 -2 20 -2 41757.2 846.667 39
 2 20 2 44115 947.153 43
 2 20 2 40371.5 805.148 45
 2 -20 2 42866.9 1008.12 30
 2 20 2 40419.6 867.641 34
 2 20 2 43232.5 877 28
 2 -20 2 43086.1 932.702 27
 -2 20 -2 39488 761.824 28
 -2 20 -2 38704.3 784.522 34
 -3 20 -2 5304.93 273.602 18
 3 20 2 4910.68 271.681 18
 3 20 2 4990.28 249.54 22
 -3 20 -2 5052.12 253.293 19
 3 20 2 4967.1 268.38 14
 3 20 2 5745.51 335.33 43
 3 20 2 5180.27 283.611 45
 -3 20 -2 5377.02 301.751 39
 3 20 2 4792.03 280.35 34
 3 20 2 5419.62 300.147 28
 3 -20 2 5442.08 327.295 27
 3 -20 2 5062.84 336.9 30
 4 20 2 637.573 92.3936 22
 -4 20 -2 526.484 87.1321 18
 4 -20 2 553.866 111.441 27
 4 20 2 505.65 87.9843 18
 4 20 2 482.049 88.3399 14
 -4 20 -2 596.381 100.426 39
 4 20 2 590.738 114.147 43
 4 20 2 509.919 92.0897 45
 4 -20 2 528.046 112.725 30
 4 20 2 480.544 90.9393 28
 5 20 2 54269.8 757.633 22
 5 20 2 50026.7 714.302 14
 5 20 2 52607.7 780.047 45
 5 20 2 54612.5 875.456 43
 5 20 2 53535.5 767.204 28
 5 -20 2 48634.2 866.321 30
 5 -20 2 53739.9 879.181 27
 5 21 -2 12135.7 374.783 18
 -5 21 2 12728.1 339.762 14
 5 21 -2 12457.9 391.229 43
 5 -21 -2 10931.6 384.084 38
 5 21 -2 11627.9 361.031 45
 5 21 -2 11654.7 354.538 28
 5 21 -2 11717.4 369.465 34
 -5 21 2 11326.2 359.124 31
 5 -21 -2 11903.1 424.871 30
 5 -21 -2 12189.5 396.758 27
 4 21 -2 12443.4 350.743 22
 4 21 -2 13781.9 427.648 18
 -4 21 2 14368.7 389.565 14
 4 21 -2 13287.3 419.942 45
 4 21 -2 13924.7 436.01 43
 4 -21 -2 14432.5 484.563 38
 -4 -21 2 13233.7 445.364 30
 4 21 -2 13181.1 417.765 28
 -4 21 2 13324.2 414.142 31
 4 -21 -2 13863.9 442.385 27
 4 21 -2 14310.8 454.286 34
 -4 21 2 13083.9 413.601 34
 4 -21 -2 13959.7 489.304 30
 3 21 -2 137.216 64.0606 18
 3 -21 -2 217.222 68.9177 27
 3 21 -2 176.743 66.1776 19
 -3 21 2 181.703 55.615 14
 3 21 -2 211.001 66.6877 45
 3 21 -2 46.6236 50.482 43
 3 -21 -2 197.208 82.8537 38
 -3 21 2 227.682 68.8526 31
 3 -21 -2 144.742 68.7079 30
 -3 -21 2 235.775 85.4088 30
 3 21 -2 272.135 86.0137 34
 -3 21 2 149.098 65.6216 34
 3 21 -2 87.5921 52.3207 28
 2 21 -2 61.0729 55.1879 18
 2 21 -2 65.2221 52.5497 19
 -2 21 2 61.6163 45.94 14
 2 21 -2 65.1067 50.5238 45
 2 -21 -2 74.1536 64.934 30
 -2 -21 2 12.5903 67.8261 30
 2 21 -2 94.4449 59.1563 28
 2 21 -2 91.3034 63.418 34
 -2 21 2 75.9269 62.9076 34
 -2 21 2 37.5665 46.5231 31
 -2 21 2 59.7838 47.6077 28
 1 21 -2 18522.8 521.375 19
 1 21 -2 18038.3 520.601 18
 -1 21 2 17729.6 476.266 14
 -1 21 2 16671.6 521.55 43
 1 21 -2 17922.6 522.075 45
 -1 21 2 15699.1 432.741 45
 1 21 -2 18545.3 558.348 34
 1 -21 -2 16447 526.191 30
 -1 -21 2 19365.6 624.616 30
 1 21 -2 17645 528.15 28
 -1 21 2 17482.6 489.595 28
 -1 21 2 18144.7 562.579 34
 -1 21 2 15413.6 440.52 31
 0 21 -2 17386.3 497.868 19
 0 21 -2 16952.8 496.443 18
 0 21 2 16199.6 454.585 14
 0 21 2 15748.2 444.029 45
 0 21 -2 16275.3 491.316 45
 0 21 2 16215.7 527.228 43
 0 21 2 17152.5 499.222 28
 0 -21 2 15860.3 492.481 27
 0 -21 2 17738.7 600.886 30
 0 21 2 16632.3 535.359 34
 0 21 -2 16866 520.404 34
 0 21 -2 16510.6 494.06 28
 -1 21 -2 37702.1 701.579 19
 1 21 2 34040.6 628.872 18
 -1 21 -2 37333.1 709.989 18
 1 21 2 35965.9 666.608 14
 -1 21 -2 34091.5 661.813 39
 1 21 2 34409.3 656.416 45
 1 21 2 37729.5 808.297 43
 -1 21 -2 38667.3 736.268 45
 1 -21 2 38228.7 872.58 30
 -1 21 -2 35111.9 712.474 34
 1 21 2 38165.5 745.065 28
 1 21 2 34542.3 637.498 37
 1 -21 2 37727.9 777.791 27
 1 21 2 36234.9 769.917 34
 -1 21 -2 35976.5 687.537 28
 -2 21 -2 10081.8 337.795 19
 -2 21 -2 10660.8 362.63 18
 2 21 2 9792.46 336.188 18
 2 21 2 9762.29 338.781 14
 -2 21 -2 9927.16 359.43 39
 2 21 2 10861.3 422.81 43
 -2 21 -2 10888.4 376.765 45
 2 21 2 9723.83 343.736 45
 2 -21 2 10475.6 445.885 30
 2 -21 2 10927.1 417.624 27
 2 21 2 10947.5 391.521 28
 2 21 2 9779.43 380.912 34
 -3 21 -2 1504.76 128.045 18
 3 21 2 1277.76 120.481 18
 3 21 2 1477.74 127.957 14
 3 21 2 1509.41 156.936 43
 -3 21 -2 1409.02 137.83 39
 -3 21 -2 1656.75 141.135 45
 3 21 2 1355.46 127.637 45
 3 21 2 1515.01 141.966 28
 3 -21 2 1345.26 147.913 27
 3 -21 2 1358.82 159.821 30
 4 21 2 2717.35 188.697 43
 4 -21 2 2604.44 184.985 27
 2 22 -2 23672.3 502.124 18
 2 22 -2 23633.4 498.582 19
 -2 22 2 23620.7 456.446 14
 2 22 -2 23113.4 500.753 45
 2 -22 -2 23456.4 562.899 38
 -2 22 2 23725.3 540.549 34
 2 22 -2 23785.4 515.046 28
 2 22 -2 23777.9 539.309 34
 1 22 -2 3304.26 189.922 19
 1 22 -2 3195.35 189.019 18
 -1 22 2 2997.51 168.326 14
 1 -22 -2 3271.35 208.137 38
 1 22 -2 3082.8 187.182 45
 1 22 -2 3077.24 187.705 28
 -1 22 2 3010.79 200.273 34
 -1 22 2 2924.74 173.795 37
 1 22 -2 3327.23 205.53 34
 -1 -22 2 3491.43 232.706 30
 0 22 -2 78.0428 42.6723 18
 0 22 -2 91.9491 43.1035 19
 0 22 2 11.5165 42.6921 14
 0 22 -2 39.2693 38.6888 45
 0 -22 2 145.03 58.5862 30
 0 22 2 38.999 51.2298 34
 1 -22 2 3395.31 226.405 30
 15 0 -3 134.398 65.414 33
 15 0 -3 55.5227 64.1371 35
 15 0 -3 15.5237 61.5715 36
 14 0 -3 32.7994 55.4003 23
 14 0 -3 1.99407 78.5303 51
 14 0 -3 12.9587 74.5181 36
 14 0 -3 -44.3342 80.5755 33
 14 0 -3 37.0294 81.6926 35
 13 0 -3 146.723 76.8231 23
 13 0 -3 64.2841 87.3669 51
 13 0 -3 87.7398 80.7466 33
 13 0 -3 17.8751 84.9403 36
 13 0 -3 -25.5258 79.9255 35
 12 0 -3 65.6874 66.7144 23
 12 0 -3 57.818 83.3244 51
 12 0 -3 75.7808 73.5303 33
 12 0 -3 49.0239 82.935 36
 12 0 -3 -31.7464 71.1098 35
 12 0 -3 -46.7899 83.259 30
 11 0 -3 25.4566 67.8715 23
 11 0 -3 180.62 95.1832 5
 11 0 -3 27.2578 79.4437 51
 11 0 -3 82.5234 74.549 44
 11 0 -3 160.3 104.734 30
 11 0 -3 -8.26346 96.1915 36
 11 0 -3 2.10489 74.4296 35
 11 0 -3 2.33354 71.9466 33
 10 0 -3 119.547 80.3924 5
 10 0 -3 106.576 71.8489 44
 10 0 -3 39.3402 52.8526 33
 10 0 -3 62.6558 63.0499 35
 10 0 -3 270.551 82.9776 36
 9 0 -3 55.1855 73.5862 5
 8 0 -3 -9.77443 42.9264 6
 8 0 -3 39.6618 51.8672 5
 7 0 -3 55.5492 47.5809 9
 7 0 -3 147.292 67.9278 5
 7 0 -3 31.6097 46.7361 6
 6 0 -3 26.3139 47.6809 6
 -6 0 3 226.758 54.1028 4
 6 0 -3 13.2261 43.4443 5
 6 0 -3 333.171 69.2332 7
 -5 0 3 48.6498 32.1344 4
 5 0 -3 80.5443 45.5035 5
 5 0 -3 122.593 46.9195 7
 -4 0 3 33.9527 24.6688 4
 4 0 -3 60.7239 37.4341 5
 4 0 -3 141.941 52.8502 7
 3 0 -3 92.3297 38.1864 2
 3 0 -3 70.3954 34.4453 5
 -3 0 3 93.5696 32.0286 4
 -3 0 3 42.7433 30.5488 2
 3 0 -3 6.0636 31.3122 7
 -2 0 3 24.9963 28.927 2
 2 0 -3 249.386 47.3406 8
 -1 0 3 43.795 26.583 1
 -1 0 3 8.93934 26.1501 2
 0 0 3 54.4781 21.0345 2
 0 0 3 110.544 21.6287 1
 0 0 -3 42.4155 30.2173 7
 -1 0 -3 27.9135 34.8877 8
 1 0 3 134.303 20.8651 2
 2 0 3 136.872 51.2204 10
 2 0 3 127.612 23.6438 2
 3 0 3 235.262 69.3383 10
 3 0 3 243.406 69.9322 6
 -3 0 -3 147.494 51.1971 8
 4 0 3 61.9847 58.176 10
 4 0 3 231.351 67.8276 6
 -4 0 -3 67.1559 40.1093 8
 4 0 3 70.5644 53.7298 5
 5 0 3 60.2304 56.6394 5
 5 0 3 157.422 66.8505 10
 5 0 3 151.507 62.9004 6
 6 0 3 82.1358 68.25 10
 6 0 3 189.683 80.7326 5
 7 0 3 246.595 109.486 5
 -7 0 -3 9.03145 58.6157 4
 8 0 3 100.956 77.066 26
 8 0 3 109.536 81.9607 25
 8 0 3 27.4368 83.6843 17
 8 0 3 158.403 95.6657 23
 -8 0 -3 -29.0396 75.8762 4
 8 0 3 105.212 84.8475 12
 8 0 3 116.261 87.7743 5
 8 0 3 183.751 100.829 44
 8 0 3 2.86502 72.9403 46
 8 0 3 331.329 110.308 40
 8 0 3 -8.52061 75.8824 33
 9 0 3 84.5232 87.8064 25
 9 0 3 70.8629 73.4663 17
 9 0 3 93.7135 84.414 26
 9 0 3 45.302 74.3857 23
 9 0 3 -76.3603 142.464 12
 -9 0 -3 -8.50089 64.966 4
 9 0 3 9.19608 75.6443 46
 9 0 3 78.1872 67.498 40
 9 0 3 10.4368 80.45 44
 9 0 3 111.195 92.9627 33
 10 0 3 18.254 81.3375 23
 10 0 3 -3.9409 72.2046 26
 10 0 3 57.5714 92.3823 12
 10 0 3 155.038 109.357 44
 10 0 3 81.3395 80.9218 40
 10 0 3 307.352 105.895 46
 10 0 3 96.771 80.2367 33
 11 0 3 72.9768 76.2088 26
 11 0 3 49.1583 84.6773 23
 11 0 3 -79.4145 99.383 12
 11 0 3 139.609 85.9816 40
 11 0 3 25.6542 78.545 44
 11 0 3 77.5939 85.5188 33
 12 0 3 6.91542 68.3333 23
 12 0 3 29.764 69.0301 12
 12 0 3 8.88317 64.175 44
 12 0 3 9.98273 58.766 40
 12 0 3 53.7397 72.409 33
 13 0 3 52.3055 51.7615 23
 13 0 3 79.2532 47.6056 40
 13 0 3 184.064 64.5879 44
 13 0 3 54.0041 52.0379 33
 15 -1 -3 29246.5 670.766 36
 15 1 -3 29304.4 660.131 36
 15 1 -3 29267.4 644.233 33
 15 -1 -3 29629.9 649.09 35
 15 1 -3 28807.3 638.723 35
 15 -1 -3 28679.3 623.738 33
 14 1 -3 574.221 104.952 23
 14 -1 -3 633.62 144.524 51
 14 1 -3 423.834 120.485 51
 14 1 -3 398.348 96.0794 33
 14 -1 -3 468.538 105.25 33
 14 -1 -3 412.447 104.245 35
 14 1 -3 552.93 122.879 35
 14 1 -3 483.952 117.712 36
 14 -1 -3 599.625 130.719 36
 13 1 -3 34612 778.22 23
 13 -1 -3 33550.7 754.722 23
 13 1 -3 38893 980.716 51
 13 -1 -3 34637.8 936.635 51
 13 -1 -3 36249.4 902.365 35
 13 1 -3 36374.9 917.164 36
 13 1 -3 35812.9 885.504 35
 13 -1 -3 36890.4 938.612 36
 13 1 -3 35315.2 882.316 33
 13 -1 -3 35136.3 864.528 33
 12 1 -3 14457.1 525.87 23
 12 -1 -3 15356.3 533.441 23
 12 -1 -3 15176.5 636.351 51
 12 1 -3 15458.8 636.728 51
 12 -1 -3 15166.7 584.569 33
 12 -1 -3 15944.1 616.357 35
 12 -1 -3 15849.4 650.204 30
 12 -1 -3 15608.4 626.566 36
 12 1 -3 15638.9 617.654 36
 12 1 -3 15298.2 636.116 30
 12 1 -3 15464.9 598.729 33
 12 1 -3 16102.4 613.31 35
 11 1 -3 5682.32 347.454 26
 11 1 -3 4873.87 305.755 23
 11 -1 -3 5143.59 312.052 23
 11 -1 -3 5142.98 415.142 5
 11 1 -3 5161.71 414.032 5
 11 1 -3 5125.18 367.536 51
 11 -1 -3 5580.68 359.243 44
 11 1 -3 5307.97 350.697 44
 11 -1 -3 5265.04 355.455 35
 11 -1 -3 5270.33 363.187 36
 11 1 -3 5246.44 354.927 36
 11 -1 -3 5034.58 373.455 30
 11 1 -3 5580.83 385.769 30
 11 1 -3 5292.85 347.927 35
 11 1 -3 5051.94 337.616 33
 11 -1 -3 4853.29 331.434 33
 10 -1 -3 33285.6 997.653 5
 10 1 -3 32992.1 988.48 5
 10 -1 -3 34581.3 847.692 44
 10 1 -3 32248.8 819.438 44
 10 1 -3 30109.9 853.205 30
 10 -1 -3 30727 805.921 35
 10 1 -3 30804.4 808.517 36
 10 -1 -3 30954 828.129 36
 10 1 -3 31083.9 798.295 35
 10 -1 -3 30956.7 884.363 30
 10 1 -3 31448.7 805.144 33
 10 -1 -3 32961.2 814.807 33
 9 1 -3 110329 1672.31 5
 9 -1 -3 108890 1689.99 5
 8 1 -3 2732 242.329 6
 -8 1 3 3009.59 220.289 4
 8 1 -3 3215.42 265.352 5
 8 -1 -3 2823.27 254.387 5
 7 1 -3 154842 1681.7 6
 7 -1 -3 147464 1529.22 6
 -7 1 3 169524 1501.54 4
 7 1 -3 159204 1629.9 9
 7 1 -3 158508 1677.07 5
 7 -1 -3 158451 1692.04 5
 -6 1 3 218151 1551.9 4
 6 1 -3 213857 1828.42 6
 6 -1 -3 211679 1704.66 6
 6 -1 -3 217031 1786.28 5
 6 1 -3 212475 1760.34 5
 6 -1 -3 214812 1726.73 7
 6 1 -3 218961 1799.86 9
 -5 -1 3 6605.08 213.777 4
 -5 1 3 7368.36 262.206 4
 5 -1 -3 7516.21 307.928 7
 5 -1 -3 6505.92 278.701 5
 5 1 -3 6295.21 274.701 5
 5 1 -3 6728.62 295.381 9
 -4 -1 3 76053.2 648.061 4
 -4 1 3 78188.1 789.308 4
 4 1 -3 74707 917.74 9
 4 -1 -3 75687.8 846.264 5
 4 1 -3 76423 860.829 5
 4 -1 -3 79864 960.582 2
 4 1 -3 75028.6 907.062 7
 -4 -1 3 75580.4 932.485 2
 4 -1 -3 75532.5 927.945 7
 -4 1 3 76978.8 913.753 2
 -3 1 3 97732.2 913.732 2
 3 -1 -3 94768.9 833.825 5
 3 -1 -3 95036.6 987.972 7
 -3 -1 3 96220.5 942.212 2
 3 -1 -3 97098.1 936.164 2
 3 1 -3 95715.9 963.1 7
 3 1 -3 95588.2 963.33 9
 -2 -1 3 2081.41 118.31 1
 2 -1 -3 1845.04 112.38 2
 -2 -1 3 1862.52 120.612 2
 2 1 -3 1637.19 114.545 8
 -2 1 3 1732.9 108.22 2
 -2 1 3 1890.28 116.151 4
 0 1 3 67913.3 272.421 3
 0 1 3 62243.2 346.902 2
 0 -1 3 62536.7 321.049 3
 0 -1 3 67814.7 516.984 1
 0 1 3 65406.9 356.337 1
 0 -1 -3 65717.4 695.508 7
 1 -1 3 25303.6 444.925 10
 1 1 3 24605.3 456.855 10
 -1 1 -3 22965.8 480.807 8
 -1 1 -3 23740.8 271.707 1
 1 -1 3 23449.8 286.549 1
 -1 -1 -3 24810.1 501.88 8
 2 -1 3 1138.85 79.4343 2
 2 1 3 1255.1 120.911 6
 2 1 3 1562.94 137.47 10
 -2 1 -3 1619.71 138.418 8
 -2 1 -3 1307.41 63.4597 1
 -2 1 -3 1100.25 35.1897 3
 2 -1 3 1152.39 113.537 10
 3 -1 3 14694.2 447.494 10
 3 1 3 14899.7 434.525 6
 -3 1 -3 14845.6 429.148 8
 -3 -1 -3 14382.8 430.068 8
 3 1 3 14529.2 424.79 5
 3 1 3 15640.3 471.241 10
 3 -1 3 14942.6 476.492 5
 4 -1 3 14266.9 490.794 10
 4 1 3 14733.7 521.149 10
 4 1 3 14188.4 462.605 6
 4 1 3 13202.2 454.717 5
 4 -1 3 13355.2 496.629 5
 -4 -1 -3 13624.9 431.647 8
 -4 1 -3 14321 442.76 8
 5 1 3 25162 747.455 10
 5 1 3 24289.2 654.076 6
 5 -1 3 25121.8 721.147 10
 5 -1 3 24332.7 732.284 5
 5 1 3 23616.2 672.01 5
 6 1 3 4876.83 357.778 10
 6 1 3 5179.52 329.095 6
 6 1 3 4532.74 325.87 5
 6 -1 3 4488.62 351.84 5
 7 1 3 20735.6 747.333 5
 7 1 3 21850.7 820.261 10
 7 -1 3 20406.1 795.014 5
 -7 1 -3 19333.2 718.672 4
 8 -1 3 8958.47 502.398 17
 8 1 3 8655.33 469.765 26
 8 1 3 9239.3 467.294 25
 8 1 3 8837.74 490.496 17
 8 -1 3 8493.27 451.128 26
 8 1 3 8752.65 428.288 23
 8 -1 3 9447.79 473.569 25
 8 -1 3 8591.77 443.199 23
 -8 1 -3 8326.59 497.386 4
 8 -1 3 9676.08 582.645 5
 8 1 3 10358.2 488.622 14
 -8 -1 -3 7695.9 471.551 4
 8 -1 3 8331.79 411.836 13
 8 1 3 8670.29 408.409 12
 8 -1 3 9031.17 427.734 12
 8 1 3 9091.09 457.057 46
 8 1 3 9208.76 447.93 40
 8 1 3 9187.92 491.04 44
 8 -1 3 8906.14 470.562 44
 8 -1 3 9726.32 468.15 40
 8 1 3 8411.75 458.765 33
 8 -1 3 8429.3 476.491 33
 9 1 3 11841.9 567.506 26
 9 -1 3 11948.6 598.848 17
 9 1 3 11584.1 585.091 17
 9 1 3 11035.9 492.521 23
 9 -1 3 12380 562.278 25
 9 1 3 11934.5 555.802 25
 9 -1 3 12077.6 552.506 26
 9 -1 3 11214.8 514.989 23
 9 -1 3 11426.9 654.976 5
 -9 1 -3 9238.1 543.048 4
 -9 -1 -3 9751.1 537.694 4
 9 -1 3 11720.1 502.761 12
 9 1 3 11621.6 486.301 12
 9 1 3 12282.9 552.849 46
 9 1 3 11488.4 570.404 44
 9 -1 3 12182.2 569.625 44
 9 1 3 12375.4 540.427 40
 9 -1 3 12650.6 551.685 40
 9 1 3 10479.4 536.812 33
 9 -1 3 11878.4 587.23 33
 10 -1 3 22518.7 738.888 26
 10 1 3 22903.7 778.234 26
 10 1 3 21662 686.475 23
 10 1 3 22948.8 777.187 25
 10 -1 3 21939.3 723.248 23
 10 1 3 23110 684.741 12
 10 -1 3 23050.7 709.055 12
 10 1 3 23530.2 810.099 44
 10 1 3 24436.7 773.048 46
 10 -1 3 24122.5 802.557 44
 10 1 3 22316.5 726.912 40
 10 -1 3 23088.3 741.451 40
 10 -1 3 22424.9 801.419 33
 10 1 3 21913.5 766.696 33
 11 1 3 2635.67 239.238 23
 11 1 3 2724.23 256.628 26
 11 -1 3 2543.7 244.521 23
 11 1 3 2559.49 229.565 12
 11 -1 3 2702.1 238.044 12
 11 1 3 2851.25 276.196 44
 11 -1 3 2727.67 261.093 44
 11 1 3 2585.4 242.622 46
 11 1 3 2435.16 239.623 40
 11 -1 3 2475.2 237.956 40
 11 1 3 2376.66 247.858 33
 11 -1 3 2364.28 261.052 33
 12 1 3 77.1006 59.5969 26
 12 1 3 72.6157 77.4458 23
 12 -1 3 119.422 86.927 23
 12 1 3 95.522 80.7344 12
 12 -1 3 -82.1097 71.7082 12
 12 1 3 75.1496 70.5352 40
 12 -1 3 1.05005 64.5756 44
 12 1 3 71.3924 70.5531 44
 12 1 3 134.007 80.024 33
 12 -1 3 83.6095 77.3381 33
 13 1 3 1039.24 116.473 23
 13 -1 3 870.438 109.077 23
 13 -1 3 638.221 94.2062 12
 13 1 3 780.056 98.1498 12
 13 1 3 993.241 124.072 44
 13 1 3 861.245 109.396 40
 13 -1 3 988.201 111.289 40
 13 -1 3 979.72 117.089 44
 13 -1 3 823.143 114.929 33
 13 1 3 1022.68 122.119 33
 15 2 -3 31347.6 559.921 23
 15 -2 -3 32755.8 647.849 33
 15 -2 -3 33200 686.974 35
 15 2 -3 33087.8 691.649 36
 15 2 -3 33288.8 673.767 35
 15 -2 -3 33276.5 708.984 36
 15 2 -3 31734.3 656.117 33
 14 2 -3 -42.8853 60.3721 23
 14 -2 -3 73.5054 93.7058 51
 14 2 -3 -26.1444 73.335 35
 14 2 -3 77.8431 68.4951 33
 14 -2 -3 -33.2784 64.101 33
 14 -2 -3 134.959 103.257 36
 14 2 -3 -40.3806 75.8321 36
 14 -2 -3 75.9703 76.246 35
 13 2 -3 5953.21 326.917 23
 13 2 -3 6349.08 404.94 51
 13 -2 -3 5946.62 389.921 51
 13 2 -3 5095.48 291.121 40
 13 2 -3 6390.21 382.692 36
 13 -2 -3 6580.82 404.205 36
 13 2 -3 6174.29 368.268 35
 13 -2 -3 6307.77 383.57 35
 13 2 -3 5766 355.473 33
 13 -2 -3 6231.04 364.734 33
 12 2 -3 365.568 106.324 23
 12 2 -3 384.337 125.111 51
 12 2 -3 434.495 102.225 40
 12 -2 -3 332.024 114.659 51
 12 2 -3 609.687 129.434 44
 12 2 -3 336.459 114.203 35
 12 2 -3 350.555 105.631 33
 12 -2 -3 401.692 111.16 33
 12 -2 -3 313.958 108.162 30
 12 -2 -3 534.293 148.244 35
 12 -2 -3 546.84 138.012 36
 12 2 -3 304.972 112.737 36
 11 2 -3 63.0436 62.3854 26
 11 2 -3 -47.0122 81.1044 23
 11 2 -3 5.5885 77.1342 11
 11 2 -3 108.308 112.08 5
 11 -2 -3 206.754 97.7554 5
 11 2 -3 7.18191 51.6618 40
 11 2 -3 95.5437 86.859 51
 11 2 -3 -1.12456 63.5717 44
 11 -2 -3 253.469 101.1 44
 11 2 -3 140.597 80.7958 33
 11 -2 -3 -1.99513 65.7665 33
 11 -2 -3 -26.513 72.4104 30
 11 2 -3 161.587 93.1706 30
 11 -2 -3 -37.1038 94.4054 36
 11 2 -3 30.2354 71.1401 35
 11 2 -3 124.459 93.6389 36
 11 -2 -3 99.2279 83.7059 35
 10 2 -3 33130.1 821.794 21
 10 2 -3 37349.1 857.308 26
 10 2 -3 34113.4 775.076 23
 10 2 -3 38540.2 1058.33 5
 10 2 -3 36126.7 846.64 11
 10 -2 -3 38222.5 1072.23 5
 10 2 -3 32415.8 733.46 40
 10 2 -3 35434.8 892.973 51
 10 -2 -3 40547.2 922.936 44
 10 2 -3 36594.4 873.153 44
 10 -2 -3 35631.6 868.281 35
 10 2 -3 35979.4 870.525 36
 10 -2 -3 35611.5 903.249 36
 10 2 -3 36277.3 924.301 30
 10 -2 -3 36468.8 980.445 30
 10 2 -3 35638.1 852.517 35
 10 2 -3 35948.5 864.3 33
 10 -2 -3 36333.6 849.784 33
 9 2 -3 130546 1824.86 6
 -9 2 3 131042 1610.17 4
 9 -2 -3 137104 1903.93 5
 9 2 -3 140613 1883.83 5
 -8 2 3 37942.2 801.334 4
 8 2 -3 37967 902.279 5
 8 -2 -3 37697.1 919.776 5
 8 2 -3 36461.3 901.162 6
 7 2 -3 120505 1463.71 5
 7 2 -3 121830 1527.43 6
 7 2 -3 123126 1427.91 9
 7 -2 -3 124455 1517.25 5
 6 2 -3 110497 1271.32 5
 -6 2 3 113590 1175.13 4
 6 2 -3 110657 1359.29 6
 6 2 -3 113314 1292.07 9
 6 -2 -3 111716 1299.08 5
 6 -2 -3 112314 1295.84 7
 -5 2 3 3501.4 193.169 4
 5 2 -3 3394.6 213.469 9
 5 -2 -3 3471.06 219.112 7
 5 2 -3 3281.74 202.377 5
 5 -2 -3 3588.37 209.885 5
 -4 -2 3 132368 1188.01 1
 -4 2 3 131929 1089.27 4
 4 2 -3 130212 1213.97 9
 4 2 -3 130440 1145.86 5
 4 -2 -3 129585 1259.25 7
 -4 -2 3 127472 1245.96 2
 4 -2 -3 128598 1105.67 5
 4 -2 -3 134474 1282.28 2
 -4 2 3 128677 1192.33 2
 -3 2 3 7922.52 253.871 4
 -3 -2 3 7762.16 260.317 1
 3 2 -3 8665.97 297.953 9
 -3 -2 3 7703.96 252.133 3
 3 2 -3 7613.46 233.44 8
 -3 -2 3 7820.38 282.768 2
 3 -2 -3 8067.68 275.227 2
 3 -2 -3 8099.53 299.712 7
 3 -2 -3 7669.88 237.071 5
 -3 2 3 7595.56 254.905 2
 -2 2 3 18903.6 344.46 2
 2 2 -3 3366.41 188.028 9
 2 2 -3 18648.8 382.099 8
 -2 -2 3 18675.8 335.58 3
 -2 2 3 19866.3 386.515 4
 2 -2 -3 20051.3 371.898 2
 -2 -2 3 18688.7 360.312 1
 -2 -2 3 19392.1 400.233 2
 -1 2 3 69741.3 534.197 2
 -1 2 3 72979.4 639.907 10
 -1 -2 3 68318.9 541.67 3
 1 2 -3 68378.5 729.44 9
 1 -2 -3 68870 550.28 2
 1 2 -3 63501 611.639 1
 1 2 -3 71421.5 781.831 8
 -1 -2 3 69097 636.972 1
 1 -2 -3 73330.3 794.669 7
 0 2 3 782068 1442.35 3
 0 2 -3 786398 2327.14 9
 0 -2 -3 785776 2441.52 7
 -1 2 -3 86536.9 620.033 1
 1 2 3 91470.6 924.108 10
 -1 2 -3 84465.7 712.057 9
 1 -2 3 83755.1 672.355 1
 1 -2 3 86876.4 817.629 10
 -1 2 -3 91032 973.489 8
 -1 -2 -3 81915.5 749.953 7
 2 2 3 25256.8 535.342 6
 2 -2 3 24105.7 423.184 2
 -2 2 -3 24112.3 254.797 3
 -2 -2 -3 24658.9 549.224 8
 2 2 3 24183.3 464.504 5
 2 2 3 26397.3 558.584 10
 -2 2 -3 24556.6 334.042 1
 -2 2 -3 25107.7 543.994 8
 2 -2 3 26653.6 524.743 10
 3 2 3 66053.4 942.426 6
 -3 -2 -3 66349.2 941.196 8
 -3 2 -3 64798.1 912.736 8
 3 2 3 65004.9 986.239 10
 3 2 3 62494.4 839 5
 3 -2 3 65735.6 1039.15 5
 4 2 3 11891.3 469.789 10
 4 2 3 11410.4 428.365 6
 4 -2 3 10881.6 464.401 5
 4 2 3 10686.9 397.168 5
 -4 2 -3 11404.6 402.663 8
 4 -2 3 11355.6 443.083 10
 5 2 3 13614.3 505.164 6
 5 2 3 14035 561.402 10
 5 2 3 12338.8 464.053 5
 5 -2 3 12887.1 559.864 5
 6 2 3 31492.6 917.801 10
 6 2 3 30516.9 812.854 6
 6 -2 3 30521.9 930.756 5
 -6 2 -3 29179.8 839.086 4
 7 2 3 30739.6 982.228 10
 7 2 3 30200.8 865.9 6
 7 -2 3 29227.2 983.801 5
 -7 2 -3 27761.6 872.53 4
 8 -2 3 6494.59 388.599 23
 8 2 3 6812.76 424.683 17
 8 -2 3 6785.47 439.461 17
 8 2 3 6702.49 406.786 25
 8 2 3 6579.52 415.084 26
 8 2 3 6447.35 363.823 23
 8 -2 3 8330.4 439.092 25
 8 -2 3 6337.7 363.14 13
 8 2 3 7959.41 426.321 14
 8 -2 3 7174.57 519.11 5
 8 2 3 6899.28 360.962 12
 8 -2 3 6408.36 376.077 12
 -8 -2 -3 5695.18 405.396 4
 -8 2 -3 5881.98 426.78 4
 8 2 3 7524.56 525.051 10
 8 -2 3 7093.14 403.967 40
 8 2 3 7003.76 413.286 46
 8 2 3 6634.99 422.672 44
 8 2 3 6830.98 384.153 40
 8 -2 3 6874.85 411.259 44
 8 2 3 5849.07 379.981 33
 9 2 3 35197.1 949.969 25
 9 2 3 33367.9 834.21 23
 9 -2 3 35799.2 1040.56 17
 9 -2 3 33633.4 906.991 23
 9 2 3 33883.8 962.514 26
 9 -2 3 31096.8 813.741 13
 -9 2 -3 28971.9 963.446 4
 9 -2 3 33651.7 1155.41 5
 9 2 3 34913 831.837 12
 9 -2 3 34366.8 876.443 12
 9 -2 3 35911.9 960.293 44
 9 2 3 33708.5 880.229 40
 9 -2 3 35042 918.415 40
 9 2 3 36299.1 965.255 46
 9 2 3 34540.5 989.977 44
 9 2 3 31683.3 903.096 33
 9 -2 3 32399.2 973.109 33
 10 2 3 510.726 136.276 26
 10 2 3 80.3179 101.097 25
 10 2 3 321.577 103.772 23
 10 -2 3 328.392 121.543 23
 10 -2 3 381.87 118.727 12
 10 2 3 384.424 121.221 12
 10 -2 3 382.952 115.746 40
 10 2 3 323.6 120.679 44
 10 -2 3 546.532 132.283 44
 10 2 3 462.684 127.239 46
 10 2 3 257.825 106.392 40
 10 -2 3 300.709 118.499 33
 10 2 3 449.584 130.822 33
 10 -2 3 294.991 92.5058 35
 11 -2 3 182.395 103.74 23
 11 2 3 47.9456 88.7806 26
 11 2 3 116.474 93.7091 23
 11 2 3 119.648 102.51 12
 11 -2 3 75.1917 94.1177 12
 11 2 3 165.281 92.24 46
[truncated: 1,196,891 more chars]
