# Supplementary material for: Donor–Acceptor Pentacene Analogues With Near‐Infrared Emission and Tunable Aromaticity
Source: Angew Chem Int Ed Engl. 2026 Mar 30;65(20):e23436. doi: 10.1002/anie.202523436 (PMC13159433; doi:10.1002/anie.202523436)
Supplement: Supplementary file 2 — Supporting File (CIF files): anie71917‐sup‐0002‐Data.zip. [file ANIE-65-e23436-s002.zip › anie71917-sup-0002-Data/2451462 KNO475_01.cif]

data_KNO475_01
_audit_creation_date               2024-07-17
_audit_creation_method
;
Olex2 1.5
(compiled 2024.02.16 svn.r378c4104 for OlexSys, GUI svn.r6928)
;
_audit_contact_author_address      ?
_audit_contact_author_email        ?
_audit_contact_author_name         ''
_audit_contact_author_phone        ?
_publ_contact_author_id_orcid      ?
_publ_section_references
;
Bourhis, L.J., Dolomanov, O.V., Gildea, R.J., Howard, J.A.K., Puschmann, H.
 (2015). Acta Cryst. A71, 59-75.

Dolomanov, O.V., Bourhis, L.J., Gildea, R.J, Howard, J.A.K. & Puschmann, H.
 (2009), J. Appl. Cryst. 42, 339-341.

Sheldrick, G.M. (2008). Acta Cryst. A64, 112-122.
;
_chemical_formula_moiety           'C22 H22 O4 S'
_chemical_formula_sum              'C22 H22 O4 S'
_chemical_formula_weight           382.484
loop_
  _atom_type_symbol
  _atom_type_scat_dispersion_real
  _atom_type_scat_dispersion_imag
  _atom_type_scat_Cromer_Mann_a1
  _atom_type_scat_Cromer_Mann_a2
  _atom_type_scat_Cromer_Mann_a3
  _atom_type_scat_Cromer_Mann_a4
  _atom_type_scat_Cromer_Mann_b1
  _atom_type_scat_Cromer_Mann_b2
  _atom_type_scat_Cromer_Mann_b3
  _atom_type_scat_Cromer_Mann_b4
  _atom_type_scat_Cromer_Mann_c
  _atom_type_scat_source
  _atom_type_scat_dispersion_source
 C 0.01788 0.00908 2.31000 1.02000 1.58860 0.86500 20.84390 10.20750 0.56870
 51.65120 0.21560 'International Tables Volume C Table 6.1.1.4 (pp. 500-502)'
 'Brennan, Cowan, Rev. Sci. Instrum., 1992, 63, 850'
 H 0.00000 0.00000 0.49300 0.32291 0.14019 0.04081 10.51090 26.12570 3.14236
 57.79970 0.00304 'International Tables Volume C Table 6.1.1.4 (pp. 500-502)'
 'Brennan, Cowan, Rev. Sci. Instrum., 1992, 63, 850'
 O 0.04960 0.03234 3.04850 2.28680 1.54630 0.86700 13.27710 5.70110 0.32390
 32.90890 0.25080 'International Tables Volume C Table 6.1.1.4 (pp. 500-502)'
 'Brennan, Cowan, Rev. Sci. Instrum., 1992, 63, 850'
 S 0.33376 0.55840 6.90530 5.20340 1.43790 1.58630 1.46790 22.21510 0.25360
 56.17200 0.86690 'International Tables Volume C Table 6.1.1.4 (pp. 500-502)'
 'Brennan, Cowan, Rev. Sci. Instrum., 1992, 63, 850'

_space_group_crystal_system        'monoclinic'
_space_group_IT_number             14
_space_group_name_H-M_alt          'P 1 21/c 1'
_space_group_name_Hall             '-P 2ybc'
loop_
  _space_group_symop_id
  _space_group_symop_operation_xyz
 1 x,y,z
 2 -x,y+1/2,-z+1/2
 3 -x,-y,-z
 4 x,-y-1/2,z-1/2

_symmetry_Int_Tables_number        14
_cell_length_a                     10.32317(9)
_cell_length_b                     16.41393(11)
_cell_length_c                     12.07869(11)
_cell_angle_alpha                  90
_cell_angle_beta                   109.7947(10)
_cell_angle_gamma                  90
_cell_volume                       1925.73(3)
_cell_formula_units_Z              4
_cell_measurement_reflns_used      25651
_cell_measurement_temperature      100.00(10)
_cell_measurement_theta_max        70.1630
_cell_measurement_theta_min        2.6770
_exptl_absorpt_coefficient_mu      1.699
_exptl_absorpt_correction_T_max    1.00000
_exptl_absorpt_correction_T_min    0.66899
_exptl_absorpt_correction_type     multi-scan
_exptl_absorpt_process_details
;
CrysAlisPro 1.171.40.84a (Rigaku Oxford Diffraction, 2020)
Empirical absorption correction using spherical harmonics,
implemented in SCALE3 ABSPACK scaling algorithm.
;
_exptl_crystal_colour              'clear dark red'
_exptl_crystal_colour_lustre       clear
_exptl_crystal_colour_modifier     dark
_exptl_crystal_colour_primary      red
_exptl_crystal_density_diffrn      1.319
_exptl_crystal_description         block
_exptl_crystal_F_000               811.907
_exptl_crystal_size_max            0.35
_exptl_crystal_size_mid            0.3
_exptl_crystal_size_min            0.1
_diffrn_reflns_av_R_equivalents    0.0266
_diffrn_reflns_av_unetI/netI       0.0123
_diffrn_reflns_Laue_measured_fraction_full  1.0000
_diffrn_reflns_Laue_measured_fraction_max  0.9997
_diffrn_reflns_limit_h_max         12
_diffrn_reflns_limit_h_min         -12
_diffrn_reflns_limit_k_max         19
_diffrn_reflns_limit_k_min         -20
_diffrn_reflns_limit_l_max         14
_diffrn_reflns_limit_l_min         -14
_diffrn_reflns_number              35717
_diffrn_reflns_point_group_measured_fraction_full  1.0000
_diffrn_reflns_point_group_measured_fraction_max  0.9997
_diffrn_reflns_theta_full          67.6840
_diffrn_reflns_theta_max           70.05
_diffrn_reflns_theta_min           4.55
_diffrn_ambient_environment        N~2~
_diffrn_ambient_temperature        100.00(10)
_diffrn_detector                   'CCD plate'
_diffrn_detector_area_resol_mean   16.2974
_diffrn_detector_type              Eos
_diffrn_measured_fraction_theta_full  1.0000
_diffrn_measured_fraction_theta_max  0.9997
_diffrn_measurement_details
;
List of Runs (angles in degrees, time in seconds):

  # Type    Start    End  Width  t~exp~   \w     \q     \k     \f   Frames
--------------------------------------------------------------------------
  1  \w    -21.00  30.00   1.00    1.00    --    0.00 -77.00-150.00   51
  2  \w    -21.00  30.00   1.00    1.00    --    0.00 -77.00 150.00   51
  3  \w    -21.00  30.00   1.00    1.00    --    0.00 -77.00   0.00   51
  4  \w    -21.00  69.00   1.00    1.00    --    0.00  57.00 -30.00   90
  5  \w     27.00 111.00   1.00    1.50    --   54.00-125.00 150.00   84
  6  \w     27.00 111.00   1.00    1.50    --   54.00-125.00 -90.00   84
  7  \w    -15.00  75.00   1.00    1.50    --   54.00 -57.00  90.00   90
  8  \w     10.00 127.00   1.00    1.50    --   54.00  19.00 -90.00  117
  9  \w     32.00 122.00   1.00    1.50    --   54.00  62.00 -56.00   90
 10  \w    -15.00  75.00   1.00    1.50    --   54.00 -57.00 -30.00   90
 11  \w     10.00 127.00   1.00    1.50    --   54.00  19.00  60.00  117
 12  \w     27.00 111.00   1.00    1.50    --   54.00-125.00 -30.00   84
 13  \w     36.00 109.00   1.00    2.50    --  108.00-111.00-120.00   73
 14  \w    103.00 178.00   1.00    2.50    --  108.00  77.00  60.00   75
 15  \w     35.00 142.00   1.00    2.50    --  108.00 -25.00 120.00  107
 16  \w     36.00 107.00   1.00    2.50    --  108.00 -91.00-180.00   71
 17  \w     38.00 130.00   1.00    2.50    --  108.00 -50.00  30.00   92
 18  \w     38.00 130.00   1.00    2.50    --  108.00 -50.00-120.00   92
 19  \w     84.00 176.00   1.00    2.50    --  108.00  67.00 -86.06   92
 20  \w     36.00 107.00   1.00    2.50    --  108.00 -91.00 150.00   71
 21  \w     87.00 176.00   1.00    2.50    --  108.00  60.00-162.83   89
 22  \w     40.00 130.00   1.00    2.50    --  108.00 -63.00 -60.00   90
 23  \w     40.00 130.00   1.00    2.50    --  108.00 -63.00  60.00   90
 24  \w    104.00 178.00   1.00    2.50    --  108.00 111.00 150.00   74
 25  \w     36.00 109.00   1.00    2.50    --  108.00-111.00   0.00   73
 26  \w     36.00 134.00   1.00    2.50    --  108.00 -37.00 -90.00   98
 27  \w     36.00 107.00   1.00    2.50    --  108.00 -91.00 -30.00   71
 28  \w     36.00 178.00   1.00    2.50    --  108.00  12.00 -30.00  142
 29  \w     36.00 109.00   1.00    2.50    --  108.00-111.00-180.00   73
 30  \w     61.00 146.00   1.00    2.50    --  108.00 178.00 120.00   85
 31  \w     36.00 178.00   1.00    2.50    --  108.00  12.00 -30.00  142
 32  \w     40.00 130.00   1.00    2.50    --  108.00 -63.00-120.00   90
 33  \w     61.00 146.00   1.00    2.50    --  108.00 178.00 -90.00   85
 34  \w     36.00 107.00   1.00    2.50    --  108.00 -91.00-120.00   71
 35  \w     36.00 109.00   1.00    2.50    --  108.00-111.00 150.00   73
 36  \w     36.00 107.00   1.00    2.50    --  108.00 -91.00  90.00   71
 37  \w     61.00 146.00   1.00    2.50    --  108.00 178.00-120.00   85
 38  \w     36.00 109.00   1.00    2.50    --  108.00-111.00-150.00   73
 39  \w     36.00 109.00   1.00    2.50    --  108.00-111.00 -60.00   73
 40  \w    103.00 178.00   1.00    2.50    --  108.00  77.00  30.00   75
 41  \w    103.00 178.00   1.00    2.50    --  108.00  77.00-120.00   75
 42  \w     36.00 109.00   1.00    2.50    --  108.00-111.00  90.00   73
 43  \w     40.00 130.00   1.00    2.50    --  108.00 -63.00   0.00   90
 44  \w     40.00 130.00   1.00    2.50    --  108.00 -63.00  30.00   90
 45  \w     38.00 138.00   1.00    2.50    --  108.00 -77.00-120.00  100
 46  \w     82.00 178.00   1.00    2.50    --  108.00  37.00 120.00   96
 47  \w    -44.00  73.00   1.00    1.00    --    0.00  19.00 -60.00  117
 48  \w    -69.00  21.00   1.00    1.00    --    0.00 -57.00 120.00   90
;
_diffrn_measurement_device         'four-circle diffractometer'
_diffrn_measurement_device_type    'SuperNova, Dual, Cu at home/near, Eos'
_diffrn_measurement_method         '\w scans'
_diffrn_orient_matrix_type        
 'CrysAlisPro convention (1999,Acta A55,543-557)'
_diffrn_orient_matrix_UB_11        -0.1419249000
_diffrn_orient_matrix_UB_12        -0.0393616000
_diffrn_orient_matrix_UB_13        -0.0609598000
_diffrn_orient_matrix_UB_21        0.0636027000
_diffrn_orient_matrix_UB_22        -0.0560850000
_diffrn_orient_matrix_UB_23        -0.0702284000
_diffrn_orient_matrix_UB_31        0.0314289000
_diffrn_orient_matrix_UB_32        -0.0641244000
_diffrn_orient_matrix_UB_33        0.0985774000
_diffrn_radiation_monochromator    mirror
_diffrn_radiation_probe            x-ray
_diffrn_radiation_type             'Cu K\a'
_diffrn_radiation_wavelength       1.54184
_diffrn_source                     'micro-focus sealed X-ray tube'
_diffrn_source_type                'SuperNova (Cu) X-ray Source'
_reflns_Friedel_coverage           0.0
_reflns_limit_h_max                11
_reflns_limit_h_min                -12
_reflns_limit_k_max                20
_reflns_limit_k_min                0
_reflns_limit_l_max                14
_reflns_limit_l_min                0
_reflns_number_gt                  3636
_reflns_number_total               3653
_reflns_odcompleteness_completeness  92.97
_reflns_odcompleteness_iscentric   1
_reflns_odcompleteness_theta       74.33
_reflns_threshold_expression       I>=2u(I)
_computing_cell_refinement         'CrysAlisPro 1.171.40.84a (Rigaku OD, 2020)'
_computing_data_collection         'CrysAlisPro 1.171.40.84a (Rigaku OD, 2020)'
_computing_data_reduction          'CrysAlisPro 1.171.40.84a (Rigaku OD, 2020)'
_computing_molecular_graphics      'Olex2 1.5 (Dolomanov et al., 2009)'
_computing_publication_material    'Olex2 1.5 (Dolomanov et al., 2009)'
_computing_structure_refinement    'olex2.refine 1.5 (Bourhis et al., 2015)'
_computing_structure_solution      'SHELXS  (Sheldrick, 2008)'
_refine_diff_density_max           0.3791
_refine_diff_density_min           -0.4911
_refine_diff_density_rms           0.0682
_refine_ls_d_res_high              0.8201
_refine_ls_d_res_low               9.7132
_refine_ls_goodness_of_fit_ref     1.0527
_refine_ls_hydrogen_treatment      constr
_refine_ls_matrix_type             full
_refine_ls_number_constraints      34
_refine_ls_number_parameters       249
_refine_ls_number_reflns           3653
_refine_ls_number_restraints       0
_refine_ls_R_factor_all            0.0336
_refine_ls_R_factor_gt             0.0335
_refine_ls_restrained_S_all        1.0527
_refine_ls_shift/su_max            -0.0007
_refine_ls_shift/su_mean           0.0002
_refine_ls_structure_factor_coef   Fsqd
_refine_ls_weighting_details      
 'w=1/[\s^2^(Fo^2^)+(0.0458P)^2^+1.1268P] where P=(Fo^2^+2Fc^2^)/3'
_refine_ls_weighting_scheme        calc
_refine_ls_wR_factor_gt            0.0865
_refine_ls_wR_factor_ref           0.0866
_olex2_refinement_description
;
1. Fixed Uiso
 At 1.2 times of:
  All C(H) groups
 At 1.5 times of:
  All C(H,H,H) groups
2.a Aromatic/amide H refined with riding coordinates:
 C1(H1), C4(H4), C3(H3), C19(H19), C10(H10), C17(H17), C18(H18)
2.b Idealised Me refined as rotating group:
 C14(H14a,H14b,H14c), C21(H21a,H21b,H21c), C12(H12a,H12b,H12c), C22(H22a,H22b,
 H22c), C13(H13a,H13b,H13c)
;
_atom_sites_solution_primary       direct
loop_
  _atom_site_label
  _atom_site_type_symbol
  _atom_site_fract_x
  _atom_site_fract_y
  _atom_site_fract_z
  _atom_site_U_iso_or_equiv
  _atom_site_adp_type
  _atom_site_occupancy
  _atom_site_refinement_flags_posn
 C1 C 0.48426(13) -0.10747(8) 0.22564(11) 0.0158(3) Uani 1.000000 .
 H1 H 0.48902(13) -0.15599(8) 0.18430(11) 0.0190(3) Uiso 1.000000 R
 O1 O 0.21760(10) 0.13667(6) 0.26196(9) 0.0226(2) Uani 1.000000 .
 S1 S 0.19713(3) 0.050069(18) 0.25088(3) 0.01448(10) Uani 1.000000 .
 C2 C 0.60466(13) -0.07805(8) 0.30881(11) 0.0169(3) Uani 1.000000 .
 O2 O 0.13697(10) 0.01108(6) 0.32857(8) 0.0230(2) Uani 1.000000 .
 C3 C 0.59510(13) -0.00992(8) 0.37485(12) 0.0179(3) Uani 1.000000 .
 H3 H 0.67505(13) 0.00972(8) 0.43460(12) 0.0215(3) Uiso 1.000000 R
 O3 O 0.11756(10) -0.23609(6) 0.14572(9) 0.0218(2) Uani 1.000000 .
 C4 C 0.46965(13) 0.02956(8) 0.35408(11) 0.0164(3) Uani 1.000000 .
 H4 H 0.46408(13) 0.07585(8) 0.39946(11) 0.0197(3) Uiso 1.000000 R
 O4 O 0.37936(11) -0.10848(6) -0.04974(9) 0.0235(2) Uani 1.000000 .
 C5 C 0.35314(13) 0.00102(8) 0.26700(11) 0.0141(3) Uani 1.000000 .
 C6 C 0.35636(13) -0.06874(8) 0.20017(11) 0.0140(2) Uani 1.000000 .
 C7 C 0.23688(13) -0.09729(7) 0.10236(11) 0.0142(3) Uani 1.000000 .
 C8 C 0.11861(13) -0.05186(7) 0.05653(11) 0.0142(3) Uani 1.000000 .
 C9 C 0.09499(13) 0.02505(8) 0.10570(11) 0.0143(2) Uani 1.000000 .
 C10 C -0.01306(13) 0.07447(8) 0.05239(11) 0.0152(3) Uani 1.000000 .
 H10 H -0.01966(13) 0.12537(8) 0.08754(11) 0.0183(3) Uiso 1.000000 R
 C11 C 0.74271(14) -0.12015(9) 0.32502(12) 0.0210(3) Uani 1.000000 .
 C12 C 0.75197(16) -0.19694(9) 0.39961(16) 0.0318(4) Uani 1.000000 .
 H12a H 0.7436(13) -0.18184(13) 0.4754(5) 0.0477(5) Uiso 1.000000 GR
 H12b H 0.6774(8) -0.2344(3) 0.3581(5) 0.0477(5) Uiso 1.000000 GR
 H12c H 0.8409(6) -0.2237(4) 0.4130(9) 0.0477(5) Uiso 1.000000 GR
 C13 C 0.75219(16) -0.14390(13) 0.20503(15) 0.0381(4) Uani 1.000000 .
 H13a H 0.6813(10) -0.1845(6) 0.1675(6) 0.0572(6) Uiso 1.000000 GR
 H13b H 0.7379(14) -0.0955(2) 0.1549(5) 0.0572(6) Uiso 1.000000 GR
 H13c H 0.8434(5) -0.1669(8) 0.21617(19) 0.0572(6) Uiso 1.000000 GR
 C14 C 0.86397(14) -0.06340(9) 0.38650(15) 0.0264(3) Uani 1.000000 .
 H14a H 0.8537(6) -0.0124(3) 0.3420(6) 0.0396(5) Uiso 1.000000 GR
 H14b H 0.8653(7) -0.0516(6) 0.4664(4) 0.0396(5) Uiso 1.000000 GR
 H14c H 0.95041(17) -0.0899(3) 0.3903(9) 0.0396(5) Uiso 1.000000 GR
 C15 C 0.25061(13) -0.17627(8) 0.04639(11) 0.0144(3) Uani 1.000000 .
 C16 C 0.19052(13) -0.24697(8) 0.07158(11) 0.0167(3) Uani 1.000000 .
 C17 C 0.20704(14) -0.32143(8) 0.02243(13) 0.0211(3) Uani 1.000000 .
 H17 H 0.16630(14) -0.36954(8) 0.03959(13) 0.0253(3) Uiso 1.000000 R
 C18 C 0.28386(15) -0.32404(8) -0.05183(13) 0.0233(3) Uani 1.000000 .
 H18 H 0.29469(15) -0.37468(8) -0.08579(13) 0.0279(4) Uiso 1.000000 R
 C19 C 0.34542(15) -0.25528(9) -0.07821(12) 0.0219(3) Uani 1.000000 .
 H19 H 0.39876(15) -0.25859(9) -0.12855(12) 0.0262(3) Uiso 1.000000 R
 C20 C 0.32741(13) -0.18125(8) -0.02936(11) 0.0173(3) Uani 1.000000 .
 C21 C 0.06398(16) -0.30679(9) 0.18381(14) 0.0270(3) Uani 1.000000 .
 H21a H -0.0024(9) -0.3337(4) 0.11568(19) 0.0405(5) Uiso 1.000000 GR
 H21b H 0.1395(2) -0.3444(3) 0.2225(9) 0.0405(5) Uiso 1.000000 GR
 H21c H 0.0181(11) -0.29080(12) 0.2394(8) 0.0405(5) Uiso 1.000000 GR
 C22 C 0.47320(18) -0.11016(10) -0.11348(15) 0.0316(4) Uani 1.000000 .
 H22a H 0.4256(4) -0.1299(7) -0.1935(4) 0.0474(5) Uiso 1.000000 GR
 H22b H 0.5083(10) -0.05510(17) -0.1169(10) 0.0474(5) Uiso 1.000000 GR
 H22c H 0.5501(7) -0.1466(6) -0.0738(6) 0.0474(5) Uiso 1.000000 GR

loop_
  _atom_site_aniso_label
  _atom_site_aniso_U_11
  _atom_site_aniso_U_22
  _atom_site_aniso_U_33
  _atom_site_aniso_U_12
  _atom_site_aniso_U_13
  _atom_site_aniso_U_23
 C1 0.0176(6) 0.0130(6) 0.0183(6) 0.0010(5) 0.0080(5) 0.0005(5)
 O1 0.0221(5) 0.0162(5) 0.0257(5) 0.0031(4) 0.0031(4) -0.0060(4)
 S1 0.01430(16) 0.01490(17) 0.01477(17) 0.00203(11) 0.00562(12) -0.00215(10)
 C2 0.0156(6) 0.0173(6) 0.0189(6) 0.0016(5) 0.0072(5) 0.0031(5)
 O2 0.0188(5) 0.0329(6) 0.0202(5) 0.0021(4) 0.0106(4) 0.0016(4)
 C3 0.0150(6) 0.0206(7) 0.0175(6) -0.0014(5) 0.0047(5) -0.0005(5)
 O3 0.0238(5) 0.0177(5) 0.0296(5) -0.0023(4) 0.0165(4) 0.0012(4)
 C4 0.0189(6) 0.0158(6) 0.0161(6) -0.0003(5) 0.0080(5) -0.0011(5)
 O4 0.0304(5) 0.0184(5) 0.0296(5) 0.0005(4) 0.0205(5) 0.0029(4)
 C5 0.0146(6) 0.0140(6) 0.0158(6) 0.0012(5) 0.0079(5) 0.0024(5)
 C6 0.0155(6) 0.0126(6) 0.0156(6) -0.0004(5) 0.0076(5) 0.0020(5)
 C7 0.0161(6) 0.0124(6) 0.0163(6) -0.0010(5) 0.0085(5) 0.0007(5)
 C8 0.0153(6) 0.0129(6) 0.0162(6) -0.0004(4) 0.0078(5) 0.0002(5)
 C9 0.0146(6) 0.0141(6) 0.0152(6) -0.0008(5) 0.0064(5) -0.0004(5)
 C10 0.0174(6) 0.0125(6) 0.0178(6) 0.0001(5) 0.0087(5) -0.0014(5)
 C11 0.0147(6) 0.0240(7) 0.0237(7) 0.0033(5) 0.0056(5) -0.0033(6)
 C12 0.0230(7) 0.0209(7) 0.0481(10) 0.0057(6) 0.0077(7) 0.0039(7)
 C13 0.0218(7) 0.0615(12) 0.0312(8) 0.0112(7) 0.0093(6) -0.0120(8)
 C14 0.0138(6) 0.0263(7) 0.0383(8) -0.0002(5) 0.0078(6) -0.0015(6)
 C15 0.0138(6) 0.0132(6) 0.0150(6) 0.0024(5) 0.0034(5) -0.0002(5)
 C16 0.0140(6) 0.0172(6) 0.0177(6) 0.0005(5) 0.0037(5) 0.0005(5)
 C17 0.0215(7) 0.0129(6) 0.0262(7) -0.0008(5) 0.0045(5) -0.0006(5)
 C18 0.0278(7) 0.0163(7) 0.0228(7) 0.0049(5) 0.0047(6) -0.0048(5)
 C19 0.0261(7) 0.0221(7) 0.0191(6) 0.0064(6) 0.0099(6) -0.0014(5)
 C20 0.0189(6) 0.0166(6) 0.0168(6) 0.0025(5) 0.0065(5) 0.0023(5)
 C21 0.0284(7) 0.0243(7) 0.0311(8) -0.0078(6) 0.0138(6) 0.0042(6)
 C22 0.0377(9) 0.0318(8) 0.0367(9) 0.0005(7) 0.0277(7) 0.0049(7)

loop_
  _geom_bond_atom_site_label_1
  _geom_bond_atom_site_label_2
  _geom_bond_distance
  _geom_bond_site_symmetry_2
  _geom_bond_publ_flag
 C1 H1 0.9500 . ?
 C1 C2 1.3934(18) . ?
 C1 C6 1.4025(18) . ?
 O1 S1 1.4366(10) . ?
 S1 O2 1.4389(10) . ?
 S1 C5 1.7514(13) . ?
 S1 C9 1.7616(13) . ?
 C2 C3 1.3963(19) . ?
 C2 C11 1.5355(18) . ?
 C3 H3 0.9500 . ?
 C3 C4 1.3929(19) . ?
 O3 C16 1.3631(16) . ?
 O3 C21 1.4272(16) . ?
 C4 H4 0.9500 . ?
 C4 C5 1.3840(18) . ?
 O4 C20 1.3654(16) . ?
 O4 C22 1.4273(17) . ?
 C5 C6 1.4078(18) . ?
 C6 C7 1.4662(17) . ?
 C7 C8 1.3767(18) . ?
 C7 C15 1.4909(17) . ?
 C8 C9 1.4504(17) . ?
 C8 C10 1.4439(18) 3 ?
 C9 C10 1.3529(18) . ?
 C10 H10 0.9500 . ?
 C11 C12 1.533(2) . ?
 C11 C13 1.536(2) . ?
 C11 C14 1.5351(19) . ?
 C12 H12a 0.9800 . ?
 C12 H12b 0.9800 . ?
 C12 H12c 0.9800 . ?
 C13 H13a 0.9800 . ?
 C13 H13b 0.9800 . ?
 C13 H13c 0.9800 . ?
 C14 H14a 0.9800 . ?
 C14 H14b 0.9800 . ?
 C14 H14c 0.9800 . ?
 C15 C16 1.3971(18) . ?
 C15 C20 1.4013(18) . ?
 C16 C17 1.3942(19) . ?
 C17 H17 0.9500 . ?
 C17 C18 1.385(2) . ?
 C18 H18 0.9500 . ?
 C18 C19 1.384(2) . ?
 C19 H19 0.9500 . ?
 C19 C20 1.3905(19) . ?
 C21 H21a 0.9800 . ?
 C21 H21b 0.9800 . ?
 C21 H21c 0.9800 . ?
 C22 H22a 0.9800 . ?
 C22 H22b 0.9800 . ?
 C22 H22c 0.9800 . ?

loop_
  _geom_angle_atom_site_label_1
  _geom_angle_atom_site_label_2
  _geom_angle_atom_site_label_3
  _geom_angle
  _geom_angle_site_symmetry_1
  _geom_angle_site_symmetry_3
  _geom_angle_publ_flag
 C2 C1 H1 118.50(8) . . ?
 C6 C1 H1 118.50(7) . . ?
 C6 C1 C2 123.01(12) . . ?
 O2 S1 O1 117.49(6) . . ?
 C5 S1 O1 110.10(6) . . ?
 C5 S1 O2 107.87(6) . . ?
 C9 S1 O1 110.06(6) . . ?
 C9 S1 O2 107.49(6) . . ?
 C9 S1 C5 102.79(6) . . ?
 C3 C2 C1 118.10(12) . . ?
 C11 C2 C1 119.92(12) . . ?
 C11 C2 C3 121.98(12) . . ?
 H3 C3 C2 119.64(8) . . ?
 C4 C3 C2 120.73(12) . . ?
 C4 C3 H3 119.64(8) . . ?
 C21 O3 C16 117.77(11) . . ?
 H4 C4 C3 120.16(8) . . ?
 C5 C4 C3 119.68(12) . . ?
 C5 C4 H4 120.16(7) . . ?
 C22 O4 C20 117.39(11) . . ?
 C4 C5 S1 117.30(10) . . ?
 C6 C5 S1 120.63(10) . . ?
 C6 C5 C4 121.86(12) . . ?
 C5 C6 C1 116.50(11) . . ?
 C7 C6 C1 120.30(11) . . ?
 C7 C6 C5 123.04(11) . . ?
 C8 C7 C6 122.71(11) . . ?
 C15 C7 C6 117.39(11) . . ?
 C15 C7 C8 119.75(11) . . ?
 C9 C8 C7 123.78(12) . . ?
 C10 C8 C7 121.33(11) 3 . ?
 C10 C8 C9 114.65(11) 3 . ?
 C8 C9 S1 118.92(10) . . ?
 C10 C9 S1 116.94(10) . . ?
 C10 C9 C8 123.56(12) . . ?
 C9 C10 C8 121.71(12) . 3 ?
 H10 C10 C8 119.14(7) . 3 ?
 H10 C10 C9 119.14(8) . . ?
 C12 C11 C2 108.38(11) . . ?
 C13 C11 C2 110.30(11) . . ?
 C13 C11 C12 109.55(14) . . ?
 C14 C11 C2 110.99(11) . . ?
 C14 C11 C12 109.65(12) . . ?
 C14 C11 C13 107.96(13) . . ?
 H12a C12 C11 109.5 . . ?
 H12b C12 C11 109.5 . . ?
 H12b C12 H12a 109.5 . . ?
 H12c C12 C11 109.5 . . ?
 H12c C12 H12a 109.5 . . ?
 H12c C12 H12b 109.5 . . ?
 H13a C13 C11 109.5 . . ?
 H13b C13 C11 109.5 . . ?
 H13b C13 H13a 109.5 . . ?
 H13c C13 C11 109.5 . . ?
 H13c C13 H13a 109.5 . . ?
 H13c C13 H13b 109.5 . . ?
 H14a C14 C11 109.5 . . ?
 H14b C14 C11 109.5 . . ?
 H14b C14 H14a 109.5 . . ?
 H14c C14 C11 109.5 . . ?
 H14c C14 H14a 109.5 . . ?
 H14c C14 H14b 109.5 . . ?
 C16 C15 C7 120.41(11) . . ?
 C20 C15 C7 120.56(11) . . ?
 C20 C15 C16 119.00(12) . . ?
 C15 C16 O3 114.78(11) . . ?
 C17 C16 O3 124.69(12) . . ?
 C17 C16 C15 120.53(12) . . ?
 H17 C17 C16 120.57(8) . . ?
 C18 C17 C16 118.85(13) . . ?
 C18 C17 H17 120.57(8) . . ?
 H18 C18 C17 118.93(8) . . ?
 C19 C18 C17 122.15(13) . . ?
 C19 C18 H18 118.93(8) . . ?
 H19 C19 C18 120.75(8) . . ?
 C20 C19 C18 118.49(13) . . ?
 C20 C19 H19 120.75(8) . . ?
 C15 C20 O4 114.22(11) . . ?
 C19 C20 O4 124.81(12) . . ?
 C19 C20 C15 120.97(12) . . ?
 H21a C21 O3 109.5 . . ?
 H21b C21 O3 109.5 . . ?
 H21b C21 H21a 109.5 . . ?
 H21c C21 O3 109.5 . . ?
 H21c C21 H21a 109.5 . . ?
 H21c C21 H21b 109.5 . . ?
 H22a C22 O4 109.5 . . ?
 H22b C22 O4 109.5 . . ?
 H22b C22 H22a 109.5 . . ?
 H22c C22 O4 109.5 . . ?
 H22c C22 H22a 109.5 . . ?
 H22c C22 H22b 109.5 . . ?

loop_
  _geom_torsion_atom_site_label_1
  _geom_torsion_atom_site_label_2
  _geom_torsion_atom_site_label_3
  _geom_torsion_atom_site_label_4
  _geom_torsion
  _geom_torsion_site_symmetry_1
  _geom_torsion_site_symmetry_2
  _geom_torsion_site_symmetry_3
  _geom_torsion_site_symmetry_4
  _geom_torsion_publ_flag
 C1 C2 C3 C4 -2.92(14) . . . . ?
 C1 C2 C11 C12 -79.09(14) . . . . ?
 C1 C2 C11 C13 40.84(15) . . . . ?
 C1 C2 C11 C14 160.45(13) . . . . ?
 C1 C6 C5 S1 -175.19(9) . . . . ?
 C1 C6 C5 C4 -0.59(14) . . . . ?
 C1 C6 C7 C8 -165.06(12) . . . . ?
 C1 C6 C7 C15 10.50(13) . . . . ?
 S1 C5 C4 C3 176.62(9) . . . . ?
 S1 C5 C6 C7 9.52(12) . . . . ?
 S1 C9 C8 C7 -17.69(12) . . . . ?
 S1 C9 C8 C10 167.89(9) . . . 3 ?
 S1 C9 C10 C8 -167.84(9) . . . 3 ?
 C2 C3 C4 C5 -0.04(15) . . . . ?
 C3 C4 C5 C6 1.85(15) . . . . ?
 O3 C16 C15 C7 2.12(13) . . . . ?
 O3 C16 C15 C20 -179.81(11) . . . . ?
 O3 C16 C17 C18 179.95(13) . . . . ?
 C4 C5 C6 C7 -175.89(12) . . . . ?
 O4 C20 C15 C7 -3.10(14) . . . . ?
 O4 C20 C15 C16 178.84(11) . . . . ?
 O4 C20 C19 C18 -178.47(14) . . . . ?
 C5 C6 C7 C8 10.07(15) . . . . ?
 C5 C6 C7 C15 -174.38(12) . . . . ?
 C6 C7 C8 C9 -5.41(15) . . . . ?
 C6 C7 C8 C10 168.65(12) . . . 3 ?
 C6 C7 C15 C16 102.95(12) . . . . ?
 C6 C7 C15 C20 -75.09(12) . . . . ?
 C7 C8 C9 C10 171.34(12) . . . . ?
 C7 C8 C10 C9 -171.55(12) . . 3 3 ?
 C7 C15 C16 C17 -177.86(12) . . . . ?
 C7 C15 C20 C19 177.38(12) . . . . ?
 C8 C9 C10 C8 3.29(12) . . . 3 ?
 C8 C10 C9 C8 3.29(12) 3 . . . ?
 C15 C16 C17 C18 -0.07(15) . . . . ?
 C15 C20 C19 C18 1.01(15) . . . . ?
 C16 C17 C18 C19 0.41(16) . . . . ?
 C17 C18 C19 C20 -0.87(16) . . . . ?

loop_
  _diffrn_refln_index_h
  _diffrn_refln_index_k
  _diffrn_refln_index_l
  _diffrn_refln_intensity_net
  _diffrn_refln_intensity_u
  _diffrn_refln_scale_group_code
 0 0 -1 71.8824 12.1706 47
 0 0 1 68.9687 11.8213 47
 0 0 2 98115 537.803 47
 0 0 -2 97032.7 555.323 1
 0 0 3 38.2258 22.3964 47
 0 0 -3 49.5677 22.1582 47
 0 0 -3 29.7824 9.21162 3
 0 0 -3 25.9947 16.8638 8
 0 0 -3 21.855 20.8825 2
 0 0 -3 24.6335 22.1925 1
 0 0 3 60.9827 18.4818 12
 0 0 4 688.236 67.1276 47
 0 0 -4 699.21 70.7056 47
 0 0 4 837.632 57.5388 12
 0 0 -4 751.429 28.0481 3
 0 0 4 736.252 76.2169 1
 0 0 -4 778.337 75.9242 2
 0 0 4 881.01 53.1555 11
 0 0 -4 725.123 72.8896 1
 0 0 -4 760.145 57.3073 8
 0 0 4 810.835 56.7689 5
 0 0 -5 30.6477 19.5068 8
 0 0 5 10.0904 26.3602 6
 0 0 5 26.0727 19.2536 11
 0 0 5 25.2219 20.9312 12
 0 0 5 27.7232 21.9534 5
 0 0 6 140380 917.847 5
 0 0 6 139057 1022.68 6
 0 0 -6 134680 943.011 8
 0 0 6 136284 916.207 12
 0 0 -7 127.671 38.5787 8
 0 0 7 96.4154 36.2768 12
 0 0 7 85.6643 45.0265 6
 0 0 8 419.436 75.3907 6
 0 0 9 12.7818 42.1473 6
 0 0 9 3.75725 30.8913 13
 0 0 9 20.5046 30.1667 16
 0 0 9 25.6982 29.2061 20
 0 0 10 53382.2 718.874 13
 0 0 10 55129.2 909.526 6
 0 0 10 55850.6 707.013 20
 0 0 10 50536.6 676.019 16
 0 0 10 51181.9 752.597 34
 0 0 11 12.7962 36.087 13
 0 0 11 42.0378 37.0182 20
 0 0 11 9.79841 28.3268 16
 0 0 11 20.6168 44.2452 34
 0 0 12 1338.89 97.8307 16
 0 0 12 1338.99 106.541 13
 0 0 12 1294.42 109.424 45
 0 0 12 1395.82 118.052 34
 0 0 13 45.7144 28.7261 13
 0 0 13 60.0469 28.3517 45
 0 0 13 54.5481 35.8864 34
 0 1 0 130.162 13.1467 3
 0 1 0 143.338 10.3906 47
 0 -1 0 152.993 10.6792 47
 0 1 1 16545.7 167.846 1
 0 1 -1 17557.9 166.148 3
 0 -1 -1 16727.3 115.572 3
 0 -1 1 17149.3 177.971 1
 0 1 -1 18122.5 177.509 1
 0 1 -1 18365.2 183.897 2
 0 1 1 16749.1 114.305 3
 0 1 1 16741.7 190.831 47
 0 1 -1 17540.3 121.44 47
 0 -1 1 18071.2 119.44 47
 0 1 -1 17214.7 169.233 48
 0 1 -2 1433.2 54.2786 3
 0 -1 -2 1209.24 64.1438 1
 0 1 -2 1210.18 65.2376 1
 0 -1 2 1246.54 67.5584 1
 0 1 2 1496.6 71.5988 1
 0 1 -2 1287.49 68.8679 2
 0 1 -2 1174.18 53.5971 47
 0 -1 -2 1000.59 63.1694 47
 0 1 2 1044.65 63.9924 47
 0 -1 2 1263.46 54.9626 47
 0 -1 3 222411 798.032 7
 0 1 3 225232 743.058 5
 0 -1 -3 224560 871.807 8
 0 1 -3 222594 728.943 3
 0 -1 3 218420 824.44 12
 0 1 3 217688 1087.71 1
 0 -1 -3 234217 1065.65 1
 0 -1 3 215968 804.445 5
 0 1 -3 226319 1060.89 1
 0 -1 3 210705 1079.85 1
 0 1 3 220980 803.246 11
 0 1 -3 228981 1101.1 2
 0 1 3 216222 1068.49 47
 0 -1 3 221054 911.645 47
 0 1 -3 214092 930.977 47
 0 -1 -3 210577 1085.47 47
 0 1 -4 179810 1109.54 1
 0 -1 -4 177352 904.009 8
 0 1 4 171348 774.427 12
 0 1 -4 168427 1115.55 4
 0 1 4 180289 788.539 5
 0 1 4 171581 1141.9 1
 0 -1 -4 174499 1100.06 2
 0 -1 4 168422 838.637 12
 0 -1 4 170430 866.875 6
 0 1 -4 174115 682.141 3
 0 1 4 172805 801.834 11
 0 -1 4 168544 830.131 5
 0 -1 4 169202 821.251 7
 0 1 -4 169950 774.009 8
 0 -1 4 175819 1170.43 1
 0 1 -4 173977 1127.96 2
 0 1 4 174565 1111.59 47
 0 1 -4 167873 994.35 47
 0 -1 -4 168321 1133.05 47
 0 -1 4 179783 989.695 47
 0 -1 -5 24990.2 379.764 8
 0 -1 5 26824.6 372.149 5
 0 1 5 24841.7 341.262 11
 0 -1 5 26510.7 375.988 12
 0 1 -5 25936 347.83 8
 0 -1 5 26426.1 394.506 6
 0 1 5 24942.8 340.257 12
 0 -1 5 27328.6 444.91 47
 0 1 -5 23911.8 442.188 47
 0 -1 6 7509.36 223.409 12
 0 -1 6 7235.95 236.776 6
 0 1 -6 6616.62 199.206 8
 0 -1 6 6958.65 212.575 5
 0 -1 -6 7629.23 235.429 8
 0 1 6 7340.63 206.499 12
 0 -1 7 54314.6 721.083 6
 0 -1 7 52307.5 639.74 12
 0 -1 7 52607.5 641.854 5
 0 1 7 54425 714.119 6
 0 -1 -7 52713.2 676.563 8
 0 -1 8 58.4289 36.693 6
 0 1 8 119.465 50.5197 6
 0 -1 9 13.6637 31.1164 16
 0 1 9 24.6771 30.7592 16
 0 -1 9 19.6309 30.5809 20
 0 1 9 65.5312 36.2962 20
 0 -1 9 75.4587 51.2354 6
 0 1 9 52.7239 35.8905 13
 0 1 9 10.2412 41.789 6
 0 -1 9 36.4636 30.6413 38
 0 -1 9 54.0553 35.526 35
 0 -1 10 2659.76 158.825 20
 0 -1 10 2540.96 157.231 16
 0 1 10 2667.72 153.884 16
 0 1 10 2882.52 159.726 20
 0 -1 10 2766.19 209.927 6
 0 1 10 2721.53 164.824 13
 0 1 10 2783.14 206.515 6
 0 -1 10 2663.39 164.487 13
 0 -1 10 2560.64 155.61 38
 0 -1 10 2324.2 163.948 34
 0 1 11 1240.97 103.682 20
 0 -1 11 1162.47 105.21 20
 0 -1 11 1152.67 105.881 16
 0 -1 11 1180.35 111.281 13
 0 1 11 1125.7 105.975 13
 0 -1 11 1068.19 106.721 45
 0 1 11 1067.36 113.319 34
 0 -1 11 1111.99 116.366 34
 0 -1 12 4980.34 194.763 20
 0 -1 12 4636.15 187.475 16
 0 -1 12 4642.09 195.679 13
 0 1 12 4562.31 188.594 13
 0 -1 12 4376.7 193.655 45
 0 -1 12 4614.41 207.164 34
 0 1 12 4549.2 208.244 34
 0 -1 13 7611.9 194.094 16
 0 1 13 7231.28 196.616 13
 0 -1 13 7543.12 207.724 13
 0 1 13 6958.61 206.387 45
 0 -1 13 6840.34 194.526 45
 0 1 13 7391.5 222.155 34
 0 -1 13 7302.55 218.669 34
 0 2 0 214863 691.49 3
 0 2 0 213283 539.296 47
 0 2 1 14136.1 163.785 3
 0 2 -1 13313.9 140.283 4
 0 2 -1 13651.7 169.783 2
 0 -2 1 12616.8 168.892 2
 0 -2 -1 14422.7 165.408 3
 0 2 -1 13095.3 164.959 1
 0 2 -1 13284.7 188.492 3
 0 2 -1 13492.4 157.662 48
 0 -2 -1 13549.1 200.836 47
 0 2 1 14446.9 203.316 47
 0 -2 1 13523.5 157.632 48
 0 2 2 393571 1033.45 11
 0 2 -2 371167 1074.59 3
 0 -2 -2 387155 767.006 3
 0 2 -2 393687 1215.25 2
 0 2 2 387174 1153.33 1
 0 2 -2 371999 1095.55 4
 0 -2 2 373987 986.414 12
 0 2 -2 381265 1161.57 1
 0 2 2 379424 1291.03 47
 0 2 -2 375398 1117.98 48
 0 -2 3 11737.1 260.135 1
 0 2 3 10788.8 196.84 11
 0 -2 -3 11026.5 207.713 8
 0 2 -3 11993.8 247.943 1
 0 2 -3 11720.8 206.545 3
 0 2 -3 11731.3 242.696 4
 0 2 3 10784.1 242.923 1
 0 -2 3 11665.2 204.983 12
 0 2 -3 12780.1 266.82 2
 0 -2 3 12934 194.416 7
 0 -2 3 11658.1 202.357 5
 0 2 -3 11649.6 195.598 47
 0 -2 -3 10694 263.225 47
 0 2 -3 11993 249.644 48
 0 2 3 10993.3 257.809 47
 0 -2 3 11995.4 188.131 47
 0 -2 -4 2000.36 102.321 8
 0 -2 4 2005.9 95.6751 5
 0 2 4 2007.31 125.558 1
 0 2 -4 2019.71 91.7218 3
 0 2 -4 1948.94 77.0159 8
 0 2 -4 2114.79 127.674 2
 0 -2 4 2096.09 92.5304 7
 0 -2 4 1917.35 96.4028 6
 0 -2 -4 1988.99 118.325 2
 0 -2 4 2058.2 99.2769 12
 0 2 4 2094.79 97.983 11
 0 -2 4 1982.22 127.193 1
 0 2 -4 2425.05 129.915 1
 0 2 -4 1895.47 99.3833 47
 0 2 -4 1986.57 121.062 48
 0 -2 -4 1971.04 130.547 47
 0 2 4 2120.69 129.905 47
 0 -2 5 94474.5 761.005 6
 0 -2 5 88806.8 683.183 7
 0 -2 -5 91179.3 772.76 8
 0 -2 5 97225.5 741.208 5
 0 2 5 90871.6 711.405 11
 0 -2 5 95819.4 747.228 12
 0 2 5 92590.7 636.924 12
 0 2 6 16778.8 334.913 11
 0 -2 6 17129.8 371.129 6
 0 -2 6 17575.9 350.654 5
 0 -2 -6 17234.2 370.482 8
 0 -2 6 17272.1 350.085 12
 0 -2 -7 17108.7 403.787 8
 0 -2 7 17693.4 420.064 6
 0 -2 7 17626.8 385.837 5
 0 -2 7 17566.5 382.555 12
 0 -2 8 39967 629.02 5
 0 -2 8 39386.6 685.308 6
 0 -2 -8 37984.2 649.974 8
 0 -2 8 38498 600.112 12
 0 -2 9 79264.1 851.671 20
 0 -2 9 75204.8 832.41 16
 0 2 9 72832.7 799.723 15
 0 -2 9 82659.7 1088.03 6
 0 -2 9 78370.5 859.293 13
 0 2 9 79905.1 1032.76 6
 0 2 9 78911.2 836.364 13
 0 -2 9 74566.6 832.978 38
 0 -2 9 76450.2 890.282 34
 0 -2 9 75453.6 805.487 29
 0 -2 9 80562.5 832.664 35
 0 -2 10 6315.89 249.913 16
 0 -2 10 6806.23 257.735 20
 0 2 10 6254.61 239.19 15
 0 -2 10 6600.69 258.781 13
 0 2 10 6597.36 249.626 13
 0 -2 10 6390.24 249.152 38
 0 -2 10 7232.67 258.32 35
 0 -2 10 6508.08 270.334 34
 0 -2 11 16399.7 390.267 20
 0 -2 11 15684.8 380.376 16
 0 -2 11 15889 391.702 13
 0 2 11 15537.5 372.004 13
 0 -2 11 15441 371.207 38
 0 -2 11 15445.7 393.06 45
 0 -2 11 15577.1 408.764 34
 0 2 11 15139.3 404.028 34
 0 -2 12 2760.72 147.955 20
 0 -2 12 2661.16 144.691 16
 0 -2 12 2619.69 148.583 13
 0 2 12 2737.57 144.2 13
 0 -2 12 2655.62 146.611 45
 0 -2 12 2542.85 154.001 34
 0 2 12 2724.22 161.397 34
 0 -2 13 12836.5 258.196 16
 0 -2 13 12942.4 272.543 13
 0 2 13 12330.6 246.696 13
 0 2 13 11704.5 267.839 45
 0 -2 13 12547.1 279.994 34
 0 2 13 12213.5 281.589 34
 0 -3 0 136.528 11.5483 4
 0 3 0 609.959 48.6848 3
 0 -3 0 366.835 21.0155 2
 0 -3 0 136.406 18.9127 47
 0 -3 0 429.124 28.1096 48
 0 3 0 176.843 20.7742 47
 0 -3 -1 19569.2 247.882 3
 0 3 -1 19378.3 213.616 2
 0 3 -1 19270.8 273.209 3
 0 3 1 18800.5 239.388 3
 0 -3 1 18221.4 215.447 2
 0 3 -1 19824.3 165.674 4
 0 -3 -1 17807.2 258.897 47
 0 3 1 19532.1 264.059 47
 0 3 -1 20137.5 205.655 48
 0 -3 1 18246.3 198.529 48
 0 3 -2 71392.5 522.065 1
 0 3 2 70783.4 512.864 1
 0 3 2 70008.5 430.686 3
 0 3 -2 71753.3 556.537 3
 0 3 -2 75869.5 550.384 2
 0 3 -2 70689.9 465.576 4
 0 3 -2 73554.7 504.669 48
 0 -3 -2 70973.4 621.313 47
 0 3 2 74558.4 618.801 47
 0 -3 3 72384.8 528.413 6
 0 -3 3 76310.4 547.077 5
 0 3 -3 77316.7 646.41 1
 0 3 -3 72625.3 592.148 3
 0 3 3 77779.4 577.635 11
 0 3 3 74500.4 643.855 1
 0 3 -3 78757 677.089 2
 0 -3 3 73841.8 544.279 12
 0 -3 3 75927.3 488.567 7
 0 -3 -3 75788.4 584.468 8
 0 3 -3 73161.7 598.274 4
 0 -3 -3 74910.5 740.499 47
 0 3 3 77660.7 730.195 47
 0 3 -3 76700.3 627.368 48
 0 3 -3 72865.8 414.866 47
 0 -3 -4 10731.2 268.242 2
 0 3 -4 10505.2 272.926 4
 0 -3 4 10259.6 227.695 5
 0 3 4 10224.4 233.05 11
 0 -3 4 10182.2 229.819 12
 0 3 -4 11291.1 284.364 1
 0 3 -4 11532.8 301.388 2
 0 -3 -4 10254.4 242.486 8
 0 -3 4 10563.4 232.902 6
 0 3 -4 10841.3 244.266 3
 0 -3 4 11003 211.85 7
 0 3 4 10970 309.113 47
 0 3 -4 10945.3 281.045 48
 0 3 -4 10460.4 206.256 47
 0 -3 4 11048.6 200.866 47
 0 3 5 5783.77 190.674 11
 0 -3 5 6308.85 206.18 6
 0 -3 -5 5937.08 206.927 8
 0 -3 5 6366.25 184.1 7
 0 -3 5 6223.4 200.514 12
 0 -3 5 6662.35 204.883 5
 0 3 6 3662.72 167.212 11
 0 -3 6 4012.82 173.55 5
 0 -3 -6 3990.94 187.529 8
 0 -3 6 3808.21 171.48 12
 0 -3 6 3987.78 184.163 6
 0 -3 7 6126.81 236.443 5
 0 -3 7 6070.24 232.651 12
 0 -3 -7 6435.76 257.948 8
 0 3 7 6559.57 239.836 11
 0 -3 7 6539.95 262.604 6
 0 -3 8 28702.4 601.331 6
 0 3 8 29684.9 585.588 6
 0 -3 8 28237.2 538.469 12
 0 -3 -8 28043.4 578.67 8
 0 -3 8 28699.7 552.402 5
 0 -3 9 96.3671 42.5575 16
 0 -3 9 275.916 61.507 20
 0 -3 -9 254.62 64.665 8
 0 3 9 160.448 53.4933 15
 0 3 9 157.058 48.7441 13
 0 3 9 69.1071 51.9856 6
 0 -3 9 89.0923 45.3585 13
 0 -3 9 110.587 58.0504 6
 0 -3 9 117.265 46.686 38
 0 -3 9 106.07 45.8264 35
 0 -3 9 75.3379 47.7753 34
 0 -3 9 72.6326 42.0619 36
 0 -3 9 113.527 46.737 29
 0 -3 10 2060.54 146.194 16
 0 -3 10 2230.62 150.942 20
 0 -3 10 2279.26 155.729 13
 0 3 10 2155.76 144.113 15
 0 3 10 2255.61 146.646 13
 0 -3 10 2168.61 148.18 38
 0 -3 10 2178.81 151.62 45
 0 -3 10 2284.71 147.94 29
 0 -3 10 2470.44 153.976 35
 0 -3 10 2393.27 164.774 34
 0 -3 11 13047 350.993 16
 0 -3 11 13720.1 358.704 20
 0 3 11 12387 326.432 13
 0 3 11 12237.1 322.644 15
 0 -3 11 13381.4 359.649 13
 0 -3 11 13118.1 347.228 38
 0 -3 11 12876.4 347.967 45
 0 -3 11 13216.5 372.196 34
 0 -3 11 13226.4 329.419 29
 0 -3 12 1319.25 104.755 20
 0 -3 12 1322.27 105.604 16
 0 3 12 1154.58 92.9604 13
 0 -3 12 1317.01 108.403 13
 0 -3 12 1204.2 96.0274 38
 0 3 12 1191.66 108.144 34
 0 -3 12 1292.31 108.963 34
 0 -3 13 478.359 54.8744 16
 0 -3 13 408.679 52.5971 13
 0 3 13 277.062 47.02 45
 0 3 13 338.631 52.7125 34
 0 -3 13 346.543 50.7058 34
 0 -4 0 1017.01 37.9513 2
 0 -4 0 962.046 49.3586 12
 0 4 0 1073.32 73.4712 3
 0 -4 0 994.252 50.8163 6
 0 -4 0 1008.46 32.4436 4
 0 -4 0 1042.52 50.0081 48
 0 4 1 18391.9 279.956 3
 0 -4 1 18895.4 226.333 6
 0 -4 -1 18841.3 236.093 8
 0 4 -1 20273.9 323.785 3
 0 4 -1 19625.9 157.15 4
 0 4 1 19337.2 250.775 11
 0 -4 1 19824.8 234.175 2
 0 -4 1 19413.6 237.557 12
 0 -4 1 19856.6 238.671 5
 0 -4 1 19883.5 249.932 10
 0 4 -1 20409.2 236.767 2
 0 -4 -1 18854.4 244.356 10
 0 4 -1 20845 225.693 48
 0 4 -1 19731.3 125.072 47
 0 -4 1 18993.3 220.148 48
 0 4 1 18572.7 282.724 47
 0 -4 -1 17225.5 281.64 47
 0 -4 -2 909.519 54.8917 10
 0 -4 2 1079.78 54.0558 7
 0 4 -2 936.576 74.4448 3
 0 -4 2 803.295 55.3235 12
 0 4 -2 875.529 61.875 2
 0 -4 2 914.393 59.7238 5
 0 4 2 927.395 62.3209 11
 0 -4 -2 999.063 65.3254 8
 0 4 2 983.082 62.5015 3
 0 -4 2 862.475 55.9154 6
 0 4 -2 847.211 61.2006 1
 0 -4 2 815.248 52.0501 10
 0 4 2 1064.55 67.0777 1
 0 4 2 965.088 77.4624 47
 0 4 -2 921.833 59.2797 48
 0 -4 -2 941.48 79.0061 47
 0 -4 -3 7440.53 196.564 8
 0 4 -3 7282.4 212.019 2
 0 -4 3 6815.32 152.018 7
 0 -4 3 6672.66 143.387 10
 0 4 -3 6430.53 176.241 4
 0 -4 3 6683.4 175.817 12
 0 4 -3 7045.4 202.941 1
 0 -4 -3 6953.35 150.356 10
 0 -4 3 6589.93 175.055 5
 0 4 -3 6525.02 203.706 3
 0 -4 3 6623.47 172.891 6
 0 4 3 7125.02 204.766 1
 0 4 3 7162.06 190.84 11
 0 -4 -3 7393.92 249.092 47
 0 4 -3 7680.64 203.271 48
 0 4 3 7595.48 243.252 47
 0 -4 4 126435 840.638 12
 0 4 4 130503 888.162 11
 0 -4 4 128800 743.747 7
 0 -4 -4 132463 937.665 2
 0 -4 4 134334 867.218 5
 0 4 -4 136023 1054.43 2
 0 -4 4 127883 842.891 6
 0 -4 -4 131518 917.175 8
 0 4 -4 120726 912.85 4
 0 4 -4 126768 934.858 3
 0 4 -4 132160 988.638 1
 0 4 -4 130880 980.64 48
 0 -4 5 47226.1 578.52 6
 0 4 5 44505.5 568.787 11
 0 -4 -5 46752.8 604.611 8
 0 -4 5 46894.5 569.801 5
 0 -4 5 47690.6 505.427 7
 0 -4 5 45287.5 555.681 12
 0 -4 6 1244.3 104.49 12
 0 4 6 1462.08 115.269 11
 0 -4 6 1340.51 107.843 5
 0 -4 6 1239.84 110.5 6
 0 -4 -6 1231.85 109.874 8
 0 -4 -7 38530.7 653.884 8
 0 -4 7 40256.1 625.792 5
 0 -4 7 41396.1 668.628 6
 0 4 7 38040.6 607.536 11
 0 -4 7 40633.5 622.028 12
 0 -4 8 10554.6 343.277 5
 0 -4 8 10819 341.919 12
 0 -4 8 11294.9 386.47 6
 0 -4 -8 10863.5 373.137 8
 0 -4 9 35281.7 583.536 20
 0 -4 9 35050.9 586.776 16
 0 4 9 34398.1 570.887 15
 0 -4 9 35910.1 591.343 13
 0 -4 -9 33654.2 687.205 8
 0 4 9 35394.8 690.977 6
 0 -4 9 37503.9 682.207 5
 0 -4 9 37437 750.83 6
 0 -4 9 34525.4 588.358 38
 0 4 9 33840.1 577.275 40
 0 -4 9 34589 541.592 36
 0 -4 9 34427 597.914 34
 0 -4 9 37961.8 593.075 35
 0 -4 9 35886 583.773 29
 0 -4 10 9466.21 307.548 20
 0 -4 10 8970.74 304.074 16
 0 4 10 9690 292.954 13
 0 -4 10 9302.27 309.243 13
 0 4 10 9055.85 297.636 15
 0 -4 10 9395.04 311.154 38
 0 4 10 8991.74 297.037 40
 0 -4 10 9984.67 310.485 35
 0 -4 10 9256.4 315.797 34
 0 -4 10 9580.71 303.25 29
 0 -4 11 62027.8 764.136 16
 0 -4 11 62456 760.229 20
 0 4 11 59914.1 697.099 13
 0 -4 11 61660.8 761.94 13
 0 -4 11 60072 745.701 38
 0 -4 11 62729.6 786.682 34
 0 -4 11 62324.1 728.363 29
 0 -4 12 15432.8 344.478 20
 0 -4 12 15162.2 342.464 16
 0 4 12 14800.2 317.395 15
 0 -4 12 15477.6 347.153 13
 0 4 12 14531.4 304.392 13
 0 -4 12 15010.2 331.78 38
 0 -4 12 15898.9 324.662 29
 0 4 12 14899.7 355.348 34
 0 -4 12 15117.5 348.793 34
 0 -4 13 874.211 70.6148 16
 0 -4 13 940.948 74.4248 13
 0 -4 13 851.041 64.6925 38
 0 4 13 826.267 72.9217 45
 0 4 13 829.263 73.8417 34
 0 -4 13 851.071 71.226 34
 0 -5 0 20.2552 14.0176 5
 0 -5 0 26.5282 15.9868 12
 0 -5 0 442.475 26.8204 2
 0 5 0 418.761 53.3411 3
 0 5 0 72.9958 19.676 11
 0 -5 0 32.6194 18.9938 10
 0 -5 0 51.7376 15.7089 48
 0 5 0 50.0388 17.4104 47
 0 -5 0 73.1558 19.0529 47
 0 5 1 242155 1161.4 3
 0 -5 -1 235087 970.669 10
 0 5 1 243635 980.908 11
 0 -5 1 236533 977.522 10
 0 -5 1 229455 792.303 7
 0 -5 1 234780 921.208 12
 0 -5 -1 243801 921.934 8
 0 5 -1 241624 1256.83 3
 0 -5 1 244662 925.473 5
 0 -5 1 221629 871.168 6
 0 -5 1 224025 823.903 48
 0 -5 -1 233481 966.191 48
 0 -5 -1 235236 1137.57 47
 0 5 -1 246736 836.594 48
 0 5 1 251380 1126.7 47
 0 5 -1 239972 541.458 47
 0 5 -2 3225.94 152.206 3
 0 -5 -2 2980.93 117.869 8
 0 5 -2 3263.37 93.6695 4
 0 5 -2 3102.57 121.122 1
 0 5 -2 3221.45 121.948 2
 0 -5 2 3046.9 115.801 12
 0 5 2 3239.41 125.799 11
 0 5 2 3266.43 121.055 1
 0 -5 2 3306.9 116.44 6
 0 5 2 2538.65 114.892 3
 0 -5 2 3098.73 116.608 5
 0 -5 -2 2827.5 107.382 10
 0 -5 2 3047.85 97.4738 7
 0 -5 2 3107.95 111.844 10
 0 5 -2 3432.89 115.164 48
 0 -5 -2 2766.62 143.087 47
 0 5 2 2732.7 137.251 47
 0 -5 -3 27408.3 329.65 10
 0 -5 -3 27971.1 402.478 8
 0 5 3 26487.7 393.959 11
 0 5 -3 28082.2 358.716 4
 0 -5 3 28423.9 386.753 12
 0 5 3 26696.8 405.235 1
 0 5 -3 28051.4 418.564 1
 0 -5 3 29182.8 336.83 10
 0 5 -3 27688.2 465.666 3
 0 -5 3 27337.8 318.502 7
 0 -5 3 26381 359.97 6
 0 -5 3 28012.6 381.228 5
 0 5 -3 28930.8 429.557 2
 0 5 -3 29951.3 405.64 48
 0 5 3 29308.4 502.314 47
 0 -5 -4 281.093 34.6969 10
 0 -5 4 301.999 47.1499 6
 0 -5 -4 121.399 39.2502 8
 0 5 4 134.935 39.1497 11
 0 -5 4 236.249 37.1217 7
 0 -5 4 132.076 35.1913 5
 0 5 -4 65.3665 27.148 3
 0 -5 4 156.457 37.6164 12
 0 5 -4 204.583 42.4239 48
 0 -5 5 430.544 62.5702 6
 0 -5 -5 386.945 62.9041 8
 0 -5 5 339.92 55.6199 12
 0 5 5 348.432 59.2607 11
 0 -5 5 315.666 54.9699 5
 0 -5 6 391.389 63.4266 12
 0 5 6 434.251 69.5928 11
 0 -5 6 444.77 68.2976 5
 0 -5 -6 409.838 69.4778 8
 0 5 7 9028.16 311.035 11
 0 -5 7 9717.68 317.92 5
 0 -5 7 9798.73 335.142 6
 0 -5 7 9682.52 315.149 12
 0 -5 -7 8880.79 328.335 8
 0 -5 8 23415.9 460.855 16
 0 -5 8 24320.6 468.782 20
 0 -5 -8 23284.2 565.596 8
 0 5 8 23045 454.428 15
 0 -5 8 24429.7 526.39 12
 0 -5 8 23032.8 452.003 13
 0 -5 8 25400.8 581.155 6
 0 5 8 22653.4 524.689 11
 0 -5 8 25259.3 551.279 5
 0 -5 8 22909.1 467.805 38
 0 -5 8 24588.8 447.605 42
 0 -5 8 25404.7 477.245 35
 0 -5 8 24282.9 473.15 29
 0 -5 9 803.505 93.2843 20
 0 -5 9 846.689 98.0601 16
 0 5 9 785.525 108.595 6
 0 5 9 711.215 88.7916 15
 0 -5 9 772.567 92.2159 13
 0 -5 9 642.441 93.9407 12
 0 -5 9 804.737 107.105 5
 0 -5 9 889.035 123.058 6
 0 -5 -9 595.073 97.3067 8
 0 -5 9 797.028 87.2691 36
 0 -5 9 901.665 101.781 38
 0 -5 9 918.086 94.7803 42
 0 -5 9 739.616 83.017 39
 0 5 9 661.36 86.2077 40
 0 -5 9 902.287 101.158 34
 0 -5 9 813.268 94.6036 35
 0 -5 9 790.616 92.7706 29
 0 -5 10 5720.34 241.666 20
 0 -5 10 6111.89 250.691 16
 0 5 10 6184.52 230.41 13
 0 -5 10 6246.72 251.987 13
 0 5 10 5976.43 242.85 15
 0 -5 10 6004.92 251.301 38
 0 5 10 5892.45 241.836 40
 0 -5 10 6389.97 259.091 34
 0 -5 10 6590.36 257.047 29
 0 -5 10 6655.37 257.022 35
 0 -5 11 3681.85 188.658 16
 0 -5 11 3642.66 185.176 20
 0 -5 11 3611.14 185.915 13
 0 5 11 3169.77 169.472 15
 0 5 11 3047.16 162.392 40
 0 -5 11 3502.26 183.533 38
 0 -5 -11 3161.6 155.615 31
 0 -5 -11 2960.31 150.916 28
 0 -5 11 3501.55 184.649 34
 0 -5 11 3732.8 181.206 29
 0 -5 12 6515.17 221.183 20
 0 -5 12 6255.88 215.746 16
 0 5 12 6672.14 213.668 15
 0 -5 12 6646.72 223.237 13
 0 -5 12 6642.86 220.991 38
 0 -5 12 6567.9 220.882 34
 0 -5 12 6893.98 215.433 29
 0 5 12 6701.88 231.535 34
 0 -5 13 311.19 45.3732 16
 0 5 13 260.948 36.0754 15
 0 -5 13 273.773 43.686 13
 0 5 13 342.453 48.9162 45
 0 -5 13 304.648 41.1738 38
 0 -5 13 269.369 40.8511 34
 0 5 13 245.381 41.8007 34
 0 -6 0 4551.94 116.689 8
 0 6 0 4802.6 137.503 11
 0 -6 0 4972.92 136.699 5
 0 -6 0 4675.96 134.777 12
 0 -6 0 4647.7 151.615 10
 0 6 0 4741.45 190.219 3
 0 -6 0 4445.37 60.9972 4
 0 -6 0 4744.2 141.077 47
 0 6 0 4639.31 134.919 47
 0 -6 0 4760.97 131.177 48
 0 6 1 40055.1 432.011 11
 0 6 -1 39904.2 567.166 3
 0 6 1 38544.9 519.738 3
 0 -6 1 39360.5 363.002 7
 0 -6 1 40868.5 418.015 5
 0 -6 -1 40275.5 443.248 10
 0 -6 1 40005.1 442.764 10
 0 -6 1 39308.1 409.273 12
 0 -6 -1 41180.2 322.556 4
 0 -6 1 39292 410.334 6
 0 6 -1 40597 349.56 11
 0 -6 -1 39188.8 400.015 8
 0 -6 1 38102 366.132 48
 0 -6 -1 37743.4 419.243 48
 0 -6 -1 38210.9 491.685 47
 0 6 -1 40157 248.32 47
 0 6 1 40627.3 483.875 47
 0 -6 -2 121.257 31.0401 8
 0 6 -2 50.3403 20.4918 1
 0 -6 2 113.318 25.7982 7
 0 -6 2 57.451 24.3464 5
 0 6 2 468.667 55.0687 11
 0 6 2 232.972 43.4697 3
 0 6 -2 450.963 66.9279 3
 0 6 -2 58.4468 20.9595 2
 0 -6 2 245.062 39.0547 10
 0 -6 2 52.1092 25.9623 12
 0 6 2 97.8022 25.1452 1
 0 -6 -2 79.168 27.7049 10
 0 6 2 62.3319 27.803 47
 0 6 -2 106 22.5992 48
 0 -6 -2 55.5679 26.6211 47
 0 6 -3 189206 1139.27 2
 0 -6 -3 189539 1110.14 8
 0 6 3 187975 1113.89 11
 0 -6 3 181257 1001.36 6
 0 -6 -3 186525 947.536 10
 0 6 -3 185503 1113.17 1
 0 -6 3 190796 1064.74 12
 0 -6 3 188984 869.978 7
 0 -6 3 193508 961.552 10
 0 -6 3 189798 1060.77 5
 0 -6 4 33392.2 475.292 6
 0 6 4 33612 516.252 11
 0 -6 4 34624.2 497.057 5
 0 -6 4 34960.6 494.863 12
 0 -6 -4 34190 405.294 10
 0 -6 -4 35168.5 527.955 8
 0 6 5 451.889 69.2858 11
 0 -6 -5 531.124 75.7525 8
 0 -6 5 637.104 76.7363 6
 0 -6 5 513.963 72.8139 5
 0 -6 5 632.509 76.6994 12
 0 -6 6 37698.5 601.139 12
 0 6 6 35950.9 612.812 11
 0 -6 6 37877.4 608.483 5
 0 -6 -6 36850.8 640.842 8
 0 -6 6 38032.2 610.651 6
 0 -6 -7 4178.54 233.428 8
 0 -6 7 4580.38 234.108 6
 0 -6 7 4468.66 227.278 5
 0 -6 7 4511.35 223.236 12
 0 6 7 4367.4 229.954 11
 0 -6 8 4080.34 196.106 16
 0 -6 -8 3923.54 179.848 21
 0 -6 8 4486.36 205.067 20
 0 -6 8 4601.53 253.183 6
 0 -6 8 4345.63 229.219 12
 0 6 8 4008.62 195.394 15
 0 -6 8 4624.99 241.528 5
 0 6 8 4182.03 235.002 11
 0 -6 -8 3995.96 244.46 8
 0 -6 8 4225.22 196.701 13
 0 -6 8 4360.24 192.067 36
 0 -6 8 4130.72 186.003 39
 0 6 8 4069.11 200.171 40
 0 -6 8 4398.34 194.146 42
 0 -6 8 4354.55 208.351 38
 0 -6 8 4058.54 195.876 34
 0 -6 8 4406 197.798 33
 0 -6 8 4371.27 206.329 29
 0 -6 8 4595.11 209.104 35
 0 -6 9 8672.34 295.913 16
 0 -6 9 8944.44 297.648 20
 0 -6 9 9380.7 358.58 5
 0 -6 9 9267.81 374.91 6
 0 -6 9 8723.66 335.054 12
 0 6 9 8678.14 295.609 15
 0 -6 9 8836.39 296.375 13
 0 -6 -9 8700.23 368.649 8
 0 -6 9 8731.02 275.201 36
 0 -6 9 8758.84 280.719 42
 0 -6 9 8737.43 305.777 38
 0 6 9 8558.54 294.083 40
 0 -6 9 8497.27 271.139 39
 0 -6 9 8795.71 285.631 33
 0 -6 9 9003.47 304.153 29
 0 -6 9 8978.11 301.423 34
 0 -6 9 9255.87 306.037 35
 0 -6 10 1129.01 111.378 20
 0 -6 10 1250.14 115.76 16
 0 6 10 1050.42 106.765 15
 0 -6 10 1112.96 109.431 13
 0 -6 10 1275.51 121.633 38
 0 6 10 1046.9 105.392 40
 0 -6 10 1185.76 102.59 36
 0 -6 10 1204.02 113.282 29
 0 -6 10 1349.14 119.991 35
 0 -6 10 1129.43 109.877 34
 0 -6 11 6195.6 236.712 16
 0 -6 11 6491.57 241.452 20
 0 6 11 6259.06 234.515 15
 0 -6 11 6435.4 240.797 13
 0 -6 11 6313.72 243.322 38
 0 6 11 6000.51 223.933 40
 0 -6 11 7241.92 253.015 35
 0 -6 11 6587.48 239.515 29
 0 -6 -11 6064.35 216.19 28
 0 -6 11 6339.92 238.101 34
 0 -6 -11 6171.9 218.042 31
 0 -6 12 2293.4 130.115 20
 0 -6 12 2333.97 129.767 16
 0 6 12 2024.75 116.6 15
 0 -6 12 2276.87 128.339 13
 0 -6 12 2141.53 124.836 38
 0 6 12 1945.36 121.938 34
 0 -6 -12 2007.69 105.203 31
 0 -6 12 2344.26 126.088 29
 0 -6 -12 2069.41 106.752 28
 0 -6 12 2240.85 122.881 34
 0 -6 13 32369.1 381.132 16
 0 -6 13 32945.3 385.154 13
 0 6 13 30436.4 384.4 45
 0 -6 13 32802.1 372.952 38
 0 6 13 29961.5 373.59 34
 0 -7 0 -1.85524 20.1703 12
 0 7 0 51.7413 22.2094 11
 0 -7 0 35.5401 25.6461 10
 0 7 0 41.3636 18.0264 47
 0 7 -1 21800.9 284.523 11
 0 -7 1 21699.7 332.92 12
 0 -7 1 22186.8 362.288 10
 0 -7 -1 19465.5 302.225 8
 0 7 1 20639.4 336.947 11
 0 -7 1 21278.7 327.836 6
 0 -7 1 21891.2 333.336 5
 0 -7 -1 19598.6 338.874 10
 0 -7 1 22764 299.173 7
 0 7 1 19923.1 359.931 47
 0 -7 -1 19617.6 377.365 47
 0 7 2 6636.89 234.026 3
 0 -7 2 6236.6 190.629 10
 0 7 2 6702.67 210.443 11
 0 -7 2 6238.6 186.292 6
 0 -7 -2 6849.52 201.638 10
 0 -7 2 6389.38 194.416 12
 0 -7 -2 6445.89 196.761 8
 0 -7 2 6228.61 160.825 7
 0 -7 2 6061.32 191.165 5
 0 7 2 6439.9 235.285 47
 0 -7 3 4853.78 184.471 5
 0 7 3 4600.88 188.539 11
 0 -7 -3 4763.47 168.933 10
 0 -7 3 4961.55 178.271 6
 0 -7 3 5155.75 189.065 12
 0 -7 -3 4732.49 186.236 8
 0 -7 -4 3157.15 167.515 8
 0 -7 4 3260.51 157.925 6
 0 -7 -4 2934.56 131.779 10
 0 7 4 3051.32 165.047 11
 0 -7 4 2988.52 155.562 12
 0 -7 4 2962.41 156.021 5
 0 7 5 8927.8 303.741 11
 0 -7 5 9395.79 292.169 12
 0 -7 -5 9100.25 307.818 8
 0 -7 5 9319.04 295.918 5
 0 -7 5 8555.03 277.17 6
 0 -7 -6 29588.3 601.023 8
 0 7 6 29789.8 586.596 11
 0 -7 6 30605.7 571.002 5
 0 -7 6 30669.5 565.768 6
 0 -7 6 30636.4 562.653 12
 0 -7 7 207.539 59.7296 5
 0 -7 7 174.913 58.518 6
 0 -7 -7 243.718 65.0207 8
 0 7 7 236.72 65.469 11
 0 -7 7 107.4 51.6133 12
 0 -7 -8 19435 412.39 21
 0 -7 8 19292.7 427.977 16
 0 -7 8 19290.9 425.482 20
 0 -7 8 19468.2 423.095 13
 0 -7 -8 19619.5 547.835 8
 0 7 8 20570.3 443.301 15
 0 7 8 19240 521.522 11
 0 -7 8 20539 514.906 12
 0 -7 8 20256.7 524.687 5
 0 -7 8 20990.9 541.971 6
 0 -7 8 20126.4 424.716 37
 0 7 8 19685.7 442.349 40
 0 -7 8 20311.7 420.759 42
 0 -7 8 19432.8 408.796 39
 0 -7 8 19335 406.639 36
 0 -7 8 19849.1 447.43 38
 0 -7 8 20357 444.64 35
 0 -7 8 21214.3 398.194 30
 0 -7 8 19216.3 439.953 29
 0 -7 8 19810.4 431.23 33
 0 -7 8 18801.9 419.224 34
 0 -7 9 6051.34 246.701 20
 0 -7 9 6070.63 249.383 16
 0 -7 -9 6252.84 232.742 21
 0 7 9 6184.83 249.737 15
 0 -7 9 6176.72 247.874 13
 0 7 9 6248.72 253.915 40
 0 -7 9 6027.5 254.529 38
 0 -7 9 6240.34 233.602 39
 0 -7 9 6174.08 237.07 42
 0 -7 9 5955.68 229.576 36
 0 -7 9 6349.25 245.105 33
 0 -7 9 6446.75 258.069 35
 0 -7 9 6010.32 244.074 34
 0 -7 9 6245.16 257.693 29
 0 -7 10 9707.87 306.743 20
 0 -7 10 9446.85 303.708 16
 0 7 10 9505.69 305.017 15
 0 -7 10 9729.84 305.352 13
 0 -7 10 9748.25 317.341 38
 0 -7 10 9314.88 277.071 36
 0 7 10 8918.01 292.951 40
 0 -7 10 9313.05 270.621 39
 0 -7 10 10130.4 294.593 33
 0 -7 10 9801.97 311.178 29
 0 -7 10 10096.2 316.188 35
 0 -7 10 9815.88 305.344 34
 0 -7 11 14133.7 345.714 20
 0 -7 11 14614.8 353.088 16
 0 -7 11 14966.7 356.775 13
 0 7 11 13962.6 338.222 15
 0 -7 11 14775.4 361.238 38
 0 7 11 13808.2 330.332 40
 0 -7 -11 13912.9 321.899 28
 0 -7 11 14448.1 338.659 34
 0 -7 -11 14141.4 324.709 31
 0 -7 11 14788 351.841 29
 0 -7 12 178.885 41.9275 20
 0 -7 12 139.279 38.6864 16
 0 -7 12 176.735 44.0642 13
 0 7 12 177.92 40.2683 15
 0 -7 12 169.57 42.9548 38
 0 -7 -12 212.648 38.4721 28
 0 -7 12 177.899 41.3971 29
 0 -7 12 187.391 38.2082 34
 0 -7 -12 213.573 39.065 31
 0 7 12 137.174 39.3132 34
 0 -8 0 125.985 31.4674 5
 0 8 0 141.141 30.7781 11
 0 -8 0 97.2692 36.5193 10
 0 8 1 183253 1081.86 11
 0 -8 1 186221 932.96 7
 0 -8 1 184761 1060.88 12
 0 -8 -1 181963 981.215 8
 0 -8 1 182358 1118.66 10
 0 -8 -1 182367 1131.33 10
 0 -8 -1 181131 957.972 5
 0 -8 1 187316 1055.62 5
 0 -8 -2 33741.1 481.127 10
 0 8 2 33306.9 498.199 11
 0 -8 2 33749.7 485.165 10
 0 -8 2 33316.3 464.628 6
 0 -8 -2 33673.4 475.217 8
 0 -8 2 34008.9 477.879 12
 0 -8 2 33705.5 479.437 5
 0 -8 -3 31963.3 468.493 10
 0 -8 -3 30738.2 499.353 8
 0 -8 3 31819.5 479.804 6
 0 -8 3 31389.2 493.858 5
 0 -8 3 31632.2 493.37 12
 0 8 3 31596.2 521.949 11
 0 -8 3 31392.9 465.066 10
 0 -8 -4 88398.9 924.018 8
 0 -8 -4 88602.6 785.337 10
 0 -8 4 87731.9 857.669 6
 0 -8 4 88415.5 887.795 5
 0 8 4 87085.2 932.639 11
 0 -8 4 88838.3 882.957 12
 0 8 5 6154.64 265.009 11
 0 -8 5 5701.32 244.609 5
 0 -8 5 6352.85 253.554 12
 0 -8 -5 6078.55 263.892 8
 0 -8 5 5677.57 236.322 6
 0 -8 -6 1006.73 118.838 8
 0 -8 6 1123.32 119.713 5
 0 8 6 1061.01 120.929 11
 0 -8 6 1087.08 114.855 6
 0 -8 6 1073.29 115.09 12
 0 -8 7 41730.4 599.002 16
 0 -8 7 42389.9 610.285 20
 0 -8 -7 44389 621.682 21
 0 -8 7 45193 566.771 25
 0 -8 7 46792.3 777.554 6
 0 -8 7 45843 760.453 12
 0 8 7 47083.5 647.83 15
 0 -8 7 44354 614.383 13
 0 8 7 45528.7 795.419 11
 0 -8 -7 44251 808.835 8
 0 -8 7 46695.4 776.449 5
 0 -8 7 46449.9 618.445 42
 0 -8 7 43155.8 599.805 36
 0 -8 7 45442 644.453 37
 0 8 7 46703.4 665.54 40
 0 -8 7 44222.9 640.785 38
 0 -8 7 44211.4 606.294 39
 0 -8 7 48138.5 583.321 30
 0 -8 7 45390.9 647.753 35
 0 -8 -7 43612.8 571.831 26
 0 -8 7 46114.7 649.773 33
 0 -8 7 44650.7 648.335 29
 0 -8 -8 58.7441 33.8505 26
 0 -8 8 53.5416 38.3244 16
 0 -8 8 48.8555 32.1184 25
 0 -8 -8 65.6405 36.3901 21
 0 -8 8 59.668 39.6148 20
 0 -8 8 152.21 48.6246 13
 0 -8 8 58.5216 42.4802 6
 0 8 8 43.4169 39.45 15
 0 -8 -8 82.8553 48.8183 8
 0 8 8 72.314 43.0209 11
 0 -8 8 178.934 63.6346 12
 0 -8 8 238.373 66.6967 5
 0 8 8 91.8224 43.7158 40
 0 -8 8 114.898 44.313 42
 0 -8 8 78.3134 42.9379 38
 0 -8 8 196.836 51.2357 39
 0 -8 8 37.7126 34.0934 37
 0 -8 8 96.7125 41.1978 36
 0 -8 8 100.002 40.2127 34
 0 -8 8 258.677 58.8106 35
 0 -8 8 143.165 44.0348 30
 0 -8 8 76.9088 39.027 33
 0 -8 9 6204.69 245.833 16
 0 -8 -9 6877.2 246.001 21
 0 -8 9 6372.06 251.241 20
 0 8 9 6720.94 258.758 15
 0 -8 9 6333.09 249.821 13
 0 -8 9 6062.02 230.07 36
 0 -8 9 6393.52 236.202 39
 0 8 9 6481.53 258.91 40
 0 -8 9 7091.66 254.643 37
 0 -8 9 6601.06 244.98 42
 0 -8 9 6526.04 262.249 38
 0 -8 9 6165.19 240.436 34
 0 -8 9 6609.29 263.157 29
 0 -8 9 6561.93 260.304 35
 0 -8 9 6648.31 255.306 33
 0 -8 10 3646.24 185.728 20
 0 -8 10 3892.97 189.79 16
 0 8 10 3791.39 189.941 15
 0 -8 10 3940.09 191.089 13
 0 -8 10 3784.51 196.456 38
 0 -8 10 3730.43 170.998 36
 0 8 10 3745.21 188.736 40
 0 -8 10 3578.22 166.165 39
 0 -8 10 3501.58 176.402 34
 0 -8 10 3799.62 182.843 33
 0 -8 10 3797.33 194.02 29
 0 -8 10 3841.8 194.503 35
 0 -8 11 2793.41 149.243 20
 0 -8 11 2720.77 146.739 16
 0 8 11 2773.86 148.977 15
 0 -8 11 2962.18 154.197 13
 0 -8 11 2914.54 159.954 38
 0 8 11 2692.92 143.57 40
 0 -8 -11 2710.23 142.604 31
 0 -8 11 2846.49 142.957 34
 0 -8 -11 2801.45 144.233 28
 0 -8 11 3004.97 157.867 29
 0 -8 11 3064.67 159.17 35
 0 -8 12 1887.1 105.485 16
 0 -8 12 2091.04 111.012 20
 0 -8 12 1974.96 108.51 13
 0 8 12 2007.59 108.315 15
 0 -8 12 1940.29 110.14 38
 0 8 12 1927.67 105.953 34
 0 -8 -12 2022.64 100.358 28
 0 -8 -12 1992.73 99.919 31
 0 -8 12 2044.1 111.081 29
 0 -9 0 52.6733 25.9448 7
 0 -9 0 121.734 40.0739 10
 0 9 0 103.624 29.66 11
 0 -9 0 140.578 36.1426 5
 0 -9 -1 1898.47 106.14 5
 0 -9 -1 1972.06 127.946 10
 0 -9 1 1536.09 105.506 5
 0 -9 1 1878.02 117.507 12
 0 -9 1 1565 114.496 10
 0 9 1 1980.98 122.597 11
 0 -9 2 12433.6 317.466 10
 0 -9 -2 12943 326.681 10
 0 -9 2 13028.2 317.259 12
 0 -9 -2 12811.8 308.526 8
 0 -9 2 12313.2 311.625 5
 0 9 2 12640.4 328.785 11
 0 -9 2 13360.6 317.359 6
 0 -9 3 3912.37 178.879 10
 0 -9 3 3706.49 181.253 12
 0 -9 3 3797.67 183.331 5
 0 9 3 3634.02 188.387 11
 0 -9 -3 3618.48 180.842 8
 0 -9 -3 3717.66 174.474 10
 0 -9 3 3825.24 179.644 6
 0 9 4 265.019 64.5994 11
 0 -9 -4 287.466 52.6258 10
 0 -9 4 453.161 71.8672 12
 0 -9 -4 336.839 68.4246 8
 0 -9 4 522.098 77.667 5
 0 9 5 18954 481.821 11
 0 -9 5 20381.7 479.704 5
 0 -9 -5 19765.2 491.365 8
 0 -9 5 20189.4 465.465 6
 0 -9 5 20588.8 478.053 12
 0 -9 6 8941.88 334.234 12
 0 -9 6 8567.24 329.659 5
 0 9 6 7543.31 324.056 11
 0 -9 -6 7740.61 330.451 8
 0 -9 6 8633.98 324.818 6
 0 -9 -7 2971.88 167.637 21
 0 -9 7 2499.93 139.373 25
 0 -9 7 2745.1 157.568 20
 0 -9 7 2628.95 151.763 16
 0 -9 7 2860.48 200.524 6
 0 9 7 2929.77 166.582 15
 0 -9 7 3127.37 166.834 13
 0 -9 7 2907.87 198.421 12
 0 9 7 2799.38 207.078 11
 0 -9 -7 2757.55 208.731 8
 0 -9 7 2870.28 200.87 5
 0 -9 7 2637.08 155.457 39
 0 -9 7 3035.8 174.294 37
 0 -9 7 3105.67 166.977 42
 0 9 7 2884.11 171.604 40
 0 -9 7 2721.08 155.86 36
 0 -9 7 2645.56 162.309 38
 0 -9 7 3059.68 151.533 30
 0 -9 7 2658.91 163.11 29
 0 -9 7 3133.1 176.276 33
 0 -9 7 2683.46 164.232 35
 0 -9 -7 2815.12 151.663 26
 0 -9 8 4733.44 208.656 16
 0 -9 8 4664.88 184.541 25
 0 -9 -8 5090.43 219.051 21
 0 -9 8 4840.74 214.269 20
 0 9 8 4978.41 220.8 15
 0 -9 8 4533.2 206.662 13
 0 9 8 4892.77 227.649 40
 0 -9 8 5066.32 216.687 42
 0 -9 8 4811.35 209.017 39
 0 -9 8 4732.35 221.986 38
 0 -9 8 4776.73 207.274 36
 0 -9 8 5180.4 227.738 37
 0 -9 8 5395.22 202.715 30
 0 -9 -8 4909.4 199.089 26
 0 -9 8 4691 222.391 29
 0 -9 8 4664.67 219.926 35
 0 -9 8 4996.67 225.615 33
 0 -9 9 7122.04 257.393 16
 0 -9 9 6755.38 251.612 20
 0 -9 -9 7172.1 249.321 21
 0 -9 9 6831.21 211.534 25
 0 -9 9 7129.67 260.143 13
 0 9 9 7120.75 262.1 15
 0 -9 9 6849.39 243.424 39
 0 -9 9 7096.12 253.135 42
 0 -9 9 7371.06 263.32 37
 0 -9 9 6841.72 239.636 36
 0 -9 9 7047.41 271.471 38
 0 9 9 6967.75 265.651 40
 0 -9 9 7307.59 267.048 33
 0 -9 9 7129.26 271.054 29
 0 -9 9 7211.65 271.051 35
 0 -9 10 254.757 54.6485 16
 0 -9 -10 170.041 41.1159 21
 0 -9 10 299.107 57.1505 20
 0 -9 10 293.598 59.2551 13
 0 9 10 162.808 49.9174 40
 0 -9 10 280.667 51.2242 39
 0 -9 10 224.231 56.7934 38
 0 -9 -10 230.04 55.521 31
 0 -9 10 226.841 57.3452 29
 0 -9 10 268.368 62.6533 35
 0 -9 10 303.35 51.5733 36
 0 -9 10 331.612 60.5704 33
 0 -9 -10 303.722 59.9414 28
 0 -9 11 30.8533 29.3719 20
 0 -9 11 5.84426 30.8762 16
 0 9 11 34.3138 33.8989 15
 0 -9 11 26.301 30.9698 13
 0 9 11 36.2453 31.0877 40
 0 -9 11 18.0936 33.55 38
 0 -9 -11 19.1789 29.7161 28
 0 -9 11 30.8759 33.8047 29
 0 -9 11 29.0015 32.2703 35
 0 -9 -11 37.8599 32.0205 31
 0 -9 12 14375 259.104 16
 0 -9 12 13869.3 256.302 20
 0 9 12 14030.3 259.97 15
 0 -9 12 14856.2 269.483 13
 0 -9 12 14570 277.976 38
 0 -9 -12 13727.8 245.366 31
 0 -9 -12 13483 242.713 28
 0 -10 0 2332.35 149.921 10
 0 -10 0 2333.73 130.741 5
 0 -10 -1 28985.8 525.376 10
 0 -10 1 29929.5 526.902 10
 0 -10 1 29531.7 486.345 5
 0 10 1 29087 487.748 11
 0 -10 2 22568.3 448.239 5
 0 -10 2 22322.4 459.084 10
 0 -10 2 23278 456.913 12
 0 -10 -2 22148 453.946 10
 0 10 2 22236 457.529 11
 0 -10 3 -2.06728 36.1144 12
 0 -10 -3 23.0317 28.3982 8
 0 -10 3 52.3985 36.9147 6
 0 -10 3 34.3463 30.3849 10
 0 -10 3 23.4009 34.1103 5
 0 -10 -3 38.78 27.299 10
 0 10 3 54.6823 43.8916 11
 0 10 4 31170.7 610.317 11
 0 -10 4 31180.6 573.513 6
 0 -10 4 31786.5 588.305 12
 0 -10 4 31446.4 590.107 5
 0 -10 -4 32455.6 550.161 10
 0 -10 -4 31532.7 597.223 8
 0 -10 5 1563.23 141.691 5
 0 -10 5 1618.5 141.592 12
 0 -10 5 1545.8 138.722 6
 0 -10 -5 1521.62 142.698 8
 0 10 5 1554.83 146.783 11
 0 -10 6 40520 562.4 25
 0 -10 6 42544.9 567.092 24
 0 -10 -6 40161.3 613.513 21
 0 10 6 38814.3 754.634 11
 0 -10 -6 39109 753.678 8
 0 -10 6 37415.9 549.371 13
 0 10 6 38865.5 571.89 15
 0 -10 6 41553.5 732.718 6
 0 -10 6 40894.7 737.153 12
 0 -10 6 39299.6 725.995 5
 0 -10 6 37479.8 574.75 38
 0 -10 6 38718.2 576.342 42
 0 -10 6 40014.2 621.929 37
 0 -10 6 39356.7 585.105 39
 0 -10 6 40113.4 616.966 33
 0 -10 6 38100.2 517.886 27
 0 -10 6 38671.3 598.826 35
 0 -10 6 37767 573.308 36
 0 -10 6 41165.7 538.48 30
 0 -10 -6 40398.3 571.485 26
 0 -10 6 37656.5 585.573 29
 0 -10 7 2568.61 144.186 25
 0 -10 -7 2662.23 162.149 21
 0 10 7 2812.43 212.766 11
 0 10 7 2652.5 157.746 15
 0 -10 -7 2614.73 206.442 8
 0 -10 7 2686.42 198.111 12
 0 -10 7 2789.2 159.003 13
 0 -10 7 2752.47 201.889 5
 0 10 7 2756.46 171.952 40
 0 -10 7 2852.5 172.104 37
 0 -10 7 2634.43 154.023 36
 0 -10 7 2663.81 159.029 39
 0 -10 7 2838.37 163.329 42
 0 -10 7 2644.94 162.45 38
 0 -10 7 2672.36 164.305 29
 0 -10 7 2688.87 166.576 33
 0 -10 -7 2713.72 152.692 26
 0 -10 7 2628.24 164.863 35
 0 -10 7 2916.57 149.594 30
 0 -10 8 7770.34 260.651 16
 0 -10 8 7838.16 242.798 25
 0 -10 -8 8343.25 279.998 21
 0 -10 8 7780.16 264.289 20
 0 10 8 8100.99 276.52 15
 0 -10 8 7802.01 268.272 13
 0 -10 8 8180.65 272.317 42
 0 -10 8 8407.97 275.975 39
 0 10 8 8418.26 296.691 40
 0 -10 8 8601.57 296.63 37
 0 -10 8 7812.06 280.448 38
 0 -10 8 7781.4 260.642 36
 0 -10 8 8918.86 258.741 30
 0 -10 8 7779.65 282.082 35
 0 -10 8 8480.48 296.145 33
 0 -10 8 8239 289.935 29
 0 -10 -8 8077.97 256.92 26
 0 -10 9 2906.61 160.199 20
 0 -10 -9 2731.5 154.987 21
 0 -10 9 3051.36 143.114 25
 0 -10 9 2857.93 156.791 16
 0 10 9 2873.14 164.25 15
 0 -10 9 3012.81 165.928 13
 0 -10 9 3228.88 168.808 42
 0 -10 9 3089.31 157.641 36
 0 -10 9 3278.67 176.456 37
 0 10 9 2820.42 169.197 40
 0 -10 9 2748.54 153.404 39
 0 -10 9 2977.87 172.498 38
 0 -10 9 3017.25 173.691 35
 0 -10 9 3002.85 172.534 29
 0 -10 9 3256.02 177.791 33
 0 -10 10 29609.8 472.139 20
 0 -10 10 30480.3 473.659 16
 0 -10 -10 30500.4 454.88 21
 0 -10 10 31625.1 494.383 13
 0 10 10 31102.1 498.348 15
 0 -10 10 31156.1 516.779 38
 0 -10 10 30959.9 455.64 39
 0 10 10 29694.6 494.043 40
 0 -10 -10 31058.7 498.198 28
 0 -10 -10 30743.6 496.482 31
 0 -10 10 33120.2 514.2 33
 0 -10 10 30791.1 512.289 29
 0 -10 10 30841.8 508.995 35
 0 -10 11 244.985 42.9916 20
 0 -10 11 182.065 38.664 16
 0 10 11 192.583 43.2592 15
 0 -10 11 208.807 43.2204 13
 0 10 11 226.671 43.8718 40
 0 -10 11 169.215 43.0552 38
 0 -10 11 231.362 46.7016 29
 0 -10 -11 205.659 43.2294 28
 0 -10 -11 185.513 41.6811 31
 0 10 12 14430.9 237.491 15
 0 -10 12 16055.6 264.976 38
 0 -11 0 13.3647 37.8297 10
 0 11 1 2603.1 153.848 11
 0 -11 -1 2888.41 177.255 10
 0 -11 1 3005.54 165.758 5
 0 11 2 8057.13 288.961 11
 0 -11 2 7417.86 272.735 5
 0 -11 2 7320.76 280.053 10
 0 -11 2 7624.34 278.953 12
 0 -11 -2 8347.69 300.738 10
 0 -11 3 15673.7 413.579 5
 0 -11 3 16562.9 428.835 12
 0 11 3 15609.3 430.243 11
 0 -11 3 16302.5 412.456 10
 0 -11 -3 16607 420.405 10
 0 -11 4 10272.5 353.51 5
 0 11 4 10135.8 364.441 11
 0 -11 -4 10636.6 334.118 10
 0 -11 4 10572 357.014 12
 0 -11 -4 9858.94 345.306 8
 0 -11 4 10357 348.902 6
 0 -11 -5 2871.89 167.706 21
 0 -11 5 2946.32 155.607 25
 0 -11 -5 2666 136.333 22
 0 -11 5 2762.58 147.49 24
 0 -11 -5 2872.71 202.144 8
 0 -11 5 2591.61 142.884 13
 0 11 5 3087.3 212.694 11
 0 -11 5 2770.09 194.483 5
 0 -11 5 3001.13 201.083 12
 0 -11 5 2646.15 186.405 6
 0 -11 5 2897.68 161.033 39
 0 -11 5 2924.32 170.214 37
 0 -11 5 2746.98 157.491 42
 0 -11 5 2731.57 142.221 27
 0 -11 -5 2794.67 154.264 26
 0 -11 5 2510.16 151.55 35
 0 -11 5 2780.12 164.404 33
 0 -11 5 2547.01 152.487 36
 0 -11 5 2835.42 143.88 30
 0 -11 -6 1031.85 103.787 21
 0 -11 6 687.494 79.4711 25
 0 -11 6 943.121 89.6877 24
 0 -11 6 689.853 103.658 12
 0 -11 -6 689.807 107.184 8
 0 11 6 648.109 76.2549 15
 0 -11 6 739.157 107.036 6
 0 11 6 607.8 104.156 11
 0 -11 6 663.409 80.5336 13
 0 -11 6 707.526 103.437 5
 0 -11 6 813.741 95.2992 37
 0 -11 6 614.021 80.831 39
 0 -11 6 712.654 83.9294 38
 0 -11 6 872.184 94.4917 42
 0 -11 6 817.311 91.2796 36
 0 -11 6 785.136 89.699 35
 0 -11 6 676.595 89.6456 33
 0 -11 6 687.959 84.7461 29
 0 -11 6 1166.66 94.9424 30
 0 -11 6 719.701 77.6559 27
 0 -11 -6 780.698 87.1684 26
 0 -11 7 568.616 72.9677 25
 0 -11 -7 621.246 83.2951 21
 0 -11 7 601.649 77.3557 13
 0 11 7 600.155 77.6033 15
 0 -11 7 622.549 86.144 37
 0 -11 7 733.78 88.9812 38
 0 11 7 659.248 91.4287 40
 0 -11 7 548.749 77.3549 39
 0 -11 7 579.558 78.4351 42
 0 -11 7 556.739 76.4423 36
 0 -11 7 513.024 65.2362 27
 0 -11 7 637.604 74.417 30
 0 -11 7 715.744 92.8403 33
 0 -11 7 590.792 83.7066 35
 0 -11 -7 570.369 76.605 26
 0 -11 7 644.266 83.1603 29
 0 -11 8 269.262 52.8305 25
 0 -11 -8 590.386 79.2495 21
 0 11 8 657.945 83.309 15
 0 -11 8 303.61 60.3999 13
 0 -11 8 301.952 65.2283 37
 0 -11 8 389.263 68.014 38
 0 -11 8 213.485 56.557 42
 0 11 8 303.403 68.7317 40
 0 -11 8 520.687 76.4217 39
 0 -11 8 276.921 52.3319 30
 0 -11 -8 372.323 63.1002 26
 0 -11 8 263.655 58.6096 29
 0 -11 8 529.66 83.0245 33
 0 -11 8 227.626 50.3378 36
 0 -11 8 277.701 63.5927 35
 0 -11 9 2111 118.085 25
 0 -11 9 1660.19 114.989 20
 0 -11 -9 1788.05 121.745 21
 0 -11 9 1651 119.293 13
 0 11 9 1683.73 121.796 15
 0 -11 9 1726.23 128.464 38
 0 -11 9 1749.04 129.91 37
 0 11 9 1743.28 130.256 40
 0 -11 9 1716.96 120.647 42
 0 -11 9 1654.09 117.54 39
 0 -11 9 1871.89 134.074 33
 0 -11 -9 1596.72 122.388 28
 0 -11 -9 1701.78 125.719 31
 0 -11 9 1623.13 126.04 29
 0 -11 9 1609.86 123.892 35
 0 -11 10 342.781 50.6406 16
 0 -11 10 255.324 46.1085 20
 0 -11 -10 383.56 52.9694 21
 0 -11 10 301.065 53.2152 13
 0 11 10 362.63 58.1312 15
 0 11 10 378.996 59.4961 40
 0 -11 10 345.521 60.095 38
 0 -11 10 269.799 47.5295 39
 0 -11 -10 497.315 66.6961 28
 0 -11 10 302.121 54.1915 35
 0 -11 10 374.846 61.3643 29
 0 -11 -10 486.097 66.317 31
 0 -11 11 1051.04 70.4284 20
 0 -11 11 1102.69 71.6146 16
 0 -11 11 1304.3 83.6462 13
 0 11 11 1043.97 75.8051 15
 0 -11 11 1169.62 84.1573 38
 0 11 11 1033.4 75.7198 40
 0 -11 -11 1070.54 78.1179 28
 0 -11 -11 1199.27 82.3419 31
 0 -11 11 1209.35 85.9774 29
 0 -12 0 5103.38 250.1 10
 0 -12 1 1980.75 158.271 10
 0 -12 -1 2092.78 160.091 10
 0 -12 2 48673.2 725.696 5
 0 -12 -2 50855.3 780.204 10
 0 -12 2 48124.9 752.513 10
 0 12 2 48904.2 742.108 11
 0 -12 -3 50048.2 667.179 21
 0 -12 3 48664.9 614.175 24
 0 -12 -3 49204.8 607.572 22
 0 -12 3 47642.1 583.457 25
 0 -12 3 49894.1 760.298 10
 0 -12 3 47495.1 754.434 5
 0 -12 -3 49465.3 770.855 10
 0 -12 3 50414.7 787.152 12
 0 12 3 47124.7 768.215 11
 0 -12 3 44928.9 573.656 43
 0 -12 3 45075.6 619.998 37
 0 -12 3 46861 632.568 39
 0 -12 3 48132.1 651.509 42
 0 -12 3 47508.6 591.135 27
 0 -12 3 42985.3 624.456 36
 0 -12 3 47757.1 643.358 33
 0 -12 -3 47776.4 619.934 26
 0 -12 -4 11955.2 300.428 22
 0 -12 -4 11732.7 335.992 21
 0 -12 4 12231.5 312.719 24
 0 -12 4 12348 308.629 25
 0 -12 4 12760.8 411.426 12
 0 12 4 11861.4 407.154 11
 0 -12 4 12020.5 397.289 5
 0 -12 4 10898.9 277.577 43
 0 -12 4 12451.8 333.966 39
 0 -12 4 11699.1 326.365 42
 0 -12 4 11330.3 324.433 37
 0 -12 4 11944.4 292.292 30
 0 -12 4 10973 317.374 36
 0 -12 4 11613.4 330.185 33
 0 -12 4 11829.9 300.92 27
 0 -12 -4 11821.9 315.689 26
 0 -12 5 41788 585.035 24
 0 -12 -5 42631.1 648.129 21
 0 -12 -5 42338.6 558.004 22
 0 -12 5 41570.4 581.632 25
 0 -12 -5 40098.3 757.288 8
 0 -12 5 43635.8 767.48 6
 0 -12 5 38566 552.138 13
 0 12 5 39777.2 779.523 11
 0 -12 5 44019.9 785.646 12
 0 -12 5 40537.3 753.058 5
 0 -12 5 40984.5 617.382 42
 0 -12 5 41220.1 616.622 39
 0 -12 5 41198.2 639.291 37
 0 -12 5 40327.4 539.081 30
 0 -12 -5 41658.5 605.249 26
 0 -12 5 38572.9 597.369 36
 0 -12 5 37745.5 579.118 35
 0 -12 5 41222.4 639.862 33
 0 -12 5 40644.4 562.46 27
 0 -12 6 11317 305.171 24
 0 -12 -6 11379.3 338.811 21
 0 -12 6 10682.3 293.73 25
 0 -12 6 10709.2 299.313 13
 0 -12 6 10817.5 319.906 39
 0 -12 6 10727.8 316.317 42
 0 -12 6 11308.5 344.439 37
 0 -12 6 10500.2 282.258 27
 0 -12 6 10231.7 302.46 29
 0 -12 -6 11287.1 319.681 26
 0 -12 6 11490.1 290.784 30
 0 -12 6 10189 311.8 35
 0 -12 6 10957.9 339.081 33
 0 -12 6 10481.7 309.185 36
 0 -12 7 47524.8 611.855 25
 0 -12 -7 48884.7 689.777 21
 0 12 7 46831.1 622.356 15
 0 -12 7 46524.5 626.719 13
 0 -12 7 46495.2 654.33 42
 0 12 7 49217.4 712.078 40
 0 -12 7 47928 663.319 39
 0 -12 7 45340.3 637.451 38
 0 -12 7 49458.8 715.211 37
 0 -12 7 45701.6 627.907 36
 0 -12 7 47347.4 573.827 27
 0 -12 7 45809.1 649.192 29
 0 -12 7 49324.3 591.013 30
 0 -12 7 49438.4 712.745 33
 0 -12 7 45481 655.599 35
 0 -12 -7 48118.2 644.528 26
 0 -12 8 24976.6 419.062 25
 0 -12 -8 24607 462.026 21
 0 12 8 25088.7 450.195 15
 0 -12 8 24852.4 449.228 13
 0 -12 8 24432.1 455.26 42
 0 12 8 24465.9 488.009 40
 0 -12 8 24619.4 456.332 39
 0 -12 8 27446.6 516.83 37
 0 -12 8 24243.8 456.855 38
 0 -12 8 24671.1 473.754 35
 0 -12 -8 23808.5 460.721 28
 0 -12 8 24324.2 467.721 29
 0 -12 8 26710 511.938 33
 0 -12 -8 23843.9 461.653 31
 0 -12 8 26387.1 425.682 30
 0 -12 -8 24820.7 443.399 26
 0 -12 -9 7224.37 230.365 21
 0 -12 9 7945.7 219.505 25
 0 -12 9 7213.33 229.845 13
 0 12 9 7319.12 229.431 15
 0 -12 9 7068.98 227.654 42
 0 -12 9 7296.5 240.699 38
 0 12 9 7280.51 248.105 40
 0 -12 9 7374.82 230.487 39
 0 -12 -9 7232.98 239.195 28
 0 -12 -9 7189.3 238.6 31
 0 -12 9 7279.02 242.851 35
 0 -12 9 7509.48 244.341 29
 0 -12 -10 5026.38 163.244 21
 0 12 10 5044.32 170.366 15
 0 -12 10 5439.09 177.892 13
 0 12 10 4978.81 180.953 40
 0 -12 10 5253.15 166.76 39
 0 -12 10 5357.59 185.828 38
 0 -12 -10 5107.31 179.643 31
 0 -12 -10 5129.6 179.907 28
 0 -12 10 5367.39 187.847 29
 0 -12 10 5018.81 181.252 35
 0 -12 -11 12394.6 229.509 31
 0 -12 -11 12494 229.5 28
 0 -13 0 48.5407 30.762 21
 0 -13 0 25.2571 29.1814 24
 0 -13 0 25.181 33.6454 22
 0 -13 0 15.8988 41.6773 10
 0 -13 0 -11.3863 38.4879 43
 0 -13 0 36.6488 32.1486 27
 0 -13 -1 727.345 81.2996 24
 0 -13 1 638.51 77.6556 24
 0 -13 1 607.581 72.0918 21
 0 -13 -1 823.222 86.2401 22
 0 -13 1 582.631 74.3445 22
 0 -13 -1 699.17 82.4105 21
 0 -13 -1 836.165 109.84 10
 0 -13 1 803.088 110.816 10
 0 -13 1 601.272 75.4269 43
 0 -13 1 580.366 79.7622 42
 0 -13 -1 716.766 81.1891 43
 0 -13 -1 627.421 72.9052 26
 0 -13 1 581.645 69.4732 27
 0 -13 -1 663.05 70.8506 27
 0 -13 -2 2091.11 131.792 22
 0 -13 2 1764.23 110.923 25
 0 -13 -2 2111.59 139.017 21
 0 -13 2 2208.09 138.608 24
 0 -13 2 2038.97 128.521 22
 0 -13 2 2270.55 174.715 10
 0 -13 -2 2282.98 176.52 10
 0 -13 2 2007.31 141.071 42
 0 -13 2 1888.24 127.161 43
 0 -13 -2 2168.34 135.087 43
 0 -13 2 1907.91 120.379 30
 0 -13 -2 2098.48 132.238 26
 0 -13 2 1979.18 124.493 27
 0 -13 2 1859.91 136.33 36
 0 -13 3 3019.18 161.34 24
 0 -13 3 2804.55 147.57 22
 0 -13 -3 2847.44 154.116 22
 0 -13 3 2791.18 148.23 25
 0 -13 -3 2719.31 162.989 21
 0 -13 3 2735.84 187.902 5
 0 -13 3 2935.44 196.707 10
 0 13 3 2808.52 194.241 11
 0 -13 -3 3034.56 202.847 10
 0 -13 3 2672.59 148.583 43
 0 -13 3 2947.33 171.253 42
 0 -13 -3 2668.36 145.63 43
 0 -13 3 2639.76 142.722 44
 0 -13 3 2805.95 161.334 37
 0 -13 3 2709.1 163.531 36
 0 -13 3 2703.83 144.16 30
 0 -13 -3 2625.41 151.863 26
 0 -13 3 2743.61 147.991 27
 0 -13 -4 2347.99 155.196 21
 0 -13 4 2568.29 147.398 25
 0 -13 -4 2558.09 144.355 22
 0 -13 4 2672.36 152.499 24
 0 -13 4 2586.83 188.644 5
 0 13 4 2354.23 186.662 11
 0 -13 4 2604.16 161.362 42
 0 -13 4 2320.5 153.288 37
 0 -13 4 2697.01 165.59 39
 0 -13 4 2635.3 142.696 43
 0 -13 4 2445.39 141.986 27
 0 -13 -4 2318.23 146.157 26
 0 -13 4 2589.28 160.416 36
 0 -13 4 2813.81 144.388 30
 0 -13 5 2530.07 146.027 25
 0 -13 -5 2397.16 159.42 21
 0 -13 5 2678.25 151.051 24
 0 -13 -5 2601.14 142.536 22
 0 -13 5 2602.92 167.214 37
 0 -13 5 2648.81 164.538 39
 0 -13 5 2661.41 163.147 42
 0 -13 5 2649.21 167.496 33
 0 -13 5 2896.53 146.934 30
 0 -13 -5 2586.77 156.078 26
 0 -13 5 2660.17 147.012 27
 0 -13 5 2566.99 156.894 36
 0 -13 -6 7750.03 276.972 21
 0 -13 6 7305.72 247.568 24
 0 -13 6 7229.27 243.635 25
 0 -13 6 7032.89 239.401 13
 0 -13 6 7288.75 266.2 39
 0 -13 6 6685.94 249.841 42
 0 -13 6 6903.28 269.198 37
 0 -13 6 7530 280.195 33
 0 -13 6 6905.51 250.06 35
 0 -13 6 7070.42 233.107 27
 0 -13 -6 7489.63 259.513 26
 0 -13 6 6520.34 241.1 36
 0 -13 6 7024.18 225.694 30
 0 -13 7 2497.86 140.427 25
 0 -13 -7 2684.75 161.043 21
 0 -13 7 2467.26 142.27 13
 0 13 7 2611.9 141.084 15
 0 13 7 2609.62 165.333 40
 0 -13 7 2733.09 161.047 39
 0 -13 7 2295.55 145.698 42
 0 -13 7 2896.56 174.459 37
 0 -13 7 2345.93 146.885 35
 0 -13 7 2308.97 141.063 29
 0 -13 -7 2637.9 151.106 26
 0 -13 7 2677.75 136.539 30
 0 -13 -7 2533.59 150.898 28
 0 -13 7 2437.92 131.814 27
 0 -13 -7 2382.6 147.047 31
 0 -13 -8 2373.2 140.401 21
 0 -13 8 2620.64 135.386 25
 0 -13 8 2130.23 126.576 13
 0 13 8 2329.69 128.886 15
 0 13 8 2256.34 145.709 40
 0 -13 8 2213.66 132.48 38
 0 -13 8 1934.73 126.891 42
 0 -13 8 2558.51 146.91 39
 0 -13 8 2357.28 152.128 37
 0 -13 -8 2192.44 135.492 31
 0 -13 8 2205.74 132.403 29
 0 -13 -8 2214.44 136.617 28
 0 -13 8 2070.94 131.867 35
 0 -13 -9 4802.27 176.24 21
 0 13 9 4798.59 168.163 15
 0 -13 9 4918.79 174.339 13
 0 13 9 4900.2 191.219 40
 0 -13 9 4688.04 174.431 42
 0 -13 9 4949.82 181.15 38
 0 -13 -9 4788.73 181.065 28
 0 -13 9 4577.5 177.443 35
 0 -13 -9 4891.79 183.537 31
 0 -13 9 4647.32 177.308 29
 0 13 10 479.474 49.2012 15
 0 -13 -10 481.548 47.8189 21
 0 13 10 481.664 54.6393 40
 0 -13 -10 523.347 55.9739 31
 0 -13 -10 529.91 55.9981 28
 0 -14 0 42119.5 593.805 22
 0 -14 0 43227.1 613.206 21
 0 -14 0 43149 605.732 24
 0 -14 0 43795.6 795.356 10
 0 -14 0 41947 656.51 42
 0 -14 0 43987.8 624.081 43
 0 -14 0 43533.4 558.935 27
 0 -14 -1 28824.6 497.223 22
 0 -14 1 27090.9 469.476 21
 0 -14 1 28608.6 488.216 22
 0 -14 -1 31160.7 509.364 24
 0 -14 -1 30792.3 532.18 21
 0 -14 1 28975.1 496.671 24
 0 -14 1 29121.1 646.473 10
 0 -14 -1 30623.3 666.921 10
 0 -14 1 27850.2 532.766 42
 0 -14 -1 30162.6 510.663 43
 0 -14 1 28265 500.152 43
 0 -14 -1 29896.9 450.222 27
 0 -14 1 29069.8 470.175 27
 0 -14 -1 29102.5 474.859 26
 0 -14 2 49230 633.448 22
 0 -14 -2 51600 659.313 22
 0 -14 -2 51472.2 699.043 21
 0 -14 2 50675.3 656.971 24
 0 -14 2 50523.1 601.114 25
 0 -14 2 51556.6 849.946 10
 0 -14 -2 52396.9 867.574 10
 0 -14 2 45607.8 610.199 44
 0 -14 2 49947.4 713.111 42
 0 -14 -2 49623.8 648.013 43
 0 -14 2 48703.5 645.923 43
 0 -14 2 46694.5 691.37 36
 0 -14 -2 49913.1 644.029 26
 0 -14 2 50349.1 625.976 27
 0 -14 -3 28512.8 486.248 22
 0 -14 -3 26839.3 513.987 21
 0 -14 3 27749.8 459.864 25
 0 -14 3 28024.4 487.184 24
 0 -14 3 26726.8 455.516 22
 0 -14 3 27064 494.787 37
 0 -14 3 25774.2 451.221 44
 0 -14 3 26518.9 515.558 42
 0 -14 -3 27381.5 470.803 43
 0 -14 3 26520.3 463.374 43
 0 -14 3 27443.3 521.352 36
 0 -14 3 27083.6 446.57 30
 0 -14 -3 26916.7 481.547 26
 0 -14 3 27863.1 470.43 27
 0 -14 -4 206.321 52.0686 26
 0 -14 -4 27.6827 38.5798 22
 0 -14 4 11.5465 34.8436 25
 0 -14 4 224.081 53.9282 24
 0 -14 -4 62.609 44.7764 21
 0 -14 4 136.161 49.062 42
 0 -14 4 42.1508 32.1303 43
 0 -14 4 69.3227 40.0252 37
 0 -14 4 59.3626 31.7705 30
 0 -14 4 153.74 48.4116 36
 0 -14 -5 16214.5 399.629 21
 0 -14 5 16987.6 374.912 24
 0 -14 5 15860.1 352.051 25
 0 -14 -5 16629 353.769 22
 0 -14 5 15470.9 382.269 42
 0 -14 5 16052.7 403.722 37
 0 -14 5 14802.7 367.734 36
 0 -14 5 16547.8 344.177 30
 0 -14 5 15695.3 350.652 27
 0 -14 -5 16025.9 376.754 26
 0 -14 -6 3452.11 183.054 21
 0 -14 6 3283.21 160.38 25
 0 -14 6 3085.78 168.343 42
 0 -14 6 3320.44 184.512 37
 0 -14 -6 3242.44 168.705 26
 0 -14 6 3080 153.458 27
 0 -14 6 3168.82 147.928 30
 0 -14 -6 3186.77 161.122 31
 0 -14 -6 3252.27 162.974 28
 0 -14 7 18946.3 361.815 25
 0 -14 -7 18502.7 395.998 21
 0 14 7 18722.6 413.861 40
 0 -14 7 17934.6 380.719 42
 0 -14 7 19522.4 429.047 37
 0 -14 7 18731.4 336.898 30
 0 -14 -7 17722.5 367.932 31
 0 -14 7 18373.4 336.478 27
 0 -14 -7 18503.8 380.563 26
 0 -14 7 17531.2 365.721 35
 0 -14 -7 17566.9 365.415 28
 0 -14 -8 30.1772 29.1116 21
 0 -14 8 35.7559 31.9093 42
 0 14 8 31.1022 37.1028 40
 0 -14 -8 59.0271 34.0291 31
 0 -14 8 67.1151 31.7462 35
 0 -14 -8 50.6491 32.7897 28
 0 -14 -9 14644.8 276.039 21
 0 14 9 13820.7 242.51 15
 0 14 9 13521.7 287.713 40
 0 -14 9 13675.5 269.126 42
 0 -14 -9 13944.7 276.259 31
 0 -14 9 13821.7 272.463 35
 0 -14 -9 14059.5 276.617 28
 0 -15 0 -12.4921 35.465 21
 0 -15 0 19.7703 35.0188 22
 0 -15 0 100.601 37.8388 24
 0 -15 0 -13.2597 40.2038 43
 0 -15 0 -20.5183 48.3746 42
 0 -15 0 83.9416 49.3824 27
 0 -15 -1 17398.3 379.506 24
 0 -15 -1 16991.7 384.74 22
 0 -15 1 16654.4 374.977 24
 0 -15 1 16636.6 375.59 22
 0 -15 -1 17535.6 402.488 21
 0 -15 -1 16904.4 384.566 43
 0 -15 1 16581.3 384.634 43
 0 -15 1 16465.3 416.755 42
 0 -15 1 15888.2 407.491 36
 0 -15 1 16909.7 361.975 27
 0 -15 -2 163.673 51.3276 22
 0 -15 2 141.615 46.2962 24
 0 -15 2 152.636 44.3881 22
 0 -15 -2 191.231 53.5565 21
 0 -15 -2 151.789 46.0806 26
 0 -15 -2 115.537 39.9643 43
 0 -15 2 132.7 42.0049 44
 0 -15 2 133.26 46.8699 43
 0 -15 2 315.277 66.6751 42
 0 -15 2 206.689 56.2754 27
 0 -15 2 166.67 52.048 36
 0 -15 3 15386.4 344.575 22
 0 -15 -3 16318 398.94 21
 0 -15 3 16250 372.359 24
 0 -15 -3 16327.1 370.241 22
 0 -15 3 16275 342.69 25
 0 -15 3 16046.8 376.262 37
 0 -15 -3 16413.3 357.779 43
 0 -15 3 15301.8 394.136 42
 0 -15 3 15087.4 344.616 44
 0 -15 3 15127.9 352.905 43
 0 -15 3 16234.1 362.739 27
 0 -15 3 14608.8 376.828 36
 0 -15 -3 15555.8 365.845 26
 0 -15 -4 1306.35 105.601 22
 0 -15 4 1426.87 113.324 24
 0 -15 4 1423.71 108.356 25
 0 -15 -4 1536.01 126.223 21
 0 -15 4 1305.77 113.849 37
 0 -15 4 1253.43 114.172 42
 0 -15 4 1244.14 99.6899 43
 0 -15 4 1176.53 108.185 36
 0 -15 -4 1386.07 113.949 26
 0 -15 4 1264.6 96.3037 30
 0 -15 4 1325.3 111.025 27
 0 -15 5 4266.64 181.669 25
 0 -15 -5 3690.08 164.359 22
 0 -15 -5 3616.55 185.969 21
 0 -15 5 4401.35 187.75 24
 0 -15 5 4002.27 195.903 37
 0 -15 5 4171.04 195.615 42
 0 -15 5 3990.02 162.636 30
 0 -15 -5 3748.46 180.971 26
 0 -15 5 4025 175.855 27
 0 -15 -6 813.779 89.8329 21
 0 -15 6 1036.31 100.912 25
 0 15 6 665.456 85.5318 40
 0 -15 6 683.98 81.667 42
 0 -15 6 1120.31 96.0159 27
 0 -15 -6 731.139 82.3106 26
 0 -15 6 663.46 65.3772 30
 0 -15 -7 113.762 41.2442 21
 0 -15 7 75.5718 38.2218 42
 0 15 7 139.486 47.8253 40
 0 -15 7 82.4639 29.9413 30
 0 -15 -7 101.488 33.6979 31
 0 -15 -7 88.7922 32.9058 28
 0 -15 -8 241.907 43.5141 21
 0 -15 8 108.101 34.6823 42
 0 15 8 232.883 47.0499 40
 0 -15 -8 217.404 40.1231 31
 0 -15 -8 230.997 39.7962 28
 0 15 9 9717.32 213.568 40
 0 -15 9 9690.05 199.088 42
 0 -16 0 78732.2 820.441 21
 0 -16 0 78080.9 785.101 24
 0 -16 0 76372.4 804.218 22
 0 -16 0 77065.6 901.334 42
 0 -16 0 77214.7 809.387 43
 0 -16 -1 507.627 72.969 21
 0 -16 1 602.651 76.7918 22
 0 -16 1 746.696 82.1706 24
 0 -16 -1 510.943 72.7097 22
 0 -16 1 664.647 91.0513 42
 0 -16 -1 454.746 78.7604 42
 0 -16 1 670.124 81.5272 44
 0 -16 1 727.374 85.183 43
 0 -16 -1 587.24 76.4583 43
 0 -16 1 966.264 101.056 27
 0 -16 1 606.048 83.8803 36
 0 -16 -2 308.508 60.083 22
 0 -16 2 119.188 42.1172 22
 0 -16 2 169.649 43.9408 24
 0 -16 -2 229.542 57.0368 21
 0 -16 2 212.716 51.1152 43
 0 -16 -2 105.624 50.9116 42
 0 -16 2 185.346 57.7635 42
 0 -16 -2 169.446 47.5646 43
 0 -16 2 150.605 45.4702 44
 0 -16 -2 358.067 60.1486 26
 0 -16 2 170.893 49.893 36
 0 -16 3 17383.2 337.878 25
 0 -16 3 15704.2 334.348 22
 0 -16 -3 17224.3 370.492 22
 0 -16 -3 16181.5 382.892 21
 0 -16 3 17255.8 368.881 24
 0 -16 3 16099.8 351.742 43
 0 -16 3 16524.7 397.582 42
 0 -16 3 16305.9 350.803 44
 0 -16 -3 16657.5 348.709 43
 0 -16 3 17250.6 361.988 27
 0 -16 -3 16252.5 359.805 26
 0 -16 3 15634.8 375.522 36
 0 -16 -4 10606.9 307.822 21
 0 -16 -4 10713.4 279.744 22
 0 -16 4 10783.7 286.407 24
 0 -16 4 11076.6 275.154 25
 0 -16 4 10185.1 263.97 43
 0 -16 4 10255.8 304.802 42
 0 -16 4 10973.6 285.727 27
 0 -16 -4 10645.2 289.533 26
 0 -16 -5 1962.89 113.957 22
 0 -16 5 2878.36 144.613 25
 0 -16 -5 1828.9 126.544 21
 0 -16 5 1919.16 127.773 42
 0 -16 -5 1812.85 119.407 26
 0 -16 5 2739.46 142.641 27
 0 -16 -6 2596.28 140.004 21
 0 16 6 2688.6 146.661 40
 0 -16 6 2547.32 137.421 42
 0 -16 -6 2615.2 136.004 26
 0 -16 -7 12076 269.093 21
 0 -16 7 11931.1 263.62 42
 0 16 7 11526.7 273.758 40
 0 -16 -8 3052.05 116.447 21
 0 -16 8 3006.09 115.948 42
 0 16 8 2844.83 120.109 40
 0 -17 0 37.6315 31.2327 24
 0 -17 0 78.1373 39.8228 22
 0 -17 0 30.8052 29.6686 21
 0 -17 0 2.96932 34.6225 44
 0 -17 0 33.3095 38.8927 43
 0 -17 0 35.3969 43.0069 42
 0 -17 0 81.9857 38.6713 36
 0 -17 -1 597.638 75.223 22
 0 -17 1 630.143 70.8982 24
 0 -17 -1 539.632 70.9795 21
 0 -17 1 595.523 73.2541 22
 0 -17 1 503.572 63.392 17
 0 -17 -1 524.65 70.3406 43
 0 -17 1 696.46 79.6609 44
 0 -17 1 653.783 86.9409 42
 0 -17 -1 479.263 70.0636 44
 0 -17 -1 475.856 80.05 42
 0 -17 1 576.195 72.2599 43
 0 -17 1 614.636 80.2225 36
 0 -17 -2 2645.6 144.123 22
 0 -17 2 2895.29 144.802 24
 0 -17 2 2595.67 136.508 22
 0 -17 -2 2572.45 147.181 21
 0 -17 2 2592.5 141.498 44
 0 -17 2 2801.06 163.538 42
 0 -17 -2 2587.5 160.747 42
 0 -17 -2 2694.82 138.405 43
 0 -17 2 2648.43 143.001 43
 0 -17 2 2557.51 147.984 36
 0 -17 -2 2609.48 134.075 26
 0 -17 3 18.3792 26.9641 22
 0 -17 -3 63.9222 34.4796 26
 0 -17 -3 8.69822 31.6531 21
 0 -17 -3 -8.96781 36.7122 22
 0 -17 3 108.547 38.287 24
 0 -17 -3 1.79425 40.4079 42
 0 -17 3 28.1833 29.482 44
 0 -17 -3 31.2747 25.0378 43
 0 -17 3 59.5239 33.7406 43
 0 -17 3 14.2673 36.7877 42
 0 -17 -4 5821.81 211.578 21
 0 -17 -4 5896.46 194.71 22
 0 -17 4 6415.15 206.592 24
 0 -17 4 5877.65 184.841 43
 0 -17 4 5760.51 213.558 42
 0 -17 -4 5665.36 196.616 26
 0 -17 -5 786.844 67.6639 22
 0 -17 -5 702.259 74.2638 21
 0 -17 5 771.599 77.5842 42
 0 17 5 846.926 81.2924 40
 0 -17 -5 696.262 64.0275 44
 0 -17 -5 713.958 70.9878 26
 0 -17 -6 1923.05 108.247 21
 0 -17 6 1979.39 108.467 42
 0 17 6 1964.13 111.424 40
 0 -17 -7 17.8747 20.1215 21
 0 -17 7 35.3482 23.1019 42
 0 17 7 24.0807 22.5975 40
 0 -18 0 6456.71 208.758 22
 0 -18 0 6483.89 200.909 17
 0 -18 0 6413.21 233.317 42
 0 -18 0 6571.43 217.209 44
 0 -18 0 6679.4 213.035 43
 0 -18 0 5869.57 212.459 36
 0 -18 1 13676.7 282.185 24
 0 -18 -1 12550.4 283.047 17
 0 -18 -1 13082.4 296.39 22
 0 -18 -1 12889.3 293.645 21
 0 -18 1 12994 288.398 22
 0 -18 1 12867.9 269.749 17
 0 -18 -1 13624.9 296.958 43
 0 -18 1 12882.5 291.074 43
 0 -18 -1 12659.3 297.267 44
 0 -18 1 12994.3 298.022 44
 0 -18 -1 13263.4 333.334 42
 0 -18 1 13531.5 333.28 42
 0 -18 -1 11936.7 304.567 36
 0 -18 1 12242.2 296.091 36
 0 -18 2 2670.03 126.389 22
 0 -18 2 2916.51 131.684 24
 0 -18 -2 2736.38 134.585 22
 0 -18 -2 2860.39 141.03 21
 0 -18 2 2782.98 150.097 42
 0 -18 2 2725.76 133.074 43
 0 -18 -2 2645.62 124.148 43
 0 -18 2 2657.25 130.851 44
 0 -18 -2 2590.36 146.445 42
 0 -18 -2 2570.51 132.185 44
 0 -18 -2 2465.8 138.464 36
 0 -18 -3 2363.75 125.704 21
 0 -18 3 2177.88 105.543 22
 0 -18 -3 2241.93 117.774 22
 0 -18 3 2375.55 118.577 24
 0 -18 -3 2219.11 118.211 44
 0 -18 -3 2297.12 134.067 42
 0 -18 3 2082.74 108.007 44
 0 -18 3 2069.06 124.96 42
 0 -18 -3 2190.75 105.148 43
 0 -18 3 2089.22 110.388 43
 0 -18 -3 2289.65 113.292 26
 0 -18 -4 22868.6 367.528 21
 0 -18 -4 23509.8 344.203 22
 0 -18 4 22753.2 321.202 43
 0 -18 4 23103.6 379.701 42
 0 -18 -4 22059.3 337.104 44
 0 -18 -4 22247.7 385.005 42
 0 18 4 22829.3 367.65 40
 0 -18 -5 38.6899 26.3898 21
 0 -18 5 47.6667 29.0255 42
 0 18 5 27.7302 23.5481 40
 0 -18 -5 62.0648 29.8719 42
 0 -18 -5 27.644 19.4012 44
 0 -18 -6 5339.63 148.028 21
 0 -18 -6 5106.19 150.05 42
 0 -19 0 36.5275 27.1717 22
 0 -19 0 12.5007 21.561 17
 0 -19 0 99.6911 33.4837 44
 0 -19 0 43.6914 27.5924 43
 0 -19 0 101.291 36.4257 42
 0 -19 -1 704.726 62.5498 17
 0 -19 -1 831.837 69.8782 22
 0 -19 1 870.483 68.6709 22
 0 -19 1 978.516 83.0296 42
 0 -19 1 942.889 74.2315 44
 0 -19 -1 803.69 70.1807 44
 0 -19 -1 818.931 66.1308 43
 0 -19 1 870.207 70.4743 43
 0 -19 -1 655.025 69.0172 42
 0 -19 2 6036.23 163.794 22
 0 -19 -2 5814.53 170.464 21
 0 -19 -2 5901.61 170.753 17
 0 -19 -2 6147 176.593 22
 0 -19 2 6295.36 176.234 43
 0 -19 -2 6121.06 178.595 44
 0 -19 -2 6130.65 162.374 43
 0 -19 -2 6276.21 197.696 42
 0 -19 2 6295.22 172.991 44
 0 -19 2 6356.6 196.378 42
 0 -19 -3 20.3344 23.7179 17
 0 -19 -3 36.5184 25.0236 22
 0 -19 -3 26.8638 22.5886 21
 0 -19 3 10.8022 19.3661 44
 0 -19 -3 28.8809 23.3027 44
 0 -19 -3 54.6434 28.4567 42
 0 -19 3 24.3271 20.5561 43
 0 -19 3 41.5205 27.2152 42
 0 19 3 12.2996 20.7387 40
 0 -19 -3 24.4772 22.7735 36
 0 -19 -4 796.301 59.9148 21
 0 -19 -4 758.233 57.4815 17
 0 -19 4 729.146 60.5659 42
 0 -19 -4 755.239 63.2185 42
 0 -20 0 4990.11 149.396 42
 -1 0 14 21024.9 303.019 45
 -1 0 14 21177.6 318.386 34
 -1 0 13 57.1001 29.1607 13
 -1 0 13 40.1384 33.7762 45
 -1 0 13 49.2471 38.5873 34
 -1 0 12 59031.3 661.297 16
 -1 0 12 58375.5 680.806 13
 -1 0 12 56652.6 746.099 45
 -1 0 12 59194.9 767.328 34
 -1 0 11 66.3717 41.4714 20
 -1 0 11 110.322 42.8185 16
 -1 0 11 134.489 49.1057 13
 -1 0 11 39.1888 36.6471 39
 -1 0 11 149.189 60.1777 34
 -1 0 10 11526.2 316.637 16
 -1 0 10 12213.3 329.677 20
 -1 0 10 11941.9 328.358 13
 -1 0 10 12499 429.663 6
 -1 0 10 11469.5 340.691 40
 -1 0 10 10907.4 317.439 39
 -1 0 10 11305.9 349.706 34
 -1 0 9 -11.0645 44.896 6
 -1 0 8 281.205 55.837 12
 -1 0 8 414.994 74.0919 6
 1 0 -7 70.8037 29.9779 8
 -1 0 7 74.3995 34.6128 12
 -1 0 7 75.1604 39.2211 6
 1 0 -6 60464.1 593.589 8
 -1 0 6 60511.1 631.571 12
 1 0 -5 71.7572 28.8925 47
 -1 0 5 32.3651 27.25 47
 -1 0 5 2.4385 21.8487 12
 1 0 -5 59.6654 25.3239 8
 -1 0 5 29.6166 20.2898 6
 1 0 -4 12565.3 281.163 47
 -1 0 4 12576.9 277.052 47
 -1 0 4 12578.4 219 6
 -1 0 4 12564.4 214.493 5
 1 0 -4 12466.1 294.987 4
 1 0 -4 12470.8 210.698 8
 -1 0 4 12789.6 299.016 1
 1 0 -4 12313.4 278.25 1
 -1 0 4 12993.5 206.715 11
 -1 0 3 42.9977 22.3679 47
 1 0 -3 25.7311 19.2496 47
 -1 0 3 22.3509 8.26093 3
 1 0 -3 31.7854 18.8498 1
 -1 0 2 322745 1007.89 47
 1 0 -2 312567 979.063 47
 -1 0 2 325891 1050.59 4
 1 0 -2 307397 983.371 1
 1 0 -1 385.15 26.8101 48
 -1 0 1 427.974 31.6926 47
 -1 0 1 391.49 28.8539 4
 1 0 0 407.087 28.2458 48
 -1 0 0 406.495 26.2003 4
 -1 0 -1 144.116 22.1659 47
 -1 0 -1 191.178 27.4222 48
 1 0 1 165.003 25.2524 2
 -1 0 -1 189.017 25.8174 2
 -1 0 -2 170867 889.392 48
 -1 0 -2 163856 829.158 47
 1 0 2 167986 810.998 47
 -1 0 -2 180207 866.346 2
 1 0 2 163733 862.217 2
 1 0 2 153931 824.641 1
 -1 0 -2 180862 691.844 8
 -1 0 -3 89.1896 27.7006 48
 -1 0 -3 54.5441 25.56 47
 1 0 3 110.611 26.4178 7
 -1 0 -3 146.128 35.705 2
 1 0 3 25.7343 22.821 1
 -1 0 -3 39.8632 22.0849 8
 1 0 3 98.0511 21.3397 5
 1 0 3 38.4598 17.2665 12
 1 0 4 18113.2 363.662 47
 -1 0 -4 17252.4 386.183 48
 -1 0 -4 16939 369.256 47
 1 0 4 17783.2 253.283 12
 1 0 4 17790.8 303.972 7
 -1 0 -4 18760.1 387.568 2
 -1 0 -4 17209.3 290.884 8
 1 0 4 17306.2 256.294 5
 1 0 4 16234.5 238.941 11
 -1 0 -5 183.623 41.0541 8
 1 0 5 159.654 30.7807 12
 1 0 5 127.465 28.4745 5
 1 0 6 33330.5 529.832 6
 1 0 6 33987.5 458.287 5
 -1 0 -7 69.875 36.5333 8
 1 0 7 112.327 54.0762 6
 1 0 8 221.571 66.2261 6
 1 0 9 91.8843 36.8839 20
 1 0 9 68.0562 36.7795 16
 1 0 9 61.2073 39.7877 38
 1 0 9 -4.51644 47.2866 6
 1 0 9 102.754 44.7425 13
 1 0 10 1309.03 119.203 13
 1 0 10 1260.88 111.244 16
 1 0 10 1411.84 114.607 20
 1 0 11 41.1726 39.5922 13
 1 0 11 113.951 42.1018 16
 1 0 11 59.5617 35.2721 20
 1 0 11 7.22 40.3498 34
 1 0 12 430.827 55.0215 16
 1 0 12 412.177 60.4678 13
 1 0 12 389.558 55.7404 45
 1 0 12 519.857 70.8788 34
 1 0 13 23.374 22.0908 13
 1 0 13 80.4712 28.7955 34
 -1 1 14 3260.27 121.446 45
 -1 1 14 3338.12 126.787 34
 -1 -1 14 3481.84 129.556 34
 -1 -1 13 14697.8 289.087 16
 -1 -1 13 14308.1 295.885 13
 -1 1 13 13976.6 278.923 13
 -1 1 13 13434.3 317.399 45
 -1 -1 13 13958.4 317.114 45
 -1 -1 13 14104.2 326.868 34
 -1 1 13 14481.2 331.239 34
 -1 -1 12 10112.4 282.614 16
 -1 1 12 9424.97 269.844 13
 -1 -1 12 10238 288.217 13
 -1 -1 12 9710.5 305.957 45
 -1 -1 12 9946.82 314.315 34
 -1 1 12 9689.04 310.189 34
 -1 -1 11 62482.4 748.141 16
 -1 1 11 68518.5 772.647 20
 -1 -1 11 66947.1 787.983 20
 -1 -1 11 63233.9 761.743 13
 -1 1 11 64498 748.176 13
 -1 -1 11 62011.7 733.353 39
 -1 -1 11 61078.3 814.187 45
 -1 1 11 61453.7 778.442 40
 -1 1 11 63176.4 831.952 34
 -1 -1 11 62350.3 826.209 34
 -1 1 10 1202.63 104.754 20
 -1 -1 10 988.99 98.3958 20
 -1 1 10 1092.3 97.9527 16
 -1 -1 10 1149.21 105.401 16
 -1 1 10 1101.47 102.205 13
 -1 -1 10 1079.05 130.286 6
 -1 1 10 987.556 121.785 6
 -1 -1 10 928.225 97.5656 13
 -1 1 10 995.308 104.806 40
 -1 1 10 983.424 98.714 39
 -1 -1 10 1017.89 101.757 39
 -1 -1 10 1012.49 109.766 34
 -1 -1 9 12454.6 374.129 12
 -1 -1 9 13111.5 408.957 6
 -1 1 9 12988.5 405.937 6
 -1 -1 9 12400.1 349.395 34
 -1 -1 8 73547.6 892.084 6
 -1 1 8 74628.2 885.542 6
 -1 1 8 69046.7 791.55 12
 1 -1 -8 71225.3 808.481 8
 -1 -1 8 71620.4 844.066 12
 1 -1 -7 64926.3 715.582 8
 -1 1 7 69313.1 764.553 6
 -1 1 7 63852.1 702.006 12
 -1 -1 7 65550.5 742.65 12
 -1 -1 7 67611.6 762.232 6
 -1 -1 6 99.9297 34.205 5
 -1 -1 6 116.901 37.8433 12
 1 -1 -6 115.799 35.6092 8
 -1 1 6 172.333 37.6202 11
 -1 1 6 134.306 38.5826 6
 1 1 -6 107.467 29.7096 8
 -1 1 6 250.798 44.489 12
 1 1 -5 32167.4 484.511 47
 -1 1 5 33931.8 543.853 47
 -1 -1 5 33404.1 481.034 47
 -1 -1 5 33153.9 407.7 5
 1 -1 -5 33228.6 416.749 8
 -1 -1 5 33388.7 418.857 6
 -1 -1 5 33069.1 430.567 12
 -1 1 5 33938.9 399.169 11
 1 1 -5 33181.8 363.332 8
 -1 -1 4 10791.8 237.518 47
 1 -1 -4 10593.5 274.36 47
 -1 1 4 10939.8 275.709 47
 1 1 -4 10498.3 237.944 47
 1 -1 -4 10534.8 257.751 1
 1 1 -4 10291.3 263.412 4
 1 -1 -4 10410.3 208.249 8
 -1 1 4 10599.8 199.627 11
 -1 -1 4 10634.6 217.47 12
 1 -1 -4 10697.9 274.171 4
 -1 1 4 10887 273.649 1
 -1 -1 4 10617.7 201.216 5
 1 1 -4 10510.5 176.55 8
 1 1 -4 10376.8 260.106 1
 -1 -1 4 10773.1 204.917 6
 -1 1 3 134554 837.434 47
 -1 -1 3 130804 699.581 47
 1 1 -3 129444 702.009 47
 1 -1 -3 135796 855.46 47
 1 -1 -3 135505 773.702 1
 1 1 -3 128353 787.776 4
 1 -1 -3 134790 823.729 4
 1 -1 -3 134788 647.353 8
 -1 1 3 132578 792.262 1
 -1 -1 3 131666 599.686 6
 -1 -1 3 126174 545.526 3
 1 1 -3 129831 803.078 1
 -1 1 3 131693 619.669 11
 -1 -1 2 182398 676.436 47
 -1 1 2 189435 852.201 47
 1 1 -2 183841 662.709 47
 1 -1 -2 184121 836.361 47
 1 -1 -2 186482 723.572 1
 1 1 -2 185297 780.693 4
 -1 1 2 189573 740.102 1
 -1 -1 2 184228 640.384 3
 1 -1 -2 187223 778.739 4
 -1 -1 2 187227 797.928 4
 -1 1 1 239928 796.512 47
 1 1 -1 237131 697.63 4
 1 -1 -1 239684 646.732 4
 -1 1 1 236389 666.508 4
 -1 -1 1 238827 719.167 4
 -1 1 0 129746 548.808 48
 -1 -1 0 129772 521.129 47
 -1 -1 0 131405 437.025 48
 -1 -1 0 131194 497.349 4
 -1 1 0 132098 415.391 4
 1 1 1 119946 611.193 47
 -1 1 -1 119815 630.303 48
 -1 -1 -1 120929 595.28 48
 -1 1 -1 121524 545.443 47
 1 1 1 120684 553.593 2
 -1 -1 -1 127180 551.613 2
 -1 1 -1 129609 636.646 2
 1 -1 1 119844 554.649 1
 1 1 2 999999 2117.44 47
 1 -1 2 611426 1353.19 7
 1 -1 3 171843 919.587 47
 1 1 3 168180 1003.62 47
 -1 1 -3 162463 929.103 47
 -1 -1 -3 158476 1037.47 47
 -1 1 -3 169398 1047.29 48
 -1 1 -3 168891 749.954 8
 1 1 3 158689 799.791 7
 -1 -1 -3 156693 804.824 8
 1 -1 3 164939 807.15 7
 1 1 3 155386 614.014 5
 1 -1 3 166201 1043.25 1
 1 -1 3 154825 680.829 12
 1 -1 3 161633 779.309 6
 -1 1 -3 172927 1032.02 2
 1 -1 3 169255 752.428 5
 -1 -1 -3 167210 980.909 2
 1 1 3 162103 1023.93 1
 1 1 3 165090 750.511 11
 -1 1 -4 142.332 42.2199 48
 -1 1 -4 192.313 41.1609 47
 1 -1 4 164.696 35.9382 47
 1 1 4 132.347 36.3142 47
 1 1 4 173.093 28.0552 5
 1 1 4 133.697 23.8642 12
 -1 -1 -4 199.265 40.089 8
 1 1 4 168.304 31.0694 11
 1 -1 4 140.274 33.245 6
 -1 1 -4 121.005 28.1475 8
 1 -1 4 174.903 32.2546 5
 -1 -1 -4 191.782 41.6868 2
 1 -1 4 143.273 33.9741 7
 1 -1 5 213575 1028.93 12
 -1 -1 -5 206073 1192.32 8
 1 -1 5 210460 1188.24 6
 1 1 5 208124 1034.2 11
 1 -1 5 212413 1067.59 5
 1 -1 5 208021 1174.57 7
 -1 1 -5 209930 1100.18 8
 1 1 5 211738 984.407 5
 -1 -1 -6 5607.5 217.57 8
 1 -1 6 5916.19 225.218 6
 -1 1 -6 5613.15 200.787 8
 1 -1 6 6045.12 199.979 5
 1 -1 7 84486.8 824.432 5
 1 1 7 83658.4 931.788 6
 1 -1 7 82496 931.005 6
 -1 -1 -8 10720.4 349.437 8
 1 1 8 11532 378.628 6
 1 -1 8 11032.9 372.998 6
 1 -1 9 26186.3 490.187 20
 1 -1 9 25655 493.721 16
 1 1 9 26304.2 470.188 20
 1 1 9 25177.8 469.628 16
 1 -1 9 25869.6 508.76 13
 1 1 9 27185.9 620.254 6
 1 1 9 25271 498.479 13
 1 -1 9 26813.2 621.376 6
 1 1 9 23771.1 461.036 15
 1 -1 9 25397.9 495.745 38
 1 1 10 7685.31 258.622 16
 1 -1 10 7848.57 277.134 16
 1 -1 10 7924.83 272.436 20
 1 1 10 8326.82 263.924 20
 1 -1 10 7796.93 283.947 13
 1 1 10 7831.91 280.889 13
 1 -1 10 7589.95 269.572 38
 1 -1 10 7915.23 295.354 34
 1 -1 11 21801.4 422.43 20
 1 -1 11 20003.9 412.808 16
 1 1 11 19981.1 427.832 13
 1 -1 11 20987.3 443.369 13
 1 -1 11 19609.2 416.4 45
 1 -1 11 20573.4 416.381 38
 1 1 11 20623.8 457.767 34
 1 -1 11 20623.7 454.906 34
 1 -1 12 4516.79 172.97 16
 1 -1 12 4597.49 171.53 20
 1 -1 12 4248.34 179.599 13
 1 1 12 4151.96 174.078 13
 1 1 12 3924.41 168.864 45
 1 -1 12 4333.64 185.319 34
 1 1 12 4234.62 185.541 34
 1 -1 13 10173 221.007 13
 1 1 13 10086.6 214.239 13
 1 -1 13 9623.73 217.152 34
 1 1 13 9851.49 226.702 34
 -1 2 14 24508.7 331.101 45
 -1 2 14 24957.2 336.701 34
 -1 -2 14 24862.7 336.684 34
 -1 -2 13 110.826 35.5394 16
 -1 -2 13 123.973 36.2092 13
 -1 2 13 91.2483 41.1302 45
 -1 -2 13 81.59 34.6581 45
 -1 -2 13 76.0547 38.8878 34
 -1 2 13 69.3387 37.9734 34
 -1 -2 12 17205.3 372.072 16
 -1 2 12 16323.1 345.118 13
 -1 -2 12 17168.4 376.387 13
 -1 -2 12 16600.3 391.184 45
 -1 2 12 16521.6 400.031 34
 -1 -2 12 17467.6 414.846 34
 -1 -2 11 1972.41 138.884 16
 -1 -2 11 2033.71 142.203 20
 -1 -2 11 2024.1 140.81 13
 -1 2 11 2063.67 135.034 13
 -1 -2 11 2142.12 138.696 38
 -1 -2 11 1941.3 133.246 39
 -1 2 11 1870.5 141.132 40
 -1 -2 11 1887.18 145.49 45
 -1 -2 11 2061.07 154.902 34
 -1 2 11 2197.31 157.982 34
 -1 -2 10 108.053 42.084 20
 -1 2 10 118.861 44.8802 20
 -1 -2 10 88.3201 40.6674 16
 -1 -2 10 165.727 62.5434 6
 -1 2 10 230.254 53.091 13
 -1 -2 10 77.6867 41.7079 13
 -1 2 10 157.699 58.2873 6
 -1 2 10 94.2124 37.3044 15
 -1 -2 10 68.5034 38.8075 38
 -1 -2 10 102.403 44.774 39
 -1 -2 10 106.754 50.9007 34
 -1 -2 10 64.2176 35.3717 29
 -1 2 9 2687.76 186.566 6
 -1 -2 9 3095.59 205.699 6
 -1 -2 9 2645.94 177.17 12
 -1 -2 9 2701.85 154.008 13
 -1 -2 9 2914.19 160.524 20
 -1 -2 9 2597.98 152.826 16
 -1 -2 9 2763.23 167.203 34
 -1 -2 9 2923.85 160.172 35
 -1 -2 8 24808.6 508.765 12
 1 -2 -8 25000 501.517 8
 -1 2 8 26853 528.372 6
 -1 -2 8 26207 541.467 6
 -1 -2 7 2378.26 142.115 5
 -1 2 7 2642.19 144.446 11
 1 -2 -7 2636.51 152.773 8
 -1 2 7 2465.42 136.348 12
 -1 -2 7 2519.14 152.593 6
 -1 -2 7 2499.08 151.032 12
 1 -2 -6 25314.7 428.746 8
 -1 -2 6 25881.4 439.662 12
 -1 -2 6 25489 425.423 6
 -1 2 6 24951.1 404.806 11
 -1 -2 6 26184.7 417.95 5
 -1 2 5 2398.32 114.453 11
 -1 -2 5 2281 119.367 12
 1 -2 -5 2221.91 115.532 8
 -1 -2 5 2695.76 122.187 5
 -1 -2 5 2326.21 114.582 6
 1 2 -5 2238.87 118.921 47
 -1 -2 5 2223.27 115.481 47
 -1 2 4 49619.3 581.291 1
 1 -2 -4 50523.9 486.151 8
 1 2 -4 53456.1 607.932 1
 -1 -2 4 51539.8 497.99 12
 -1 -2 4 52365.7 466.302 6
 1 2 -4 55093.8 455.558 3
 1 -2 -4 52525.5 566.486 1
 -1 -2 4 52585.4 469.808 5
 -1 2 4 49014.5 461.855 11
 1 -2 -4 49240 598.311 4
 1 2 -4 50059.2 581.104 4
 1 2 -4 50818.7 473.207 47
 -1 -2 4 53869.1 481.85 47
 1 -2 -4 50218.4 637.419 47
 -1 2 4 50671.7 624.243 47
 1 2 -3 335348 1280.02 4
 -1 -2 3 323301 1008.85 6
 -1 -2 3 341771 1117.82 3
 -1 2 3 339166 605.4 3
 1 -2 -3 339932 1114.19 8
 -1 2 3 336612 1232.05 1
 1 2 -3 330961 1314.11 1
 -1 2 3 346223 1092.03 11
 1 2 -3 358503 1129.8 3
 1 -2 -3 345386 1201.67 1
 1 -2 -3 335797 1325.58 4
 1 2 -3 338195 987.287 47
 -1 2 3 344892 1440.25 47
 -1 -2 3 349970 1006.34 47
 -1 -2 2 72677.2 500.757 4
 1 -2 -2 72751.6 427.002 1
 -1 2 2 74820.9 451.218 1
 1 2 -2 72061.3 486.29 4
 1 2 -2 74593.4 493.583 3
 -1 -2 2 70137.3 485.086 3
 1 -2 -2 73763.5 494.574 4
 -1 -2 2 71744.7 364.933 47
 -1 2 2 74115.5 581.781 47
 1 -2 -1 430041 847.69 4
 -1 -2 1 443910 1180.79 3
 -1 2 1 456929 1220.43 47
 1 -2 -1 441400 1170.49 47
 1 -2 -1 425657 1114.44 48
 -1 2 0 13427.1 116.068 4
 -1 -2 0 13258.1 173.594 4
 1 -2 0 12825.1 95.2941 1
 -1 -2 0 13008.6 200.403 3
 1 -2 0 12710.7 187.545 48
 1 2 0 13694.7 179.448 47
 -1 2 0 12501.7 187.799 48
 -1 2 0 13809.9 184.46 47
 -1 -2 0 13373.3 127.551 48
 -1 -2 0 13104.2 177.794 47
 -1 -2 -1 31183.2 311.852 3
 -1 2 -1 32319.9 338.773 2
 1 2 1 28829.3 252.025 2
 1 -2 1 28569.7 267.458 1
 -1 -2 -1 31220.9 251.421 2
 1 -2 1 26652 311.443 2
 -1 2 -1 30888.5 337.193 48
 -1 -2 -1 29163.8 335.158 47
 1 -2 1 28661.2 326.268 48
 1 2 1 31664.5 338.274 47
 1 -2 2 75101.5 456.568 6
 -1 2 -2 86172.1 644.14 2
 1 -2 2 77689.6 456.661 12
 1 -2 2 76202.8 476.787 5
 1 2 2 75902 500.827 11
 1 -2 2 81240.7 504.901 7
 1 -2 2 76350.4 642.599 2
 1 -2 2 77921.5 584.967 1
 -1 -2 -2 78542 540.121 2
 -1 2 -2 75396.4 488.122 47
 1 2 2 79634.6 629.142 47
 -1 2 -2 82404.2 644.15 48
 1 2 3 57428.8 487.892 11
 1 -2 3 57043.6 611.79 1
 -1 2 -3 58266.8 418.901 8
 1 -2 3 59417 482.001 5
 -1 -2 -3 59499.6 570.178 2
 1 2 3 55370.8 614.786 1
 1 -2 3 61997.4 508.792 7
 1 -2 3 56358.3 449.588 12
 1 -2 3 56448.8 469.742 6
 -1 -2 -3 58779.3 520.133 8
 -1 -2 -3 59044.7 422.664 3
 -1 2 -3 63494.9 648.04 2
 -1 -2 -3 54865.2 644.645 47
 -1 2 -3 63311.4 648.708 48
 -1 2 -3 58577.3 522.338 47
 1 2 3 55886.4 609.087 47
 -1 2 -4 1200.63 71.0501 8
 1 2 4 1110.62 76.5536 11
 -1 -2 -4 1036.98 90.2682 2
 1 -2 4 1185.11 81.9285 6
 -1 -2 -4 1142.62 84.6981 8
 1 -2 4 1289.48 83.3123 7
 1 -2 4 1135.63 71.9635 12
 -1 2 -4 1139.26 87.8681 47
 1 2 5 12933.4 280.945 11
 -1 -2 -5 13112.4 315.534 8
 1 -2 5 13939.3 305.145 7
 1 -2 5 13602.7 308.97 6
 -1 2 -5 13858.9 270.764 8
 1 -2 6 15908.5 327.69 12
 1 -2 6 16015.7 341.679 5
 -1 -2 -6 15527 375.303 8
 1 -2 6 16361.6 378.265 6
 1 -2 7 6433.74 265.132 6
 1 -2 7 6827.73 243.282 5
 -1 -2 -7 6130.03 257.207 8
 1 -2 8 1883.81 157.761 6
 -1 -2 -8 1801.65 151.806 8
 1 -2 8 2273.68 151.225 5
 1 2 8 2063.53 163.086 6
 1 -2 9 1301.76 115.595 20
 1 -2 9 1229.87 113.14 16
 1 2 9 1230.65 110.49 15
 1 2 9 1227 112.964 13
 1 -2 9 1322.78 120.201 13
 1 -2 9 1382.33 148.061 6
 1 2 9 1552.81 151.25 6
 1 -2 9 1331.88 118.532 38
 1 -2 9 1325.47 122.134 34
 1 -2 9 1462.19 114.964 35
 1 -2 9 1205.58 105.348 29
 1 -2 10 1473.77 121.174 20
 1 -2 10 1421.97 123.58 16
 1 2 10 1358.92 119.31 13
 1 -2 10 1510.46 129.656 13
 1 2 10 1642.52 124.881 15
 1 -2 10 1508.47 126.934 38
 1 -2 10 1556.23 117.458 35
 1 -2 10 1518.66 131.148 34
 1 -2 11 11.8702 32.7134 16
 1 -2 11 42.5344 36.6909 20
 1 -2 11 -1.51847 43.8193 13
 1 2 11 27.7913 33.829 13
 1 -2 11 4.37358 32.2577 38
 1 2 11 17.8079 44.2422 34
 1 -2 11 5.49705 40.6234 34
 1 -2 12 35.3182 27.1443 16
 1 -2 12 59.5899 32.218 20
 1 -2 12 50.0476 35.4663 13
 1 2 12 48.8669 30.3668 13
 1 -2 12 80.0235 30.7158 38
 1 -2 12 68.7018 35.6144 34
 1 2 12 38.2663 34.688 34
 1 -2 13 2851.07 108.203 16
 1 2 13 2662.64 107.165 13
 1 -2 13 2873.37 118.444 13
 1 2 13 2402.83 102.323 45
 1 2 13 2548.9 115.574 34
 1 -2 13 2634.82 111.43 34
 -1 3 14 7812.44 184.184 45
 -1 -3 14 8018.04 183.825 34
 -1 -3 13 16064.2 313.789 16
 -1 -3 13 15406.4 306.865 13
 -1 -3 13 15160.3 307.603 45
 -1 3 13 14651.4 328.024 45
 -1 -3 13 15719.5 335.392 34
 -1 3 13 15325.2 328.905 34
 -1 -3 12 48481.6 629.906 16
 -1 -3 12 50734.5 652.378 20
 -1 -3 12 47996.4 628.822 13
 -1 3 12 44784.1 602.648 40
 -1 -3 12 48064.8 604.003 38
 -1 -3 12 46708.4 645.505 45
 -1 3 12 46348.1 659.753 34
 -1 -3 12 48739.9 679.395 34
 -1 -3 11 7524.32 267.594 20
 -1 -3 11 7452.63 265.496 16
 -1 -3 11 7257.11 262.511 13
 -1 3 11 7265.3 253.062 15
 -1 -3 11 7131.35 249.685 39
 -1 -3 11 7361.34 278.252 45
 -1 -3 11 7383.42 259.864 38
 -1 3 11 7249.3 271.283 40
 -1 -3 11 7377.64 284.109 34
 -1 -3 11 7536.48 254.785 29
 -1 -3 10 30842.5 546.225 20
 -1 -3 10 29893.4 536.585 16
 -1 -3 10 30312.8 536.206 13
 -1 -3 10 33490.3 715.552 6
 -1 3 10 30039.8 522.068 15
 -1 3 10 31132.5 654.076 6
 -1 -3 10 29434.7 526.764 38
 -1 -3 10 29508.2 525.193 39
 -1 -3 10 29315.8 559.632 45
 -1 3 10 30019.2 560.951 40
 -1 -3 10 31035.2 530.021 29
 -1 -3 10 29666.7 570.432 34
 -1 -3 10 33480.9 563.902 35
 -1 -3 9 10673.9 310.451 16
 -1 -3 9 11101.6 314.822 20
 -1 -3 9 11800.9 403.328 6
 -1 -3 9 10549.4 357.546 12
 -1 3 9 11356.6 375.343 6
 -1 3 9 10468.6 302.577 15
 1 -3 -9 10661.6 363.953 8
 -1 -3 9 11221.4 315.112 13
 -1 -3 9 10737.1 325.127 45
 -1 -3 9 10810 313.808 39
 -1 3 9 10479.3 324.68 40
 -1 -3 9 10959.2 313.006 38
 -1 -3 9 11270.4 314.187 29
 -1 -3 9 11749.3 323.184 35
 -1 -3 9 11113.6 333.347 34
 1 -3 -8 20786.9 478.766 8
 -1 -3 8 20883.3 474.238 12
 -1 3 8 22255.3 483.414 6
 -1 -3 8 21785.8 504.1 6
 -1 -3 8 21698.8 474.718 5
 1 -3 -7 689.048 85.4023 8
 -1 -3 7 746.72 83.9143 5
 -1 3 7 668.937 72.696 12
 -1 -3 7 724.929 87.2703 6
 -1 -3 7 792.915 89.5076 12
 1 -3 -6 1556.33 113.315 8
 -1 -3 6 1501.65 108.732 6
 -1 3 6 1482.53 105.171 11
 -1 -3 6 1563.14 115.042 12
 -1 -3 6 1514.05 107.83 5
 1 3 -5 224.26 47.4823 48
 -1 -3 5 252.786 46.4018 12
 -1 3 5 222.96 40.7953 11
 -1 -3 5 297.874 46.3798 5
 1 -3 -5 295.911 48.6899 8
 -1 -3 5 365.239 52.3203 6
 1 3 -4 34255.8 335.979 47
 -1 3 4 33627.1 541.204 47
 -1 -3 4 34697.5 335.093 47
 1 3 -4 32346.3 485.43 2
 1 -3 -4 34131.3 424.576 8
 -1 -3 4 33131.7 393.077 5
 1 3 -4 33457.8 475.098 4
 -1 -3 4 34238 423.906 12
 -1 3 4 32333.3 402.924 11
 -1 -3 4 32181.8 305.249 10
 -1 3 4 31281.8 464.776 1
 1 -3 -4 32572 498.156 4
 -1 -3 4 34743.2 401.071 6
 1 3 -4 34157.6 500.157 1
 1 3 -4 33994.6 418.766 3
 -1 -3 3 85992.8 409.849 47
 1 -3 -3 86630.5 783.537 47
 -1 3 3 88792.5 773.201 47
 -1 3 3 87657.4 627.203 1
 -1 -3 3 82282.2 490.267 10
 1 -3 -3 85431.6 677.462 4
 -1 -3 3 83341.5 592.029 12
 -1 -3 3 78384.9 622.131 3
 -1 3 3 83791.9 436.751 3
 1 3 -3 84085.4 640.167 4
 1 -3 -3 86829.5 605.69 8
 -1 -3 3 81617.5 543.941 5
 -1 -3 3 86207.8 561.84 6
 1 3 -3 86598.9 642.243 3
 -1 3 3 87170.5 593.361 11
 1 3 -3 81560.2 684.016 1
 -1 3 2 418476 1491.08 47
 1 -3 -2 410417 1477.08 47
 -1 -3 2 391671 1027.85 5
 -1 3 2 405673 1134.62 3
 1 -3 -2 410675 1008.22 10
 -1 -3 2 393067 1120.56 12
 -1 -3 2 409215 1046.93 6
 1 3 -2 440964 1391.86 3
 -1 3 2 413325 1057.91 1
 1 3 -2 424078 1186.19 4
 -1 -3 2 416404 1365.24 3
 1 -3 -2 402286 1167.54 4
 -1 -3 2 414541 1082.12 10
 -1 -3 2 424036 1234.37 4
 1 -3 -1 648975 1556.08 47
 -1 -3 1 638511 1332.66 10
 1 -3 0 367032 1102.84 48
 -1 3 0 377802 1143.71 48
 1 3 0 405888 1057.14 47
 -1 3 0 398591 1070.08 47
 -1 -3 0 372550 1064.49 47
 1 -3 0 389554 954.544 10
 1 3 0 417707 1272.97 3
 1 -3 0 387213 1104.87 2
 -1 -3 0 390801 1004.51 4
 -1 -3 0 391798 1256.52 3
 -1 3 -1 10025.2 201.171 48
 1 3 1 8106.11 182.653 47
 1 -3 1 8878.78 192.267 48
 -1 -3 -1 7510.87 187.665 47
 -1 3 -1 9692.55 199.47 2
 -1 -3 -1 8220.84 150.565 10
 -1 3 -1 9730.47 149.737 1
 -1 -3 -1 8358.97 158.808 8
 -1 -3 -1 8697.4 121.833 2
 1 -3 1 9786.38 161.908 7
 -1 -3 -1 7900.34 176.462 3
 1 -3 1 9147.82 150.632 1
 1 -3 1 9969.29 203.882 2
 1 -3 1 8756.35 141.783 6
 1 -3 1 8192.1 147.822 12
 -1 3 -2 22473.5 347.148 48
 1 3 2 21277.2 349.776 47
 -1 -3 -2 19430.6 353.885 47
 1 -3 2 19628.5 330.722 48
 -1 3 -2 20049.8 235.477 47
 -1 3 -2 22352.3 299.58 1
 1 -3 2 20073.2 268.725 5
 1 3 2 21009.6 288.937 11
 1 -3 2 20171.1 257.833 12
 1 -3 2 20325.3 264.296 7
 1 -3 2 20584.9 302.435 1
 -1 -3 -2 20323.2 237.773 10
 1 -3 2 20092.6 342.182 2
 1 -3 2 20086.7 254.165 6
 -1 -3 -2 20760.7 287.999 8
 -1 -3 -2 21485.7 269.471 2
 -1 -3 -2 20180.3 278.549 3
 -1 3 -2 22357.3 342.46 2
 -1 3 -3 20959.6 382.069 48
 -1 3 -3 18295.9 274.401 47
 -1 -3 -3 17952.2 389.849 47
 1 3 3 19497.4 381.525 47
 -1 -3 -3 19564.5 320.613 2
 1 -3 3 18770.9 358.056 1
 1 3 3 18418.9 365.081 1
 1 -3 3 18543 276.206 12
 1 -3 3 18389.9 283.953 6
 1 -3 3 19690.4 293.938 7
 -1 -3 -3 17893.1 307.424 8
 -1 3 -3 21104.4 381.959 2
 -1 -3 -3 18064.2 258.074 3
 -1 3 -3 21271.4 349.389 1
 1 -3 3 19614.3 296.33 5
 1 3 3 18602.4 301.582 11
 -1 3 -3 19001.3 227.993 8
 1 -3 4 5634.63 178.635 6
 -1 -3 -4 6425.83 216.66 2
 1 -3 4 5883.31 170.996 12
 1 3 4 5996.78 188.079 11
 1 -3 4 6402.56 187.821 5
 -1 -3 -4 6012.85 199.726 8
 -1 3 -4 5582.12 196.932 3
 1 -3 4 6162.56 183.503 7
 1 -3 5 4740.27 169.961 12
 -1 -3 -5 4940.82 201.097 8
 1 -3 5 4698.33 185.103 6
 1 -3 5 4726.39 178.523 7
 1 3 5 4763.11 183.08 11
 1 -3 5 4793.84 181.416 5
 1 -3 6 11667 292.791 12
 -1 -3 -6 11017.9 327.25 8
 1 3 6 11185.6 304.387 11
 1 -3 6 11029.3 303.403 7
 1 -3 6 11578.2 323.03 6
 -1 -3 -7 3281.09 196.521 8
 1 -3 7 3760.61 209.468 6
 1 -3 7 3976.87 193.698 5
 1 -3 8 9409.24 292.025 20
 1 -3 8 9138.67 291.335 16
 1 -3 8 9730.87 322.69 5
 -1 -3 -8 8530.52 337.309 8
 1 -3 8 8597.22 284.256 13
 1 -3 8 9188.32 352.23 6
 1 3 8 9489.06 342.781 6
 1 -3 8 8887.42 272.046 36
 1 -3 9 1013.84 105.457 16
 1 -3 9 1064.78 105.786 20
 1 3 9 962.522 119.764 6
 1 -3 9 1124.4 133.391 6
 -1 -3 -9 802.908 109.277 8
 1 3 9 776.78 91.2355 15
 1 -3 9 936.951 103.324 13
 1 -3 9 908.291 95.2953 36
 1 -3 9 997.178 105.292 38
 1 -3 9 1022.57 99.0396 35
 1 -3 9 932.841 103.698 34
 1 -3 9 1064.81 101.726 29
 1 -3 10 15016.6 385.278 20
 1 -3 10 14451.2 382.972 16
 1 3 10 14280.2 370.856 13
 1 3 10 13732.3 359.288 15
 1 -3 10 13914.2 377.855 13
 1 -3 10 14115.3 382.497 38
 1 -3 10 13914 384.635 34
 1 -3 10 15028.3 364.572 35
 1 -3 10 14854.7 364.953 29
 1 -3 11 3927.88 191.019 16
 1 -3 11 4211.24 192.438 20
 1 -3 11 3999.38 195.78 13
 1 3 11 4117.28 189.176 13
 1 3 11 3855.25 179.343 15
 1 -3 11 3991.33 190.303 38
 1 -3 11 4187.53 199.004 34
 1 -3 12 10063.9 259.064 20
 1 -3 12 9468.71 254.61 16
 1 3 12 9333.52 245.521 13
 1 -3 12 9515.39 263.029 13
 1 -3 12 9492.11 250.176 38
 1 3 12 9323.99 269.718 34
 1 -3 12 9490.94 259.413 34
 1 -3 13 22395 303.051 16
 1 -3 13 22519.2 320.112 13
 1 3 13 19601.6 287.052 45
 1 -3 13 19809.2 284.064 34
 1 3 13 21348.5 321.307 34
 -1 -4 13 48.7466 30.4903 16
 -1 -4 13 44.6866 28.3424 13
 -1 4 13 23.3891 33.1797 45
 -1 -4 13 51.5266 25.3631 38
 -1 4 13 30.178 28.7472 34
 -1 -4 13 31.6412 31.1027 34
 -1 -4 12 3800.58 180.547 20
 -1 -4 12 3581.91 173.852 16
 -1 -4 12 3641.7 173.892 13
 -1 4 12 3811.3 167.905 15
 -1 4 12 3525.77 170.78 40
 -1 -4 12 3557.65 157.404 39
 -1 -4 12 3504.86 165.544 38
 -1 -4 12 3583.7 174.008 45
 -1 4 12 3796.26 186.507 34
 -1 -4 12 3621.07 184.395 34
 -1 -4 12 3982.4 173.713 29
 -1 -4 11 422.1 72.3424 16
 -1 -4 11 447.292 75.0602 20
 -1 4 11 321.244 60.7471 15
 -1 -4 11 381.614 69.2903 13
 -1 -4 11 347.436 62.4334 39
 -1 4 11 293.9 63.7185 40
 -1 -4 11 465.994 72.8971 38
 -1 -4 11 457.873 75.2058 45
 -1 -4 11 363.33 73.4747 34
 -1 -4 11 486.735 72.3407 29
 -1 -4 10 6977 263.738 16
 -1 -4 10 6787.56 261.02 20
 -1 4 10 7427.53 322.455 6
 -1 -4 10 7073.71 262.448 13
 -1 -4 10 7340.38 338.434 6
 -1 4 10 7499.78 266.555 15
 1 -4 -10 7171 317.121 8
 -1 -4 10 6762.2 299.969 12
 -1 -4 10 7037.7 262.109 38
 -1 -4 10 7122.94 259.735 39
 -1 -4 10 6876.91 269.591 45
 -1 4 10 7037.85 273.696 40
 -1 -4 10 7497.58 286.024 34
 -1 -4 10 7702.72 275.807 35
 -1 -4 10 7460 266.157 29
 1 -4 -10 6919.91 240.824 28
 1 -4 -10 7121.87 244.891 31
 -1 -4 9 52.7732 40.5522 20
 -1 -4 9 40.6931 35.3081 16
 1 -4 -9 116.941 56.8716 8
 -1 -4 9 83.0022 51.4932 12
 -1 4 9 95.711 46.7284 6
 -1 4 9 42.2965 34.5464 15
 -1 -4 9 37.1113 43.5501 6
 -1 -4 9 6.42707 36.9993 13
 -1 4 9 77.2095 39.3796 40
 -1 -4 9 49.6105 38.8005 45
 -1 -4 9 68.7243 41.7063 38
 -1 -4 9 80.5785 43.281 39
 -1 -4 9 262.218 55.2464 29
 -1 -4 9 2.7705 26.8987 36
 -1 -4 9 40.3919 38.7404 35
 -1 -4 9 25.7575 36.6963 34
 -1 -4 8 7631.07 297.54 12
 -1 -4 8 8112.88 316.387 6
 -1 4 8 8078.96 297.507 11
 -1 -4 8 7539.9 290.539 5
 1 -4 -8 7780.24 305.645 8
 -1 -4 7 14562.1 381.905 12
 -1 4 7 13068.5 355.158 11
 -1 -4 7 15259.9 392.798 6
 -1 -4 7 14726 369.192 5
 1 -4 -7 13217.7 369.224 8
 -1 4 6 1506.04 113.895 11
 -1 -4 6 1486.81 115.891 12
 -1 -4 6 1524.7 111.772 5
 -1 -4 6 1446.79 112.48 6
 1 -4 -6 1487.03 116.193 8
 -1 -4 5 59134.4 647.329 12
 1 -4 -5 57268.3 646.429 8
 -1 -4 5 57904.5 603.806 5
 -1 4 5 55298.2 617.242 11
 -1 -4 5 60901.3 630.574 6
 1 4 -5 57502.9 675.98 48
 -1 4 4 22458.4 396.934 1
 1 -4 -4 22963.2 371.715 8
 -1 -4 4 24016.8 355.943 6
 1 4 -4 24073.3 431.393 1
 -1 -4 4 23558.8 369.856 12
 -1 4 4 21739.3 353.848 11
 1 4 -4 23643.3 395.328 3
 1 -4 -4 22466.4 419.112 4
 -1 -4 4 22997.2 288.353 10
 1 4 -4 25049.3 432.723 2
 1 4 -4 23236 396.379 4
 -1 -4 4 23747.7 350.435 5
 1 4 -4 23890.3 367.481 48
 1 4 -3 156480 979.345 3
 -1 4 3 153296 828.697 1
 -1 -4 3 154385 788.475 6
 -1 -4 3 152198 848.985 12
 1 4 -3 150343 959.971 1
 1 4 -3 150933 856.363 4
 1 -4 -3 152455 854.57 8
 -1 4 3 157574 860.965 11
 -1 4 3 153012 740.845 3
 1 4 -3 149132 902.438 2
 1 -4 -3 152318 914.693 4
 -1 -4 3 150315 792.66 5
 -1 -4 3 149705 751.802 10
 1 -4 -3 154424 1118.58 47
 1 4 -3 155129 751.803 48
 -1 4 3 161184 1113.49 47
 1 4 -2 3438.26 111.613 2
 1 -4 -2 3847.89 114.738 4
 1 4 -2 3496.68 141.484 3
 -1 4 2 3750.46 126.21 3
 1 -4 -2 3741.52 119.926 8
 -1 -4 2 3547.45 144.215 3
 -1 -4 2 3421.15 106.967 6
 1 -4 -2 3919.32 112.298 10
 -1 -4 2 3294.14 111.338 10
 -1 -4 2 3410.48 114.954 4
 -1 4 2 3853.94 100.746 1
 -1 -4 2 3388.42 104.432 5
 -1 4 2 3667.27 119.353 11
 -1 -4 2 3409.42 112.776 12
 1 4 -2 3339.8 108.101 4
 1 -4 -2 3836.26 154.242 47
 1 4 -2 3563.28 76.7066 48
 -1 4 2 3808.35 151.776 47
 1 -4 -1 84674.7 335.893 4
 -1 -4 1 81214.6 472.677 12
 1 4 -1 80157.5 455.495 4
 1 4 -1 82923 466.563 11
 1 -4 -1 80879.7 491.777 8
 -1 -4 1 78198.3 434.094 5
 -1 -4 1 81133.9 485.191 4
 1 4 -1 80612.9 652.059 3
 -1 4 1 86228.2 508.487 11
 -1 4 1 85450.9 637.557 3
 1 4 -1 80947 356.562 2
 -1 4 1 86732.3 247.384 1
 -1 4 1 86479.4 633.378 47
 1 -4 -1 85053.1 593.515 48
 -1 -4 1 79265.6 408.731 47
 1 -4 -1 83353.1 607.313 47
 1 -4 0 118199 519.807 6
 -1 -4 0 129080 618.109 4
 1 4 0 131046 643.809 11
 1 -4 0 125435 667.082 2
 -1 -4 0 118934 790.993 3
 1 4 0 127525 797.954 3
 1 -4 0 122819 697.862 48
 1 4 0 121654 633.239 47
 -1 4 0 130151 668.07 47
 -1 4 0 127248 713.267 48
 -1 -4 0 121088 679.483 47
 1 -4 1 19601.9 249.099 7
 1 -4 1 19148.6 243.123 10
 -1 4 -1 20746.1 216.479 1
 1 -4 1 18991.3 229.821 6
 -1 -4 -1 19623.2 263.041 8
 -1 -4 -1 19399.4 314.731 3
 1 -4 1 18715.5 291.528 2
 -1 -4 -1 18948.2 260.601 10
 -1 4 -1 20036.1 166.391 4
 1 4 1 20123.2 280.542 11
 1 -4 1 18345 293.309 48
 -1 4 -1 20182.5 306.76 48
 -1 4 -1 19793.9 226.998 47
 -1 -4 -1 18674.6 318.666 47
 1 4 1 19607.9 303.656 47
 -1 -4 -2 25965.4 347.178 8
 1 -4 2 22434.8 377.308 2
 1 -4 2 23059.7 313.698 5
 1 -4 2 23000.9 298.902 12
 -1 -4 -2 24152.2 345.189 3
 1 -4 2 23281.7 291.402 6
 1 4 2 24723.1 343.794 11
 -1 -4 -2 24333.4 299.223 10
 -1 4 -2 25112.7 384.62 2
 -1 4 -2 22785.4 279.339 4
 1 -4 2 23389 266.568 10
 -1 4 -2 24873.1 317.531 1
 1 -4 2 23256.5 298.525 7
 -1 -4 -2 25773.4 276.736 2
 -1 4 -2 21771.3 223.496 47
 1 4 2 25668 408.251 47
 -1 -4 -2 24041.2 420.594 47
 1 -4 2 21427.7 358.01 48
 -1 4 -2 24686.4 374.891 48
 -1 -4 -3 3455.82 125.952 3
 -1 -4 -3 3709.18 135.777 2
 1 -4 3 2990.13 118.729 7
 1 -4 3 2961.17 125.081 5
 -1 4 -3 3242 157.07 2
 -1 -4 -3 3420.09 142.819 8
 -1 4 -3 2969.89 148.775 3
 -1 4 -3 3202.61 137.998 1
 1 4 3 3475.15 141.885 11
 1 -4 3 3697.46 135.64 6
 1 -4 3 3151.49 122.338 12
 -1 -4 -3 3314.47 106.791 10
 -1 4 -3 2960.94 128.677 4
 -1 4 -3 3604.83 163.469 48
 -1 4 -3 2970.3 100.06 47
 1 4 4 28734.7 439.507 11
 1 -4 4 30332.7 432.51 6
 1 -4 4 30738.8 438.44 5
 -1 -4 -4 30777.3 466.778 2
 -1 4 -4 29317.7 482.549 3
 1 -4 4 30632.3 415.376 12
 1 -4 4 31647 425.175 7
 -1 -4 -4 29513.9 463.764 8
 -1 4 -4 28906.1 479.07 4
 1 -4 5 773.077 82.2452 6
 -1 -4 -5 771.527 87.6303 8
 1 -4 5 880.687 79.7496 12
 1 -4 5 836.056 79.8256 7
 1 4 5 884.346 86.7114 11
 1 -4 5 746.262 77.3653 5
 -1 -4 -6 1126.53 112.397 8
 1 -4 6 1316.49 104.43 12
 1 -4 6 1330.7 116.245 6
 1 -4 6 1404.32 113.019 5
 1 4 6 1036.03 99.1277 11
 1 -4 6 1250.36 104.935 7
 1 -4 7 3943.33 202.236 5
 1 -4 7 3933.09 191.699 12
 1 -4 7 3918.67 215.96 6
 -1 -4 -7 3368.12 206.988 8
 1 -4 8 2639.75 161.404 16
 -1 -4 -8 2293.33 139.185 21
 1 -4 8 2713.64 160.798 20
 1 -4 8 2944.42 205.182 6
 -1 -4 -8 2513.35 189.676 8
 1 -4 8 3085.12 190.133 5
 1 4 8 2325.48 150.292 15
 1 -4 8 2696.35 161.347 13
 1 -4 8 2962.46 158.844 42
 1 -4 8 2574.26 162.884 38
 1 -4 8 2720.89 155.039 36
 1 -4 8 2743.17 159.145 35
 1 -4 8 2370.28 153.774 34
 1 -4 8 2680.11 160.624 29
 1 -4 8 2558.1 151.145 33
 1 -4 9 491 76.7396 16
 1 -4 9 567.956 81.4677 20
 1 -4 9 522.11 97.4123 6
 1 -4 9 509.266 84.2395 5
 -1 -4 -9 504.107 95.0888 8
 1 4 9 735.354 106.961 6
 1 -4 9 615.602 86.4424 13
 1 4 9 560.649 79.7865 15
 1 -4 9 541.208 76.1755 36
 1 -4 9 524.617 81.3918 38
 1 -4 9 628.295 84.266 34
 1 -4 9 579.455 80.7875 29
 1 -4 9 594.401 81.661 35
 1 -4 10 3675.46 194.159 20
 1 -4 10 3774.41 199.228 16
 1 -4 10 3740.98 197.868 13
 1 4 10 3926.45 192.378 13
 1 4 10 3754.08 193.051 15
 1 -4 10 3696.4 199.084 38
 1 -4 10 3845.55 190.542 29
 1 -4 10 4309.23 199.312 35
 1 -4 10 3725.91 195.933 34
 1 -4 11 444.406 70.6346 16
 1 -4 11 505.441 72.9303 20
 1 4 11 454.261 67.5255 13
 1 -4 11 487.453 74.1861 13
 1 4 11 461.402 67.8027 15
 1 -4 11 387.133 65.2218 38
 1 -4 11 438.859 63.3594 29
 1 -4 11 483.125 70.8145 34
 1 -4 12 4167.28 167.033 20
 1 -4 12 4000.64 166.024 16
 1 4 12 3963.08 154.023 13
 1 4 12 3644.35 147.594 15
 1 -4 12 4058.67 168.878 13
 1 -4 12 3915.01 162.988 38
 1 -4 12 3841.6 157.597 34
 1 4 12 3836.51 169.598 34
 1 -4 13 3276.66 119.445 13
 1 -4 13 3198.6 114.309 16
 1 4 13 3075.67 119.912 34
 -1 -5 13 346.766 50.5538 16
 -1 -5 13 192.105 41.6125 13
 -1 5 13 165.639 34.4856 15
 -1 -5 13 293.308 43.4053 38
 -1 5 13 178.197 41.4711 34
 -1 -5 13 185.928 40.6903 34
 -1 -5 12 75.0689 39.1735 16
 -1 -5 12 78.0397 42.1822 20
 -1 -5 12 149.441 45.9158 13
 -1 5 12 87.8827 36.9572 15
 -1 -5 12 174.006 41.5656 39
 -1 5 12 101.774 40.0583 40
 -1 -5 12 90.6285 37.9348 45
 -1 -5 12 91.576 38.1233 38
 -1 -5 12 84.5816 40.1716 34
 -1 5 12 81.1235 40.6031 34
 -1 -5 11 58701.7 747.168 16
 -1 -5 11 58997.9 739.417 20
 -1 5 11 55884.9 705.906 15
 -1 -5 11 60213.9 745.026 13
 -1 -5 11 59337.3 743.667 45
 -1 5 11 55985.6 744.126 40
 -1 -5 11 59295.1 741.491 38
 -1 -5 11 57390.4 694.097 39
 1 -5 -11 56502.3 671.725 28
 -1 -5 11 61704.7 751.41 29
 -1 -5 11 58222 768.021 34
 1 -5 -11 56732.3 673.855 31
 -1 -5 10 40729.3 633.365 20
 -1 -5 10 39793.7 629.124 16
 -1 5 10 40371 619.498 15
 -1 -5 10 40207.7 628.13 13
 -1 -5 10 39721.6 629.584 38
 -1 5 10 38799 642.139 40
 -1 -5 10 40498.7 612.704 39
 -1 -5 10 38989.1 624.417 45
 -1 -5 10 40585.6 656.881 34
 1 -5 -10 39528.2 586.175 31
 -1 -5 10 43062.4 654.026 35
 -1 -5 10 42563.9 644.427 29
 1 -5 -10 39232.5 583.561 28
 -1 -5 9 18950.3 420.999 20
 -1 -5 9 18132.9 415.277 16
 -1 5 9 18239.3 411.182 15
 1 -5 -9 18857.8 515.747 8
 -1 -5 9 19466.7 502.177 5
 -1 -5 9 19984.6 536.466 6
 -1 -5 9 19034 502.044 12
 -1 5 9 19265 492.189 6
 -1 -5 9 18924.9 418.495 13
 -1 -5 9 17907.1 416.582 45
 -1 5 9 17964.4 431.019 40
 -1 -5 9 18395.3 420.742 38
 -1 -5 9 19009.9 401.75 42
 -1 -5 9 18149.4 413.803 39
 -1 -5 9 18478.5 430.859 34
 -1 -5 9 18777.1 421.897 29
 -1 -5 9 20123.7 436.614 35
 -1 5 8 42991.6 715.308 11
 -1 -5 8 43600.9 729.968 12
 1 -5 -8 44150.3 753.723 8
 -1 -5 8 45723.8 757.326 6
 -1 -5 8 44058.1 715.659 5
 -1 -5 7 29342.5 561.03 12
 -1 -5 7 30297.3 566.292 6
 -1 5 7 28175.2 540.371 11
 1 -5 -7 28689.7 565.893 8
 -1 -5 7 29724.9 544.419 5
 -1 -5 6 5092.74 210.582 6
 -1 -5 6 5000.6 215.858 12
 -1 -5 6 5114.95 208.893 5
 -1 5 6 4722.46 207.176 11
 1 -5 -6 4915.46 217.765 8
 1 -5 -5 40116.4 569.656 8
 -1 -5 5 40577.6 534.454 5
 -1 -5 5 40797.1 561.623 12
 -1 5 5 40577.8 556.916 11
 1 5 -4 17251 365.149 2
 1 5 -4 17897.7 382.42 3
 -1 5 4 16184.2 340.343 1
 1 -5 -4 16470.8 332.491 8
 -1 5 4 15625.6 319.649 11
 -1 -5 4 18039.7 340.848 12
 -1 -5 4 18153.6 321.39 6
 1 5 -4 17142 338.568 4
 -1 -5 4 18301.6 283.642 10
 1 -5 -4 16351.4 362.407 4
 -1 -5 4 17689.4 319.708 5
 -1 -5 3 8005.18 194.275 6
 1 -5 -3 8448.55 217.002 8
 1 -5 -3 8834.84 223.133 4
 -1 5 3 8901.67 219.874 11
 -1 -5 3 8621.98 212.676 12
 -1 5 3 8941.46 204.515 1
 1 5 -3 8177.82 213.702 2
 -1 -5 3 7895.54 195.356 5
 -1 5 3 8467.49 203.308 3
 -1 -5 3 7871.25 190.716 10
 1 5 -3 8122 198.185 4
 1 5 -3 8214.84 250.291 3
 1 5 -3 7908.02 232.47 1
 1 -5 -3 8959.89 191.368 10
 -1 5 3 8732.67 276.579 47
 1 5 -3 8582.05 168.976 48
 -1 5 2 651.648 42.2912 1
 1 -5 -2 829.706 59.1704 10
 -1 -5 2 691.516 53.4492 6
 1 5 -2 685.526 50.3049 4
 -1 -5 2 635.586 56.0809 10
 1 -5 -2 634.196 47.3478 4
 -1 5 2 555.477 56.3834 3
 1 5 -2 594.722 40.6286 11
 1 5 -2 659.681 49.1845 2
 -1 -5 2 651.332 54.6621 12
 1 5 -2 722.85 73.8846 3
 -1 -5 2 642.554 52.3588 4
 1 -5 -2 610.303 55.3347 8
 -1 5 2 852.085 65.2364 11
 -1 -5 2 789.681 78.3591 3
 -1 5 2 585.959 66.1593 47
 1 -5 -2 720.055 73.3425 47
 1 5 -2 893.088 32.7058 48
 1 -5 -2 649.359 64.2212 48
 -1 -5 1 77250 497.922 4
 -1 -5 1 76542.1 723.072 3
 -1 5 1 78545.5 252.118 1
 1 5 -1 79982.5 328.925 2
 -1 5 1 78123 531.139 11
 1 -5 -1 78534.6 267.791 4
 1 5 -1 79615.2 507.681 11
 1 5 -1 77513.4 717.531 3
 1 -5 -1 78496.3 553.545 10
 -1 -5 1 74820.8 579.534 10
 -1 -5 1 75955.8 514.245 6
 1 -5 -1 77108.8 515.341 8
 -1 -5 1 75987.5 502.789 12
 -1 5 1 73673.4 666.968 3
 -1 -5 1 77113.3 477.327 5
 -1 -5 1 75096.2 439.751 47
 1 -5 -1 75330.9 624.757 47
 -1 5 1 77964.2 645.85 47
 1 -5 -1 73436.6 598.425 48
 -1 5 0 12964.5 189.578 11
 -1 -5 0 13417.5 244.712 10
 -1 5 0 13190.7 94.5242 1
 1 -5 0 12607.3 183.989 8
 -1 -5 0 13123.1 185.549 12
 1 -5 0 12771.8 226.869 2
 -1 -5 0 13460.5 200.098 8
 -1 -5 0 13940.2 303.874 3
 1 5 0 14180.9 235.636 11
 1 -5 0 13040.9 225.401 10
 -1 -5 0 13899.9 216.739 4
 1 5 0 13640.8 294.698 3
 1 -5 0 12587.3 194.377 6
 1 -5 0 12727.6 216.311 12
 -1 5 0 13145 296.477 3
 -1 5 0 13328.1 229.122 47
 -1 -5 0 13849.5 148.718 48
 -1 -5 0 13376 244.996 47
 -1 5 0 13813.3 255.129 48
 1 5 0 13764.4 230.882 47
 1 -5 0 13050.6 247.2 48
 1 -5 1 1072.16 64.3615 7
 -1 -5 -1 1067.34 67.208 8
 -1 5 -1 859.019 45.6876 1
 -1 -5 -1 914.889 65.2231 10
 -1 -5 -1 1074.68 83.6049 3
 1 -5 1 840.709 59.0697 12
 1 5 1 1051.84 71.4297 11
 1 5 1 1068.95 82.4463 3
 1 -5 1 930.176 58.0662 6
 1 -5 1 890.521 62.928 5
 1 -5 1 879.468 59.9114 10
 -1 5 -1 1239.57 97.268 3
 1 -5 1 923.431 70.2576 2
 -1 -5 -1 938.165 78.1287 47
 -1 5 -1 1024.53 72.6325 48
 1 5 1 1104.32 78.752 47
 -1 5 -1 1174 58.9428 47
 1 -5 1 790.767 66.2225 48
 1 -5 2 9379.89 198.11 6
 -1 -5 -2 10465.8 235.096 8
 1 5 2 10103.4 237.981 11
 -1 -5 -2 10391.8 156.473 2
 -1 -5 -2 9877.61 249.468 3
 -1 5 -2 10157.9 284.899 3
 -1 5 -2 10965.1 267.172 2
 -1 5 -2 10087.6 205.542 1
 -1 -5 -2 10064.5 208.98 10
 1 -5 2 10347 197.094 10
 1 -5 2 10377.8 211.512 7
 1 -5 2 9622.49 258.785 2
 1 -5 2 10576.6 229.09 5
 1 -5 2 9318.74 207.248 12
 -1 5 -2 9499.76 163.551 4
 -1 -5 -2 9214.4 278.006 47
 -1 5 -2 9460.08 131.482 47
 1 5 2 10601.4 277.164 47
 -1 5 -2 9943.89 144.342 47
 1 -5 2 9167.32 244.724 48
 -1 5 -2 11017.4 259.751 48
 1 -5 3 4050.35 122.145 10
 1 5 3 4037.42 162.384 11
 -1 5 -3 3663.08 179.147 3
 -1 5 -3 3976.26 156.405 1
 1 -5 3 3880.28 144.799 6
 -1 -5 -3 3396.08 141.321 3
 1 -5 3 3667.12 135.484 7
 -1 -5 -3 3556.99 124.326 10
 -1 -5 -3 3972.59 162.496 8
 1 -5 3 3568.1 140.448 12
 -1 5 -3 4755.77 198.009 2
 1 -5 3 3581.24 147.772 5
 -1 5 -3 4114.91 178.526 48
 1 5 4 46403 591.312 11
 -1 -5 -4 47317.4 612.678 8
 1 -5 4 47929 571.76 6
 1 -5 4 48507.5 553.811 12
 1 -5 5 23639 422.831 12
 1 5 5 21912 441.282 11
 1 -5 5 23805.4 447.614 6
 -1 -5 -5 22416.7 465.35 8
 1 -5 5 23698.5 443.501 5
 1 -5 5 23825.1 414.266 7
 1 -5 6 2537.7 162.283 6
 1 5 6 2564.97 163.521 11
 1 -5 6 2651.68 153.079 7
 -1 -5 -6 2571.23 173.247 8
 1 -5 6 2573.17 159.014 5
 1 -5 6 2657.49 153.302 12
 -1 -5 -7 21420.8 533.693 8
 1 -5 7 22883.6 473.241 12
 1 5 7 21293.8 490.538 11
 1 -5 7 22934.5 530.528 6
 1 -5 7 22854.9 502.408 5
 1 -5 8 36053.5 588.853 20
 1 -5 8 34828.2 584.923 16
 -1 -5 -8 35123.1 550.481 21
 -1 -5 -8 34205.5 713.686 8
 1 -5 8 38453.3 732.343 6
 1 5 8 35197 583.895 15
 1 -5 8 36056.5 583.88 13
 1 -5 8 37423.6 673.312 5
 1 -5 8 36682.4 611.506 38
 1 -5 8 37736.4 565.256 42
 1 -5 8 36692.8 563.159 36
 1 -5 8 36983.9 599.722 29
 1 -5 8 33229.7 562.064 34
 1 -5 8 38312.7 595.484 35
 1 -5 8 36277.5 577.387 33
 1 -5 9 22201.8 478.649 20
 -1 -5 -9 21804.8 435.549 21
 1 -5 9 21765.2 479.093 16
 1 -5 9 21829.9 470.763 13
 1 5 9 23277 564.694 6
 -1 -5 -9 21278.7 576.841 8
 1 -5 9 24849.1 617.155 6
 1 5 9 21250.6 466.788 15
 1 -5 9 23687.8 550.989 5
 1 -5 9 21604.2 486.676 38
 1 -5 9 22207.8 450.802 36
 1 -5 9 22131.1 471.241 34
 1 -5 9 23669.4 477.551 35
 1 -5 9 22324.1 477.906 29
 1 -5 9 22079.2 457.757 33
 1 -5 10 3729.5 196.84 16
 1 -5 10 4056.12 203.015 20
 1 -5 10 3784.55 196.297 13
 1 5 10 3653.82 190.947 15
 1 5 10 3649.28 181.766 13
 1 -5 10 3941.07 206.095 38
 1 -5 10 3891.95 195.122 34
 1 -5 10 4224.62 199.749 35
 1 -5 10 3769.29 192.033 29
 1 -5 11 49.7145 36.4047 20
 1 -5 11 39.626 37.3911 16
 1 5 11 16.3951 27.126 13
 1 -5 11 59.1038 39.1925 13
 1 5 11 46.141 34.1803 15
 1 -5 11 44.0558 39.0324 38
 1 -5 11 12.1248 29.8943 34
 1 -5 11 45.5404 31.5938 29
 1 -5 12 6502.11 203.773 20
 1 -5 12 6314.49 203.562 16
 1 5 12 6125.34 180.598 13
 1 5 12 6002.33 187.339 15
 1 -5 12 6192.45 200.612 13
 1 -5 12 6171.76 199.264 38
 1 -5 12 5893.1 182.903 34
 1 -5 12 6409.95 187.437 29
 1 5 12 6019.38 204.548 34
 -1 -6 13 2897.64 126.52 16
 -1 6 13 2715.68 113.5 15
 -1 -6 13 2949.94 126.938 13
 -1 -6 13 2973.6 123.416 38
 -1 6 13 2739.52 121.941 34
 -1 -6 13 2772.43 122.979 34
 -1 -6 12 2093.21 129.083 20
 -1 -6 12 2023.71 126.895 16
 -1 -6 12 2036.32 126.944 13
 -1 6 12 1988.21 121.625 15
 -1 6 12 1930.63 123.569 40
 -1 -6 12 1936.04 111.838 39
 -1 -6 12 1924.19 123.691 38
 -1 -6 12 2176.59 129.08 29
 -1 -6 12 1936.37 126.6 34
 -1 6 12 1894.23 124.339 34
 1 -6 -12 1872.17 108.723 31
 1 -6 -12 1923.56 110.271 28
 -1 -6 11 117.281 48.6967 20
 -1 -6 11 134.245 51.3863 16
 -1 6 11 141.445 48.8252 15
 -1 -6 11 109.202 49.1971 13
 -1 6 11 106.389 48.307 40
 -1 -6 11 102.141 43.913 38
 -1 -6 11 88.0871 41.588 39
 -1 -6 11 219.463 57.6517 29
 1 -6 -11 150.746 47.0491 31
 -1 -6 11 103.71 49.6892 34
 1 -6 -11 105.329 42.9343 28
 -1 -6 10 25493.9 500.384 20
 -1 -6 10 24778 496.995 16
 -1 -6 10 25987.5 504.595 13
 -1 6 10 25800 498.307 15
 -1 6 10 24788.5 513.951 40
 -1 -6 10 25579 486.284 39
 -1 -6 10 25899.9 512.893 38
 -1 -6 10 24573.3 483.843 45
 -1 -6 10 25695.6 517.052 34
 1 -6 -10 24511.5 470.186 28
 -1 -6 10 25705.4 506.715 29
 1 -6 -10 24455.2 470.312 31
 -1 -6 10 26969 519.163 35
 -1 -6 9 1806.33 133.294 20
 -1 -6 9 1424.68 120.311 16
 -1 -6 9 1690.1 161.279 6
 -1 -6 9 1533.71 146.902 12
 -1 6 9 1449.09 121.934 15
 -1 -6 9 1595.44 125.355 13
 -1 -6 9 1742.87 157.324 5
 1 -6 -9 1483.74 150.048 8
 -1 -6 9 1641.03 128.842 39
 -1 -6 9 1690.02 123.904 42
 -1 -6 9 1442.95 121.147 45
 -1 6 9 1463.18 128.684 40
 -1 -6 9 1667.4 132.964 38
 -1 -6 9 1571.96 129.766 34
 -1 -6 9 1435.52 122.277 35
 -1 -6 9 1557.48 127.543 29
 -1 -6 8 3038.84 163.724 16
 -1 -6 8 2995.63 160.89 20
 -1 -6 8 3525.06 214.224 6
 1 -6 -8 3504.86 221.636 8
 -1 -6 8 3665.99 218.224 12
 -1 -6 8 3274.96 201.84 5
 -1 6 8 3386.34 210.561 11
 -1 6 8 3424.04 175.815 15
 -1 -6 8 3200.55 166.834 13
 -1 -6 8 3231.89 172.29 38
 -1 6 8 3418.1 184.469 40
 -1 -6 8 3266.19 155.581 30
 -1 -6 8 3152.92 170.708 29
 -1 -6 8 3310.77 173.04 35
 -1 -6 7 82.9582 40.6698 6
 -1 -6 7 109.149 43.5811 5
 1 -6 -7 139.152 49.2464 8
 -1 6 7 187.003 54.8322 11
 -1 -6 7 124.105 44.1802 12
 -1 -6 6 714.777 85.0578 5
 1 -6 -6 693.288 90.057 8
 -1 -6 6 793.863 90.9317 6
 -1 6 6 668.709 86.3975 11
 -1 -6 6 650.222 86.4483 12
 -1 -6 5 1157.35 103.142 12
 1 -6 -5 1040.52 98.694 8
 -1 6 5 1104.84 101.07 11
 -1 -6 5 1130.55 97.5055 5
 -1 -6 5 1412.48 107.556 6
 -1 -6 4 83471 674.854 10
 -1 6 4 83827 784.514 11
 -1 -6 4 86715.1 785.719 12
 -1 -6 4 86197.8 739.451 6
 -1 -6 4 84771.1 743.937 5
 1 6 -4 81521.8 809.47 2
 1 -6 -4 85470.7 794.323 8
 -1 6 3 2210.87 119.299 11
 -1 -6 3 1765.1 99.6458 6
 1 -6 -3 2281.17 106.175 10
 -1 -6 3 1836.12 105.817 12
 -1 -6 3 2015.03 106.882 10
 -1 6 3 2121.36 116.008 3
 1 6 -3 1817.29 101.821 2
 -1 -6 3 1731.18 98.8775 5
 1 -6 -3 2138.51 116.093 8
 1 6 -3 2244.69 128.726 1
 -1 6 2 153686 890.749 11
 -1 -6 2 149651 854.983 12
 -1 6 2 150829 1031.43 3
 1 -6 -2 154108 876.196 8
 1 6 -2 151817 708.86 11
 -1 -6 2 149920 816.652 5
 1 6 -2 153174 733.126 2
 -1 -6 2 154525 848.335 6
 1 6 -2 148897 716.156 4
 1 6 -2 158279 1165.55 3
 1 -6 -2 152112 854.179 10
 -1 -6 2 160590 813.827 4
 -1 -6 2 154575 911.99 10
 1 -6 -2 153420 1101.82 47
 -1 6 2 150937 1091.2 47
 1 -6 -2 147860 1008.66 48
 -1 6 1 35672.5 393.08 11
 -1 6 1 34180.1 504.844 3
 -1 -6 1 35439.1 359.313 5
 -1 6 1 33277.4 161.533 1
 -1 -6 1 34886.1 374.466 12
 1 6 -1 36276.2 381.455 11
 1 -6 -1 36466.1 385.948 2
 1 -6 -1 35843.8 413.297 10
 -1 -6 1 33894.3 425.837 10
 -1 -6 1 35419 349.545 4
 -1 -6 1 34264.3 383.144 6
 1 -6 -1 35301.1 372.66 8
 1 6 -1 35040 531.568 3
 -1 6 1 35645.5 466.545 47
 -1 -6 1 34768.2 322.172 47
 1 -6 -1 35335.2 447.471 48
 1 -6 -1 35651 457.976 47
 1 -6 0 738.741 54.4977 6
 1 -6 0 573.358 50.8583 7
 1 -6 0 616.629 44.6785 8
 -1 -6 0 592.247 46.3097 12
 1 -6 0 569.212 51.4357 2
 -1 6 0 519.335 19.8891 1
 -1 6 0 587.247 71.077 3
 -1 -6 0 651.618 45.2657 5
 -1 -6 0 598.076 47.1065 8
 -1 6 0 562.781 45.9752 11
 -1 -6 0 645.946 50.1071 4
 1 -6 0 561.643 53.5682 10
 -1 -6 0 604.904 59.6708 10
 1 6 0 751.674 61.0494 11
 1 6 0 705.486 76.3703 3
 -1 -6 0 694.846 61.5573 47
 1 6 0 772.704 59.7694 47
 1 -6 0 624.835 59.6642 48
 -1 6 0 602.209 54.2261 47
 -1 -6 -1 197.482 37.0753 10
 -1 -6 -1 230.672 36.4943 4
 1 6 1 381.559 56.7544 3
 -1 -6 -1 295.013 51.5107 3
 1 -6 1 148.536 30.8938 2
 1 -6 1 161.334 31.9592 12
 1 -6 1 135.463 27.9743 6
 1 -6 1 126.524 30.3026 5
 1 -6 1 159.946 30.011 7
 -1 -6 -1 122.06 29.5242 8
 1 6 1 147.179 35.4715 11
 1 -6 1 179.27 34.5949 10
 -1 6 -1 133.353 19.2794 1
 -1 6 -1 252.766 40.7793 48
 -1 -6 -1 147.017 36.5207 47
 1 -6 1 168.474 33.52 48
 1 6 1 110.43 30.9741 47
 -1 6 -1 239.388 27.6837 47
 1 -6 2 5226.3 159.558 6
 1 -6 2 5581.26 163.08 10
 1 -6 2 5144.5 166.872 12
 -1 -6 -2 6076.24 179.37 10
 1 -6 2 5360.71 176.102 5
 -1 -6 -2 5970.07 188.28 8
 1 -6 2 5210.11 197.528 2
 -1 6 -2 5565.36 154.551 1
 1 -6 2 5567.13 164.253 7
 1 6 2 5919.98 197.494 11
 -1 -6 -2 5409.82 203.873 3
 -1 6 -2 5608.68 193.637 48
 1 6 2 5766.21 214.998 47
 1 -6 2 5017.67 188.164 48
 -1 -6 -3 2373.15 131.968 8
 1 -6 3 2306.12 104.843 10
 1 -6 3 2180.69 123.208 5
 -1 -6 -3 2296.3 109.975 10
 1 -6 3 2148.64 109.227 7
 1 -6 3 2027.57 111.119 6
 1 6 3 2229.03 129.979 11
 -1 6 -3 2166.09 133.9 48
 -1 -6 -4 34372.6 549.728 8
 1 -6 4 34013.1 492.94 6
 1 6 4 34264.6 542.79 11
 1 -6 4 34904.1 473.931 7
 1 -6 4 34843.6 524.149 5
 1 -6 4 34323.8 496.934 12
 1 -6 5 5150.64 214.736 6
 -1 -6 -5 5492.35 241.955 8
 1 -6 5 5600.39 205.881 7
 1 6 5 5164.08 227.583 11
 1 -6 5 5659.52 228.519 5
 1 -6 5 5403.41 213.048 12
 -1 -6 -6 13213.6 404.524 8
 1 -6 6 14964.9 376.499 12
 1 -6 6 14549.2 395.901 6
 1 6 6 13472.3 391.442 11
 1 -6 6 14665.9 392.27 5
 1 6 7 1259.16 127.997 11
 1 -6 7 934.697 108.263 5
 1 -6 7 1040.6 118.811 6
 -1 -6 -7 1025.1 126.905 8
 1 -6 7 949.761 104.92 12
 1 -6 8 21342.2 462.455 16
 -1 -6 -8 20287.6 429.033 21
 1 -6 8 20703.1 453.999 20
 -1 -6 -8 20096.9 559.718 8
 1 -6 8 22506.1 566.505 6
 1 -6 8 21165 450.693 13
 1 -6 8 22460.4 535.189 5
 1 -6 8 21738.6 499.655 12
 1 6 8 20695 455.495 15
 1 -6 8 20780.7 469.4 38
 1 -6 8 21943.4 443.378 36
 1 -6 8 22752.5 445.531 42
 1 6 8 19902 430.024 40
 1 -6 8 21439.5 457.044 33
 1 -6 8 22462.7 477.846 29
 1 -6 8 23004 473.285 35
 1 -6 9 1294.79 119.908 16
 -1 -6 -9 1252.68 109.469 21
 1 -6 9 1287.46 120.163 20
 1 6 9 1085.56 111.737 15
 1 -6 9 1304.62 119.709 13
 1 -6 9 1414.4 117.052 36
 1 -6 9 1486.15 121.394 42
 1 -6 9 1501.86 131.907 38
 1 6 9 1205.79 109.038 40
 1 -6 9 1392.1 119.931 35
 1 -6 9 1435.27 121.96 33
 1 -6 9 1308.37 115.973 34
 1 -6 9 1305.05 120.954 29
 1 -6 10 13717.3 369.382 16
 1 -6 10 13958.6 370.207 20
 -1 -6 -10 13929.6 334.881 21
 1 6 10 13659.8 339.086 13
 1 6 10 13688.7 365.008 15
 1 -6 10 13796.6 366.067 13
 1 -6 10 13885.7 378.298 38
 1 -6 10 13822.6 342.875 36
 1 -6 10 14231.5 355.654 34
 1 -6 10 14137.5 369.598 29
 1 -6 10 14366 354.867 33
 1 -6 10 14877.4 372.301 35
 1 -6 11 2516.92 148.933 16
 1 -6 11 2497.22 145.848 20
 1 -6 11 2507.8 145.938 13
 1 6 11 2354.59 128.78 13
 1 6 11 2318.37 138.981 15
 1 -6 11 2488.63 149.272 38
 -1 -6 -11 2349.53 128.084 31
 -1 -6 -11 2259.62 125.38 28
 1 -6 11 2417.04 133.161 34
 1 -6 11 2398.7 140.471 29
 1 -6 11 2550.31 141.772 35
 1 -6 12 138.604 38.8748 20
 1 -6 12 131.726 36.3452 16
 1 -6 12 103.362 35.421 13
 1 6 12 118.054 34.584 15
 1 -6 12 65.5368 30.7601 38
 1 -6 12 148.764 33.7647 29
 1 6 12 126.284 38.8876 34
 -1 -7 13 46.4476 25.6344 16
 -1 -7 13 22.5799 23.4452 13
 -1 7 13 33.2689 21.2677 15
 -1 -7 13 65.2333 27.4131 38
 -1 7 13 68.2164 26.2463 34
 -1 -7 13 32.8172 22.097 34
 -1 -7 12 25653.2 424.038 20
 -1 -7 12 25564.5 423.324 16
 -1 7 12 25556.5 417.001 15
 -1 -7 12 26527 431.524 13
 -1 7 12 24605.1 415.608 40
 -1 -7 12 24763.6 377.154 39
 -1 -7 12 26293.9 433.741 38
 1 -7 -12 24520.9 384.816 28
 -1 -7 12 25956.7 426.932 34
 1 -7 -12 24640.6 386.52 31
 -1 7 12 25284 416.666 34
 -1 -7 11 1525.11 118.477 20
 -1 -7 11 1359.5 113.69 16
 -1 7 11 1408.46 114.858 15
 -1 -7 11 1630.47 124.743 13
 -1 -7 11 1446.83 119.971 38
 -1 -7 11 1595.11 116.508 39
 -1 7 11 1394.62 118.949 40
 -1 -7 11 1652.83 126.277 34
 -1 -7 11 1654.92 126.027 29
 1 -7 -11 1394.84 108.901 28
 1 -7 -11 1408.54 109.491 31
 -1 -7 10 197.154 55.2649 20
 -1 -7 10 218.69 55.8268 16
 -1 7 10 162.821 50.2859 15
 -1 -7 10 211.853 58.1243 13
 -1 7 10 212.998 58.3465 40
 -1 -7 10 205.491 53.9831 39
 -1 -7 10 319.784 64.0598 38
 -1 -7 10 230.943 58.205 29
 1 -7 -10 251.106 56.4696 28
 -1 -7 10 249.487 60.8206 34
 -1 -7 10 232.282 57.0093 35
 1 -7 -10 244.361 55.6261 31
 -1 -7 9 13318 354.169 20
 -1 -7 9 13150.2 355.863 16
 -1 -7 9 14690.6 466.861 6
 1 -7 -9 13673.4 460.092 8
 -1 -7 9 13787.2 440.975 12
 -1 -7 9 14279.1 448.269 5
 -1 -7 9 13201.9 352.692 13
 -1 7 9 13080.3 356.343 15
 -1 -7 9 13648.5 370.829 38
 -1 7 9 13438.3 378.712 40
 -1 -7 9 13445.6 342.582 42
 -1 -7 9 13445.5 359.606 39
 -1 -7 9 13306.8 365.308 34
 -1 -7 9 13497.1 370.159 29
 -1 -7 9 13805.7 370.084 35
 -1 -7 9 13388.8 346.267 33
 -1 -7 8 31907.4 474.743 25
 -1 -7 8 32530.4 532.377 20
 -1 -7 8 32330.9 537.148 16
 -1 7 8 34015.4 682.392 11
 -1 -7 8 35006.2 684.936 12
 -1 -7 8 35356.9 691.085 6
 -1 -7 8 34159.3 664.036 5
 1 -7 -8 33995 706.221 8
 -1 -7 8 34006.2 546.645 13
 -1 7 8 34896.9 563.647 15
 -1 -7 8 33841.3 539.901 37
 -1 -7 8 33255.8 562.011 38
 -1 -7 8 32806.7 523.582 42
 -1 -7 8 33537.4 556.865 39
 -1 7 8 34063.1 583.662 40
 -1 -7 8 33551.2 561.912 35
 -1 -7 8 32862.3 556.306 29
 -1 -7 8 35254.5 513.283 30
 -1 -7 8 33456.4 540.714 33
 -1 -7 8 33517.5 558.427 34
 -1 -7 7 1173.95 121.094 12
 -1 -7 7 1165.39 118.498 5
 -1 -7 7 1136.98 118.633 6
 1 -7 -7 1074.91 121.687 8
 -1 7 7 1066.8 118.845 11
 -1 -7 6 19749.5 442.979 6
 -1 7 6 19856.3 467.927 11
 -1 -7 6 21017.8 475.045 12
 -1 -7 6 20359.2 446.901 5
 1 -7 -6 19673.8 472.466 8
 1 -7 -5 6400.08 252.866 8
 -1 7 5 6976.45 259.785 11
 -1 -7 5 7301 260.749 12
 -1 -7 5 7257.37 250.226 5
 -1 -7 5 7370.83 248.999 6
 -1 -7 4 69881.8 672.802 10
 -1 7 4 74309 783.129 11
 -1 -7 4 70965.2 714.017 6
 -1 -7 4 73949.2 754.28 12
 -1 -7 4 72089.1 726.732 5
 1 -7 -4 71661.6 768.6 8
 1 -7 -3 425.807 59.1616 8
 -1 7 3 428.677 59.2371 11
 -1 -7 3 643.706 68.3735 12
 -1 -7 3 591.375 63.7857 6
 -1 -7 3 637.688 67.2825 10
 1 -7 -3 449.874 55.6695 10
 -1 -7 3 749.857 70.9473 5
 -1 7 2 179605 1033.21 11
 1 -7 -2 183857 1023.98 10
 -1 -7 2 181038 1005.68 6
 -1 -7 2 181467 1007.48 12
 1 -7 -2 176256 996.31 8
 -1 -7 2 179508 1076.63 10
 -1 -7 2 181828 964.922 5
 -1 7 2 174197 1238.8 47
 1 -7 -2 172229 1151.6 48
 1 -7 -1 6265.15 191.258 10
 -1 -7 1 5721.64 191.58 10
 -1 7 1 6034.53 175.94 11
 1 7 -1 6098.67 169.859 11
 -1 -7 1 5960.36 168.162 12
 1 -7 -1 6026.14 165.443 8
 1 -7 -1 6137.25 203.758 47
 1 -7 -1 5820.68 197.327 48
 -1 7 1 5833.25 202.077 47
 1 -7 0 83107.8 668.886 5
 1 -7 0 81451.3 536.673 8
 -1 -7 0 82239.8 549.493 5
 1 -7 0 81553.7 684.127 10
 -1 -7 0 82914.3 722.982 10
 -1 7 0 82829.3 575.031 11
 -1 -7 0 80718.3 578.893 12
 1 -7 0 82882.5 632.245 7
 1 7 0 82823.6 673.797 11
 1 -7 0 79167.2 707.337 48
 1 7 0 81073.9 637.673 47
 1 7 1 3516.79 149.965 11
 -1 -7 -1 3575.81 138.049 8
 -1 -7 -1 3315.75 147.332 10
 1 -7 1 3755.06 136.871 6
 1 -7 1 3932.69 150.386 10
 1 -7 1 4069.93 142.221 7
 1 -7 1 3572.22 146.76 5
 1 -7 1 3593.84 144.391 12
 -1 7 -1 3624.93 153.183 48
 1 7 1 3271.11 151.209 47
 -1 -7 -1 3190.63 164.382 47
 -1 -7 -2 171.466 38.874 10
 1 -7 2 276.174 47.9436 5
 1 -7 2 337.727 47.3645 10
 1 -7 2 297.634 43.6088 7
 1 7 2 209.059 44.6161 11
 -1 -7 -2 226.351 43.1556 8
 1 -7 2 211.19 40.1727 6
 1 -7 2 164.68 38.8903 12
 1 -7 3 4787.28 194.026 5
 1 -7 3 4525.1 174.812 6
 1 -7 3 4863.1 172.805 7
 1 7 3 4760.43 202.176 11
 1 -7 3 5252.51 171.785 10
 -1 -7 -3 4860.76 173.811 10
 -1 -7 -3 4764.58 196.916 8
 1 -7 3 4829.87 184.972 12
 1 -7 4 7469.71 256.744 5
 1 -7 4 7951.79 235.5 7
 1 -7 4 7770.43 251.816 12
 -1 -7 -4 8097.46 282.369 8
 1 7 4 7962.61 279.503 11
 1 -7 4 7836.49 247.496 6
 1 -7 5 301.559 58.8216 12
 -1 -7 -5 350.692 69.1778 8
 1 7 5 387.63 72.9535 11
 1 -7 5 339.518 60.057 6
 1 -7 6 162515 1340 6
 1 -7 6 167542 1322.18 12
 -1 -7 -6 155146 1434.43 8
 1 -7 6 164176 1375.28 5
 1 7 6 156734 1400.47 11
 1 -7 7 214.336 42.0111 25
 1 -7 7 318.433 62.725 16
 -1 -7 -7 260.173 55.697 21
 1 -7 7 331.651 62.4047 20
 1 -7 7 292.387 58.3686 13
 1 -7 7 366.231 74.3229 12
 1 -7 7 385.451 75.0185 5
 1 -7 7 373.883 73.874 6
 -1 -7 -7 226.671 71.033 8
 1 7 7 314.512 61.5002 15
 1 7 7 348.164 76.2308 11
 1 -7 7 381.515 62.1318 42
 1 -7 7 300.301 62.2848 38
 1 -7 7 306.804 59.331 37
 1 7 7 342.538 64.4304 40
 1 -7 7 409.441 69.9355 35
 1 -7 7 328.81 63.5262 33
 1 -7 7 341.848 63.2317 36
 1 -7 7 403.383 58.4149 30
 1 -7 7 264.863 58.3477 29
 1 -7 8 28761.1 536.059 16
 -1 -7 -8 29418.6 522.803 21
 1 -7 8 29049.9 540.622 20
 1 7 8 26600.9 618.201 11
 1 -7 8 30370.1 659.431 6
 1 -7 8 27401.6 575.612 12
 -1 -7 -8 27325.8 665.508 8
 1 -7 8 29210.3 630.668 5
 1 7 8 28660.4 538.413 15
 1 -7 8 28671 523.909 13
 1 -7 8 27508.6 545.97 38
 1 -7 8 29473.8 524.268 37
 1 7 8 28351.3 518.172 40
 1 -7 8 29428.5 516.462 36
 1 -7 8 30359.6 518.943 42
 1 -7 8 30344.4 553.725 35
 1 -7 8 29311.2 543.548 33
 1 -7 8 28777.1 548.369 29
 -1 -7 -9 22398.1 452.404 21
 1 -7 9 22002.6 474.409 20
 1 -7 9 22172.4 477.922 16
 1 -7 9 21944.4 466.511 13
 1 7 9 22446 477.905 15
 1 -7 9 22046.7 492.536 38
 1 -7 9 23397.5 458.887 42
 1 7 9 21434.2 446.936 40
 1 -7 9 21993 442.886 36
 1 -7 9 21897.3 480.723 29
 1 -7 9 23256.1 479.148 33
 1 -7 9 23630.5 486.978 35
 1 -7 10 1925.43 138.301 20
 -1 -7 -10 1675.56 117.316 21
 1 -7 10 1887.32 138.527 16
 1 7 10 1696.66 117.473 13
 1 7 10 1782.31 132.374 15
 1 -7 10 1863.08 134.86 13
 1 -7 10 1794.91 124.097 36
 1 -7 10 1897.47 143.18 38
 1 -7 10 1901.06 132.024 33
 1 -7 10 1867.97 136.788 29
 1 -7 10 2016.02 140.248 35
 1 -7 11 1043.37 93.9304 16
 1 -7 11 1032.53 93.2352 20
 1 7 11 987.04 91.1871 15
 1 -7 11 1009.04 90.9562 13
 1 -7 11 990.109 94.7876 38
 1 -7 11 1200.07 96.9779 35
 1 -7 11 1003.33 91.3889 29
 -1 -7 -11 969.21 83.0035 31
 -1 -7 -11 912.045 80.1335 28
 1 -7 12 18910.6 319.44 16
 1 -7 12 18702.2 317.466 20
 1 -7 12 19412.4 317.772 13
 1 7 12 18105.6 304.009 15
 1 -7 12 19010.8 324.602 38
 1 7 12 18288.1 319.505 34
 -1 -7 -12 17396.5 265.798 31
 1 -7 12 19565.5 313.551 29
 -1 -7 -12 17535.7 266.127 28
 -1 -8 13 15650.8 253.176 16
 -1 -8 13 15557.8 253.681 13
 -1 -8 12 7.17473 27.4199 16
 -1 -8 12 7.14101 26.2301 20
 -1 8 12 16.2618 28.1057 15
 -1 -8 12 48.7359 33.4772 13
 -1 -8 12 15.6629 30.1338 38
 -1 -8 12 8.5672 24.3742 39
 -1 8 12 23.4891 27.5969 40
 1 -8 -12 7.65995 24.1957 28
 1 -8 -12 5.48288 23.1018 31
 -1 -8 12 60.8826 32.5066 34
 -1 8 12 12.9335 26.1427 34
 -1 -8 11 1494.47 115.199 16
 -1 -8 11 1519.09 114.992 20
 -1 8 11 1548.88 116.633 15
 -1 -8 11 1730.82 124.205 13
 -1 -8 11 1489.09 108.803 39
 -1 8 11 1426.95 116.422 40
 -1 -8 11 1834.72 131.065 38
 1 -8 -11 1520.35 112.183 28
 -1 -8 11 1646.62 119.497 34
 1 -8 -11 1520.02 111.892 31
 -1 -8 11 1533.57 118.876 29
 -1 -8 10 2535.41 155.737 16
 -1 -8 10 2539.9 153.937 20
 -1 -8 10 2773.51 164.701 13
 -1 8 10 2864.24 166.407 15
 -1 -8 10 2884.26 158.105 42
 -1 8 10 2567.89 165.923 40
 -1 -8 10 2764.12 169.423 38
 -1 -8 10 2785.09 161.099 39
 -1 -8 10 2717.89 165.806 29
 1 -8 -10 2804.05 163.28 31
 -1 -8 10 2709.85 163.256 34
 1 -8 -10 2755.97 161.562 28
 -1 -8 10 2865.52 169.236 35
 -1 -8 9 37.5775 32.8298 16
 -1 -8 9 37.3107 31.7988 25
 -1 -8 9 145.369 49.2922 20
 -1 -8 9 86.3984 41.9906 13
 -1 8 9 -15.6312 47.2527 15
 -1 -8 9 29.5889 33.5097 42
 -1 -8 9 25.5239 31.1153 37
 -1 -8 9 3.37384 39.859 38
 -1 8 9 127.68 51.1118 40
 -1 -8 9 192.245 56.4049 39
 -1 -8 9 76.0275 46.1051 34
 -1 -8 9 29.0734 39.3852 29
 -1 -8 9 69.91 38.2369 30
 -1 -8 9 24.9448 29.8552 33
 -1 -8 9 17.5747 35.3112 35
 -1 -8 8 928.858 95.227 16
 1 -8 -8 810.591 86.8565 21
 -1 -8 8 949.02 86.8738 25
 -1 -8 8 987.923 98.8886 20
 1 -8 -8 863.135 121.369 8
 -1 -8 8 998.507 126.114 12
 -1 -8 8 1206.89 131.235 5
 -1 8 8 887.972 119.2 11
 -1 8 8 902.881 96.1411 15
 -1 -8 8 1100.22 127.736 6
 -1 -8 8 941.531 97.712 13
 -1 -8 8 1166.64 103.748 42
 -1 -8 8 881.985 96.9938 39
 -1 -8 8 1012.8 104.65 38
 -1 8 8 900.874 101.056 40
 -1 -8 8 1207.5 108.899 37
 -1 -8 8 1101.2 104.293 34
 -1 -8 8 1132.25 96.9906 30
 -1 -8 8 1074.78 102.679 33
 -1 -8 8 865.846 95.3023 29
 -1 -8 8 1011.9 104.81 35
 1 -8 -8 831.736 84.9919 26
 -1 -8 7 4598.88 244.501 12
 -1 -8 7 4348.1 232.7 5
 1 -8 -7 3962.12 237.445 8
 -1 -8 7 4510.89 237.682 6
 -1 8 7 4056.22 235.866 11
 -1 8 7 4545.71 208.396 40
 1 -8 -6 450.848 80.6724 8
 -1 -8 6 720.481 97.3576 12
 -1 8 6 478.189 79.8907 11
 -1 -8 6 498.434 79.6319 5
 -1 -8 6 505.578 79.6724 6
 1 -8 -5 639.472 88.0613 8
 -1 8 5 854.207 99.4315 11
 -1 -8 5 792.64 93.6635 12
 -1 -8 5 822.22 94.0375 6
 -1 -8 5 830.439 91.921 5
 -1 -8 4 588.514 74.5247 6
 1 -8 -4 731.52 86.1686 8
 -1 -8 4 646.302 78.4912 12
 -1 -8 4 604.625 69.1775 10
 -1 8 4 811.014 91.3148 11
 1 -8 -3 33760.3 507.432 8
 -1 -8 3 34555.5 507.523 12
 -1 -8 3 33930 494.56 6
 -1 8 3 34463.8 523.364 11
 1 -8 -3 34603.2 488.451 10
 -1 -8 3 33768.1 504.175 10
 -1 -8 3 34136.1 486.504 5
 -1 -8 2 34450.9 473.342 12
 -1 8 2 33592.1 482.33 11
 1 -8 -2 34633.7 485.145 10
 -1 -8 2 36044.3 462.497 5
 1 -8 -2 34975.9 470.162 8
 -1 -8 2 35392.3 515.658 10
 -1 -8 2 35830.5 483.936 6
 1 -8 -1 18326.1 306.475 8
 -1 -8 1 17845.1 316.82 12
 -1 8 1 18102.9 323.436 11
 1 8 -1 17494.3 310.415 11
 1 -8 -1 18973.4 360.507 10
 -1 -8 1 16740 352.908 10
 -1 -8 1 17615 300.248 5
 1 -8 0 62392.1 649.219 10
 1 -8 0 62701.3 629.707 5
 1 8 0 58570.4 610.616 11
 -1 8 0 61949.9 537.727 11
 -1 -8 0 58416.3 658.788 10
 1 -8 0 62074.5 593.622 7
 -1 -8 -1 39441.5 546.205 10
 1 8 1 40743 542.089 11
 1 -8 1 39351.8 477.219 7
 1 -8 1 38323.1 517.556 5
 1 -8 1 39204.5 517.285 10
 -1 -8 -1 39496.9 483.423 8
 1 -8 1 39648.3 510.973 12
 1 -8 1 39177.8 480.57 6
 1 -8 2 8612.3 229.426 7
 1 -8 2 8263.83 252.814 5
 -1 -8 -2 8399.23 251.493 8
 1 -8 2 7975.3 229.884 6
 1 -8 2 8662.42 242.155 10
 -1 -8 -2 8363.72 249.623 10
 1 -8 2 8573.31 250.424 12
 1 8 2 8537.46 264.105 11
 1 -8 3 1407.95 108.579 12
 -1 -8 -3 1380.94 113.358 8
 1 8 3 1306.69 112.596 11
 1 -8 3 1622.26 106.391 10
 -1 -8 -3 1420.62 104.437 10
 1 -8 3 1448.99 99.9828 7
 1 -8 3 1333.61 101.962 6
 1 -8 3 1486.19 117.073 5
 1 -8 4 8891.16 284.67 12
 -1 -8 -4 8566.25 304.67 8
 1 8 4 9115.25 314.662 11
 1 -8 4 9142.44 281.3 6
 1 -8 4 9068.96 301.801 5
 -1 -8 -5 4916.07 247.243 8
 1 -8 5 5318.75 233.542 12
 1 -8 5 5184.68 228.904 6
 1 -8 5 5319.18 245.318 5
 1 8 5 4995.64 247.775 11
 1 -8 6 87719 991.877 12
 1 -8 6 91234.1 1066.23 5
 1 8 6 84627.4 1065.69 11
 -1 -8 -6 84927.7 1092.4 8
 1 -8 6 90835.8 1029.2 6
 1 -8 7 17172.3 403.879 20
 1 -8 7 16998.6 341.549 25
 -1 -8 -7 17294.3 404.421 21
 1 -8 7 16868.7 397.763 16
 1 -8 7 17548.7 465.657 12
 1 8 7 16226.6 484.85 11
 1 -8 7 17397.1 485.555 5
 1 8 7 16891.3 403.431 15
 -1 -8 -7 16648.6 512.225 8
 1 -8 7 17542.3 484.033 6
 1 -8 7 16724.5 384.821 13
 1 -8 7 17807.6 400.672 36
 1 -8 7 18401.3 397.681 42
 1 -8 7 17155.8 408.09 37
 1 8 7 17165.4 401.922 40
 1 -8 7 16707.9 410.13 38
 1 -8 7 16073.6 353.671 39
 1 -8 7 17403.5 420.463 33
 1 -8 7 18442.5 361.492 30
 1 -8 7 16441.1 410.531 29
 -1 -8 -7 16772.4 351.488 26
 1 -8 7 17283.2 414.351 35
 -1 -8 -8 18533.7 422.774 21
 1 -8 8 19526.7 444.301 20
 1 -8 8 19385 358.12 25
 1 -8 8 19018.3 434.144 16
 1 -8 8 19502.4 430.346 13
 1 8 8 18826.4 438.281 15
 1 -8 8 19199.2 491.471 12
 1 -8 8 20272 543.651 6
 1 8 8 16876.5 507.389 11
 1 -8 8 19864.8 425.086 36
 1 -8 8 19890.1 440.219 37
 1 8 8 18697.5 427.296 40
 1 -8 8 18774 451.308 38
 1 -8 8 20535.7 428.4 42
 1 -8 8 18876.7 451.28 29
 1 -8 8 20219.1 458.939 35
 1 -8 8 19981.5 456.435 33
 -1 -8 -9 7739.74 265.255 21
 1 -8 9 7231.55 268.248 16
 1 -8 9 7090.78 267.605 20
 1 8 9 7674.35 278.491 15
 1 -8 9 6994.82 258.997 13
 1 8 9 7426.1 261.663 40
 1 -8 9 7441.95 259.185 37
 1 -8 9 7447.25 257.787 42
 1 -8 9 7224.01 253.011 36
 1 -8 9 7446.66 282.85 38
 1 -8 9 7518.38 275.506 35
 1 -8 9 7386.08 272.63 33
 1 -8 9 7209.17 278.082 29
 -1 -8 -10 8643.34 257.211 21
 1 -8 10 8913.1 281.04 16
 1 -8 10 8965.04 282.342 20
 1 8 10 8853.74 283.194 15
 1 -8 10 8865.22 276.157 13
 1 8 10 8245.84 253.982 40
 1 -8 10 9035.91 295.646 38
 1 -8 10 8772.95 260.677 36
 1 -8 10 9210.91 287.253 35
 1 -8 10 9016.16 278.2 33
 1 -8 10 9299.66 294.223 29
 1 -8 11 2905.96 145.35 16
 1 -8 11 2810.22 142.648 20
 1 -8 11 3073.62 146.175 13
 1 8 11 2834.5 142.149 15
 1 -8 11 3067.04 154.16 38
 1 -8 11 2870.63 144.28 29
 -1 -8 -11 2680.35 131.909 31
 1 -8 11 3096.35 147.855 35
 -1 -8 -11 2680.92 131.905 28
 1 -8 12 622.295 56.8363 20
 1 -8 12 626.145 57.1089 16
 1 -8 12 588.328 54.0474 13
 1 8 12 647.613 57.3974 15
 1 -8 12 581.248 56.6993 38
 1 -8 12 615.321 55.383 29
 1 8 12 591.583 56.7166 34
 -1 -9 12 9038.72 222.285 16
 -1 9 12 9227.16 227.369 15
 -1 -9 12 9492.14 234.465 13
 -1 -9 12 9450.15 239.126 38
 -1 9 12 8587.32 221.408 40
 -1 -9 12 8596.09 198.168 39
 -1 -9 12 8586.7 208.177 34
 1 -9 -12 9203.53 219.711 31
 1 -9 -12 9269.64 219.902 28
 -1 -9 11 28047.2 450.229 16
 -1 -9 11 27660.7 443.929 20
 -1 9 11 28343.3 463.478 15
 -1 -9 11 28951 467.875 13
 -1 -9 11 27863.3 439.482 39
 -1 9 11 26713.5 466.26 40
 -1 -9 11 28587.3 480.069 38
 1 -9 -11 28247.3 455.437 31
 -1 -9 11 27982.8 450.387 34
 -1 -9 11 29400.9 486.641 29
 1 -9 -11 27989.7 452.463 28
 -1 -9 10 3359.17 170.93 16
 -1 -9 10 3483.13 173.048 20
 -1 9 10 3749.67 186.948 15
 -1 -9 10 3445.28 178.253 13
 -1 -9 10 3569.24 178.462 39
 -1 9 10 3485.29 188.985 40
 -1 -9 10 3396.02 167.243 42
 -1 -9 10 3587.23 186.966 38
 1 -9 -10 3511.92 179.254 28
 1 -9 -10 3583.91 181.361 31
 -1 -9 10 3414.12 175.586 34
 -1 -9 10 3469.65 182.833 35
 -1 -9 10 3713.46 177.784 33
 -1 -9 10 3524.86 184.94 29
 -1 -9 9 263.48 56.5467 16
 1 -9 -9 319.561 54.2348 21
 -1 -9 9 183.16 51.0127 20
 -1 -9 9 322.918 54.4149 25
 -1 -9 9 163.731 51.1925 13
 -1 9 9 207.165 53.9378 15
 -1 -9 9 147.508 46.2283 37
 -1 -9 9 163.288 48.214 42
 -1 -9 9 139.068 49.006 39
 -1 9 9 238.811 62.0429 40
 -1 -9 9 236.331 59.9326 38
 -1 -9 9 163.914 48.201 33
 -1 -9 9 181.289 54.1151 29
 -1 -9 9 199.068 56.3281 35
 1 -9 -9 185.739 54.6872 31
 1 -9 -9 134.821 46.6225 28
 -1 -9 9 290.539 58.3134 30
 -1 -9 9 136.493 47.8626 34
 1 -9 -8 2701.47 155.429 21
 -1 -9 8 2434.68 138.874 25
 -1 -9 8 2137.49 138.751 20
 -1 -9 8 2325.97 143.449 16
 -1 -9 8 2394.26 150.886 13
 -1 -9 8 2277.93 179.882 5
 -1 9 8 2561.55 202.142 11
 -1 -9 8 2729.81 202.263 6
 -1 -9 8 2666.44 201.442 12
 1 -9 -8 2558.18 206.016 8
 -1 9 8 2447.72 154.299 15
 -1 9 8 2591.64 168.891 40
 -1 -9 8 2420.23 148.306 42
 -1 -9 8 2573.83 158.946 39
 -1 -9 8 2335.6 153.644 38
 -1 -9 8 2690.62 163.168 37
 -1 -9 8 2352.06 155.327 29
 1 -9 -8 2495.67 145.914 26
 -1 -9 8 2453.54 153.05 34
 -1 -9 8 2489.72 158.054 35
 -1 -9 8 2415.42 154.358 33
 -1 -9 8 2600.8 144.248 30
 -1 -9 7 14887.6 341.785 25
 -1 -9 7 13868.7 335.394 16
 -1 -9 7 15914.4 343.528 24
 1 -9 -7 14940.6 358.708 21
 1 -9 -7 14731.1 464.511 8
 -1 9 7 14812.9 462.337 11
 -1 -9 7 15897.8 457.541 6
 -1 -9 7 15933.7 469.706 12
 -1 -9 7 15484 446.91 5
 -1 -9 7 14664.6 353.417 13
 -1 9 7 14863.9 359.092 15
 -1 -9 7 15594.3 377.777 39
 -1 -9 7 14474.7 351.649 42
 -1 -9 7 15755 386.987 37
 -1 9 7 15409.1 390.857 40
 -1 -9 7 14630.6 363.196 38
 1 -9 -7 14845.4 344.658 26
 -1 -9 7 15373.4 374.873 33
 -1 -9 7 14097.2 313.525 27
 -1 -9 7 15905.3 343.18 30
 -1 -9 7 14698.2 364.477 35
 -1 -9 7 13882.4 347.732 34
 -1 -9 7 14214.3 359.501 29
 -1 9 6 657.551 97.2074 11
 1 -9 -6 730.517 104.343 8
 -1 -9 6 671.861 98.0928 12
 -1 -9 6 619.118 90.5059 5
 -1 -9 6 659.62 94.0147 6
 -1 -9 5 74750.2 879.088 6
 1 -9 -5 73723.8 921.484 8
 -1 -9 5 75971.5 913.616 12
 -1 9 5 75635.7 939.916 11
 -1 -9 5 73112.3 871.136 5
 -1 -9 4 86806.6 895.825 6
 1 -9 -4 86365.1 922.544 8
 -1 -9 4 86235.6 908.659 12
 -1 9 4 84755.7 932.811 11
 -1 -9 4 85035.2 879.828 5
 -1 -9 4 85797.3 854.132 10
 -1 -9 3 130.688 43.0964 12
 -1 -9 3 195.221 51.3851 6
 1 -9 -3 193.634 47.5142 8
 -1 -9 3 111.737 39.6653 10
 1 -9 -3 194.048 48.2787 10
 -1 -9 3 176.386 44.0767 5
 -1 -9 2 14762.2 328.088 12
 1 -9 -2 14328.3 316.983 8
 -1 9 2 13907.1 328.06 11
 -1 -9 2 14092.1 348.966 10
 -1 -9 2 14871.3 317.405 5
 1 -9 -2 14882.7 347.485 10
 1 -9 -1 25573.4 450.655 10
 -1 -9 1 24198.3 462.361 10
 -1 9 1 24497.5 402.91 11
 1 -9 -1 25462.5 423.658 5
 -1 -9 1 24730.8 402.02 12
 1 9 -1 24196.8 386.588 11
 -1 -9 1 25410.2 389.797 5
 -1 -9 0 77615.4 816.894 10
 1 -9 0 78422.3 761.205 5
 1 -9 0 77043.2 783.488 10
 1 9 0 75395 736.524 11
 1 -9 1 3204.02 160.806 5
 -1 -9 -1 3577.84 176.787 10
 1 -9 1 3417.02 150.352 7
 1 -9 1 3366.78 163.613 10
 1 9 1 3252.36 163.659 11
 1 -9 2 37819.6 577.803 5
 -1 -9 -2 37439.7 555.19 8
 1 9 2 38995.4 600.464 11
 1 -9 2 39859.9 559.309 10
 -1 -9 -2 38425.7 572.568 10
 1 -9 2 38120.3 563.98 12
 1 -9 2 37622 530.921 6
 -1 -9 -3 20393.4 444.99 8
 -1 -9 -3 19983.1 410.056 10
 1 -9 3 19901.3 410.158 6
 1 -9 3 21092.6 404.756 10
 1 -9 3 20088.6 445.379 5
 1 -9 3 19920.3 427.58 12
 1 9 3 19588 454.554 11
 -1 -9 -4 18401.9 459.813 8
 1 -9 4 18958.3 440.28 12
 1 9 4 18851.5 474.249 11
 1 -9 4 18900.1 424.509 6
 1 -9 4 19390.7 460.495 5
 -1 -9 -5 33355.7 664.964 8
 1 9 5 33876.9 670.86 11
 1 -9 5 33996.8 644.207 5
 1 -9 5 34951.7 622.385 12
 1 -9 5 34717.7 616.117 6
 1 -9 6 18.1343 34.6396 25
 -1 -9 -6 82.6007 44.6438 21
 -1 -9 -6 207.139 48.9197 26
 1 -9 6 54.8738 34.4719 20
 1 -9 6 101.313 52.5986 5
 1 -9 6 79.8942 52.9707 12
 1 9 6 102.577 46.5942 15
 1 -9 6 76.4358 50.3843 6
 1 9 6 114.343 56.5146 11
 1 -9 6 53.4983 34.2144 13
 -1 -9 -6 77.1529 51.8073 8
 1 -9 6 88.4767 43.1721 38
 1 -9 6 29.2859 32.3213 39
 1 -9 6 113.443 45.7873 42
 1 -9 6 70.7874 46.3861 37
 1 -9 6 62.416 39.2261 36
 1 -9 6 118.564 37.9813 30
 1 -9 6 99.7883 46.5868 29
 1 -9 6 269.623 58.7536 35
 1 -9 6 136.472 48.1325 33
 -1 -9 -7 3490.64 187.602 21
 1 -9 7 3468.95 158.369 25
 1 -9 7 3435.2 179.714 16
 1 -9 7 3478.47 185.66 20
 1 9 7 3249.5 179.173 15
 1 -9 7 3911.47 227.873 12
 1 -9 7 3901.15 232.991 6
 1 -9 7 3371.94 220.193 5
 -1 -9 -7 3050.06 226.407 8
 1 9 7 3087.59 220.442 11
 1 -9 7 3262.43 173.108 13
 1 -9 7 3455.48 190.321 38
 1 9 7 3430.84 186.188 40
 1 -9 7 3754.31 196.923 37
 1 -9 7 3624.59 184.227 36
 1 -9 7 3816.49 186.158 42
 1 -9 7 3298.07 166.881 39
 -1 -9 -7 3260.46 160.986 26
 1 -9 7 4014.19 169.537 30
 1 -9 7 3618.9 197.289 29
 1 -9 7 3322.2 187.697 35
 1 -9 7 3855.68 202.833 33
 1 -9 8 7401.53 267.097 16
 1 -9 8 8096.22 237.047 25
 -1 -9 -8 7534.51 271.706 21
 1 -9 8 7533.04 273.756 20
 1 -9 8 7274.79 261.189 13
 1 9 8 7628.04 276.565 15
 1 9 8 7714.99 276.409 40
 1 -9 8 7859.32 268.025 36
 1 -9 8 7623.76 285.28 38
 1 -9 8 7905.04 266.011 42
 1 -9 8 8220.2 287.854 37
 1 -9 8 8185.31 296.012 33
 1 -9 8 7834.39 287.509 35
 1 -9 8 7902.44 292.795 29
 -1 -9 -9 26960 489.993 21
 1 -9 9 25439.6 488.47 20
 1 -9 9 26185.8 487.505 16
 1 9 9 27154.9 506.354 15
 1 -9 9 26209.2 482.78 13
 1 -9 9 26216.9 473.432 42
 1 -9 9 25497.8 464.799 36
 1 -9 9 26760 520.2 38
 1 9 9 25668.5 479.896 40
 1 -9 9 27358.3 498.558 37
 1 -9 9 27725.3 522.731 33
 1 -9 9 27921.2 520.983 35
 1 -9 9 26475.8 521.534 29
 1 -9 10 1547.34 114.99 20
 1 -9 10 1574.86 113.943 16
 -1 -9 -10 1410.49 103.599 21
 1 -9 10 1598.1 115.317 13
 1 9 10 1498.81 114.311 15
 1 9 10 1342.21 101.587 40
 1 -9 10 1476.64 104.846 36
 1 -9 10 1473.79 117.632 38
 1 -9 10 1670.12 122.705 35
 1 -9 10 1540.7 119.536 29
 1 -9 10 1607.95 116.435 33
 1 -9 11 11815.5 270.26 20
 1 -9 11 11923.5 267.037 16
 1 9 11 12008.1 273.641 15
 1 -9 11 12681.9 273.109 13
 1 -9 11 12398.3 287.363 38
 1 -9 11 12632.3 264.184 33
 1 -9 11 12840 283.83 35
 1 -9 11 12390.9 283.872 29
 -1 -9 -11 11690.3 260.878 28
 -1 -9 -11 11942.6 263.992 31
 -1 -10 12 10837.2 218.064 16
 -1 10 12 10521.5 222.217 15
 -1 -10 12 11081.6 231.422 13
 -1 -10 12 11478.7 244.806 38
 -1 10 12 9731.09 216.887 40
 1 -10 -12 10548 218.506 31
 1 -10 -12 10350.7 215.753 28
 -1 -10 11 146.604 40.1633 16
 -1 -10 11 158.087 39.3852 20
 -1 -10 11 136.986 41.7175 13
 -1 10 11 78.2733 38.527 15
 -1 10 11 114.174 41.3982 40
 -1 -10 11 268.089 47.7658 39
 -1 -10 11 120.612 42.8168 38
 -1 -10 11 129.689 37.1982 34
 1 -10 -11 117.021 39.8809 28
 -1 -10 11 117.696 41.978 29
 1 -10 -11 120.479 38.9595 31
 -1 -10 10 15246.3 296.985 25
 -1 -10 10 15986.7 344.79 20
 -1 -10 10 15978.7 347.732 16
 -1 -10 10 16393.7 369.673 13
 -1 10 10 16352.4 366.965 15
 -1 -10 10 15729.6 345.017 42
 -1 -10 10 16479.7 381.582 38
 -1 10 10 15939.3 385.671 40
 -1 -10 10 16390.5 366.164 39
 -1 -10 10 16267.6 377.446 35
 1 -10 -10 16397.4 374.11 31
 -1 -10 10 16625.5 362.509 34
 -1 -10 10 16447 382.967 29
 1 -10 -10 16183.2 370.572 28
 -1 -10 9 3050.68 147.949 25
 1 -10 -9 3193.93 163.784 21
 -1 -10 9 2940.12 159.222 16
 -1 -10 9 3028.45 159.175 20
 -1 -10 9 3291.61 176.104 13
 -1 10 9 3299.98 177.382 15
 -1 -10 9 3047.53 163.549 42
 -1 -10 9 3098.91 173.174 39
 -1 10 9 3328.66 188.429 40
 -1 -10 9 3124.34 176.116 38
 -1 -10 9 3421.59 180.357 33
 -1 -10 9 3024.1 173.923 35
 1 -10 -9 3161.33 175.083 28
 -1 -10 9 3186.13 160.154 30
 -1 -10 9 3065.05 166.45 34
 -1 -10 9 3072.98 177.11 29
 1 -10 -9 3142.64 175.033 31
 1 -10 -8 49920.8 663.036 21
 -1 -10 8 48821.3 632.37 25
 -1 10 8 49048.3 673.604 15
 -1 -10 8 48680 668.487 13
 -1 -10 8 52861.6 728.99 37
 -1 -10 8 50355.1 699.93 39
 -1 10 8 49606.2 730.705 40
 -1 -10 8 47435.2 652.629 42
 -1 -10 8 47960.8 683.153 38
 -1 -10 8 48075.3 681.937 29
 -1 -10 8 48208.9 659.622 34
 -1 -10 8 50770.5 706.436 33
 1 -10 -8 49602.3 650.216 26
 -1 -10 8 51986.4 635.37 30
 -1 -10 8 48576.7 684.54 35
 -1 -10 7 5504.04 211.516 25
 1 -10 -7 5645.47 225.267 21
 -1 -10 7 6063.57 217.824 24
 -1 -10 7 6216.68 302.367 12
 1 -10 -7 5555.35 294.307 8
 -1 -10 7 5529.94 221.395 13
 -1 -10 7 5870.35 282.194 5
 -1 10 7 5437.33 220.493 15
 -1 -10 7 6031.13 291.35 6
 -1 10 7 5580.86 294.744 11
 -1 -10 7 5676.32 237.997 37
 -1 -10 7 5489.33 226.594 38
 -1 -10 7 5372.93 228.535 39
 -1 10 7 5910.82 248.615 40
 -1 -10 7 5625.14 222.531 42
 -1 -10 7 5891.27 213.576 30
 -1 -10 7 5550.32 205.483 27
 -1 -10 7 5199 215.739 34
 -1 -10 7 5837.28 237.741 33
 1 -10 -7 5720.34 221.281 26
 -1 -10 7 5515.7 227.992 29
 -1 -10 7 5249.82 221.454 35
 1 -10 -6 8989.62 279.726 21
 -1 -10 6 8412.81 260.947 25
 -1 -10 6 8578.52 254.339 24
 -1 -10 6 9348.76 345.116 6
 -1 10 6 9231.93 363.973 11
 1 -10 -6 8625.51 350.107 8
 -1 -10 6 9525.69 357.797 12
 -1 -10 6 8271.83 321.896 5
 -1 10 6 8709.42 265.482 15
 -1 -10 6 8342.14 261.503 13
 -1 -10 6 8957.2 291.199 37
 -1 -10 6 8277.21 264.61 38
 -1 -10 6 8028.69 262.229 42
 -1 -10 6 8847.85 281.56 39
 -1 -10 6 8078.21 260.307 29
 -1 -10 6 8395.41 252.934 30
 -1 -10 6 8482.94 252.55 27
 -1 -10 6 8046.04 261.005 35
 1 -10 -6 9235.19 273.585 26
 -1 -10 6 9028.22 286.436 33
 -1 -10 6 8069.09 256.54 34
 1 -10 -5 4570.54 241.244 8
 -1 -10 5 5326.53 255.919 12
 -1 10 5 4832.88 249.347 11
 -1 -10 5 5016.84 239.211 5
 -1 -10 4 16424.6 416.748 12
 -1 10 4 16161.4 428.765 11
 -1 -10 4 15574.4 393.379 10
 -1 -10 4 16060.2 404.442 5
 -1 -10 4 16355.2 411.319 6
 1 -10 -4 16809.4 426.71 8
 -1 -10 3 7995.47 265.446 5
 1 -10 -3 8125.54 272.546 8
 -1 -10 3 8199.32 276.787 12
 -1 10 3 7943.07 280.507 11
 1 -10 -3 8339.51 282.94 10
 -1 -10 3 8095.61 283.03 10
 -1 -10 3 8299.4 281.853 6
 -1 -10 2 190.07 46.3349 12
 1 -10 -2 85.1989 32.1854 5
 -1 -10 2 136.746 41.8826 5
 1 -10 -2 143.051 46.1979 10
 -1 -10 2 172.888 51.7411 10
 -1 10 2 143.297 44.0242 11
 -1 -10 1 3415.65 161.498 12
 1 -10 -1 3961.7 180.333 5
 -1 10 1 3589.12 164.669 11
 1 -10 -1 3832.32 176.047 7
 1 -10 -1 3926.19 191.12 10
 1 -10 0 65703.9 709.568 7
 1 -10 0 65002.6 739.764 5
 1 -10 0 65124.8 774.02 10
 1 10 1 6849.35 252.727 11
 1 -10 1 7503.81 263.228 10
 -1 -10 -1 7119.92 266.587 10
 1 -10 1 6938.14 253.945 5
 1 -10 2 475.566 74.2997 12
 1 -10 2 526.977 78.5897 5
 1 -10 2 455.324 70.327 10
 1 -10 2 379.633 63.1147 6
 -1 -10 -2 342.026 62.9802 10
 1 10 2 289.585 59.8859 11
 -1 -10 -3 1625.01 132.936 8
 1 -10 3 1755.99 138.28 12
 1 -10 3 1658.98 128.358 6
 1 10 3 1625.6 141.119 11
 -1 -10 -3 1652.69 128.844 10
 1 -10 3 1647.97 137.828 5
 1 -10 3 1996.74 136.936 10
 1 -10 4 2675.71 178.22 12
 -1 -10 -4 2166.61 165.23 8
 1 10 4 2318 176.753 11
 1 -10 4 2530.38 166.248 6
 1 -10 4 2470.26 175.777 5
 -1 -10 -5 929.909 97.6938 21
 1 -10 5 1038.67 89.3396 25
 1 -10 5 1263.45 99.4832 24
 1 -10 5 1166.66 119.292 6
 1 -10 5 1477.71 137.762 12
 -1 -10 -5 901.303 117.46 8
 1 10 5 1061.79 128.918 11
 1 -10 5 1180.69 130.278 5
 1 -10 5 1226.17 103.297 42
 1 -10 5 949.09 92.221 39
 1 -10 5 1005.02 102.773 37
 1 -10 5 976.141 97.0392 29
 1 -10 5 1171.27 104.38 36
 1 -10 5 1025.13 102.645 33
 1 -10 5 1017.02 82.6223 27
 -1 -10 -5 1023.27 93.6591 26
 1 -10 5 1098.75 104.277 35
 1 -10 6 44083.1 625.961 20
 -1 -10 -6 48275.8 690.23 21
 1 -10 6 47200.6 593.986 25
 1 10 6 46181 639.431 15
 1 -10 6 49441.2 806.094 12
 -1 -10 -6 45149.8 843.67 8
 1 10 6 45815.5 844.72 11
 1 -10 6 43023.6 592.856 13
 1 -10 6 47490.8 824.224 5
 1 -10 6 48724.2 800.097 6
 1 -10 6 44346 643.513 38
 1 -10 6 45884.7 617.092 39
 1 -10 6 49551 657.356 42
 1 -10 6 47881.9 701.575 37
 1 -10 6 47727.4 695.125 33
 -1 -10 -6 47330.7 624.386 26
 1 -10 6 48607.1 674.271 36
 1 -10 6 45969.4 683.075 35
 1 -10 6 45314 670.875 29
 1 -10 6 50124 582.679 30
 1 -10 7 29243.2 527.531 20
 1 -10 7 31009.9 474.79 25
 -1 -10 -7 31685.6 562.352 21
 1 -10 7 30288.5 515.488 13
 1 10 7 32469.7 552.666 15
 1 -10 7 30600.4 554.403 38
 1 -10 7 32265.8 583.907 37
 1 10 7 32457.6 568.628 40
 1 -10 7 31031.9 508.105 39
 1 -10 7 31661.4 540.044 36
 1 -10 7 31280.2 532.663 42
 1 -10 7 30703.3 567.532 29
 1 -10 7 33193.9 483.697 30
 1 -10 7 32020.6 589.732 33
 1 -10 7 30748.5 570.331 35
 -1 -10 -7 32012.2 510.993 26
 -1 -10 -8 52.5926 30.4 26
 1 -10 8 39.3509 38.1545 20
 -1 -10 -8 32.2356 38.399 21
 1 -10 8 85.5763 40.3661 16
 1 -10 8 184.399 60.7005 25
 1 -10 8 16.1581 34.7394 13
 1 10 8 24.3312 34.1731 15
 1 -10 8 112.553 47.1478 37
 1 -10 8 149.862 46.3581 42
 1 -10 8 55.179 36.2518 39
 1 -10 8 -5.02408 37.7618 38
 1 10 8 51.0143 44.1525 40
 1 -10 8 20.9744 38.0318 35
 1 -10 8 4.88048 42.7807 33
 1 -10 8 54.6896 42.5661 29
 1 -10 9 1789.16 127.516 20
 -1 -10 -9 2087.27 135.528 21
 1 -10 9 1913.48 128.981 16
 1 10 9 2205.34 142.365 15
 1 -10 9 1908.08 128.252 13
 1 -10 9 1922.66 138.347 38
 1 -10 9 1842.17 127.356 42
 1 10 9 2053.59 135.032 40
 1 -10 9 1758.62 121.362 36
 1 -10 9 2059.76 137.189 37
 1 -10 9 2021.92 141.79 35
 1 -10 9 1981.02 141.178 33
 1 -10 9 1733.38 134.328 29
 1 -10 10 4544.83 178.014 16
 1 -10 10 4463.94 180.278 20
 -1 -10 -10 4314.44 168.311 21
 1 -10 10 4667.41 178.429 13
 1 10 10 4238.68 176.923 15
 1 -10 10 4482.01 190.429 38
 1 10 10 4122.54 166.59 40
 1 -10 10 4272.2 164.08 36
 1 -10 10 4563.65 191.804 29
 -1 -10 -10 4289.91 178.748 31
 1 -10 10 4719.09 189.839 33
 1 -10 10 4592.6 189.379 35
 -1 -10 -10 4212.78 176.874 28
 1 -10 11 4872.78 153.992 16
 1 -10 11 4764.05 156.216 20
 1 10 11 4729.03 158.487 15
 1 -10 11 5246.35 159.018 13
 1 -10 11 4974.07 169.007 38
 1 -10 11 4936.09 168.317 29
 -1 -10 -11 4746.26 157.223 31
 -1 -10 -11 4650.88 155.589 28
 -1 -11 11 6630.15 181.886 16
 -1 -11 11 6861.77 202.841 13
 -1 11 11 6628.06 194.456 15
 -1 11 11 6318.09 202.07 40
 -1 -11 11 6875.54 210.823 38
 -1 -11 11 6609.4 189.937 39
 1 -11 -11 6458.72 195.712 28
 1 -11 -11 6519.99 197.287 31
 -1 -11 10 190.846 41.6268 16
 -1 -11 10 330.01 53.0234 25
 -1 -11 10 172.618 48.0457 13
 -1 11 10 192.416 47.6633 15
 -1 -11 10 142.182 44.8579 39
 -1 -11 10 147.641 42.4219 42
 -1 11 10 144.846 47.3139 40
 -1 -11 10 158.67 46.896 38
 1 -11 -10 151.289 44.5653 31
 -1 -11 10 372.627 61.475 35
 -1 -11 10 163.543 45.8694 29
 1 -11 -10 151.166 46.6679 28
 -1 -11 9 13634.8 307.657 25
 1 -11 -9 14352.3 335.354 21
 -1 -11 9 14456.6 354.491 13
 -1 11 9 13979.5 343.382 15
 -1 11 9 13991.4 371.795 40
 -1 -11 9 14320.6 359.172 39
 -1 -11 9 14323.8 361.384 38
 -1 -11 9 14070.8 337.801 42
 1 -11 -9 13795.9 352.222 31
 1 -11 -9 13785.1 351.122 28
 -1 -11 9 13885.7 353.656 29
 -1 -11 9 13942.4 354.403 35
 -1 -11 9 14962.6 330.742 30
 1 -11 -8 3975.84 189.21 21
 -1 -11 8 4369.49 189.133 25
 -1 -11 8 4385.5 201.225 13
 -1 11 8 4025.39 191.14 15
 -1 -11 8 4796.9 209.161 42
 -1 -11 8 4377.41 207.195 38
 -1 11 8 4105.88 210.896 40
 -1 -11 8 4354.26 208.173 39
 -1 -11 8 4516.84 218.132 37
 -1 -11 8 4640.85 217.339 33
 -1 -11 8 4412.72 206.138 29
 1 -11 -8 4239.95 201.863 28
 1 -11 -8 4226.34 201.49 31
 -1 -11 8 4069.74 189.4 34
 -1 -11 8 4774.36 193.483 30
 -1 -11 8 4342.98 175.145 27
 -1 -11 8 4634.98 210.788 35
 -1 -11 7 8824.12 274.41 25
 1 -11 -7 9035.15 290.877 21
 -1 -11 7 9255.95 274.776 24
 -1 -11 7 8757.23 281.483 13
 -1 11 7 8745.13 276.58 15
 -1 -11 7 8699.83 280.165 42
 -1 -11 7 9255.71 311.073 37
 -1 -11 7 8852.79 287.041 38
 -1 -11 7 8692.47 293.659 39
 -1 11 7 9369.2 316.02 40
 -1 -11 7 8554.6 279.404 29
 -1 -11 7 9125.03 305.112 33
 1 -11 -7 8846.62 279.074 26
 -1 -11 7 8725.28 259.891 27
 -1 -11 7 8703.08 285.321 35
 -1 -11 7 9462.1 273.198 30
 -1 -11 6 10843.4 306.581 25
 -1 -11 6 11075.2 297.653 24
 1 -11 -6 11239.9 283.997 22
 1 -11 -6 10947 318.585 21
 -1 -11 6 10762.5 299.736 13
 1 -11 -6 10296.7 387.19 8
 -1 -11 6 11306.6 399.784 12
 -1 11 6 10511.1 292.104 15
 -1 -11 6 10638 374.2 5
 -1 -11 6 11498.9 394.875 6
 -1 11 6 10964.5 406.847 11
 -1 -11 6 10301.9 312.199 39
 -1 -11 6 10326 300.685 38
 -1 -11 6 10971.7 330.265 37
 -1 -11 6 10439.4 307.915 42
 -1 -11 6 10863.4 295.996 27
 -1 -11 6 11122.8 330.171 33
 -1 -11 6 10858.9 306.937 35
 -1 -11 6 10891.8 288.891 30
 -1 -11 6 10406 298.852 29
 1 -11 -6 10903.1 304.037 26
 -1 -11 5 38443.5 562.303 25
 -1 -11 5 37914.7 541.928 24
 1 -11 -5 39518.2 595.773 21
 1 -11 -5 39564.7 528.862 22
 -1 -11 5 37099.9 536.747 13
 -1 -11 5 39888 718.106 12
 -1 11 5 38634.9 729.146 11
 -1 -11 5 38574.7 683.499 5
 -1 -11 5 40268.9 713.452 6
 1 -11 -5 36926.7 697.193 8
 -1 -11 5 37689.5 573.656 42
 -1 -11 5 38556.1 598.585 37
 -1 -11 5 36895.8 573.552 39
 1 -11 -5 38009.1 553.812 26
 -1 -11 5 38466.7 593.69 33
 -1 -11 5 37924.1 535.416 30
 -1 -11 5 37973.3 545.597 27
 -1 -11 4 8921.37 311.124 5
 -1 -11 4 9185.76 329.226 12
 1 -11 -4 9014.31 323.58 8
 -1 11 4 8427.83 325.507 11
 -1 -11 4 8980.05 313.724 10
 -1 -11 4 9412.93 332.648 6
 -1 -11 3 30007.1 560.283 12
 -1 -11 3 29721.3 535.626 5
 -1 -11 3 28803.1 564.211 10
 -1 11 3 29149.9 562.771 11
 -1 -11 2 5242.2 224.408 12
 -1 11 2 4943.58 218.025 11
 1 -11 -2 4967.17 231.046 10
 -1 -11 2 5382.98 249.38 10
 1 -11 -1 85672.3 952.895 10
 -1 -11 1 82642.4 966.313 10
 1 -11 -1 85060.9 876.464 5
 1 -11 0 24566.4 484.526 5
 1 -11 0 25588.9 520.005 10
 1 -11 1 9804.67 320.008 5
 -1 -11 -1 9990.48 334.242 10
 1 -11 1 10359.6 331.996 10
 1 11 1 10145.4 322.058 11
 1 11 2 2164.9 160.781 11
 1 -11 2 2412.49 166.307 5
 1 -11 2 2351.09 156.833 10
 -1 -11 -2 2553.22 170.281 10
 1 -11 3 10283.4 355.323 5
 1 -11 3 10835.1 355.979 12
 1 11 3 10485.8 368.685 11
 -1 -11 -3 10751.6 342.64 10
 1 -11 3 10602.9 336.639 6
 -1 -11 -4 18420.7 414.001 21
 1 -11 4 18473.6 364.528 25
 1 -11 4 18947.4 375.498 24
 1 -11 4 18934.6 488.962 12
 -1 -11 -4 19060.4 499.024 8
 1 11 4 18842.4 518.823 11
 1 -11 4 18378.4 463.234 6
 1 -11 4 18621.9 496.549 5
 1 -11 4 18277.1 394.703 42
 1 -11 4 18266.6 413.36 37
 1 -11 4 17642.6 379.12 39
 1 -11 4 17886.9 401.494 36
 -1 -11 -4 18965.3 394.798 26
 1 -11 4 17963.1 354.025 27
 1 -11 4 17662.6 400.471 33
 1 -11 4 17257 394.079 35
 -1 -11 -5 23009.1 478.597 21
 1 -11 5 24499.6 435.081 24
 1 -11 5 22453.4 413.665 25
 1 -11 5 23072.9 556.536 12
 -1 -11 -5 21566.9 565.439 8
 1 11 5 22945 590.225 11
 1 -11 5 23107 575.692 5
 1 -11 5 22579.6 533.182 6
 1 -11 5 22228.8 472.661 37
 1 -11 5 21509.8 427.603 39
 1 -11 5 22051.9 440.64 42
 1 -11 5 22228.8 394.758 27
 1 -11 5 21661.9 452.22 36
 1 -11 5 22349.4 381.732 30
 1 -11 5 21593.5 464.212 33
 1 -11 5 20564.4 432.603 29
 -1 -11 -5 22708.3 441.566 26
 1 -11 5 22018.6 463.013 35
 -1 -11 -6 334.247 65.9288 21
 1 -11 6 248.521 52.2732 25
 -1 -11 -6 341.667 61.7804 26
 1 -11 6 221.449 66.8174 6
 -1 -11 -6 175.379 61.7992 8
 1 11 6 291.837 75.4165 11
 1 -11 6 231.442 68.0615 12
 1 -11 6 240.895 70.9521 5
 1 11 6 309.948 60.7477 15
 1 -11 6 167.771 49.9979 39
 1 -11 6 192.019 51.4939 42
 1 -11 6 274.401 62.6264 37
 1 -11 6 298.341 60.0287 38
 1 -11 6 208.583 54.0295 36
 1 -11 6 424.682 72.2347 29
 1 -11 6 257.415 48.3951 27
 1 -11 6 253.644 48.9312 30
 1 -11 6 281.607 63.218 35
 1 -11 6 188.72 53.2463 33
 1 -11 7 25289.5 478.352 20
 -1 -11 -7 27156.3 522.01 21
 1 -11 7 26215.8 443.24 25
 1 11 7 26848.1 493.861 15
 1 -11 7 25170.4 460.858 13
 1 -11 7 25725.9 484.659 36
 1 -11 7 27034.5 538.017 37
 1 -11 7 25450.3 479.408 42
 1 11 7 27614.9 528.288 40
 1 -11 7 26313.3 469.54 39
 1 -11 7 25707.3 497.89 38
 1 -11 7 25213.4 504.597 29
 1 -11 7 24659.7 505.092 35
 1 -11 7 26623.7 428.689 30
 -1 -11 -7 27210.3 475.548 26
 1 -11 7 27006.6 534.462 33
 1 -11 8 15818.8 369.189 20
 -1 -11 -8 16588.5 393.079 21
 1 -11 8 16734.9 337.814 25
 1 -11 8 15984.5 359.134 13
 1 11 8 16338.9 376.819 15
 1 11 8 16112.3 390.829 40
 1 -11 8 16536.8 354.564 39
 1 -11 8 15797.5 364.987 36
 1 -11 8 17070.9 412.238 37
 1 -11 8 16210.2 372.1 42
 1 -11 8 15450.1 381.198 38
 1 -11 8 17224.2 419.083 33
 -1 -11 -8 16510.8 350.483 26
 1 -11 8 15825.6 392.235 29
 1 -11 8 15711.2 393.12 35
 1 -11 9 49247.7 609.473 20
 -1 -11 -9 53922.7 644.5 21
 1 11 9 51529.6 629.53 15
 1 -11 9 52099.5 611.167 13
 1 -11 9 57279.3 691.308 37
 1 11 9 51993.3 639.838 40
 1 -11 9 50752.4 600.728 36
 1 -11 9 53435.6 630.294 42
 1 -11 9 52658.8 659.473 38
 1 -11 9 52464.5 671.657 29
 1 -11 9 53597.5 678.039 35
 1 -11 9 56981.4 704.817 33
 1 -11 10 524.498 59.7384 20
 -1 -11 -10 518.807 57.9028 21
 1 11 10 561.206 62.6407 15
 1 -11 10 587.869 61.5591 13
 1 -11 10 636.866 69.8693 38
 1 11 10 577.521 62.373 40
 1 -11 10 482.371 54.4415 36
 1 -11 10 521.441 63.5064 35
 -1 -11 -10 484.187 61.3629 31
 1 -11 10 547.534 66.1048 33
 -1 -11 -10 511.406 62.7591 28
 1 -11 10 528.055 65.3213 29
 1 11 11 9004.45 192.739 15
 1 -11 11 9175.22 203.667 38
 1 -11 11 9166.31 207.261 29
 -1 -11 -11 8745.3 193.09 28
 -1 -11 -11 8742 193.653 31
 -1 12 11 963.123 67.8225 15
 -1 -12 11 1011.26 73.3865 13
 -1 -12 11 1096.08 74.232 39
 -1 12 11 867.692 71.0303 40
 1 -12 -11 965.395 71.4025 28
 1 -12 -11 1021.94 73.7221 31
 1 -12 -10 329.707 46.183 21
 -1 -12 10 445.729 60.511 13
 -1 12 10 423.367 56.4858 15
 -1 12 10 382.004 60.879 40
 -1 -12 10 481.855 63.5073 38
 -1 -12 10 416.723 59.9895 39
 1 -12 -10 335.643 54.9117 28
 1 -12 -10 371.162 57.7678 31
 -1 -12 10 351.758 55.3898 35
 -1 -12 10 347.069 56.3837 29
 1 -12 -9 2002.56 123.032 21
 -1 -12 9 1855.27 111.671 25
 -1 12 9 1893.33 121.574 15
 -1 -12 9 1993.42 127.795 13
 -1 -12 9 1877.95 127.984 38
 -1 -12 9 1906.15 129.822 39
 -1 12 9 1888.92 136.447 40
 -1 -12 9 1860.94 120.273 42
 -1 -12 9 1839.88 123.748 35
 1 -12 -9 1906.69 128.283 31
 1 -12 -9 1849.06 126.662 28
 -1 -12 9 1900.07 126.011 29
 -1 -12 8 1442.39 108.438 25
 1 -12 -8 1536.19 117.639 21
 -1 12 8 1432.6 112.269 15
 -1 -12 8 1618.71 121.502 13
 -1 12 8 1441.25 127.355 40
 -1 -12 8 1666.55 124.678 38
 -1 -12 8 1589.19 126.884 39
 -1 -12 8 1540.31 118.934 42
 1 -12 -8 1347.96 114.121 31
 -1 -12 8 1694.95 114.923 30
 -1 -12 8 1721.39 124.754 29
 1 -12 -8 1444.19 117.799 28
 -1 -12 8 1460.23 115.218 35
 -1 -12 8 1420.98 101.706 27
 1 -12 -7 1282.01 112.512 21
 -1 -12 7 1413.17 112.034 24
 -1 -12 7 1473.6 114.814 25
 -1 -12 7 1282.78 111.391 13
 -1 12 7 1139.54 99.7654 15
 -1 -12 7 1347.81 119.459 39
 -1 -12 7 1397.89 115.793 42
 -1 12 7 1232.78 120.01 40
 -1 -12 7 1401.39 124.796 37
 -1 -12 7 1292.76 111.278 38
 1 -12 -7 1165.71 107.838 28
 -1 -12 7 1503.19 111.911 30
 -1 -12 7 1196.35 99.5681 27
 1 -12 -7 1075.79 103.697 31
 -1 -12 7 1268.89 106.983 29
 1 -12 -7 1301.21 111.89 26
 -1 -12 7 1304.63 110.025 35
 1 -12 -6 4863.79 215.706 21
 -1 -12 6 5305.52 212.439 24
 1 -12 -6 4907.43 191.923 22
 -1 -12 6 5202.81 214.337 25
 1 -12 -6 4703.79 264.136 8
 -1 12 6 4651.7 272.153 11
 -1 -12 6 5506.52 281.775 6
 -1 -12 6 4892.23 258.298 5
 -1 -12 6 4991.92 272.916 12
 -1 -12 6 5121.31 210.669 13
 -1 -12 6 4891.29 207.001 38
 -1 -12 6 5048.21 230.594 37
 -1 -12 6 4783.89 212.021 42
 -1 -12 6 4979.67 221.626 39
 -1 -12 6 5162.55 203.162 30
 1 -12 -6 4607.19 203.042 31
 1 -12 -6 4786.87 207.194 28
 -1 -12 6 5067.16 205.774 27
 1 -12 -6 4737.35 207.218 26
 1 -12 -5 14884.8 375.652 21
 -1 -12 5 13636.1 339.031 24
 -1 -12 5 13885.1 341.447 25
 1 -12 -5 14441.4 332.17 22
 -1 -12 5 14912.5 456.449 12
 -1 -12 5 14821.8 449.078 6
 -1 12 5 13951.8 451.043 11
 1 -12 -5 14427.6 442.328 8
 -1 -12 5 13869.2 420.205 5
 -1 -12 5 13710.9 337.33 13
 -1 -12 5 13025.7 344.623 42
 -1 -12 5 13713.9 359.711 39
 -1 -12 5 13559.5 364.047 37
 1 -12 -5 13203.5 332.999 28
 -1 -12 5 13836.6 336.017 27
 1 -12 -5 14387.6 350.569 26
 -1 -12 5 13977.6 332.966 30
 1 -12 -5 13344.9 334.97 31
 -1 -12 4 7246.1 236.089 22
 -1 -12 4 7341.81 247.1 24
 1 -12 -4 7564.4 240.457 22
 -1 -12 4 7814.5 253.974 25
 1 -12 -4 7728.37 263.958 21
 -1 -12 4 7849.14 318.375 12
 -1 -12 4 7755.1 304.817 10
 -1 12 4 7604.96 317.737 11
 -1 -12 4 7630.39 299.636 5
 -1 -12 4 7470.03 242.026 13
 -1 -12 4 7518.23 262.298 42
 -1 -12 4 6732.2 226.212 43
 -1 -12 4 7622.72 262.094 37
 -1 -12 4 7882.58 266.399 39
 1 -12 -4 7684.33 250.301 26
 -1 -12 4 7800.51 246.323 30
 -1 -12 4 7719.25 248.068 27
 -1 -12 3 1533.51 116.3 24
 1 -12 -3 1452.67 114.175 21
 1 -12 -3 1625.41 112.329 22
 -1 12 3 1733.26 144.601 11
 -1 -12 3 1683.7 142.716 12
 -1 -12 3 1501.19 141.085 10
 -1 -12 3 1387.87 114.821 42
 -1 -12 3 1204.47 100.282 43
 -1 -12 3 1569.6 118.035 39
 -1 -12 3 1870.33 121.308 27
 1 -12 -3 1525.03 109.426 26
 1 -12 -2 11486.7 374.082 10
 -1 -12 2 11063 373.805 10
 1 -12 -1 4709.29 240.807 10
 -1 -12 1 4700.57 244.485 10
 1 -12 0 4775.36 240.971 10
 1 -12 0 4684.86 225.349 5
 -1 -12 0 4873.63 249.399 10
 1 -12 1 173.553 55.7212 5
 1 12 1 53.438 36.6465 11
 1 -12 1 75.5086 38.221 10
 -1 -12 -1 114.819 51.9133 10
 1 12 2 5400.53 262.091 11
 1 -12 2 5705.13 260.643 10
 -1 -12 -2 5664.46 264.374 10
 1 -12 2 5423.4 261.827 5
 1 -12 2 5427.25 217.031 42
 1 -12 2 5379.02 193.822 27
 -1 -12 -3 47.1558 34.2795 26
 1 -12 3 86.9807 33.592 24
 -1 -12 -3 36.0272 33.5368 21
 -1 -12 -3 136.143 40.7757 22
 1 12 3 89.7377 51.3294 11
 1 -12 3 0.14389 40.6116 5
 -1 -12 -3 57.3935 39.8001 10
 1 -12 3 52.2205 35.1969 37
 1 -12 3 45.6698 35.277 42
 1 -12 3 27.7546 27.7209 43
 1 -12 3 78.4115 33.4805 44
 1 -12 3 34.6368 31.7904 36
 1 -12 3 22.7011 37.5844 27
 1 -12 3 21.8406 32.7378 33
 -1 -12 -4 8339.04 288.429 21
 1 -12 4 8068.29 250.486 24
 1 -12 4 8204.59 251.677 25
 -1 -12 -4 8125 244.773 22
 1 12 4 8153.13 347.996 11
 1 -12 4 7468.12 327.48 5
 1 -12 4 7648.07 265.462 42
 1 -12 4 7849.56 265.722 39
 1 -12 4 7301.56 226.033 43
 1 -12 4 7114.4 224.1 44
 1 -12 4 7404.26 271.856 37
 1 -12 4 7155.73 258.709 35
 1 -12 4 7608.26 271.226 33
 1 -12 4 7331.07 267.34 36
 -1 -12 -4 8255.36 269.303 26
 1 -12 4 7828.93 245.06 27
 -1 -12 -5 4727.12 224.1 21
 1 -12 5 5137.8 200.78 25
 1 -12 5 5526.75 212.908 24
 1 -12 5 5131.56 278.275 5
 1 -12 5 5607.38 286.823 12
 1 12 5 4601.83 272.171 11
 1 -12 5 4946 258.202 6
 1 -12 5 5124.66 219.273 42
 1 -12 5 5033.12 232.326 37
 1 -12 5 4939.74 211.55 39
 -1 -12 -5 4680.5 207.307 26
 1 -12 5 4912.11 219.911 36
 1 -12 5 4852.8 189.799 27
 1 -12 5 4700.39 216.811 35
 1 -12 5 4737.26 223.251 33
 -1 -12 -6 5835.97 248.567 21
 1 -12 6 5912.32 216.284 25
 1 -12 6 5585.17 224.228 39
 1 -12 6 5913.89 234.045 42
 1 -12 6 5872.01 252.858 37
 1 -12 6 5405.51 226.613 29
 1 -12 6 5837.3 236.099 36
 -1 -12 -6 6031.3 232.179 26
 1 -12 6 5964.38 200.731 30
 1 -12 6 5888 204.635 27
 1 -12 6 5562.94 238.343 35
 1 -12 6 5783.59 251.234 33
 -1 -12 -7 263.338 61.1006 21
 1 -12 7 529.215 79.2976 25
 -1 -12 -7 218.871 53.2352 26
 1 12 7 360.607 60.8749 15
 1 -12 7 408.069 65.3657 38
 1 12 7 389.655 72.8958 40
 1 -12 7 158.158 52.6284 37
 1 -12 7 469.399 70.1767 36
 1 -12 7 182.631 57.0568 39
 1 -12 7 158.934 50.7886 42
 1 -12 7 135.236 47.839 29
 1 -12 7 164.913 53.7801 35
 1 -12 7 174.494 57.6921 33
 1 -12 7 136.244 39.0335 30
 -1 -12 -8 58.7925 40.6359 21
 -1 -12 -8 74.3874 36.1381 26
 1 -12 8 87.9682 36.008 13
 1 12 8 73.209 37.0716 15
 1 -12 8 74.8549 37.1906 38
 1 -12 8 160.739 53.6175 39
 1 12 8 128.783 51.1204 40
 1 -12 8 124.714 44.5975 42
 1 -12 8 93.4372 47.2049 37
 1 -12 8 59.5187 39.0474 29
 1 -12 8 154.259 53.7663 33
 1 -12 8 75.2373 36.9717 36
 1 -12 8 64.9956 43.2948 35
 -1 -12 -9 258.382 49.333 21
 1 12 9 279.292 50.1442 15
 1 -12 9 258.71 45.2935 13
 1 -12 9 299.452 49.0591 36
 1 12 9 195.79 47.0483 40
 1 -12 9 302.514 52.9387 38
 1 -12 9 361.201 59.8436 37
 1 -12 9 313.681 54.5292 42
 -1 -12 -9 182.643 47.5202 31
 1 -12 9 294.444 54.5802 35
 1 -12 9 277.371 53.0846 29
 -1 -12 -9 237.217 51.7584 28
 1 -12 9 297.316 58.0284 33
 -1 -12 -10 4772.61 150.548 21
 1 -12 10 4839.3 146.462 13
 1 12 10 4946.99 155.682 15
 1 12 10 4519.83 149.592 40
 1 -12 10 4955.25 163.253 38
 1 -12 10 4949.08 168.29 35
 1 -12 10 4776.8 165.245 29
 -1 -12 -10 4830.63 163.613 31
 -1 -12 -10 4672.21 160.887 28
 -1 13 10 11084 231.469 15
 1 -13 -10 10572 216.263 21
 -1 -13 10 12063.7 229.288 25
 -1 13 10 10717.1 260.344 40
 -1 -13 10 11865.3 258.058 39
 1 -13 -10 11014.1 249.364 31
 1 -13 -10 11095.6 249.606 28
 1 -13 -9 1768.65 108.89 21
 -1 -13 9 1924.38 112.972 25
 -1 13 9 1751.48 106.366 15
 -1 -13 9 1763.67 113.584 13
 -1 -13 9 1863.37 122.399 39
 -1 -13 9 1971.6 121.159 38
 -1 -13 9 1634.59 107.289 42
 -1 13 9 1847.75 126.09 40
 1 -13 -9 1765.18 115.38 28
 1 -13 -9 1780.84 115.878 31
 -1 -13 9 1707.03 110.788 35
 -1 -13 9 1705.67 110.975 29
 -1 -13 8 4159.64 175.878 25
 1 -13 -8 3963.84 180.031 21
 -1 -13 8 4021.43 181.315 13
 -1 13 8 4096.31 172.531 15
 -1 -13 8 4184.9 185.637 38
 -1 -13 8 3972.66 179.091 42
 -1 -13 8 4132.97 193.317 39
 -1 13 8 4036.13 197.955 40
 -1 -13 8 4075.06 178.641 29
 1 -13 -8 4125.13 185.445 31
 -1 -13 8 3800.81 156.103 27
 -1 -13 8 4067.22 178.483 35
 1 -13 -8 4095.75 184.415 28
 -1 -13 8 4276.09 172.164 30
 1 -13 -7 4770.95 209.808 21
 -1 -13 7 4519.35 192.03 25
 -1 -13 7 4815.85 203.756 13
 -1 13 7 4339.27 181.113 15
 -1 13 7 4884.01 224.347 40
 -1 -13 7 4592.24 197.359 38
 -1 -13 7 4584.78 201.746 42
 -1 -13 7 4855.37 218.84 39
 -1 -13 7 4381.35 182.904 27
 -1 -13 7 4844.23 191.047 30
 1 -13 -7 4428.76 197.848 28
 1 -13 -7 4482.08 199.05 31
 1 -13 -7 4604.29 201.148 26
 -1 -13 6 45455.8 614.994 24
 1 -13 -6 45711.6 586.617 22
 1 -13 -6 44777.7 653.541 21
 -1 -13 6 44750.1 617.395 25
 -1 -13 6 45282.6 621.811 13
 -1 -13 6 46555.2 690.739 37
 -1 -13 6 44439.8 644.86 42
 -1 -13 6 44397.7 661.212 39
 1 -13 -6 42981.3 607.486 28
 1 -13 -6 42530.1 605.271 31
 1 -13 -6 42947.5 619.725 26
 -1 -13 6 46156.6 602.572 30
 -1 -13 6 43509.8 598.259 27
 -1 -13 5 1033.33 98.2135 25
 -1 -13 5 1049.86 100.805 24
 1 -13 -5 1129.61 109.099 21
 1 -13 -5 1105.64 97.4661 22
 -1 -13 5 903.08 98.4901 42
 -1 -13 5 1012.96 107.095 37
 -1 -13 5 1002.38 106.833 39
 1 -13 -5 1016.19 100.635 26
 -1 -13 5 1221.02 102.475 30
 -1 -13 5 975.697 94.4551 27
 -1 -13 4 16986 369.713 22
 -1 -13 4 19114.3 397.329 25
 1 -13 -4 18894.8 389.804 22
 -1 -13 4 18826.5 408.797 24
 1 -13 -4 18600.4 424.214 21
 -1 -13 4 19961.4 519.983 12
 -1 -13 4 17683.3 477.286 10
 -1 13 4 17987 494.91 11
 -1 -13 4 18251.2 413.818 37
 -1 -13 4 16610.5 361.461 43
 -1 -13 4 18672.8 424.307 39
 -1 -13 4 18021.3 417.985 42
 -1 -13 4 18655.3 391.88 30
 -1 -13 4 18166.6 386.739 27
 1 -13 -4 17795.3 387.976 26
 1 -13 -3 5521.42 211.12 22
 -1 -13 3 5717.4 226.707 24
 -1 -13 3 5785.35 213.113 25
 -1 -13 3 5359.78 210.624 22
 1 -13 -3 5725.48 229.821 21
 -1 13 3 5423.5 262.347 11
 -1 -13 3 5602.46 277.56 10
 1 -13 -3 5575.73 206.543 43
 -1 -13 3 5416.95 212.158 43
 -1 -13 3 5826 236.92 42
 -1 -13 3 5357.02 218.387 37
 1 -13 -3 5424.38 209.773 26
 -1 -13 3 5721.99 217.901 30
 -1 -13 3 5800.3 215.372 27
 1 -13 -2 4333.26 196.084 21
 -1 -13 2 4988.97 211.208 24
 1 -13 -2 4500.35 191.554 22
 -1 -13 2 4552.07 195.756 22
 -1 -13 2 4956.59 260.47 10
 -1 -13 2 4919.16 219.438 42
 1 -13 -2 4563.77 189.484 43
 -1 -13 2 4551.6 199.173 43
 1 -13 -2 4416.31 184.484 26
 -1 -13 2 4937.73 195.334 27
 -1 -13 2 5053.7 207.633 30
 -1 -13 1 20360 412.308 22
 1 -13 -1 19935.1 413.06 21
 1 -13 -1 19930.7 394.85 22
 -1 -13 1 19821.9 420.809 24
 -1 -13 1 19859.4 521.841 10
 -1 -13 1 19088.2 427.06 42
 1 -13 -1 20575.3 403.577 43
 -1 -13 1 19129 410.849 43
 -1 -13 1 19517.1 405.763 30
 -1 -13 1 19643.4 373.814 27
 1 -13 -1 20469.3 371.909 27
 -1 -13 0 144037 1129.25 24
 -1 -13 0 132303 1037.64 21
 1 -13 0 139723 1011.06 24
 -1 -13 0 137194 1066.17 22
 1 -13 0 138967 1061.74 21
 1 -13 0 138918 1031.85 22
 -1 -13 0 142301 1398.63 10
 1 -13 0 142533 1141.86 42
 -1 -13 0 137568 1095.22 43
 1 -13 0 142968 1067.41 43
 -1 -13 0 136224 960.848 27
 -1 -13 0 132083 1005.93 26
 1 -13 0 140388 996.466 27
 -1 -13 0 142485 1092.68 30
 1 -13 1 7470.71 238.673 24
 -1 -13 -1 6770.47 247.813 24
 -1 -13 -1 6949.5 240.853 22
 -1 -13 -1 6648.31 243.988 21
 1 -13 1 7184.88 232.09 22
 1 -13 1 7655.55 246.595 21
 -1 -13 -1 7057.64 311.207 10
 1 -13 1 7596.04 309.247 5
 1 -13 1 7888 272.058 42
 1 -13 1 7579.31 248.672 43
 -1 -13 -1 6404.68 237.742 43
 1 -13 1 6934.91 233.7 44
 -1 -13 -1 6610.15 239.766 30
 1 -13 1 7441.5 232.259 27
 -1 -13 -1 6536.28 232.443 26
 -1 -13 -2 5312.59 207.988 22
 1 -13 2 5340.01 204.731 24
 1 -13 2 4767.12 188.175 22
 1 -13 2 4964.22 197.246 21
 1 -13 2 4773.46 182.744 17
 -1 -13 -2 5003.31 213.13 24
 1 -13 2 5190.34 190.532 25
 -1 -13 -2 4562 208.288 21
 -1 -13 -2 5213.98 264.773 10
 1 13 2 4725.25 247.772 11
 1 -13 2 5089.36 261.412 5
 1 -13 2 4972.25 197.222 44
 -1 -13 -2 4878.59 204.585 43
 1 -13 2 4533.41 198.157 37
 1 -13 2 5050.7 199.997 43
 1 -13 2 5269.12 222.896 42
 -1 -13 -2 4876.2 205.37 26
 1 -13 2 5124.88 228.568 36
 1 -13 2 5361.4 202.165 27
 -1 -13 -2 4909.88 212.019 30
 -1 -13 -3 10478.1 322.671 21
 1 -13 3 10460 278.048 25
 -1 -13 -3 10451.3 288.935 22
 1 -13 3 10892.8 292.182 24
 1 13 3 10074.2 381.908 11
 -1 -13 -3 10832.2 377.473 10
 1 -13 3 10032.7 377.177 5
 1 -13 3 10197.2 277.731 43
 1 -13 3 9540.66 300.455 37
 1 -13 3 10036.7 275.74 44
 1 -13 3 10638.1 317.265 42
 -1 -13 -3 9991.27 286.183 43
 -1 -13 -3 10911.4 313.941 30
 1 -13 3 10359.7 323.171 36
 -1 -13 -3 10101.7 300.855 26
 1 -13 3 10038.8 307.68 33
 1 -13 3 10417.6 285.213 27
 1 -13 4 43579.9 588.101 24
 -1 -13 -4 42867.3 572.583 22
 -1 -13 -4 41779.2 659.243 21
 1 -13 4 42025.8 570.848 25
 1 13 4 39510.1 778.183 11
 1 -13 4 40525.1 775.984 5
 1 -13 4 39758.6 636.703 37
 1 -13 4 40427 535.45 43
 1 -13 4 40301.7 614.11 42
 1 -13 4 40267.6 544.769 44
 -1 -13 -4 41824 614.335 26
 -1 -13 -4 44410.9 634.32 30
 1 -13 4 39636.9 625.165 36
 1 -13 4 40094.7 629.065 33
 1 -13 4 39112.9 605.2 35
 1 -13 4 41520.5 565.46 27
 1 -13 5 9804.21 279.681 25
 -1 -13 -5 9340.19 313.286 21
 1 -13 5 10299.8 291.653 24
 1 -13 5 9274.7 295.441 42
 1 -13 5 9316.79 315.45 37
 1 -13 5 9430.35 302.921 36
 -1 -13 -5 9358.14 294.521 26
 1 -13 5 9212.79 299.855 35
 1 -13 5 9287.55 310.793 33
 1 -13 5 9696.24 270.946 27
 1 -13 6 36332.2 519.204 25
 -1 -13 -6 37084 609.487 21
 1 -13 6 35849.3 563.442 42
 1 -13 6 35823 613.375 37
 1 -13 6 34839.9 579.28 35
 -1 -13 -6 36934.9 566.619 26
 1 -13 6 36488.1 612.516 33
 1 -13 6 35172.8 563.509 36
 1 -13 6 35903.3 495.095 27
 1 -13 7 26584.7 432.538 25
 -1 -13 -7 25317.6 477.434 21
 1 13 7 25226.3 482.293 40
 1 -13 7 25598.3 460.101 42
 1 -13 7 24337.9 447.66 36
 1 -13 7 26481.8 510.39 37
 1 -13 7 24058 450.952 29
 1 -13 7 25000 380.799 27
 1 -13 7 23749.1 463.053 35
 1 -13 7 25555.6 501.585 33
 -1 -13 -7 25112.8 443.955 26
 -1 -13 -8 13802 326.222 21
 1 13 8 13518.7 292.304 15
 1 -13 8 13088.1 297.661 36
 1 -13 8 14663.4 354.426 37
 1 -13 8 13640.2 306.162 38
 1 13 8 13778.3 330.457 40
 1 -13 8 13894.8 315.117 42
 1 -13 8 13455.6 320.264 29
 1 -13 8 14942.6 361.322 33
 -1 -13 -8 13056.6 314.508 28
 -1 -13 -8 13121.6 315.384 31
 1 -13 8 13320 325.739 35
 -1 -13 -9 2455.58 121.124 21
 1 13 9 2565.24 115.371 15
 1 -13 9 2347.97 109.962 36
 1 -13 9 2399.31 117.337 38
 1 13 9 2242.49 118.769 40
 1 -13 9 2529.63 122.611 42
 -1 -13 -9 2364.69 121.899 28
 -1 -13 -9 2461.58 109.252 30
 1 -13 9 2472.98 125.247 29
 1 -13 9 2339.89 124.091 35
 -1 -13 -9 2443.93 124.113 31
 -1 -13 -10 16496.6 264.609 31
 -1 -13 -10 16734.2 266.078 28
 -1 14 10 5686.21 168.322 40
 1 -14 -10 5940.62 158.808 28
 1 -14 -10 6077.19 161.176 31
 -1 14 9 4266.7 142.635 15
 1 -14 -9 4266.03 152.601 21
 -1 14 9 4162.25 170.441 40
 -1 -14 9 4084.95 151.427 42
 1 -14 -9 4275.06 158.842 31
 1 -14 -9 4117.34 155.574 28
 -1 -14 8 195.964 50.5199 25
 1 -14 -8 99.0852 39.5941 21
 -1 14 8 59.7502 41.1766 40
 -1 -14 8 42.879 30.775 42
 1 -14 -8 33.4007 29.1417 28
 -1 -14 8 97.8594 40.5835 27
 -1 -14 8 49.2537 33.3855 30
 1 -14 -8 43.4662 30.4213 31
 -1 -14 7 8732.11 258.488 25
 1 -14 -7 8836.73 272.701 21
 -1 -14 7 9318.39 291.977 39
 -1 14 7 8995.15 291.068 40
 -1 -14 7 8561.01 266.665 42
 1 -14 -7 8618.18 258.114 31
 -1 -14 7 8498.58 243.555 27
 1 -14 -7 8688.94 258.3 28
 -1 -14 7 8791.14 246.946 30
 -1 -14 6 971.503 94.4662 24
 -1 -14 6 787.521 86.2465 25
 1 -14 -6 864.036 94.9542 21
 1 -14 -6 978.824 88.7846 22
 -1 -14 6 1170.31 118.591 39
 -1 -14 6 816.383 90.5034 42
 -1 14 6 930.551 102.818 40
 -1 -14 6 774.303 82.9641 27
 1 -14 -6 910.853 94.5619 26
 -1 -14 6 878.939 84.6549 30
 1 -14 -5 288.096 61.9556 21
 1 -14 -5 383.623 62.3991 22
 1 -14 -5 227.046 52.7005 26
 -1 -14 5 348.418 63.2801 24
 -1 -14 5 185.744 51.583 25
 -1 -14 5 266.711 59.1958 42
 -1 -14 5 232.32 51.3366 30
 -1 -14 5 235.498 53.1312 27
 1 -14 -4 1070.68 107.949 21
 -1 -14 4 879.929 89.9139 25
 1 -14 -4 1044.19 96.9632 22
 -1 -14 4 976.755 98.0199 24
 -1 -14 4 893.593 88.7889 22
 -1 -14 4 847.036 95.062 42
 -1 -14 4 967.859 93.6064 43
 -1 -14 4 967.314 93.8338 30
 1 -14 -4 987.488 97.1823 26
 -1 -14 4 869.245 91.9485 27
 1 -14 -3 4334.97 205.262 21
 1 -14 -3 4179.3 190.67 22
 -1 -14 3 3866.2 182.599 22
 -1 -14 3 4077.05 179.697 25
 -1 -14 3 4116.29 199.45 24
 -1 -14 3 4306.37 249.691 10
 -1 -14 3 3415.26 165.56 44
 1 -14 -3 4487.73 187.247 43
 -1 -14 3 3765.41 183.46 43
 -1 -14 3 3638.85 194.68 42
 1 -14 -3 4729.9 198.563 26
 -1 -14 3 4348.72 194.039 30
 -1 -14 3 4012.1 182.997 27
 -1 -14 2 6330.13 245.33 24
 -1 -14 2 6006.82 229.102 22
 1 -14 -2 5690.52 229.926 21
 1 -14 -2 5839.95 223.331 22
 -1 -14 2 6152.52 298.917 10
 -1 -14 2 5872.13 230.22 43
 1 -14 -2 6016.36 224.056 43
 -1 -14 2 6022.09 249.733 42
 1 -14 -2 5870.42 215.695 26
 -1 -14 2 6269.37 234.821 30
 -1 -14 2 6151.06 221.895 27
 -1 -14 1 3568.77 185.429 24
 -1 -14 1 3722.7 182.816 22
 1 -14 -1 3584.32 181.331 21
 1 -14 -1 3459.9 173.164 22
 -1 -14 1 3519.17 230.684 10
 -1 -14 1 3165.42 182.978 42
 -1 -14 1 3152.26 173.529 43
 1 -14 -1 3661.12 177.375 43
 -1 -14 1 3398.64 163.838 27
 -1 -14 1 3548.82 178.136 30
 1 -14 0 4676.07 197.15 22
 -1 -14 0 4912.12 215.164 24
 1 -14 0 5079.56 195.788 24
 1 -14 0 5071.81 209.732 21
 -1 -14 0 4831.78 206.254 22
 -1 -14 0 4841.81 207.708 21
 -1 -14 0 5070.72 275.717 10
 1 -14 0 5004.93 224.74 42
 1 -14 0 5233.01 210.032 43
 -1 -14 0 5033.26 216.623 43
 -1 -14 0 5362.81 196.354 27
 -1 -14 0 5223.72 216.01 30
 -1 -14 0 4639.39 193.247 26
 1 -14 0 5414.95 201.375 27
 -1 -14 -1 53.2673 34.2271 24
 -1 -14 -1 84.2931 41.8945 21
 -1 -14 -1 71.7389 37.0331 26
 -1 -14 -1 110.089 44.7522 22
 1 -14 1 132.157 43.5276 22
 1 -14 1 297.463 56.3108 21
 1 -14 1 188.75 47.0441 24
 -1 -14 -1 144.993 53.8098 10
 1 -14 1 226.719 51.3673 44
 -1 -14 -1 151.224 46.7209 43
 1 -14 1 172.17 49.5561 43
 1 -14 1 160.283 52.0974 42
 1 -14 1 273.331 63.262 27
 -1 -14 -1 72.1965 41.0941 30
 -1 -14 -2 8024.8 272.224 24
 1 -14 2 7342.85 236.807 22
 1 -14 2 6716.13 219.934 17
 1 -14 2 7512.17 245.951 24
 -1 -14 -2 7790.58 275.25 21
 -1 -14 -2 7707.26 257.629 22
 1 -14 2 7389.61 229.249 25
 1 -14 2 6946.76 310.104 5
 -1 -14 -2 7995.47 339.755 10
 1 -14 2 7274.63 268.956 42
 1 -14 2 7205.19 246.91 43
 -1 -14 -2 7784.86 262.85 43
 1 -14 2 6846.14 238.926 44
 -1 -14 -2 7702.4 260.359 26
 1 -14 2 7585.72 246.49 27
 1 -14 2 7028.62 272.39 36
 -1 -14 -2 7938.72 268.626 30
 1 -14 3 26142.9 437.312 25
 -1 -14 -3 26050.2 463.628 22
 1 -14 3 27105.6 466.267 24
 -1 -14 -3 25953.4 512.126 21
 1 -14 3 25201.9 447.061 44
 1 -14 3 25437.9 447.26 43
 -1 -14 -3 24838.4 454.983 43
 1 -14 3 25393.5 494.277 42
 1 -14 3 24729.7 481.78 37
 -1 -14 -3 26627.3 490.342 30
 1 -14 3 25933.9 516.529 36
 1 -14 3 25320.3 445.794 27
 -1 -14 -3 25463.3 478.896 26
 -1 -14 -4 618.699 73.2282 22
 -1 -14 -4 614.023 87.7537 21
 1 -14 4 893.585 95.3436 25
 1 -14 4 730.441 82.62 24
 1 -14 4 555.038 80.6128 37
 1 -14 4 645.942 73.0903 43
 1 -14 4 736.705 90.3641 42
 1 -14 4 769.525 78.5692 44
 -1 -14 -4 629.77 83.7493 26
 1 -14 4 735.647 85.4264 27
 1 -14 4 602.353 82.146 36
 -1 -14 -4 584.267 77.6048 30
 1 -14 5 514.507 85.7963 25
 -1 -14 -5 89.3722 48.739 21
 -1 -14 -5 355.504 64.8617 26
 1 -14 5 146.735 52.104 42
 1 -14 5 106.083 47.4906 37
 1 -14 5 291.648 66.6759 27
 -1 -14 -5 9.35805 35.1666 30
 1 -14 5 79.1382 39.4797 35
 1 -14 5 33.8149 36.2934 36
 -1 -14 -6 66.024 45.6491 21
 -1 -14 -6 113.35 43.7167 26
 1 -14 6 127.854 48.5021 42
 1 -14 6 104.755 47.0271 37
 -1 -14 -6 84.1777 36.4228 30
 1 -14 6 131.443 43.2531 36
 1 -14 6 98.8406 38.9251 35
 -1 -14 -7 1724.44 122.483 21
 1 14 7 1752.62 125.291 40
 1 -14 7 1406.76 107.564 42
 1 -14 7 1424.19 104.091 36
 1 -14 7 1694.32 127.102 37
 -1 -14 -7 1777.93 109.656 30
 -1 -14 -7 1740.97 115.306 26
 -1 -14 -7 1605.7 111.275 28
 1 -14 7 1409.18 108.862 35
 -1 -14 -7 1616.03 112.057 31
 -1 -14 -8 1477.87 101.713 21
 1 14 8 1394.99 101.276 40
 1 -14 8 1356.64 95.2106 42
 1 -14 8 1250.81 85.5396 36
 1 -14 8 1192.99 86.5791 29
 -1 -14 -8 1355.91 94.9396 31
 1 -14 8 1401.47 97.8092 35
 -1 -14 -8 1353.43 94.5471 28
 -1 -14 -9 1168.96 75.2656 21
 1 14 9 1100.99 75.9063 40
 1 -14 9 1256.71 76.8994 29
 -1 -14 -9 1158.37 75.9524 28
 1 -14 9 1261.83 80.8669 35
 -1 -14 -9 1164.87 76.3103 31
 1 -15 -9 3039.62 113.986 21
 -1 15 9 3097.13 130.833 40
 -1 -15 9 3173.99 117.464 42
 1 -15 -9 3012.09 114.039 31
 1 -15 -9 2992.3 113.348 28
 -1 -15 8 39084.4 463.7 25
 1 -15 -8 38571.6 481.488 21
 -1 -15 8 36164.9 460.399 42
 -1 15 8 38413.8 515.426 40
 -1 -15 8 39476.3 447.31 30
 -1 -15 8 38105.9 429.307 27
 1 -15 -8 36883.4 449.914 28
 1 -15 -8 36339.1 447.896 31
 1 -15 -7 1317.63 102.411 21
 -1 -15 7 1684 112.341 25
 -1 -15 7 1384.68 103.236 42
 -1 15 7 1426.87 113.033 40
 -1 -15 7 1548.31 103.152 27
 -1 -15 7 1478.2 97.3508 30
 -1 -15 6 1792.44 121.705 24
 1 -15 -6 1728.08 124.55 21
 -1 -15 6 1677.76 113.213 25
 -1 -15 6 1646.38 120.368 42
 -1 15 6 1777.77 129.766 40
 -1 -15 6 1690.68 109.927 30
 1 -15 -6 1643.98 119.409 26
 -1 -15 6 1707.07 115.295 27
 -1 -15 5 10862.4 289.717 25
 1 -15 -5 10508.7 282.963 22
 1 -15 -5 10471.8 310.877 21
 -1 -15 5 11261 307.82 24
 -1 -15 5 9960.9 302.058 42
 1 -15 -5 10296.2 293.395 26
 -1 -15 5 10845.4 282.35 30
 -1 -15 5 10279.6 284.266 27
 1 -15 -4 42196.4 584.779 22
 -1 -15 4 42301.3 608.838 24
 -1 -15 4 41261.6 560.151 25
 -1 -15 4 39107.8 549.091 22
 1 -15 -4 41558 627.68 21
 -1 -15 4 39800.4 557.779 43
 -1 -15 4 39595.5 621.541 42
 -1 -15 4 42223.7 589.431 27
 -1 -15 4 43154 581.345 30
 1 -15 -4 39916.9 579.998 26
 -1 -15 3 6343.31 216.484 25
 1 -15 -3 6160.02 242.614 21
 -1 -15 3 6153.25 227.662 22
 1 -15 -3 6589.65 235.981 22
 -1 -15 3 6810.72 251.272 24
 1 -15 -3 6173.49 218.361 43
 -1 -15 3 6055.19 220.051 44
 -1 -15 3 6281.83 233.289 43
 -1 -15 3 6158.6 251.75 42
 -1 -15 3 6322.96 226.826 27
 -1 -15 3 6695.26 236.252 30
 1 -15 -3 6259.2 227.116 26
 1 -15 -2 22231.4 437.133 22
 -1 -15 2 21548.8 434.475 22
 1 -15 -2 23545.3 472.085 21
 -1 -15 2 23568.9 469.387 24
 -1 -15 2 22567.2 482.906 42
 -1 -15 2 21885.9 447.562 43
 1 -15 -2 23104.6 436.578 43
 -1 -15 2 23614.3 446.525 30
 -1 -15 2 22801.8 422.728 27
 -1 -15 1 1473.12 119.028 22
 -1 -15 1 1416.78 119.218 24
 1 -15 -1 1565.14 122.743 21
 1 -15 -1 1647.55 121.265 22
 -1 -15 1 1241.72 120.555 42
 1 -15 -1 1588.17 119.095 43
 -1 -15 1 1341.76 116.576 43
 1 -15 -1 1544.3 131.917 42
 -1 -15 1 1400.88 107.557 27
 -1 -15 1 1422.9 113.872 30
 -1 -15 0 17033.8 402.084 24
 -1 -15 0 16320 377.972 21
 -1 -15 0 16502.8 385.21 22
 1 -15 0 16957.5 386.84 21
 1 -15 0 16326.5 368.863 22
 1 -15 0 15167.7 363.962 44
 1 -15 0 17217.1 386.102 43
 -1 -15 0 16246.4 418.539 42
 -1 -15 0 16291.4 389.492 43
 1 -15 0 16918.5 417.657 42
 -1 -15 0 17323.4 394.725 30
 -1 -15 0 16751.1 342.062 27
 1 -15 1 256.565 56.4313 21
 1 -15 1 371.573 63.0496 22
 -1 -15 -1 450.936 69.2904 24
 -1 -15 -1 422.642 69.6564 22
 1 -15 1 240.482 50.2948 17
 -1 -15 -1 493.055 73.4724 21
 1 -15 1 275.946 51.7557 24
 1 -15 1 252.704 55.806 44
 1 -15 1 293.03 57.7987 43
 1 -15 1 267.983 66.6857 42
 -1 -15 -1 473.619 70.3585 30
 1 -15 1 709.522 103.062 27
 1 -15 1 286.849 65.7923 36
 -1 -15 -1 445.413 66.623 26
 1 -15 2 103311 835.477 25
 -1 -15 -2 101336 981.559 21
 1 -15 2 104789 901.557 24
 -1 -15 -2 102649 938.221 22
 1 -15 2 99087.3 861.304 22
 -1 -15 -2 106350 968.138 24
 1 -15 2 97533 838.939 17
 1 -15 2 95881 886.771 44
 -1 -15 -2 102605 938.626 43
 1 -15 2 100633 910.832 43
 1 -15 2 99612.5 991.205 42
 -1 -15 -2 105686 966.823 30
 1 -15 2 102341 891.407 27
 1 -15 2 97225.8 1003.15 36
 -1 -15 -2 100800 934.246 26
 1 -15 3 83852.8 808.616 24
 1 -15 3 82437.5 768.267 25
 -1 -15 -3 84156.1 822.226 22
 -1 -15 -3 81897.7 891.237 21
 1 -15 3 77156.6 828.879 37
 -1 -15 -3 82632.4 807.857 43
 1 -15 3 77992.7 868.807 42
 1 -15 3 76877.3 772.684 44
 1 -15 3 78008.7 770.356 43
 1 -15 3 77869.4 882.796 36
 1 -15 3 79724.9 784.156 27
 -1 -15 -3 82434.3 845.05 30
 -1 -15 -3 79369.8 834.832 26
 1 -15 4 3870.51 181.113 25
 1 -15 4 3485.71 166.626 24
 -1 -15 -4 3201.27 156.246 22
 -1 -15 -4 2837.19 166.795 21
 1 -15 4 3076.92 148.162 44
 1 -15 4 2938.89 167.729 37
 1 -15 4 2963.6 144.143 43
 1 -15 4 3059.25 170.935 42
 1 -15 4 3522.57 174.543 27
 1 -15 4 2928.03 169.951 36
 -1 -15 -4 2965.21 158.829 30
 -1 -15 -4 2919.41 161.75 26
 -1 -15 -5 3600.3 184.09 21
 1 -15 5 5166.75 200.522 25
 1 -15 5 3593.89 177.205 42
 1 -15 5 3709.47 188.646 37
 1 -15 5 3513.27 175.561 36
 -1 -15 -5 3666.31 166.912 30
 1 -15 5 4764.24 187.121 27
 -1 -15 -5 3661.34 176.481 26
 -1 -15 -6 11866.8 314.209 21
 1 -15 6 12097 305.25 42
 1 -15 6 12810.3 334.77 37
 1 -15 6 11182.2 287.702 36
 1 15 6 12315.4 323.9 40
 -1 -15 -6 12345.5 303.372 26
 1 -15 6 13708.5 286.77 27
 1 -15 6 11346.6 285.32 35
 -1 -15 -7 7636.29 228.727 21
 1 -15 7 7483.01 210.919 36
 1 -15 7 7907.69 227.222 42
 1 15 7 7501.21 231.827 40
 -1 -15 -7 7634.59 218.235 26
 -1 -15 -7 7199.77 205.633 28
 -1 -15 -7 7269.3 206.873 31
 1 -15 7 7634.14 218.363 35
 -1 -15 -8 14828.5 279.215 21
 1 -15 8 14816.3 273.501 42
 1 15 8 14441.2 280.854 40
 -1 -15 -8 13883.4 253.866 28
 -1 -15 -8 13987.8 255.498 31
 1 -15 8 14007.2 260.138 35
 1 -16 -8 530.404 52.9209 21
 -1 -16 8 473.591 49.6776 42
 -1 16 8 522.404 57.2277 40
 1 -16 -7 9300.8 239.536 21
 -1 -16 7 10139.8 239.608 25
 -1 16 7 9343.54 251.313 40
 -1 -16 7 9151.41 235.398 42
 -1 -16 7 9762.83 217.734 30
 -1 -16 7 9940.44 230.752 27
 1 -16 -6 3151.17 154.015 21
 -1 -16 6 3702.79 155.685 25
 -1 -16 6 3217.14 154.168 42
 -1 16 6 3449.63 163.949 40
 -1 -16 6 3322.04 140.132 30
 -1 -16 6 3710.26 156.611 27
 -1 -16 5 991.67 88.0636 25
 1 -16 -5 849.822 80.391 22
 -1 -16 5 1022.42 93.0186 24
 1 -16 -5 781.189 86.516 21
 -1 -16 5 816.128 87.7783 42
 1 -16 -5 733.597 71.562 44
 -1 -16 5 1074.2 95.5596 27
 -1 -16 5 908.207 80.7573 30
 1 -16 -5 794.158 81.649 26
 -1 -16 4 916.503 90.9625 24
 1 -16 -4 748.329 82.125 22
 -1 -16 4 952.941 85.6459 25
 -1 -16 4 797.489 79.85 22
 1 -16 -4 675.305 84.7981 21
 -1 -16 4 1061.47 101.859 42
 -1 -16 4 907.928 84.3472 43
 -1 -16 4 989.358 96.4033 27
 1 -16 -4 757.923 80.3225 26
 -1 -16 4 1007.23 88.6499 30
 1 -16 -3 12485.9 333.97 21
 -1 -16 3 11611.8 301.758 22
 -1 -16 3 12484.8 327.72 24
 1 -16 -3 12479.3 317.683 22
 -1 -16 3 11954.4 302.548 44
 -1 -16 3 11722.5 308.627 43
 1 -16 -3 12558.1 298.486 43
 -1 -16 3 12069.3 341.076 42
 -1 -16 3 12624.3 308.627 30
 -1 -16 3 12736.3 314.636 27
 1 -16 -3 11805.1 300.711 26
 -1 -16 2 1136.72 104.82 24
 1 -16 -2 1066.08 99.0307 22
 1 -16 -2 1159.6 106.791 21
 -1 -16 2 1112.84 101.009 22
 1 -16 -2 1173.65 98.2996 43
 -1 -16 2 1157.2 105.35 43
 -1 -16 2 1272.1 118.832 42
 -1 -16 2 985.021 94.2371 44
 1 -16 -2 1130.64 111.22 42
 1 -16 -2 1044.17 97.1287 44
 -1 -16 2 1160.15 98.2807 30
 -1 -16 2 1192.66 100.845 27
 1 -16 -1 1475.79 117.938 21
 -1 -16 1 1429.18 114.462 22
 1 -16 -1 1412.7 111.867 22
 -1 -16 1 1460.81 117.486 24
 1 -16 -1 1471.36 111.544 43
 1 -16 -1 1374.03 111.821 44
 -1 -16 1 1355.61 123.699 42
 -1 -16 1 1434.73 116.577 43
 1 -16 -1 1498.79 128.795 42
 -1 -16 1 1638.94 113.504 27
 -1 -16 1 1465.58 112.723 30
 -1 -16 0 1753.33 127.567 24
 1 -16 0 1645.94 121.673 21
 1 -16 0 1483.25 109.916 17
 1 -16 0 1597.28 118.173 22
 -1 -16 0 1521.55 119.77 22
 -1 -16 0 1459.58 118.001 43
 1 -16 0 1601.28 131.702 42
 1 -16 0 1445.35 113.785 43
 1 -16 0 1431.53 114.245 44
 -1 -16 0 1641.36 135.434 42
 1 -16 0 1687.53 136.655 36
 -1 -16 0 1649.54 120.937 30
 1 -16 1 9398.51 259.553 24
 -1 -16 -1 9304.52 281.009 24
 1 -16 1 8977.66 263.352 22
 -1 -16 -1 8991.85 278.63 22
 -1 -16 -1 9168.22 284.44 21
 1 -16 1 8897.06 255.997 17
 1 -16 1 8918.39 271.433 44
 1 -16 1 9359.43 306.498 42
 1 -16 1 9414.53 277.878 43
 -1 -16 -1 8567.88 300.824 42
 -1 -16 -1 9250.86 285.58 43
 -1 -16 -1 9467.96 283.037 30
 -1 -16 -1 8959.57 265.014 26
 1 -16 1 9207.68 309.609 36
 -1 -16 -2 1777.31 124.514 22
 -1 -16 -2 1639.47 123.701 21
 1 -16 2 1795.12 115.742 22
 1 -16 2 2080.99 130.697 23
 -1 -16 -2 1659.81 118.079 24
 1 -16 2 2085.28 126.456 24
 1 -16 2 1997.71 128.024 44
 -1 -16 -2 1559.98 115.414 43
 1 -16 2 1886.69 123.315 43
 1 -16 2 2189.25 149.663 42
 -1 -16 -2 1631.14 118.309 30
 -1 -16 -2 1619.87 117.934 26
 1 -16 2 2032 146.119 36
 -1 -16 -3 30638.9 521.587 21
 -1 -16 -3 30240.4 477.23 22
 1 -16 3 32070.8 482.209 24
 1 -16 3 28746.4 481.217 37
 1 -16 3 28314.3 451.061 44
 1 -16 3 28932.4 448.994 43
 -1 -16 -3 29413.4 461.235 43
 1 -16 3 29602.1 516.154 42
 -1 -16 -3 29221.1 485.399 26
 1 -16 3 31831.8 486.718 27
 1 -16 3 28533 513.092 36
 -1 -16 -3 29742.3 479.066 30
 -1 -16 -4 235.398 55.6114 21
 -1 -16 -4 307.931 52.0293 22
 1 -16 4 240.323 45.3038 43
 1 -16 4 248.109 51.9554 37
 1 -16 4 300.974 60.5385 42
 1 -16 4 280.026 47.7299 44
 -1 -16 -4 410.131 63.9373 26
 1 -16 4 268.59 54.5996 36
 -1 -16 -5 5452.86 209.836 21
 1 -16 5 5542.2 207.611 42
 1 -16 5 5025.52 192.492 36
 -1 -16 -5 5286.05 196.797 26
 -1 -16 -6 124.558 40.0642 21
 -1 -16 -6 134.25 39.4675 26
 1 16 6 119.106 43.1387 40
 1 -16 6 174.299 43.9447 42
 1 -16 6 95.8979 32.2518 36
 -1 -16 -7 8342.87 212.322 21
 1 -16 7 8910.48 216.276 42
 1 16 7 8358.31 218.34 40
 1 -17 -7 1646.11 89.8743 21
 1 -17 -7 1442.28 72.619 17
 -1 17 7 1588.48 91.0192 40
 -1 -17 7 1626.3 87.4209 42
 1 -17 -6 2565.55 125.154 21
 -1 -17 6 3585.36 144.001 25
 -1 17 6 2620.58 127.675 40
 -1 -17 6 2539.76 122.861 42
 -1 -17 6 2628.67 108.884 30
 -1 -17 6 3503.96 142.092 27
 1 -17 -5 11581.1 283.131 21
 -1 -17 5 12456 285.212 24
 -1 -17 5 12210.1 261.489 25
 1 -17 -5 10541.6 278.127 42
 1 -17 -5 10461 237.281 44
 -1 17 5 11324.8 276.803 40
 -1 -17 5 10855.8 274.599 42
 -1 -17 5 11714.7 248.237 30
 -1 -17 5 12072 271.649 27
 -1 -17 4 43513.2 510.455 22
 -1 -17 4 46652.7 510.625 25
 1 -17 -4 46242.4 554.436 22
 1 -17 -4 45934.3 591.152 21
 -1 -17 4 48340.1 582.144 24
 -1 -17 4 43469.6 518.655 43
 -1 -17 4 43623.4 582.229 42
 1 -17 -4 43657.8 527.494 44
 1 -17 -4 45748.7 610.945 42
 -1 -17 4 47254.4 557.52 27
 -1 -17 4 47270.1 526.007 30
 -1 -17 3 3050.99 152.347 24
 -1 -17 3 2825.6 141.515 22
 1 -17 -3 2928.35 154.637 21
 1 -17 -3 2934.92 148.186 22
 1 -17 -3 2752.66 159.194 42
 -1 -17 3 2889.74 160.993 42
 -1 -17 3 2833.8 143.622 43
 1 -17 -3 2676.57 130.379 43
 -1 -17 3 2842.02 140.162 44
 1 -17 -3 2816.21 143.889 44
 1 -17 -3 2818.18 136.473 26
 -1 -17 3 3559.14 161.336 27
 -1 -17 3 2969.44 138.499 30
 1 -17 -2 3983.16 182.618 21
 -1 -17 2 4113.37 179.056 24
 1 -17 -2 3964.41 174.094 22
 -1 -17 2 3759.75 169.981 22
 -1 -17 2 3785.94 170.813 44
 -1 -17 2 3934.27 191 42
 1 -17 -2 3969.09 194.002 42
 -1 -17 2 3929.35 177.608 43
 1 -17 -2 3957.72 174.309 44
 1 -17 -2 3768.28 161.874 43
 -1 -17 2 4362.16 176.398 27
 -1 -17 2 3872.28 161.275 30
 -1 -17 1 3215.44 160.717 24
 -1 -17 1 3086.76 157.999 22
 1 -17 -1 3032 152.178 17
 1 -17 -1 3188.48 161.61 21
 1 -17 -1 3007.1 153.028 22
 1 -17 -1 3261.07 177.533 42
 1 -17 -1 2974.89 155.576 44
 -1 -17 1 2798.88 152.36 44
 -1 -17 1 3074.77 173.69 42
 -1 -17 1 3135.45 160.733 43
 1 -17 -1 3054.93 150.858 43
 -1 -17 1 3120.45 148.304 30
 1 -17 -1 3048.65 175.636 36
 -1 -17 1 3522.25 156.44 27
 1 -17 0 37.4662 31.7607 22
 1 -17 0 59.3179 34.6061 21
 1 -17 0 59.9348 32.6855 17
 -1 -17 0 41.6676 32.8632 24
 -1 -17 0 160.859 47.5676 43
 1 -17 0 26.8463 32.607 43
 1 -17 0 77.3726 44.6132 42
 1 -17 0 90.8631 41.286 44
 -1 -17 0 126.217 47.3373 42
 -1 -17 0 51.8377 25.9716 30
 1 -17 0 40.7205 38.511 36
 -1 -17 -1 18186.5 375.039 21
 1 -17 1 17924.2 345.728 17
 -1 -17 -1 18762.1 380.23 22
 1 -17 1 18738.6 342.073 24
 1 -17 1 17967.7 351.035 22
 1 -17 1 17566.7 361.827 23
 -1 -17 -1 18581.1 367.266 24
 1 -17 1 18323.7 373.48 44
 -1 -17 -1 18726.4 382.072 43
 1 -17 1 18732.2 413.067 42
 1 -17 1 18415.5 367.54 43
 -1 -17 -1 17391.3 407.417 42
 1 -17 1 17482.8 403.667 36
 -1 -17 -1 18228.3 354.309 26
 -1 -17 -2 2247.34 130.732 22
 1 -17 2 2413.34 126.384 24
 -1 -17 -2 2073.96 128.976 21
 1 -17 2 2173.04 117.669 22
 1 -17 2 2164.54 141.781 42
 1 -17 2 2169.51 124.082 43
 -1 -17 -2 2049.74 122.082 43
 1 -17 2 2359.34 132.332 44
 -1 -17 -2 2089.99 143.185 42
 1 -17 2 2213.33 142.955 36
 -1 -17 -2 2364.89 130.939 26
 -1 -17 -3 7904.47 228.507 22
 -1 -17 -3 7819.57 246.212 21
 1 -17 3 7765.61 220.736 43
 1 -17 3 7674.03 221.296 44
 -1 -17 -3 7990.57 220.464 43
 1 -17 3 7860.05 253.67 42
 -1 -17 -3 7400.6 254.754 42
 -1 -17 -3 7967.31 236.541 26
 1 -17 3 7541.96 247.222 36
 -1 -17 -4 435.996 54.3783 22
 -1 -17 -4 424.652 60.7488 21
 1 -17 4 398.674 60.4943 42
 1 -17 4 352.645 46.9593 44
 1 -17 4 350.629 48.4499 43
 -1 -17 -4 397.364 57.4637 26
 1 -17 4 302.992 52.652 36
 -1 -17 -5 12024.1 275.88 21
 1 17 5 12198.7 284.913 40
 1 -17 5 12627.5 282.286 42
 1 -17 5 11575.3 256.661 36
 -1 -17 -5 11957 266.682 26
 -1 -17 -6 3241.79 130.859 21
 1 17 6 3224.72 134.848 40
 1 -17 6 3313.83 132.344 42
 1 -18 -6 1384.63 79.5803 21
 1 -18 -6 1322.5 70.0253 17
 1 -18 -6 1276 77.9563 42
 1 -18 -5 5361.49 158.9 17
 1 -18 -5 5472.39 171.931 21
 -1 18 5 5253.38 162.267 40
 1 -18 -5 5284.41 174.669 42
 1 -18 -5 5387.19 147.6 44
 -1 -18 5 4829.96 161.498 42
 1 -18 -4 390.981 54.4157 21
 1 -18 -4 442.324 54.5828 22
 1 -18 -4 448.087 54.4417 17
 -1 -18 4 656.045 66.0532 24
 1 -18 -4 381.807 57.9582 42
 -1 -18 4 520.927 54.8178 43
 1 -18 -4 405.519 49.801 44
 -1 18 4 492.614 56.7888 40
 -1 -18 4 615.48 66.998 42
 -1 -18 3 636.221 63.78 22
 1 -18 -3 655.029 67.2417 17
 -1 -18 3 727.842 70.9796 24
 1 -18 -3 697.712 70.3875 22
 1 -18 -3 690.482 71.657 21
 1 -18 -3 678.611 76.0627 42
 1 -18 -3 601.685 64.7984 44
 -1 -18 3 720.32 66.4328 44
 1 -18 -3 632.068 59.2447 43
 -1 -18 3 695.079 68.1686 43
 -1 -18 3 697.099 75.1139 42
 -1 -18 2 1509.69 99.9908 24
 -1 -18 2 1259.31 92.3448 22
 1 -18 -2 1567.99 102.405 17
 1 -18 -2 1361.9 97.2299 22
 1 -18 -2 1609.95 108.274 21
 1 -18 -2 1491.21 93.7584 43
 1 -18 -2 1478.97 111.109 42
 -1 -18 2 1499.5 103.096 43
 -1 -18 2 1385.97 96.4834 44
 1 -18 -2 1502.95 102.377 44
 -1 -18 2 1226.62 101.557 42
 1 -18 -2 1493.15 114.527 36
 1 -18 -1 869.829 80.8285 21
 -1 -18 1 996.81 83.8693 24
 1 -18 -1 874.444 78.2398 17
 1 -18 -1 993.399 83.9176 22
 -1 -18 1 897.07 81.6034 22
 1 -18 -1 945.698 81.5933 43
 -1 -18 1 999.265 86.4179 44
 1 -18 -1 928.973 83.5989 44
 -1 -18 1 921.339 82.886 43
 -1 -18 1 1016.21 95.1096 42
 1 -18 -1 862.422 89.2612 42
 1 -18 -1 803.504 85.8689 36
 1 -18 0 2457.02 123.119 17
 1 -18 0 2200.86 122.912 23
 -1 -18 0 2127.22 116.245 17
 -1 -18 0 2479.28 131.946 22
 1 -18 0 2363.83 123.633 22
 -1 -18 0 2438.85 122.967 24
 1 -18 0 2277.87 127.193 44
 -1 -18 0 2311.74 129.835 44
 1 -18 0 2380.25 140.409 42
 1 -18 0 2353.03 123.495 43
 -1 -18 0 2510.35 133.513 43
 -1 -18 0 2265.35 139.521 42
 1 -18 0 2260.93 138.609 36
 1 -18 1 100.785 33.3869 23
 1 -18 1 41.4473 26.4684 17
 -1 -18 -1 19.5724 29.8538 22
 1 -18 1 57.93 31.0223 22
 -1 -18 -1 53.7332 38.5539 42
 -1 -18 -1 18.7477 30.2042 44
 1 -18 1 53.6065 33.4419 43
 1 -18 1 60.5607 33.5368 44
 1 -18 1 62.925 42.4661 42
 -1 -18 -1 23.8722 30.0367 43
 1 -18 1 84.6714 36.1794 36
 1 -18 2 134.256 32.8914 22
 -1 -18 -2 221.193 44.3321 21
 -1 -18 -2 153.224 39.8511 22
 -1 -18 -2 181.586 39.6458 26
 -1 -18 -2 180.225 39.987 43
 1 -18 2 152.66 44.255 42
 -1 -18 -2 149.102 44.7752 42
 1 -18 2 152.579 39.2237 43
 1 -18 2 148.694 39.481 44
 -1 -18 -2 184.328 44.4725 44
 1 -18 2 129.635 38.5355 36
 -1 -18 -3 20416.6 349.658 21
 -1 -18 -3 20562.6 333.143 22
 -1 -18 -3 21012.5 313.496 43
 -1 -18 -3 19322.6 370.239 42
 1 -18 3 20055.3 319.695 44
 1 -18 3 20711.1 324.296 43
 -1 -18 -3 19340.8 336.2 44
 1 -18 3 20789.8 369.781 42
 -1 -18 -3 19520.9 329.896 26
 1 -18 3 18985.4 344.059 36
 -1 -18 -4 231.573 40.1746 26
 -1 -18 -4 206.31 39.4456 21
 -1 -18 -4 243.294 37.6328 22
 -1 -18 -4 166.108 34.9334 44
 1 -18 4 261.639 47.2861 42
 1 -18 4 283.849 38.1268 43
 -1 -18 -4 152.91 39.1039 42
 1 -18 4 307.681 43.6537 36
 -1 -18 -5 5275.77 156.108 21
 1 18 5 5585.08 166.564 40
 1 -18 5 5335.45 160.626 42
 -1 -18 -5 5160.25 162.607 42
 1 -19 -4 18977.2 277.524 17
 1 -19 -4 19279.6 291.757 21
 -1 -19 4 18919.3 288.633 42
 1 -19 -4 18966 300.424 42
 1 -19 -3 5496.85 159.892 17
 -1 -19 3 5882.89 165.496 24
 -1 -19 3 5325.6 149.081 22
 1 -19 -3 5461.45 164.856 21
 1 -19 -3 5393.62 155.893 44
 1 -19 -3 5464.69 174.744 42
 -1 -19 3 5299.54 167.952 42
 1 -19 -3 5121.75 133.394 43
 -1 -19 3 5505.16 156.087 43
 1 -19 -3 4909.58 165.321 36
 -1 -19 2 16.9079 19.7782 24
 -1 -19 2 18.5048 23.0141 22
 1 -19 -2 37.6162 26.8918 22
 1 -19 -2 73.3215 28.7901 44
 -1 -19 2 33.5263 23.457 44
 -1 -19 2 -1.10418 24.0938 42
 1 -19 -2 35.8721 21.1983 43
 -1 -19 2 21.5072 24.8415 43
 1 -19 -2 33.3737 29.3393 42
 1 -19 -2 30.2556 25.6895 36
 1 -19 -1 61.2228 27.0042 23
 -1 -19 1 120.194 29.9196 24
 -1 -19 1 87.38 32.3435 22
 1 -19 -1 106.258 29.7271 17
 1 -19 -1 63.5997 29.5122 22
 -1 -19 1 153.206 35.6754 44
 -1 -19 1 82.2061 33.3618 42
 1 -19 -1 69.5742 26.5517 43
 -1 -19 1 72.4206 29.1248 43
 1 -19 -1 120.978 38.6781 42
 1 -19 -1 72.7759 29.4121 44
 1 -19 -1 29.8417 26.7018 36
 -1 -19 0 2641.01 120.717 22
 -1 -19 0 2537.75 105.55 24
 1 -19 0 2595.4 111.138 17
 1 -19 0 2095.62 103.147 23
 -1 -19 0 2472.59 107.498 17
 1 -19 0 2635.55 114.773 22
 1 -19 0 2593.37 129.218 42
 -1 -19 0 2595.4 129.431 42
 1 -19 0 2571 118.169 44
 -1 -19 0 2558.07 116.517 43
 1 -19 0 2632.46 115.167 43
 -1 -19 0 2557.42 120.122 44
 1 -19 0 2352.8 121.074 36
 -1 -19 -1 20157.7 310.475 17
 -1 -19 -1 21599.3 332.438 22
 1 -19 1 21003.6 304.616 22
 1 -19 1 21472.7 357.249 42
 -1 -19 -1 20559 333.938 44
 1 -19 1 21496.2 329.734 44
 -1 -19 -1 21607.1 321.891 43
 -1 -19 -1 20020.4 351.646 42
 1 -19 1 21760.7 324.191 43
 1 -19 1 18900 325.32 36
 -1 -19 -2 117.459 30.1241 17
 -1 -19 -2 199.242 36.2612 22
 1 -19 2 133.221 35.1255 42
 -1 -19 -2 121.502 27.5877 43
 -1 -19 -2 173.549 36.6124 44
 1 -19 2 122.315 30.2817 43
 1 -19 2 147.91 32.372 44
 -1 -19 -2 137.583 36.1891 42
 1 -19 2 107.273 30.6411 36
 -1 -19 -3 35187 370.357 22
 -1 -19 -3 32388.1 370.031 17
 1 19 3 32892.6 387.823 40
 1 -19 3 34844.2 358.866 43
 -1 -19 -3 33375.2 379.744 44
 1 -19 3 35688.2 417.46 42
 -1 -19 -3 32720.7 408.586 42
 -2 0 14 29382.2 402.918 45
 -2 0 14 29524.6 402.769 34
 -2 0 13 4.80398 26.8129 39
 -2 0 13 37.599 38.5823 45
 -2 0 13 37.4823 31.4516 32
 -2 0 13 28.9267 38.6882 34
 -2 0 12 53268.6 636.554 16
 -2 0 12 49579.3 609.237 13
 -2 0 12 49847.7 687.724 40
 -2 0 12 48732.9 652.418 39
 -2 0 12 50278.9 722.025 45
 -2 0 12 51965.9 717.204 34
 -2 0 11 36.5917 33.1274 16
 -2 0 11 13.9676 31.1852 13
 -2 0 11 82.1711 42.3557 40
 -2 0 11 42.9705 38.9663 39
 -2 0 11 88.4455 50.7426 34
 -2 0 10 32092.5 530.557 20
 -2 0 10 29038.3 494.229 16
 -2 0 10 28102.3 479.965 13
 -2 0 10 31871.4 656.186 6
 -2 0 10 29403.8 546.011 39
 -2 0 10 29872.1 564.074 40
 -2 0 10 29821.6 551.883 34
 -2 0 9 50.3219 38.0614 6
 -2 0 9 85.929 41.3636 12
 -2 0 8 607.723 86.1947 12
 -2 0 8 517.075 73.8454 6
 -2 0 7 105.984 36.954 6
 2 0 -7 164.015 40.2094 8
 -2 0 6 84646.8 706.982 6
 2 0 -6 83906.6 678.325 8
 2 0 -5 18.9161 22.7095 47
 -2 0 5 24.4783 24.3989 47
 -2 0 5 194.843 34.4588 6
 2 0 -5 198.548 34.382 8
 2 0 -4 30205.9 440.77 47
 -2 0 4 29240.5 441.62 47
 2 0 -4 29233.8 447.204 4
 2 0 -4 29296.8 435.995 1
 2 0 -4 29856.4 323.52 8
 -2 0 4 28306.8 276.664 3
 -2 0 4 29483.9 309.003 6
 -2 0 3 97.1893 28.6559 47
 2 0 -3 56.2028 22.7371 47
 2 0 -3 93.946 20.8568 8
 2 0 -3 138.145 32.0529 1
 -2 0 3 20.1968 21.9738 4
 2 0 -3 -7.94083 11.6266 4
 2 0 -2 407067 1199.27 48
 -2 0 2 392456 1279.38 4
 -2 0 1 232.565 30.9261 48
 2 0 -1 218.85 28.6569 48
 2 0 -1 178.156 26.0702 4
 -2 0 1 204.088 29.4508 4
 -2 0 0 532510 1408.43 48
 2 0 0 512044 1387.82 48
 -2 0 -1 149.788 30.608 47
 -2 0 -1 185.057 36.4488 48
 2 0 1 170.964 26.1987 7
 2 0 1 140.043 30.8314 2
 -2 0 -2 200511 1126.2 48
 -2 0 -2 185628 1052.05 47
 2 0 2 191959 1086.81 1
 2 0 2 200258 896.298 7
 2 0 2 189770 757.375 11
 2 0 2 188826 1088.24 2
 -2 0 -3 30.372 21.6914 48
 -2 0 -3 58.1219 25.7927 47
 2 0 3 42.2641 17.3377 5
 -2 0 -3 127.772 31.7557 8
 2 0 3 67.1405 29.2815 7
 -2 0 -4 803364 2231.25 8
 2 0 4 797417 1790.54 5
 -2 0 -5 29.7427 33.342 8
 2 0 5 215.662 51.0408 7
 2 0 6 52514.5 696.035 6
 -2 0 -6 48007.1 667.155 8
 2 0 7 25.592 38.9199 6
 -2 0 -7 40.4135 37.5569 8
 2 0 8 8740.48 272.726 20
 2 0 8 8588.18 281.436 16
 2 0 8 7845.92 247.018 23
 2 0 8 8614.11 287.476 38
 2 0 8 8809.79 293.94 13
 2 0 8 8744.59 340.251 6
 2 0 9 124.761 42.8816 20
 2 0 9 30.4158 36.6942 16
 2 0 9 16.06 40.7118 6
 2 0 9 50.5198 41.5915 13
 2 0 9 55.5612 39.442 38
 2 0 10 3582.87 172.231 20
 2 0 10 3192.05 172.885 16
 2 0 10 3590.36 193.636 13
 2 0 10 3308.99 176.542 38
 2 0 10 3477.12 191.956 34
 2 0 11 5.33716 35.1717 13
 2 0 11 61.8275 32.8631 16
 2 0 11 57.5519 37.7847 34
 2 0 12 3940.82 156.908 13
 2 0 12 3760.42 151.623 34
 -2 1 14 620.411 62.8283 45
 -2 -1 14 723.375 65.9153 45
 -2 1 14 532.093 52.4373 32
 -2 1 14 684.812 64.6504 34
 -2 -1 14 661.141 65.0921 34
 -2 -1 13 16502.7 322.482 16
 -2 -1 13 15620.9 307.047 13
 -2 1 13 15283.3 359.189 45
 -2 -1 13 14761.9 309.415 39
 -2 1 13 15202.7 327.181 40
 -2 -1 13 15433.5 355.83 45
 -2 1 13 14588.7 303.714 39
 -2 1 13 15909.1 356.74 34
 -2 -1 13 14991.8 325.077 32
 -2 -1 13 16021.9 361.556 34
 -2 -1 12 36.387 33.6365 16
 -2 -1 12 50.9354 45.6634 45
 -2 1 12 60.9567 52.8994 45
 -2 -1 12 22.5063 36.8458 40
 -2 1 12 58.2412 41.8157 40
 -2 -1 12 5.0564 36.4888 39
 -2 1 12 31.7754 34.8705 39
 -2 -1 12 46.6717 48.4812 34
 -2 1 12 30.1873 42.8163 34
 -2 -1 11 21672.4 437.942 16
 -2 -1 11 20628.2 418.312 13
 -2 -1 11 20827.8 479.74 45
 -2 -1 11 20699.9 456.261 39
 -2 1 11 21118.3 477.721 40
 -2 1 11 20787.8 453.004 39
 -2 -1 11 20854 469.715 40
 -2 1 11 20616.4 468.103 34
 -2 -1 11 21344.1 479.209 34
 -2 -1 10 4102.22 190.958 16
 -2 1 10 4964.95 208.484 20
 -2 1 10 4388.77 186.109 16
 -2 -1 10 4207.88 198.183 20
 -2 -1 10 3890.65 182.67 13
 -2 -1 10 4270.83 244.295 6
 -2 -1 10 3903.42 228.52 12
 -2 1 10 4612.68 247.496 6
 -2 -1 10 3897.14 202.592 39
 -2 -1 10 3784.73 202.349 40
 -2 1 10 3794.24 206.461 40
 -2 1 10 4309.4 209.743 34
 -2 -1 10 4105.29 209.614 34
 -2 1 9 10349.4 342.954 6
 -2 -1 9 9852.29 348.415 12
 -2 1 9 9675.33 335.057 12
 2 -1 -8 4889.42 205.781 8
 -2 1 8 5412.64 226.86 6
 -2 -1 8 5178.15 225.403 6
 -2 -1 8 4906.69 231.114 12
 -2 1 8 5083.95 227.109 12
 -2 1 7 11791.8 316.88 12
 -2 1 7 11747.3 297.122 6
 2 -1 -7 11408 289.28 8
 -2 -1 7 12214.1 333.076 12
 2 1 -6 90351.4 652.195 8
 -2 -1 6 97686.5 855.504 12
 -2 1 6 93596 739.928 6
 -2 -1 6 99187.7 781.222 6
 2 -1 -6 94383.1 762.26 8
 2 1 -5 15360.5 333.327 47
 -2 1 5 13623.4 352.747 47
 -2 -1 5 14548.9 327.397 47
 2 1 -5 14595.4 235.045 8
 2 -1 -5 14554.9 273.984 8
 -2 -1 5 14914 305.452 12
 -2 1 5 15916.4 263.176 6
 -2 -1 5 15361.2 266.448 6
 2 -1 -5 14116.2 337.042 1
 2 -1 -4 4109.22 173.097 47
 2 1 -4 4592.98 163.597 47
 -2 -1 4 4311.5 161.484 47
 -2 1 4 4246.72 179.686 47
 -2 -1 4 4508.32 133.259 5
 2 1 -4 4309.4 173.834 1
 2 -1 -4 4166.74 162.398 1
 2 1 -4 4458.23 116.281 8
 -2 -1 4 4595.98 126.488 6
 -2 -1 4 4109.83 122.607 3
 -2 -1 4 4589.33 186.929 4
 2 -1 -4 4081.25 168.166 4
 -2 -1 3 59897.2 538.763 47
 -2 1 3 61193 610.527 47
 2 -1 -3 62690.1 599.805 47
 2 -1 -3 59992.3 448.679 9
 2 1 -3 60325.8 452.291 9
 2 -1 -3 61517.5 449.275 8
 -2 -1 3 61878.2 385.323 6
 -2 -1 3 60267.8 419.237 5
 -2 -1 3 60772.2 483.497 3
 2 -1 -3 61416.1 561.561 4
 -2 1 3 61787.3 591.266 4
 2 -1 -3 60877.8 526.42 1
 -2 -1 3 58753.6 576.684 4
 -2 1 2 8170.76 200.447 47
 2 1 -2 10486.7 175.36 48
 2 -1 -2 10673.9 210.43 48
 -2 -1 2 8610.59 187.652 47
 2 -1 -2 8644.86 152.218 8
 -2 1 2 8548.63 188.32 4
 2 -1 -2 6691.46 157.701 4
 -2 -1 2 8438.26 193.739 4
 2 -1 -2 10660.3 165.4 9
 2 1 -2 12453.8 178.867 9
 2 1 -1 220151 756.613 48
 -2 1 1 206578 900.561 48
 2 -1 -1 219716 891.875 48
 -2 -1 1 212983 758.322 48
 -2 -1 1 213612 889.388 4
 2 -1 -1 216677 766.597 4
 -2 1 1 223797 838.083 4
 2 1 0 15404.9 229.107 48
 -2 1 0 14927.6 250.057 48
 -2 -1 0 16142.3 231.217 48
 2 1 0 16567.3 211.198 11
 -2 1 0 15226.1 215.616 4
 2 -1 0 15366.6 190.112 9
 2 1 0 15728.4 191.837 9
 -2 -1 0 14680.9 232.192 4
 2 -1 0 15488.5 195.888 7
 -2 1 -1 25304.7 337.31 47
 -2 -1 -1 28195.3 360.8 48
 -2 1 -1 26779.2 374.075 48
 2 1 1 27584.3 283.272 7
 2 1 1 25576.2 328.355 2
 2 1 1 27763.6 290.108 9
 2 -1 1 25024.3 276.633 9
 2 1 1 28264.2 291.45 11
 -2 1 -2 7458.85 223.47 48
 -2 -1 -2 8805.99 242.19 47
 -2 1 -2 7178.65 198.594 47
 -2 -1 -2 9033.44 237.965 48
 2 -1 2 7002.2 125.446 12
 2 -1 2 7207.89 220.073 2
 2 -1 2 7338.34 151.082 6
 -2 -1 -2 9747.5 232.512 2
 -2 1 -2 8653.25 235.078 2
 2 1 2 9348.87 192.418 7
 2 1 2 9097.16 179.71 11
 2 -1 2 7581.53 149.548 5
 2 -1 2 7733.34 178.959 7
 -2 -1 -2 9577.36 201.57 8
 2 1 2 8703.88 227.695 2
 2 -1 2 7304.92 207.429 1
 2 1 3 1178.84 97.4822 47
 -2 -1 -3 1014.36 93.3269 48
 -2 1 -3 1535.42 106.712 47
 -2 1 -3 1535.03 115.938 48
 2 -1 3 1630.31 79.406 5
 2 -1 3 1219.95 60.8923 12
 2 -1 3 1468.53 89.6323 7
 -2 -1 -3 1157.71 93.0213 2
 -2 1 -3 1463.58 109.578 2
 2 -1 3 1358.9 78.9863 6
 -2 -1 -3 1112.93 80.6046 8
 -2 1 -3 1494.5 85.1824 8
 2 1 3 886.015 70.1801 7
 2 1 3 964.481 50.0297 5
 2 -1 3 1580.41 113.999 1
 2 1 3 1281.24 76.2753 11
 -2 -1 -4 63594.9 648.834 8
 2 -1 4 68124.9 630.697 6
 -2 1 -4 65995.4 614.999 8
 2 1 4 61781.7 561.902 11
 2 -1 4 68236.9 667.457 7
 2 -1 4 68616.3 572.691 5
 2 1 4 63416.9 645.374 7
 -2 -1 -5 3503.69 172.158 8
 2 -1 5 3597.92 173.633 7
 2 -1 5 3990.42 152.745 5
 2 -1 5 4275.92 179.806 6
 -2 1 -5 3823.2 166.146 8
 2 -1 6 15506.4 382.662 6
 2 1 6 14989.9 370.893 6
 -2 1 -6 14413.3 353.169 8
 2 -1 7 7816.46 301.35 6
 -2 -1 -7 7045.95 285.579 8
 2 1 7 7574.45 293.266 6
 2 1 8 147.391 45.6087 23
 2 -1 8 63.7767 36.8938 16
 2 1 8 58.3689 34.4836 16
 2 -1 8 34.0847 30.4971 20
 2 -1 8 32.5419 34.6395 38
 2 1 8 33.5938 33.6896 38
 2 -1 8 91.8227 42.3526 13
 2 -1 8 22.5952 34.7625 6
 2 1 8 104.52 50.4732 6
 2 1 8 45.0388 30.5086 15
 2 -1 9 4269.59 208.493 16
 2 1 9 3789.09 177.149 23
 2 -1 9 4234.91 198.613 20
 2 1 9 4175.62 196.942 16
 2 1 9 4472.72 253.72 6
 2 -1 9 4365.02 215.766 13
 2 1 9 4296.35 212.982 13
 2 -1 9 4518.66 260.336 6
 2 1 9 4003.21 194.903 15
 2 1 9 4280.59 204.193 38
 2 -1 9 4235.51 209.645 38
 2 -1 10 851.113 93.2434 16
 2 1 10 887.941 90.2787 16
 2 -1 10 954.775 94.0477 20
 2 1 10 800.469 95.7001 13
 2 -1 10 833.673 98.5658 13
 2 -1 10 745.901 89.6755 38
 2 -1 10 756.532 92.0035 34
 2 -1 11 2776.76 141.534 20
 2 -1 11 2692.83 146.037 16
 2 1 11 2747.41 155.135 13
 2 -1 11 2559.38 151.114 13
 2 -1 11 2654.58 145.706 38
 2 1 11 2718.07 156.473 34
 2 -1 11 2600.24 150.358 34
 2 -1 12 119.673 35.745 13
 2 1 12 129.674 38.3612 13
 2 -1 12 193.551 37.7415 16
 2 -1 12 94.8076 32.0954 34
 2 1 12 105.223 35.0227 34
 -2 -2 14 8564.3 206.549 45
 -2 2 14 8753.03 219.583 45
 -2 -2 14 8899.8 219.628 34
 -2 2 14 8537.55 207.949 34
 -2 -2 13 46.6709 29.5623 16
 -2 -2 13 36.8995 28.9966 13
 -2 2 13 10.5346 27.3155 40
 -2 -2 13 44.9085 34.6077 45
 -2 2 13 75.4789 40.7497 45
 -2 -2 13 29.7906 28.4362 39
 -2 2 13 15.7205 29.3865 39
 -2 -2 13 27.7489 35.368 34
 -2 2 13 68.08 39.2532 34
 -2 -2 12 23773.4 440.819 16
 -2 -2 12 22850.2 427.488 13
 -2 -2 12 22499 445.928 40
 -2 -2 12 22653.3 476.662 45
 -2 2 12 21985.4 459.309 40
 -2 -2 12 21645.6 437.454 39
 -2 2 12 22204.9 432.323 39
 -2 -2 12 21778.5 443.415 32
 -2 -2 12 23987.6 486.465 34
 -2 2 12 23316.2 473.239 34
 -2 -2 11 5070.8 217.438 16
 -2 -2 11 5502.66 230.339 20
 -2 -2 11 5152.81 214.082 13
 -2 -2 11 5200.56 240.562 45
 -2 -2 11 5201.9 234.197 40
 -2 2 11 4794.94 218.14 39
 -2 -2 11 5149.33 229.559 39
 -2 2 11 5043.75 238.273 40
 -2 -2 11 5266.9 239.589 34
 -2 2 11 5231.15 234.611 34
 -2 -2 10 16466.9 389.654 20
 -2 -2 10 15979.4 378.246 16
 -2 -2 10 15567.9 462.823 12
 -2 -2 10 15732 370.425 13
 -2 2 10 16194.8 457.192 6
 -2 -2 10 17128.7 492.122 6
 -2 -2 10 15972.4 411.317 45
 -2 2 10 15739.6 415.845 40
 -2 -2 10 16342.5 412.08 39
 -2 -2 10 16173.7 412.981 40
 -2 -2 10 15227.5 358.819 38
 -2 -2 10 16323.7 373.576 29
 -2 2 10 15505.1 393.577 34
 -2 -2 10 15693.7 405.395 34
 -2 2 9 38048.6 654.098 6
 -2 -2 9 37610.8 693.395 12
 -2 -2 9 38906.9 689.461 6
 -2 -2 8 69681.6 836.892 6
 -2 2 8 66242.9 806.966 12
 2 -2 -8 66166.4 793.711 8
 -2 -2 8 68428 876.256 12
 -2 2 8 69116.5 802.361 6
 2 -2 -7 48549.7 629.744 8
 -2 -2 7 51117 643.492 6
 -2 2 7 51236.6 620.868 6
 -2 -2 7 48823.3 685.43 12
 -2 -2 6 2744.04 149.352 12
 -2 -2 6 3003.43 141.303 6
 -2 -2 6 2731.87 135.83 5
 2 -2 -6 2826.52 141.545 8
 -2 -2 5 235968 1089.06 6
 -2 -2 5 237826 1242.8 12
 2 -2 -5 224340 1326.79 1
 -2 -2 5 228706 1103.7 5
 2 -2 -5 231443 1151.4 8
 -2 2 5 238960 1155.32 11
 2 2 -5 235273 1216.08 47
 -2 -2 5 230755 1215.55 47
 -2 -2 4 53.0924 28.6787 4
 -2 -2 4 747.024 60.9193 3
 2 -2 -4 141.47 34.04 4
 -2 -2 4 169.61 29.3946 6
 2 -2 -4 185.544 37.6802 1
 -2 -2 4 99.0141 26.1345 5
 -2 -2 4 253.648 41.5707 12
 2 -2 -4 59.4209 22.0982 8
 -2 -2 4 709.712 51.9326 10
 2 2 -4 85.3455 31.3629 1
 2 2 -4 109.604 33.6132 4
 -2 2 4 128.695 41.1431 47
 -2 -2 4 105.935 27.2472 47
 2 -2 -4 75.1925 28.8693 47
 2 2 -3 500822 1311.95 9
 2 2 -3 490732 1607.42 4
 2 -2 -3 478198 1443.3 1
 -2 -2 3 492060 1406.72 12
 -2 -2 3 492327 1521.27 3
 -2 -2 3 500296 1243.53 5
 2 -2 -3 501029 1366.16 8
 -2 -2 3 495929 1305.44 10
 -2 -2 3 496378 1692.3 4
 2 -2 -3 489986 1291.6 9
 -2 2 3 508286 1697.96 4
 -2 -2 3 476608 1179.52 6
 2 -2 -3 498182 1584.87 4
 2 -2 -3 510117 1816.04 47
 -2 -2 3 491072 1439.62 47
 -2 2 3 491717 1823.68 47
 2 2 -2 32042.6 282.83 9
 2 -2 -2 31828.5 285.962 9
 -2 -2 2 33087.8 312.232 12
 -2 -2 2 30364.5 255.103 5
 2 2 -2 31140.8 359.275 4
 -2 -2 2 30889.7 385.607 3
 2 -2 -2 33038.7 339.813 4
 2 -2 -2 33133.4 304.136 1
 -2 -2 2 30231.1 373.313 4
 -2 2 2 33258.2 364.735 4
 -2 2 2 34170.6 437.275 47
 2 2 -2 30440.3 265.285 48
 2 -2 -1 125.299 19.891 4
 2 2 -1 70.7033 20.1255 4
 -2 -2 1 78.802 22.8794 4
 -2 -2 1 114.689 17.749 48
 2 2 -1 82.9529 15.1342 48
 -2 2 1 81.4658 26.6954 48
 -2 2 1 127.281 29.9971 47
 -2 -2 0 151184 779.685 4
 -2 2 0 151356 646.176 4
 2 2 0 144562 655.395 2
 2 2 0 159340 611.22 9
 2 -2 0 149510 601.54 9
 2 2 0 154139 678.901 48
 -2 2 0 151606 851.92 48
 -2 -2 0 143783 655.903 48
 -2 -2 0 148721 807.461 47
 2 -2 1 5241.59 171.506 2
 2 -2 1 99869.5 492.966 12
 2 -2 1 98975.8 617.635 1
 2 -2 1 102075 542.588 5
 2 2 1 104792 614.94 11
 2 2 1 103469 545.435 7
 -2 -2 -1 107834 564.525 10
 2 2 1 105325 571.665 9
 2 2 1 96345.4 614.003 2
 2 -2 1 101588 567.419 9
 -2 -2 -1 69606.1 626.098 47
 -2 2 -1 109468 788.372 48
 2 -2 1 22946.7 367.347 48
 -2 -2 -1 106415 684.069 48
 2 -2 2 603600 1838.28 1
 2 -2 2 596437 1298.83 12
 2 -2 2 516206 1298.9 6
 -2 -2 -2 679779 1871.11 2
 2 2 2 578053 1563.44 11
 2 2 2 600379 1545 7
 -2 2 -2 688377 2176.06 2
 -2 -2 -2 599920 1656.49 8
 2 -2 2 569547 1573.22 7
 2 -2 2 578767 2041.61 2
 -2 -2 -2 624504 1331.29 10
 2 2 2 570409 1770.42 2
 2 -2 2 578141 1436.37 5
 -2 2 -2 637240 2105.91 48
 -2 -2 -2 600926 1925.9 48
 2 2 2 632289 2043.83 47
 -2 -2 -2 587190 2079.82 47
 -2 2 -2 569112 1724 47
 2 -2 2 571246 2058.84 48
 2 -2 3 277148 995.866 12
 -2 -2 -3 309086 1444.9 2
 2 -2 3 258321 1076.36 6
 -2 -2 -3 286368 1295.95 8
 2 2 3 275607 1181.68 11
 2 -2 3 281919 1122.72 5
 2 -2 3 283248 1251.29 7
 2 -2 3 272839 1490.89 1
 -2 2 -3 274737 1366.17 47
 -2 2 -3 297703 1611.48 48
 -2 -2 -3 268342 1484.16 48
 2 2 3 297491 1573.65 47
 -2 -2 -4 115339 910.555 8
 2 -2 4 119978 719.25 12
 2 -2 4 116284 826.728 6
 -2 2 -4 117683 798.066 8
 2 -2 4 118086 884.773 7
 2 -2 5 162.428 42.7182 6
 -2 2 -5 116.366 32.3649 8
 2 -2 5 227.244 52.3637 7
 2 2 5 113.983 33.5945 11
 -2 -2 -5 124.808 39.6095 8
 2 -2 5 176.502 42.0583 5
 2 -2 6 8154.68 285.065 7
 2 -2 6 8495.11 254.383 5
 -2 -2 -6 8143.57 293.962 8
 2 -2 6 8555.31 286.727 6
 2 -2 7 14276.3 408.034 6
 2 2 7 14531.1 403.127 6
 2 2 8 275.459 53.0486 23
 2 -2 8 291.815 58.4641 20
 -2 -2 -8 222.641 57.5647 8
 2 -2 8 334.973 76.6146 6
 2 2 8 244.619 54.7723 15
 2 -2 8 409.412 70.1529 13
 2 2 8 279.008 69.3662 6
 2 -2 8 308.662 63.3575 38
 2 -2 8 260.997 53.1654 29
 2 -2 8 291.125 56.4258 33
 2 -2 8 314.838 58.9877 36
 2 -2 9 33198.1 567.525 20
 2 -2 9 32136.9 572.287 16
 -2 -2 -9 32495.6 532.425 21
 2 2 9 30753.3 547.335 15
 2 -2 9 32034.2 580.2 13
 2 2 9 32136.4 571.275 13
 2 -2 9 32190.4 582.424 38
 2 -2 9 32174.6 576.608 34
 2 -2 10 2714.27 163.881 16
 2 -2 10 3060.65 167.435 20
 2 2 10 2645.03 163.625 13
 2 -2 10 2776.56 170.379 13
 2 2 10 2531.89 152.682 15
 2 -2 10 2544.51 161.753 38
 2 -2 10 2616.87 163.263 34
 2 -2 11 9326.54 274.594 16
 2 -2 11 9868.75 269.781 20
 2 -2 11 9485.23 285.71 13
 2 2 11 9406.27 278.837 13
 2 -2 11 8988.39 270.721 38
 2 2 11 9209.63 283.993 34
 2 -2 11 9436.16 274.889 34
 2 -2 12 7196.37 198.871 16
 2 -2 12 7432.28 192.221 20
 2 2 12 7296.51 206.714 13
 2 -2 12 7361.93 211.61 13
 2 -2 12 7221.36 194.086 38
 2 2 12 6993.09 207.647 34
 2 -2 12 6926.17 192.833 34
 -2 3 14 306.058 44.7896 45
 -2 -3 14 343.162 43.2007 45
 -2 -3 14 335.384 46.3241 34
 -2 3 14 349.186 44.3663 32
 -2 3 14 375.38 46.4599 34
 -2 -3 13 135.327 39.8905 16
 -2 -3 13 139.382 38.0123 13
 -2 -3 13 121.147 35.4152 39
 -2 3 13 146.304 41.338 40
 -2 3 13 128.372 45.1433 45
 -2 -3 13 96.0433 38.8542 45
 -2 -3 13 85.5691 38.9983 34
 -2 3 13 160.388 42.2982 34
 -2 -3 12 1708.99 123.059 16
 -2 -3 12 1715.14 120.148 13
 -2 -3 12 1634.39 129.35 45
 -2 3 12 1656.04 130.444 40
 -2 -3 12 1814.51 119.236 38
 -2 3 12 1477 113.329 39
 -2 -3 12 1688.63 124.799 39
 -2 -3 12 1835.63 138.5 34
 -2 3 12 1526.11 124.099 34
 -2 -3 11 315.912 63.7476 20
 -2 -3 11 278.353 58.6518 16
 -2 3 11 236.96 54.1232 15
 -2 -3 11 275.05 57.9983 13
 -2 -3 11 268.995 54.292 38
 -2 -3 11 221.235 55.6261 40
 -2 -3 11 259.583 64.1675 45
 -2 3 11 255.008 65.1412 40
 -2 -3 11 235.295 60.1252 39
 -2 -3 11 327.264 60.7257 29
 -2 3 11 280.779 62.992 34
 -2 -3 11 254.062 64.4175 34
 -2 -3 11 226.808 58.6593 32
 -2 -3 10 15003.5 371.798 16
 -2 -3 10 15155.5 374.461 20
 -2 -3 10 16106.2 480.982 6
 -2 -3 10 14223.5 446.7 12
 -2 3 10 15595 447.339 6
 -2 3 10 14760.4 356.522 15
 -2 -3 10 15079.6 364.928 13
 -2 -3 10 14689.2 395.738 45
 -2 3 10 14401 400.372 40
 -2 -3 10 14888.4 364.408 38
 -2 -3 10 14881.4 394.172 39
 -2 -3 10 14306.5 387.713 40
 -2 -3 10 15723.8 375.956 29
 -2 -3 10 14797.2 394.599 34
 -2 -3 9 5422.32 214.748 20
 -2 -3 9 5320.23 214.706 16
 -2 3 9 5854.48 258.513 6
 2 -3 -9 5379.4 251.484 8
 -2 -3 9 5710.3 272.463 6
 -2 -3 9 5511.12 272.822 12
 -2 3 9 5225.16 232.141 40
 -2 -3 9 5338.46 230.182 45
 -2 -3 9 5454.49 232.731 39
 -2 -3 9 5433.42 228.065 34
 -2 -3 9 5530.04 221.136 35
 2 -3 -8 55875.9 760.37 8
 -2 3 8 55814.1 731.627 12
 -2 3 8 56598.7 737.525 6
 -2 -3 8 56819.6 772.376 6
 -2 -3 8 57486 824.576 12
 -2 -3 7 6018.64 228.184 6
 -2 -3 7 6501.6 257.259 12
 -2 -3 7 6294.18 230.779 5
 -2 -3 6 1318.9 98.0747 6
 2 -3 -6 1603.99 113.027 8
 -2 -3 6 1280.25 108.069 12
 -2 3 6 1408.91 104.326 11
 -2 -3 6 1325.3 98.697 5
 -2 -3 5 101.473 32.3508 6
 2 -3 -5 85.4114 34.8897 8
 -2 -3 5 262.973 48.1131 12
 -2 -3 5 152.53 34.9047 5
 -2 3 5 302.032 48.6358 11
 2 -3 -5 79.8701 29.8644 1
 2 -3 -4 10280.3 241.068 1
 -2 -3 4 11789.6 223.709 6
 -2 -3 4 10432.6 249.845 3
 2 -3 -4 10484.3 271.645 4
 -2 -3 4 11576.3 255.598 12
 -2 -3 4 11318.4 297.327 4
 -2 -3 4 11779.6 230.025 5
 2 3 -4 10934.7 276.705 4
 -2 -3 4 11076.5 211.811 10
 -2 3 4 10340.1 232.047 11
 2 3 -4 10887.9 293.603 1
 2 -3 -4 10726.6 236.652 8
 -2 -3 4 10996.3 217.488 47
 -2 3 4 10038.3 305.674 47
 -2 -3 3 20518.3 261.145 6
 2 -3 -3 23706 318.351 8
 -2 -3 3 20337.5 300.225 12
 2 -3 -3 22706.5 292.072 1
 2 -3 -3 21913.9 271.82 9
 -2 3 3 22699.8 311.65 11
 -2 -3 3 21859.6 272.001 5
 2 3 -3 20693.4 264.572 9
 -2 -3 3 20312.4 350.253 4
 2 3 -3 20967.3 336.854 4
 -2 -3 3 19927.2 341.83 3
 -2 -3 3 20392.9 282.552 10
 2 -3 -3 21589.1 331.967 4
 -2 -3 3 20164.3 268.75 47
 2 -3 -3 22576.9 405.859 47
 2 -3 -3 21976.4 379.946 48
 -2 3 3 23263.5 422.486 47
 2 3 -2 277186 827.317 9
 2 -3 -2 268809 971.482 8
 2 -3 -2 261791 806.828 9
 -2 -3 2 266163 939.638 12
 -2 3 2 274950 984.511 11
 -2 -3 2 260992 1222.92 3
 2 3 -2 278833 940.002 11
 2 3 -2 263377 1064.42 4
 -2 -3 2 259038 789.927 5
 2 -3 -2 260089 745.949 1
 2 -3 -2 260167 930.579 4
 -2 3 2 268599 1031.2 4
 -2 -3 2 256315 986.322 10
 -2 -3 2 270374 1147.51 4
 -2 -3 2 266785 828.846 6
 2 -3 -2 249756 1168.04 48
 2 -3 -2 275477 1271.84 47
 2 3 -2 277485 646.237 48
 -2 3 2 270086 1309.04 47
 2 -3 -1 1773.64 74.5686 8
 2 3 -1 1718.02 82.7523 4
 2 -3 -1 1739.06 63.7265 4
 2 3 -1 1825.32 78.0873 11
 -2 3 1 1777.08 70.5229 4
 -2 3 1 1754.08 97.2114 47
 2 3 -1 1747.17 47.7695 48
 -2 -3 1 1709.72 81.8407 47
 -2 3 1 1805.1 99.4653 48
 2 -3 -1 1796.4 94.916 48
 2 -3 0 243189 770.75 9
 2 -3 0 240294 636.892 1
 2 3 0 228502 743.695 2
 -2 -3 0 240858 1044.46 4
 2 -3 0 240514 1128.82 2
 -2 3 0 245763 774.603 4
 -2 -3 0 235036 1162.79 3
 -2 -3 0 248721 946.536 10
 2 3 0 248819 767.428 9
 -2 -3 0 236727 786.332 48
 -2 3 0 237315 1134.34 48
 2 -3 0 240297 1131.26 48
 -2 -3 0 233924 1053.15 47
 2 -3 1 82811.1 458.888 6
 2 -3 1 87205.5 725.197 2
 2 -3 1 88917.8 526.915 12
 -2 -3 -1 94146.1 611.605 8
 2 3 1 92121.2 622.583 11
 -2 -3 -1 89289.5 729.384 3
 2 -3 1 93576.6 598.024 7
 -2 -3 -1 94741.9 581.135 10
 2 -3 1 91136.7 562.499 1
 2 -3 1 91284.9 566.315 5
 2 3 1 87974.5 552.489 2
 -2 -3 -1 88529.8 745.208 47
 -2 -3 -1 92526.9 632.848 48
 2 -3 1 87887.8 742.55 48
 -2 3 -1 98171.8 776.633 48
 -2 -3 -2 815.515 64.7541 2
 2 -3 2 335.408 41.5317 5
 2 -3 2 255.799 32.8047 12
 2 -3 2 413.78 41.1214 6
 -2 -3 -2 495.083 53.6924 8
 2 3 2 385.366 47.327 11
 2 -3 2 322.774 44.2982 1
 2 -3 2 614.297 56.2807 7
 -2 -3 -2 496.521 56.3571 3
 2 -3 2 285.872 49.9876 2
 -2 -3 -2 318.475 37.3543 10
 2 -3 2 312.685 51.9718 48
 -2 -3 -2 439.984 55.1999 48
 -2 3 -2 454.099 48.7093 47
 -2 3 -2 365.996 56.8753 48
 2 3 2 531.669 64.9285 47
 -2 -3 -2 435.08 62.2529 47
 2 -3 3 388.036 49.509 5
 2 -3 3 400.923 45.039 12
 2 -3 3 323.659 43.2404 6
 2 -3 3 421.521 59.9334 1
 -2 -3 -3 300.816 50.375 8
 -2 -3 -3 439.672 54.7562 2
 -2 -3 -3 305.623 45.3468 3
 2 3 3 268.472 45.2591 11
 2 -3 3 356.057 49.2445 7
 -2 3 -3 369.839 49.0744 47
 -2 -3 -3 266.867 52.0664 48
 2 -3 4 17644 330.21 5
 2 -3 4 17898.3 301.252 12
 2 -3 4 17292.4 327.667 6
 -2 -3 -4 17204.9 366.827 8
 -2 3 -4 17728.5 302.331 8
 2 -3 4 18151.1 355.26 7
 -2 -3 -5 8389.17 282.849 8
 2 -3 5 8872.53 230.967 12
 2 -3 5 8560.63 268.328 7
 2 3 5 8077.17 253.586 11
 2 -3 5 8483.03 261.25 6
 2 -3 5 9116.24 257.957 5
 -2 -3 -6 5458.62 249.319 8
 2 -3 6 5837.43 221.667 5
 2 -3 6 5417.57 235.79 7
 2 -3 6 5985.77 244.781 6
 2 -3 7 2933.31 190.321 6
 2 -3 7 3105.6 173.386 5
 -2 -3 -7 2671.49 188.162 8
 2 -3 8 3135.48 180.408 16
 2 -3 8 3136.23 176.089 20
 2 3 8 2788.31 155.195 23
 -2 -3 -8 2872.26 207.644 8
 2 -3 8 3120.04 177.644 13
 2 -3 8 3498.69 222.938 6
 2 3 8 3679.35 221.74 6
 2 3 8 3074.69 175.462 15
 2 -3 8 3248.84 172.512 36
 2 -3 8 3052.34 180.909 38
 2 -3 8 2857.9 166.917 33
 2 -3 8 2817.96 166.97 34
 2 -3 8 3398.75 172.474 35
 2 -3 8 3078.92 171.953 29
 2 -3 9 27.1347 38.7735 20
 2 -3 9 27.7792 38.0733 16
 -2 -3 -9 66.9328 38.0782 21
 2 -3 9 31.4998 36.2916 13
 2 3 9 21.1913 35.4266 15
 2 -3 9 7.32912 34.9408 38
 2 -3 9 5.60095 27.6742 35
 2 -3 9 29.2315 32.4809 29
 2 -3 9 49.2403 34.864 34
 2 -3 9 34.064 38.2901 33
 2 -3 10 2346.91 149.801 20
 2 -3 10 2055.31 146.238 16
 2 -3 10 2199.88 151.82 13
 2 3 10 2285.42 151.2 13
 2 3 10 2137.3 143.244 15
 2 -3 10 2369.25 157.701 38
 2 -3 10 2184.1 137.124 29
 2 -3 10 2180.76 145.184 34
 2 -3 11 2475.22 138.221 20
 2 -3 11 2443.2 143.93 16
 2 -3 11 2388.15 143.889 13
 2 3 11 2762.5 149.438 13
 2 3 11 2662.72 140.775 15
 2 -3 11 2521.35 146.667 38
 2 -3 11 2588.33 141.655 34
 2 -3 12 6998.76 197.189 16
 2 -3 12 7228.09 191.442 20
 2 3 12 6856.01 194.293 13
 2 -3 12 7024.55 202.574 13
 2 -3 12 6962.75 193.555 38
 2 3 12 6701.73 201.626 34
 -2 4 14 1171.48 77.6575 45
 -2 -4 14 1082.03 73.207 34
 -2 4 14 983.565 68.4113 32
 -2 -4 13 1230.71 93.1983 16
 -2 -4 13 1193.85 88.5998 13
 -2 -4 13 1161.65 92.7473 45
 -2 4 13 1122.77 90.9851 40
 -2 -4 13 1117.79 84.9898 39
 -2 4 13 1167.72 99.1728 45
 -2 4 13 1153.15 91.778 34
 -2 -4 13 1168.5 98.0439 34
 -2 -4 12 13317 333.299 16
 -2 -4 12 13569.5 344.422 20
 -2 4 12 12434.3 306.638 15
 -2 -4 12 13126.5 324.221 13
 -2 4 12 11805.6 304.372 39
 -2 -4 12 12662.1 327.171 39
 -2 -4 12 12817.6 317.332 38
 -2 -4 12 12944.6 346.827 45
 -2 4 12 12779.1 346.969 40
 -2 -4 12 13395.8 358.463 34
 -2 4 12 12693.4 335.301 34
 -2 -4 11 13829.4 359.662 16
 -2 -4 11 13807.4 364.362 20
 -2 -4 11 13907.4 354.784 13
 -2 4 11 13750.5 344.679 15
 -2 -4 11 14572.2 363.751 38
 -2 4 11 13627.6 386.613 40
 -2 -4 11 14101.5 383.268 45
 -2 -4 11 14055.6 374.391 39
 -2 -4 11 15251.8 373.273 29
 2 -4 -11 13736.1 328.921 31
 -2 -4 11 14474.3 391.223 34
 2 -4 -11 14192.2 333.963 28
 -2 4 11 14137 373.376 34
 -2 -4 10 367.245 66.3527 16
 -2 -4 10 152.688 50.717 20
 2 -4 -10 198.512 61.9695 8
 -2 -4 10 329.064 61.9887 13
 -2 -4 10 239.215 70.5473 12
 -2 -4 10 240.169 70.8837 6
 -2 4 10 282.162 67.8692 6
 -2 4 10 293.875 57.7885 15
 2 4 -10 152.775 52.2732 9
 -2 -4 10 353.646 67.5212 40
 -2 -4 10 300.655 62.7863 45
 -2 -4 10 254.12 64.3724 39
 -2 4 10 243.36 60.1612 40
 -2 -4 10 193.781 49.5477 38
 -2 -4 10 223.967 60.0217 34
 -2 -4 10 297.18 61.8168 29
 2 -4 -10 256.857 51.1649 28
 2 -4 -10 211.541 49.7488 31
 -2 -4 9 3406.96 175.632 16
 -2 -4 9 3541.23 177.451 20
 -2 -4 9 3486.65 172.22 13
 -2 -4 9 3893.24 225.545 6
 -2 4 9 3854.99 210.854 6
 2 -4 -9 3637.51 215.942 8
 -2 -4 9 3783.34 228.965 12
 -2 4 9 3599.4 176.634 15
 -2 -4 9 3424.94 185.086 40
 -2 -4 9 3672.15 192.801 45
 -2 -4 9 3518.56 177.148 38
 -2 -4 9 3530.02 188.542 39
 -2 -4 9 3726.71 182.418 29
 2 -4 -9 3492.53 168.734 28
 -2 -4 9 3623.08 189.123 34
 -2 -4 9 3672.86 184.096 35
 2 -4 -9 3340.12 165.32 31
 -2 -4 9 3154.84 172.637 32
 -2 -4 8 17397.5 466.751 12
 -2 -4 8 17240.9 435.286 6
 2 -4 -8 17074.1 438.437 8
 -2 4 8 17654 413.679 6
 -2 -4 8 16723.4 422.318 5
 2 -4 -7 21766.9 462.813 8
 -2 4 7 22184.1 459.199 11
 -2 -4 7 22644 451.388 5
 -2 -4 7 22977.6 498.978 12
 -2 -4 7 23342.6 463.869 6
 -2 4 6 18085.9 386.525 11
 -2 -4 6 19274.2 378.271 6
 2 -4 -6 18943.2 398.145 8
 -2 -4 6 18370.6 369.261 5
 -2 -4 6 19247.9 419.567 12
 -2 -4 5 53931.7 636.255 12
 -2 -4 5 51613.1 561.116 5
 -2 -4 5 52179.1 559.33 6
 2 -4 -5 54307.4 619.366 8
 -2 4 5 52819.5 602.564 11
 -2 -4 4 5114.06 179.676 12
 2 -4 -4 4704.5 146.304 9
 -2 -4 4 4890.71 154.253 6
 2 -4 -4 4613.65 166.05 8
 -2 -4 4 5783.46 205.123 3
 -2 -4 4 5147.4 204.736 4
 -2 4 4 4567.91 162.991 11
 2 4 -4 5300.48 135.544 11
 -2 -4 4 5065.83 158.448 5
 2 -4 -4 4893.06 187.608 4
 -2 -4 4 4888.93 153.19 10
 2 4 -4 5172.08 151.764 9
 2 -4 -3 213597 864.794 9
 2 -4 -3 215614 1034.39 8
 -2 -4 3 213845 1029.24 12
 -2 4 3 215685 1019.3 11
 2 4 -3 210599 1093.08 4
 2 4 -3 217214 865.575 11
 -2 -4 3 213495 891.375 5
 -2 -4 3 214462 995.214 10
 2 4 -3 215812 846.778 9
 -2 -4 3 207017 1220.49 3
 -2 -4 3 219041 909.595 6
 2 -4 -3 212995 1039.66 4
 -2 -4 3 212629 1163.32 4
 2 -4 -3 221688 1338.97 47
 -2 -4 3 209331 781.639 47
 -2 4 3 216502 1362.61 47
 2 -4 -3 220672 1275.1 48
 2 -4 -2 272.892 28.4834 9
 -2 -4 2 372.311 37.2127 6
 2 -4 -2 331.51 33.9932 4
 2 -4 -2 276.07 37.1513 8
 -2 -4 2 154.807 32.8761 10
 -2 4 2 316.665 39.2694 11
 2 4 -2 183.288 24.3023 9
 2 4 -2 164.207 30.8307 4
 2 4 -2 170.209 27.4115 11
 -2 -4 2 189.645 26.1335 5
 -2 -4 2 179.181 39.3801 3
 -2 -4 2 256.81 35.1656 12
 -2 -4 2 189.7 34.7139 4
 2 -4 -2 305.81 46.0658 47
 -2 4 2 443.194 59.0361 47
 -2 -4 2 517.828 41.4386 47
 2 -4 -2 311.538 47.0748 48
 -2 4 1 31686.4 321.751 11
 -2 -4 1 30626.5 289.026 12
 -2 -4 1 31177.5 458.97 3
 2 -4 -1 30630 240.977 4
 -2 4 1 30767.6 269.693 4
 2 -4 -1 31303 330.309 8
 -2 -4 1 31943.4 389.475 4
 -2 -4 1 29767.4 367.247 10
 2 4 -1 32571.5 350.03 11
 2 -4 -1 30847.2 416.69 48
 -2 -4 1 29088.6 343.491 47
 -2 4 1 31565.7 437.706 47
 -2 4 1 30982.6 432.824 48
 2 -4 0 15690.6 300.501 2
 2 -4 0 15192.2 197.537 9
 2 4 0 16263.6 201.349 9
 2 -4 0 13921.9 176.341 6
 -2 -4 0 14892.5 226.242 8
 -2 -4 0 15204.1 322.046 3
 2 4 0 16039.6 260.965 11
 -2 -4 0 15531.8 279.112 4
 -2 4 0 13703.1 164.125 4
 -2 -4 0 15597.7 261.789 10
 2 -4 0 15896 243.321 7
 2 4 0 14892.1 159.431 2
 -2 4 0 15950 288.713 47
 -2 -4 0 14556.3 280.538 47
 -2 4 0 16744.1 321.261 48
 -2 -4 0 14890.5 182.903 48
 2 -4 0 15833.2 307.519 48
 2 -4 1 94851.3 634.975 5
 -2 4 -1 100271 515.808 4
 2 -4 1 91763.7 591.193 12
 -2 -4 -1 100169 667.55 8
 2 -4 1 89479.2 773.237 2
 2 -4 1 83758.4 494.238 6
 2 4 1 99463.8 696.814 11
 -2 -4 -1 95212.3 798.901 3
 -2 -4 -1 97919.3 658.642 10
 2 -4 1 96474.6 639.3 7
 2 -4 1 93523.9 551.811 1
 -2 -4 -1 98588.9 642.273 48
 -2 4 -1 100685 829.103 48
 -2 -4 -1 94847.6 826.048 47
 2 4 1 102286 802.353 47
 2 -4 1 90413.5 793.593 48
 2 -4 2 32222.5 395.063 5
 2 -4 2 31384.7 364.826 12
 -2 -4 -2 32414.2 427.791 8
 2 4 2 33010.6 435.904 11
 -2 -4 -2 31476 468.873 3
 2 -4 2 33238.2 406.455 7
 -2 -4 -2 34546.5 386.349 10
 2 -4 2 30948.2 413.565 1
 2 -4 2 32012.8 359.796 6
 2 4 2 36640 535.21 47
 -2 4 -2 37110 542.547 48
 -2 4 -2 31358.6 382.403 47
 -2 -4 -2 33299.3 460.479 48
 2 -4 3 3306.08 140.212 5
 2 -4 3 3157.83 129.823 6
 2 -4 3 2961.14 121.246 12
 -2 -4 -3 2628.26 137.395 8
 2 -4 3 3262.55 161.736 1
 2 4 3 2750.02 137.32 11
 2 -4 3 3224.75 140.14 7
 -2 -4 -3 2636.32 105.866 10
 -2 -4 -3 2474.44 147.006 48
 2 -4 4 145.974 40.2741 7
 2 -4 4 128.511 36.9973 6
 2 -4 4 104.31 34.9366 5
 2 4 4 56.637 27.243 11
 -2 -4 -4 66.9719 39.5384 8
 -2 -4 -5 32301.1 577.447 8
 2 -4 5 33401.7 532.624 6
 2 -4 5 33374.5 536.591 7
 2 -4 5 34132.3 528.966 5
 2 -4 5 33370.5 475.284 12
 2 -4 6 19400.4 449.604 6
 -2 -4 -6 17196.6 458.004 8
 2 4 6 16609.7 413.343 11
 2 -4 6 17754.1 429.74 7
 2 -4 6 19003.6 420.568 5
 2 -4 7 3345.2 206.678 6
 -2 -4 -7 3204.31 213.337 8
 2 -4 7 3519.86 191.633 5
 -2 -4 -8 13175.8 347.626 21
 2 -4 8 12717.8 363.606 16
 2 -4 8 13138.4 362.335 20
 2 -4 8 14114.1 448.273 6
 -2 -4 -8 12511.5 437.568 8
 2 4 8 13518 419.991 6
 2 -4 8 12675.6 355.884 13
 2 4 8 12764.1 358.33 15
 2 -4 8 12877.4 341.786 36
 2 -4 8 12724.1 372.177 38
 2 -4 8 13125.5 360.291 29
 2 -4 8 12562 351.254 33
 2 -4 8 13132.1 347.356 35
 2 -4 9 310.186 63.9497 20
 2 -4 9 237.378 59.9366 16
 -2 -4 -9 195.661 51.2283 21
 2 -4 9 279.158 64.658 13
 2 4 9 410.084 73.0998 15
 2 -4 9 202.698 57.5426 38
 2 -4 9 228.667 52.4987 35
 2 -4 9 240.337 55.2478 34
 2 -4 9 194.842 53.387 36
 2 -4 9 296.439 61.3333 29
 2 -4 9 406.067 70.1548 33
 2 -4 10 778.326 90.304 20
 2 -4 10 662.496 87.2571 16
 -2 -4 -10 769.687 81.2826 21
 2 -4 10 781.878 92.7223 13
 2 4 10 705.077 85.976 15
 2 4 10 725.24 86.9402 13
 2 -4 10 828.766 97.8436 38
 2 -4 10 837.388 85.8843 35
 2 -4 10 807.959 87.2267 29
 2 -4 10 718.775 83.2093 34
 2 -4 11 15049.2 334.472 20
 2 -4 11 14622.8 343.537 16
 2 -4 11 14898.7 343.488 13
 2 4 11 14772.8 331.039 13
 2 4 11 13998 320.694 15
 2 -4 11 14321.8 341.887 38
 2 -4 11 14682.9 309.901 29
 2 -4 12 606.311 61.5125 16
 2 -4 12 558.458 56.8819 20
 2 4 12 560.122 54.1345 15
 2 -4 12 568.694 60.9394 13
 2 4 12 549.411 56.521 13
 2 -4 12 529.349 57.9262 38
 2 4 12 601.508 63.8363 34
 -2 5 14 6570.31 169.287 45
 -2 5 13 260.715 42.9658 15
 -2 -5 13 354.33 54.3753 16
 -2 -5 13 317.86 49.0186 13
 -2 -5 13 334.481 48.1727 38
 -2 5 13 287.567 52.4963 45
 -2 -5 13 259.045 47.0248 45
 -2 5 13 333.698 53.4577 40
 -2 -5 13 277.154 46.7449 39
 -2 5 13 272.506 47.233 34
 -2 -5 13 260.637 51.7838 34
 -2 -5 12 8440.25 266.079 16
 -2 -5 12 8735.81 271.657 20
 -2 -5 12 8433.73 258.944 13
 -2 5 12 8408.46 251.454 15
 -2 5 12 7679.3 240.113 39
 -2 5 12 8000.95 272.48 40
 -2 -5 12 8284.42 269.144 45
 -2 -5 12 8245.82 259.647 39
 -2 -5 12 8335.08 255.668 38
 2 -5 -12 8208.74 234.965 31
 2 -5 -12 8090.61 232.948 28
 -2 5 12 8245.25 262.191 34
 -2 -5 12 8446.54 278.922 34
 -2 -5 11 19568.5 428.905 20
 -2 -5 11 19441.8 425.964 16
 -2 5 11 18690.7 406.717 15
 -2 -5 11 19518.5 418.813 13
 -2 5 11 18493.7 445.88 40
 -2 -5 11 19465.4 445.603 45
 -2 -5 11 19440.1 437.131 39
 -2 -5 11 19190.9 416.796 38
 -2 -5 11 19417.1 449.434 34
 -2 5 11 18617.2 420.153 34
 -2 -5 11 20506 438.503 29
 2 -5 -11 19530.8 398.866 31
 2 -5 -11 19486.9 397.333 28
 -2 -5 10 22478 462.906 20
 -2 -5 10 21850.1 458.701 16
 -2 -5 10 23231.1 580.096 6
 2 -5 -10 21375.8 552.412 8
 -2 5 10 21331.1 520.692 6
 -2 -5 10 21303.2 562.159 12
 -2 -5 10 22520.4 456.217 13
 -2 5 10 21324.6 445.092 15
 2 -5 -10 20670.4 532.045 9
 2 5 -10 20324.6 518.213 9
 -2 -5 10 22419 480.019 45
 -2 -5 10 22323 458.943 38
 -2 5 10 21654.2 492.167 40
 -2 -5 10 22085.1 474.994 40
 -2 -5 10 22939.5 486.086 39
 -2 -5 10 23282 471.937 29
 -2 -5 10 24042.7 488.285 35
 2 -5 -10 21429.1 434.253 31
 2 -5 -10 21267.3 431.425 28
 -2 -5 10 22331.2 482.089 34
 -2 -5 9 5692.43 226.323 16
 -2 -5 9 5872.98 227.812 20
 -2 5 9 5635.64 226.387 15
 -2 -5 9 5887.27 278.811 6
 2 -5 -9 5753.68 278.927 8
 -2 -5 9 5707.73 286.751 12
 -2 5 9 5993.82 263.079 6
 -2 -5 9 5880.63 225.426 13
 -2 -5 9 5787.15 231.187 38
 -2 -5 9 5633.75 236.2 40
 -2 -5 9 5481.84 233.691 45
 -2 5 9 5499.63 241.774 40
 -2 -5 9 5758.38 242.137 39
 -2 -5 9 5972.36 234.892 29
 2 -5 -9 5300.98 212.138 31
 -2 -5 9 6147.22 218.97 30
 -2 -5 9 5855.25 240.393 34
 2 -5 -9 5502.29 215.869 28
 -2 -5 9 6050 237.532 35
 -2 -5 8 11910.4 369.297 6
 2 -5 -8 11253.9 371.286 8
 -2 -5 8 11612.2 388.046 12
 -2 -5 8 11555.7 362.763 5
 -2 5 7 1081.85 108.896 11
 2 -5 -7 993.041 107.047 8
 -2 -5 7 1228.32 122.95 12
 -2 -5 7 1235.4 112.701 5
 -2 -5 6 24527.4 440.52 6
 -2 -5 6 26548.2 506.431 12
 -2 5 6 24945.2 472.556 11
 -2 -5 6 23768.5 438.953 5
 2 -5 -6 25573.6 485.803 8
 -2 -5 5 159494 1019.9 6
 2 -5 -5 160118 1121.04 8
 -2 -5 5 162643 1143.19 12
 -2 -5 5 154065 1004.06 5
 -2 5 5 156805 1102.21 11
 -2 -5 4 154.665 38.7627 12
 2 5 -4 129.869 28.3597 9
 2 -5 -4 187.468 32.9099 9
 2 -5 -4 155.23 35.1953 4
 -2 -5 4 196.662 46.0617 4
 2 -5 -4 118.288 34.8934 8
 -2 -5 4 145.478 34.2223 6
 -2 5 4 133.992 38.3283 11
 2 5 -4 81.1776 29.7558 2
 -2 -5 4 160.699 34.2275 5
 -2 -5 4 196.045 37.423 10
 2 -5 -3 45167.9 387.169 9
 2 -5 -3 45412.9 497.964 8
 -2 -5 3 46301.3 502.942 12
 -2 -5 3 45031.5 496.192 10
 2 5 -3 46011.1 415.422 11
 2 5 -3 44506.7 503.939 4
 -2 -5 3 44693.1 438.505 5
 -2 5 3 47836.9 537.634 3
 2 -5 -3 45231 467.198 4
 -2 5 3 47566.7 508.016 11
 -2 -5 3 45314.2 550.084 4
 2 5 -3 45843.3 384.344 9
 -2 -5 3 46262.4 456.522 6
 -2 5 3 48023.2 674.147 47
 2 -5 -2 41514.9 434.816 8
 -2 5 2 43869.9 447.246 11
 2 5 -2 44497.6 331.609 9
 2 5 -2 42380.3 455.515 4
 2 -5 -2 43870.2 330.343 9
 2 5 -2 45133 426.441 11
 2 -5 -2 42627.3 349.289 4
 -2 -5 2 43460.5 480.639 10
 -2 -5 2 43040.5 377.761 5
 -2 -5 2 43386.3 495.723 4
 -2 -5 2 43738.4 432.427 12
 -2 -5 2 44116.9 415.336 6
 2 -5 -2 42776.4 547.165 48
 -2 5 2 42133.4 582.887 47
 2 -5 -2 42446.6 563.756 47
 -2 -5 2 41899.9 362.05 47
 2 -5 -1 287.484 36.5759 8
 -2 5 1 289.165 36.33 11
 -2 -5 1 394.624 37.7616 12
 -2 -5 1 390.05 31.4165 5
 -2 -5 1 433.115 61.5391 3
 2 5 -1 401.031 44.4548 11
 -2 -5 1 352.275 32.9322 8
 -2 -5 1 673.437 60.6328 4
 -2 -5 1 743.317 64.8591 10
 -2 -5 1 512.419 49.5687 47
 2 -5 -1 324.324 48.9937 48
 -2 5 1 393.307 54.5862 47
 2 5 0 1551.66 62.6119 9
 2 -5 0 1606.71 68.616 6
 2 -5 0 1746.55 66.8009 9
 2 -5 0 1825.16 89.9525 7
 2 -5 0 1742.91 105.242 2
 -2 -5 0 1605.82 81.5313 8
 -2 -5 0 1627.72 114.835 3
 2 5 0 1601.6 89.149 11
 -2 -5 0 1530.96 92.4115 4
 -2 -5 0 1560.16 92.4166 10
 2 -5 0 1920.83 83.6059 8
 -2 5 0 1777.91 102.302 47
 2 -5 0 1978.95 116.544 48
 -2 5 0 1833.37 113.72 48
 -2 -5 0 1490.25 97.2242 47
 -2 -5 0 1490.45 51.4419 48
 2 -5 1 1956.64 83.5902 6
 2 -5 1 2118.89 99.7247 12
 2 -5 1 2025.83 101.666 5
 -2 -5 -1 2212.88 134.01 3
 -2 -5 -1 2465.54 124.752 4
 2 5 1 2427.34 118.663 11
 -2 5 -1 2187.21 65.2791 4
 -2 -5 -1 2454.38 111.781 8
 -2 -5 -1 3260.04 131.474 10
 2 -5 1 2035.06 99.4009 7
 2 -5 1 2388.99 133.642 2
 -2 -5 -1 2675.43 105.976 48
 -2 -5 -1 2475.55 142.588 47
 -2 5 -1 2159.82 107.498 47
 -2 5 -1 2247.6 130.029 48
 2 -5 1 1897.19 120.991 48
 2 5 1 2470.68 131.47 47
 2 -5 2 21309.1 349.565 5
 2 -5 2 22042.9 311.578 6
 2 -5 2 21953.5 331.017 12
 2 5 2 23288.3 390.474 11
 -2 -5 -2 23183.6 384.584 8
 2 -5 2 22399.8 350.557 7
 -2 -5 -2 24353.6 352.842 10
 -2 -5 -2 21598.4 413.421 3
 -2 -5 -2 23214.7 386.311 48
 -2 5 -2 23798.7 450.291 48
 2 -5 3 239.321 41.3713 12
 -2 -5 -3 270.038 51.9739 8
 2 -5 3 257.061 42.9888 6
 2 5 3 224.842 47.2557 11
 -2 -5 -3 173.742 33.0727 10
 2 -5 3 199.292 40.5257 7
 2 -5 4 19609.3 376.957 6
 2 -5 4 19888.6 361.524 12
 -2 -5 -4 20264.5 434.239 8
 2 -5 4 20792.7 402.107 7
 2 5 4 19739 416.049 11
 2 -5 4 20194 396.277 5
 2 -5 5 7708.45 263.843 6
 2 -5 5 7691.82 241.902 12
 2 5 5 7293.37 270.405 11
 2 -5 5 7586.31 262.625 7
 2 -5 5 7942.04 268.053 5
 -2 -5 -5 7437.38 288.262 8
 2 -5 6 10367.2 337.002 6
 2 -5 6 9913.32 292.267 12
 2 5 6 9277.55 325.967 11
 2 -5 6 9690.6 320.144 7
 -2 -5 -6 9866.46 357.866 8
 2 -5 6 10112.2 322.409 5
 2 -5 7 1047.09 102.631 20
 -2 -5 -7 1122.24 104.747 21
 2 -5 7 1131.92 107.424 16
 2 -5 7 1279.68 131.983 6
 2 5 7 1038.56 103.648 15
 2 -5 7 1072.06 103.68 13
 2 -5 7 1327.25 127.535 7
 -2 -5 -7 1088.71 131.632 8
 2 -5 7 1032.6 111.283 5
 2 -5 7 1157.55 110.715 38
 2 -5 7 1167.5 103.378 36
 2 -5 7 1211.96 102.267 42
 2 -5 7 1099.53 105.952 33
 2 -5 7 1281.47 109.893 35
 2 -5 7 1058.58 104.081 29
 2 -5 8 12799.7 362.489 20
 2 -5 8 12764.9 367.781 16
 -2 -5 -8 13274.7 355.309 21
 -2 -5 -8 13270.4 460.968 8
 2 -5 8 13425.6 437.251 6
 2 5 8 12994.1 365.631 15
 2 -5 8 12571.1 353.909 13
 2 -5 8 12840.5 390.965 5
 2 -5 8 12819.6 379.358 38
 2 -5 8 13427.7 343.807 42
 2 -5 8 13034.8 348.084 36
 2 -5 8 13106.7 362.971 33
 2 -5 8 13189.8 353.344 35
 2 -5 8 12697.2 360.574 29
 -2 -5 -9 2002.78 139.034 21
 2 -5 9 1969.4 144.897 20
 2 -5 9 1864.44 145.28 16
 2 -5 9 1980.03 145.783 13
 2 5 9 1975.66 145.741 15
 2 -5 9 2096.62 141.294 36
 2 -5 9 2053.86 155.183 38
 2 -5 9 2099.49 142.731 35
 2 -5 9 2077.29 148.017 29
 2 -5 9 2233.28 151.159 33
 2 -5 10 230.042 58.3513 16
 -2 -5 -10 121.298 38.5837 21
 2 -5 10 229.535 57.1259 20
 2 -5 10 130.175 50.1382 13
 2 5 10 143.134 44.9156 13
 2 5 10 199.701 53.4745 15
 2 -5 10 246.812 61.2123 38
 2 -5 10 179.998 48.3386 33
 2 -5 10 123.32 43.5464 29
 2 -5 10 178.916 47.5238 35
 2 -5 11 1939.03 121.284 20
 2 -5 11 1964.83 126.207 16
 2 5 11 1893.77 119.09 15
 2 -5 11 1868.32 120.577 13
 2 5 11 1945.18 118.25 13
 2 -5 11 1741.88 121.689 38
 2 -5 11 1706.94 108.442 29
 2 -5 12 10137.4 229.167 16
 2 -5 12 10299.5 223.413 20
 2 -5 12 10228.5 225.718 13
 2 5 12 9694.13 206.001 13
 2 5 12 9560.85 207.864 15
 2 -5 12 9944.82 224.645 38
 2 5 12 9566.78 227.086 34
 -2 6 13 7352.9 196.105 15
 -2 -6 13 7779.51 214.719 16
 -2 -6 13 7530.79 205.154 13
 -2 6 13 6817.11 204.193 40
 -2 -6 13 7117.83 194.311 45
 -2 -6 13 8126.27 211.672 38
 -2 -6 13 7256.79 195.72 39
 -2 6 13 7160.33 216.091 45
 -2 -6 13 7560.42 218.54 34
 -2 6 13 6918.57 191.372 34
 -2 -6 12 42136.6 577.433 16
 -2 -6 12 42783.9 579.684 20
 -2 -6 12 40957.7 560.998 13
 -2 6 12 40592.5 546.009 15
 -2 6 12 39387.5 586.015 40
 -2 -6 12 42447.2 570.818 38
 -2 -6 12 40580.4 557.559 39
 -2 -6 12 41808.1 573.704 45
 -2 6 12 36834.5 506.482 39
 -2 6 12 39729.8 547.83 34
 2 -6 -12 40098.2 518.511 28
 2 -6 -12 40088.9 519.774 31
 -2 -6 12 42033.2 597.52 34
 -2 -6 11 1600 125.876 20
 -2 -6 11 1398.66 118.143 16
 -2 -6 11 1417.83 115.833 13
 -2 6 11 1094.53 103.96 15
 -2 -6 11 1412.37 120.055 39
 -2 -6 11 1571.49 124.858 38
 -2 -6 11 1389.63 119.885 45
 -2 6 11 1337 124.519 40
 -2 -6 11 1461.03 126.77 34
 2 -6 -11 1376.9 109.972 31
 2 -6 -11 1319.69 107.785 28
 -2 -6 11 1561.77 125.067 29
 -2 -6 10 21832.7 453.08 16
 -2 -6 10 22778 463.662 20
 -2 -6 10 22503.4 455.71 13
 -2 6 10 21798 454.826 15
 -2 -6 10 22919.1 485.387 39
 -2 6 10 21356.6 487.075 40
 -2 -6 10 22534.2 474.777 45
 -2 -6 10 22515 468.851 38
 2 -6 -10 22179.3 446.817 31
 -2 -6 10 23668.8 485.73 35
 2 -6 -10 22147.7 445.871 28
 -2 -6 10 22133.4 482.732 34
 -2 -6 10 23413.3 480.376 29
 -2 -6 9 31453.7 534.202 16
 -2 -6 9 31993.2 532.502 20
 2 -6 -9 31130.3 664.214 8
 -2 6 9 32869.4 551.545 15
 -2 -6 9 33613.9 666.607 5
 -2 6 9 33089.5 622.387 6
 -2 -6 9 33059.2 697.29 12
 -2 -6 9 32286.7 531.503 13
 -2 -6 9 34436.4 681.648 6
 -2 6 9 32914.7 591.043 40
 -2 -6 9 34046.9 587.673 39
 -2 -6 9 32758.8 551.934 38
 -2 -6 9 30245.8 492.562 42
 -2 -6 9 32609 566.182 45
 -2 -6 9 32353.4 567.534 34
 -2 -6 9 33809.7 566.877 29
 -2 -6 9 32895.7 558.285 35
 2 -6 -9 31238 525.881 28
 -2 -6 9 34098.8 516.544 30
 2 -6 -9 32179.8 533.909 31
 -2 -6 8 104.073 50.4971 12
 2 -6 -8 63.07 41.6518 8
 -2 -6 8 198.311 58.5505 6
 -2 6 7 732.401 97.6091 11
 2 6 -7 638.639 77.9376 9
 2 -6 -7 739.158 95.9115 8
 -2 -6 7 728.915 99.1756 12
 -2 -6 7 627.816 84.5742 5
 -2 -6 7 665.247 87.4644 6
 2 6 -6 31009 465.609 9
 2 -6 -6 32361.8 570.578 8
 -2 6 6 33320.1 575.359 11
 -2 -6 6 33422.5 587.209 12
 -2 -6 6 30941.5 516.814 5
 -2 -6 6 32220.8 527.529 6
 2 -6 -5 7164.4 251.146 8
 -2 6 5 7221.81 249.311 11
 -2 -6 5 6851.47 222.881 5
 -2 -6 5 7073.88 250.372 12
 -2 -6 5 6967.25 225.502 6
 -2 -6 4 200271 1104.41 6
 2 -6 -4 192237 1189.52 8
 -2 6 4 196582 1200.51 11
 -2 -6 4 195882 1197.9 12
 -2 -6 4 196781 1084.19 5
 -2 -6 4 194978 1120.27 10
 -2 6 3 24229.1 387.581 11
 -2 6 3 22619.9 406.95 3
 -2 -6 3 23133.5 372.123 12
 -2 -6 3 23651.1 392.413 10
 2 6 -3 24713.9 320.161 11
 2 6 -3 22952.8 369.381 4
 2 -6 -3 22988.4 376.17 8
 -2 -6 3 24693.5 346.337 5
 -2 -6 3 23855.7 356.102 6
 -2 -6 3 23044 404.674 4
 -2 6 2 176110 1198.15 3
 2 -6 -2 179814 962.96 8
 -2 -6 2 178540 927.81 12
 -2 6 2 181752 970.879 11
 -2 -6 2 179958 1046.01 4
 2 6 -2 169886 937.359 4
 2 6 -2 189212 927.457 11
 -2 -6 2 187556 939.559 6
 -2 -6 2 177391 1059.17 10
 -2 -6 2 179391 828.124 5
 -2 6 2 174682 1249.43 47
 2 -6 -1 20960.5 304.284 8
 -2 -6 1 20618.8 276.411 12
 -2 6 1 20866.5 297.675 11
 2 6 -1 21629.4 330.57 11
 2 -6 -1 20430.7 371.16 2
 -2 -6 1 22261.7 358.978 4
 -2 -6 1 20104.4 354.28 10
 -2 6 1 20245.2 392.428 47
 2 -6 -1 19901 384.836 48
 2 -6 0 64904.5 503.859 8
 2 -6 0 58540.6 636.388 2
 -2 -6 0 63990.7 539.044 8
 2 -6 0 60452.1 469.175 6
 -2 -6 0 66355.6 633.195 4
 -2 -6 0 63371.3 629.255 10
 2 -6 0 63128 559.343 7
 2 6 0 65924.4 615.765 11
 -2 -6 0 58892.7 653.416 47
 -2 6 0 63302.9 632.261 47
 -2 6 0 62919.5 702.707 48
 2 -6 0 59607.8 681.204 48
 2 -6 1 29343.7 348.519 6
 2 -6 1 29870.7 401.248 12
 2 -6 1 30307 420.491 5
 -2 -6 -1 31657.1 425.35 8
 2 6 1 31645.7 457.03 11
 -2 -6 -1 31645.3 463.95 4
 -2 -6 -1 32066.6 442.323 10
 2 -6 1 32019.6 414.572 7
 2 6 1 31034.6 487.161 47
 -2 6 -1 32007.8 515.202 48
 2 6 2 9349.12 265.769 11
 2 -6 2 10000.3 223.01 6
 2 -6 2 10011.9 258.374 5
 2 -6 2 9802.35 240.341 12
 -2 -6 -2 9708.47 261.465 8
 -2 -6 -2 9817 246.187 10
 2 -6 3 1656.68 106.653 12
 2 6 3 1480.52 116.127 11
 2 -6 3 1831.34 113.77 7
 -2 -6 -3 1791.57 104.759 10
 -2 -6 -3 1487.55 116.499 8
 2 -6 3 1790.78 119.898 5
 2 -6 4 6050.66 230.056 5
 2 -6 4 5525.16 207.116 6
 2 -6 4 5909.92 212.325 12
 -2 -6 -4 5845.39 245.251 8
 2 6 4 5346.37 228.749 11
 2 -6 4 5788.41 218.491 7
 2 -6 5 375.493 64.4623 6
 2 -6 5 415.307 64.8478 12
 -2 -6 -5 400.121 74.789 8
 2 -6 5 434.368 68.195 7
 2 6 5 345.679 70.2248 11
 2 -6 6 34893.4 609.71 7
 2 -6 6 35262 578.403 12
 -2 -6 -6 35028.8 696.226 8
 2 6 6 34176.1 650.714 11
 2 -6 6 35587.3 627.792 6
 2 -6 6 35371.1 627.643 5
 -2 -6 -7 6841.06 254.695 21
 2 -6 7 6539.33 253.058 20
 2 -6 7 6528.62 255.758 16
 -2 -6 -7 6438.37 318.437 8
 2 -6 7 6807.57 295.307 6
 2 -6 7 6373.23 241.995 13
 2 6 7 6682.72 297.888 11
 2 -6 7 7881.78 310.924 5
 2 6 7 6670.08 256.8 15
 2 -6 7 6519.09 263.118 38
 2 -6 7 6550.98 245.282 37
 2 -6 7 6872.02 249.523 36
 2 -6 7 7249.36 244.459 42
 2 -6 7 6967.06 265.232 33
 2 -6 7 6887.89 265.062 29
 2 -6 7 6939.74 257.826 35
 2 -6 8 9077.43 311.19 16
 -2 -6 -8 9518.93 304.706 21
 2 -6 8 8806.69 304.788 20
 2 6 8 9465.15 315.562 15
 2 -6 8 8968.21 297.115 13
 -2 -6 -8 9381.12 393.35 8
 2 -6 8 9100.42 337.544 5
 2 -6 8 9756.78 370.802 6
 2 -6 8 8872.74 287.785 36
 2 -6 8 8884.07 316.556 38
 2 -6 8 9324.71 287.581 42
 2 -6 8 9228.82 312.352 33
 2 -6 8 9512.23 305.642 35
 2 -6 8 9028.24 310.68 29
 2 -6 9 1159.9 112.93 20
 2 -6 9 1077.85 111.792 16
 -2 -6 -9 1247.67 111.227 21
 2 6 9 1206.92 115.233 15
 2 -6 9 1243.08 114.21 13
 2 -6 9 1182.39 108.464 36
 2 -6 9 1338.01 126.944 38
 2 -6 9 1247.87 115.453 33
 2 -6 9 1107.73 112.023 29
 2 -6 9 1281.1 113.923 35
 2 -6 10 75.4007 41.1312 16
 2 -6 10 70.5979 40.1955 20
 -2 -6 -10 78.094 35.061 21
 2 -6 10 106.887 44.1267 13
 2 6 10 76.6764 37.8666 13
 2 6 10 66.7178 39.3049 15
 2 -6 10 142.172 52.7524 38
 2 -6 10 48.7117 31.8088 33
 2 -6 10 41.0695 32.5435 35
 2 -6 10 78.0122 37.0155 29
 2 -6 11 6461.29 217.858 16
 2 -6 11 6619.19 214.802 20
 2 -6 11 6538.15 211.149 13
 2 6 11 6279.27 197.634 13
 2 6 11 6310.05 210.344 15
 2 -6 11 6359.57 220.061 38
 -2 -6 -11 6240.93 186.622 31
 2 -6 11 6543.12 208.338 29
 -2 -6 -11 6229.25 186.243 28
 2 -6 12 876.688 65.3503 20
 2 -6 12 783.815 62.8873 16
 2 -6 12 924.803 66.0017 13
 2 6 12 843.34 62.0255 15
 2 -6 12 809.428 64.3209 38
 2 6 12 827.166 66.1017 34
 -2 -7 13 152.914 37.1293 16
 -2 -7 13 141.254 35.2003 13
 -2 7 13 82.8252 29.8465 15
 -2 7 13 143.974 36.0705 40
 -2 7 13 78.3062 32.5661 45
 -2 -7 13 118.12 31.2111 39
 -2 -7 13 140.315 34.3272 38
 -2 -7 13 171.525 38.8324 34
 2 -7 -13 99.3666 25.7353 31
 2 -7 -13 117.176 27.5825 28
 -2 -7 12 9326.89 262.305 16
 -2 -7 12 9807 267.888 13
 -2 7 12 9363.3 258.515 15
 -2 -7 12 9528.88 268.9 38
 -2 7 12 8788.1 269.23 40
 -2 7 12 8133.95 228.177 39
 -2 -7 12 9134.63 252.044 45
 -2 -7 12 8948.83 254.875 39
 -2 7 12 8606.64 239.774 34
 2 -7 -12 9119.3 245.809 31
 2 -7 -12 9047.65 244.253 28
 -2 -7 12 9285.33 270.618 34
 -2 -7 11 20475.6 423.262 16
 -2 -7 11 20924.7 422.824 20
 -2 7 11 21327.7 430.487 15
 -2 -7 11 21710 435.172 13
 -2 -7 11 21123.6 430.56 45
 -2 -7 11 21841.4 447.474 38
 -2 -7 11 21598.1 445.164 39
 -2 7 11 20934.2 461.414 40
 -2 -7 11 22706.7 456.623 29
 -2 -7 11 21765.6 454.705 34
 2 -7 -11 21255.2 418.875 28
 2 -7 -11 21172.9 418.096 31
 -2 -7 10 3161.06 173.741 16
 -2 -7 10 3365.17 176.805 20
 -2 7 10 3383.91 181.728 15
 -2 -7 10 3434.43 181.039 13
 -2 -7 10 3413.77 183.833 45
 -2 -7 10 3280.68 181.96 38
 -2 -7 10 3376.35 189.312 39
 -2 7 10 3161.52 190.181 40
 -2 -7 10 3328.68 188.795 34
 2 -7 -10 3341.43 177.934 28
 -2 -7 10 3486.78 189.826 29
 -2 -7 10 3466.18 188.438 35
 2 -7 -10 3394.15 178.997 31
 -2 -7 9 5476.9 220.8 20
 -2 -7 9 5318.63 198.441 25
 -2 -7 9 5277.64 221.45 16
 2 -7 -9 5432.05 285.736 8
 -2 -7 9 5378.01 223.482 13
 -2 -7 9 5546.44 291.636 12
 -2 -7 9 5714.18 280.636 5
 -2 7 9 5410.42 227.282 15
 -2 -7 9 5884.28 287.835 6
 -2 -7 9 5457.56 232.678 38
 -2 -7 9 5690.61 243.266 39
 -2 7 9 5495.98 246.288 40
 -2 -7 9 5327.17 227.213 45
 -2 -7 9 5244.23 207.985 42
 -2 -7 9 5632.62 235.567 35
 -2 -7 9 5518.11 237.178 34
 2 -7 -9 5313.12 222.703 31
 -2 -7 9 5382.43 228.675 29
 2 -7 -9 5343.5 223.245 28
 -2 -7 9 5582.01 214.326 30
 -2 -7 8 11494.4 306.368 20
 -2 -7 8 11803.7 303.317 25
 -2 -7 8 11832 314.714 16
 -2 -7 8 13032.9 406.619 6
 2 -7 -8 12508.6 419.711 8
 -2 -7 8 13256 433.698 12
 -2 -7 8 12318.2 322.381 13
 -2 7 8 12467.4 414.652 11
 -2 7 8 12464.3 330.472 15
 -2 -7 8 12681.7 398.897 5
 -2 -7 8 12491.3 347.658 39
 -2 -7 8 12493.3 333.953 38
 -2 -7 8 12002.9 329.016 45
 -2 7 8 12497.1 354.868 40
 -2 -7 8 12702.4 332.264 37
 -2 -7 8 12385.7 337.301 34
 -2 -7 8 11912.1 323.719 35
 -2 -7 8 12920.9 311.593 30
 -2 -7 8 12225.2 312.638 33
 -2 -7 8 11945.1 328.961 29
 -2 7 7 220.606 63.2748 11
 -2 -7 7 203.54 54.2907 5
 -2 -7 7 208.172 60.3767 12
 -2 -7 7 210.29 55.9743 6
 2 -7 -7 423.032 79.1851 8
 2 -7 -6 11860.2 362.327 8
 -2 -7 6 11788.3 364.498 12
 -2 7 6 11924.9 360.076 11
 -2 -7 6 10902.5 319.757 5
 -2 -7 6 11651.5 331.217 6
 -2 -7 5 7001.84 258.196 12
 -2 -7 5 7312.11 243.687 6
 2 -7 -5 6915.11 259.085 8
 -2 7 5 7027.67 258.269 11
 -2 -7 5 6749.28 231.365 5
 2 -7 -4 9655.48 282.821 8
 -2 -7 4 9371.71 271.087 12
 -2 7 4 9651.77 281.467 11
 -2 -7 4 8949.67 260.509 10
 -2 -7 4 9315.18 249.295 5
 -2 -7 4 9619.03 260.947 6
 -2 -7 3 2614.43 129.5 6
 -2 -7 3 2662.7 134.022 12
 -2 7 3 2851.44 143.153 11
 2 -7 -3 2746.95 139.593 8
 -2 -7 3 2319.77 134.277 10
 -2 -7 3 2489.74 118.59 5
 -2 -7 2 75.0462 27.9611 6
 2 -7 -2 127.366 29.9311 8
 -2 -7 2 140.122 33.0974 12
 -2 7 2 117.696 33.6185 11
 2 7 -2 120.187 30.2333 11
 -2 -7 2 75.2345 33.2154 10
 -2 -7 2 197.283 34.3214 5
 2 -7 -1 183.886 37.5367 7
 -2 -7 1 92.4577 36.4152 10
 -2 -7 1 98.0728 25.4117 12
 -2 7 1 147.533 32.0123 11
 2 7 -1 197.872 38.9397 11
 -2 7 1 135.342 37.2695 47
 2 -7 0 13196.1 277.686 7
 -2 -7 0 12824.8 252.465 8
 2 7 0 13496.9 298.594 11
 2 -7 0 13125.5 240.548 8
 2 -7 1 3187.51 150.65 5
 -2 -7 -1 3938.77 159.566 8
 2 -7 1 3422.58 131.239 6
 2 7 1 4019.16 175.089 11
 -2 -7 -1 3941.36 169.791 10
 2 -7 1 3477.94 147.737 7
 2 -7 2 103888 886.811 5
 2 -7 2 101566 840.169 12
 -2 -7 -2 104827 898.873 8
 2 7 2 106926 951.146 11
 2 -7 2 102184 764.068 6
 -2 -7 -2 104392 863.269 10
 2 -7 2 104049 835.04 7
 2 -7 3 40934.6 591.896 5
 -2 -7 -3 42633.1 629.814 8
 2 -7 3 40725.5 553.552 12
 2 7 3 41662.8 631.889 11
 -2 -7 -3 41812.2 540.818 10
 2 -7 3 42209.1 561.572 7
 2 -7 4 6894.81 239.078 6
 2 -7 4 7172.38 247.985 12
 2 7 4 6911.35 274.39 11
 2 -7 4 7140.86 249.175 7
 2 -7 4 7560.17 272.645 5
 -2 -7 -4 7056.14 282.257 8
 2 -7 5 41754.1 636.302 6
 2 -7 5 43967 641.645 12
 2 -7 5 42967.4 685.693 5
 -2 -7 -5 42481.6 739.234 8
 2 -7 5 43124.1 647.668 7
 2 7 5 40746.9 707.982 11
 2 -7 6 4776.6 236.321 6
 2 -7 6 5126.37 232.154 12
 -2 -7 -6 4922.96 271.686 8
 2 7 6 4844.98 256.851 11
 2 -7 6 5258.07 253.351 5
 -2 -7 -7 1501.19 124.738 21
 2 -7 7 1542.26 128.507 20
 2 -7 7 1568.82 128.532 16
 -2 -7 -7 1670.17 167.651 8
 2 7 7 1664.15 131.554 15
 2 7 7 1607.03 155.212 11
 2 -7 7 1518.99 120.701 13
 2 -7 7 1942.32 160.117 5
 2 -7 7 1893.4 159.183 6
 2 -7 7 1679.99 130.524 37
 2 -7 7 1734.85 128.326 36
 2 -7 7 1508.12 130.228 38
 2 -7 7 1802.44 127.296 42
 2 -7 7 1715.71 133.046 35
 2 -7 7 1687.17 136.926 29
 2 -7 7 1628.68 133.916 33
 2 -7 8 14601.8 394.162 20
 -2 -7 -8 15313.5 390.199 21
 2 -7 8 13983.2 385.916 16
 2 7 8 15304.9 401.862 15
 2 -7 8 14312.9 370.876 13
 2 -7 8 14311 402.437 38
 2 -7 8 15124.3 376.874 37
 2 -7 8 15275.5 368.666 42
 2 -7 8 15028.3 375.267 36
 2 -7 8 14816.4 403.506 29
 2 -7 8 15433.8 394.689 35
 2 -7 8 15153.5 404.726 33
 2 -7 9 8512.52 294.713 20
 2 -7 9 9030.89 304.79 16
 -2 -7 -9 9848.59 300.139 21
 2 7 9 9555.88 311.202 15
 2 -7 9 9269.56 293.003 13
 2 -7 9 9461.97 322.668 38
 2 -7 9 9217.13 285.813 36
 2 -7 9 9949.78 316.857 33
 2 -7 9 9212.06 309.947 29
 2 -7 9 9791.8 304.811 35
 2 -7 10 37.964 34.9587 20
 2 -7 10 20.6545 34.5764 16
 -2 -7 -10 32.707 30.4751 21
 2 -7 10 43.7479 36.3793 13
 2 7 10 36.3343 37.6892 15
 2 7 10 55.0609 34.2398 13
 2 -7 10 6.23603 37.4443 38
 2 -7 10 38.0413 31.4465 35
 2 -7 10 10.642 37.2064 29
 2 -7 10 28.7088 28.4377 33
 2 -7 11 2884.06 140.399 16
 2 -7 11 2808.95 136.229 20
 2 7 11 2768.78 123.208 13
 2 7 11 2800.33 135.27 15
 2 -7 11 2985.73 135.798 13
 2 -7 11 2967.63 146.505 38
 2 -7 11 2951.39 138.325 29
 -2 -7 -11 2826.74 124.564 28
 -2 -7 -11 2733.47 122.749 31
 2 -7 12 2770.52 106.799 16
 2 -7 12 2725.22 104.506 20
 -2 -8 13 23745.5 334.407 16
 -2 8 13 22200.3 309.969 15
 -2 -8 13 23373 327.982 13
 -2 8 13 20813.3 316.076 40
 -2 8 13 21757.9 323.146 45
 -2 -8 13 20852.3 290.219 39
 -2 -8 13 22102.3 320.141 34
 -2 -8 12 8056.14 233.231 16
 -2 -8 12 8068.93 233.614 13
 -2 8 12 8276.48 232.904 15
 -2 -8 12 7746.13 227.647 39
 -2 -8 12 8224.93 242.291 38
 -2 8 12 7607.38 241.246 40
 2 -8 -12 8072.79 224.941 28
 -2 -8 12 8008.54 238.443 34
 2 -8 -12 8116.47 226.104 31
 -2 -8 11 1240.39 105.213 16
 -2 -8 11 1390.84 108.223 20
 -2 8 11 1484.69 114.405 15
 -2 -8 11 1465.09 115.481 13
 -2 -8 11 1377.94 115.185 38
 -2 8 11 1310.44 118.855 40
 -2 -8 11 1396.52 115.261 39
 -2 -8 11 1346.3 115.09 29
 -2 -8 11 1359.11 114.603 34
 2 -8 -11 1647.68 119.268 31
 2 -8 -11 1694.9 120.873 28
 -2 -8 10 12772.9 340.835 16
 -2 -8 10 13303.4 340.053 20
 -2 -8 10 13098.8 346.436 13
 -2 8 10 13070 347.973 15
 -2 -8 10 12962.5 346.905 45
 -2 -8 10 13158.3 359.758 38
 -2 -8 10 13261.5 364.78 39
 -2 8 10 13129.8 376.386 40
 -2 -8 10 12858.3 322.191 42
 -2 -8 10 13208.9 363.145 34
 2 -8 -10 13527.9 353.215 28
 -2 -8 10 13350 361.757 35
 2 -8 -10 13101.9 348.351 31
 -2 -8 10 13293.6 359.549 29
 -2 -8 9 17608.1 390.622 20
 -2 -8 9 16728.4 387.083 16
 -2 -8 9 16693.7 360.277 25
 -2 -8 9 17681 405.571 13
 -2 8 9 17834.5 412.252 15
 -2 -8 9 17610.9 416.411 38
 -2 8 9 17820.9 441.962 40
 -2 -8 9 17170.2 379.456 42
 -2 -8 9 17898.6 431.645 39
 -2 -8 9 17393.1 405.394 45
 2 -8 -9 17533 407.759 28
 -2 -8 9 17746.1 415.757 29
 -2 -8 9 18185.7 385.306 30
 -2 -8 9 18013.2 419.771 35
 2 -8 -9 17215.3 404.297 31
 -2 -8 9 18173.2 400.937 33
 -2 -8 9 17559.6 419.654 34
 -2 -8 8 7963.16 257.249 20
 -2 -8 8 7944.64 256.122 25
 -2 -8 8 8335.06 266.121 16
 2 -8 -8 7654.19 334.553 8
 -2 -8 8 8392.53 271.871 13
 -2 -8 8 8891.41 362.995 12
 -2 -8 8 9287.16 352.513 6
 -2 -8 8 9051.52 342.709 5
 -2 8 8 8127.96 345.684 11
 -2 8 8 7937.77 267.693 15
 -2 -8 8 8361.35 275.26 45
 -2 -8 8 9404.26 294.653 37
 -2 -8 8 7974.29 253.836 42
 -2 8 8 8450.81 296.67 40
 -2 -8 8 8415.88 281.185 38
 -2 -8 8 8376.45 287.444 39
 -2 -8 8 8802.12 281.52 35
 -2 -8 8 8724.83 276.115 33
 -2 -8 8 8629.39 283.86 29
 2 -8 -8 7889.35 268.883 31
 2 -8 -8 7578.35 263.518 28
 -2 -8 8 8447.93 257.318 30
 -2 -8 8 8232.61 278.984 34
 -2 -8 7 310.938 63.0127 5
 -2 -8 7 380.881 79.3437 12
 -2 -8 7 408.623 73.8145 6
 2 -8 -7 361.421 74.291 8
 -2 8 7 403.085 85.4414 11
 -2 -8 6 4558.06 233.503 12
 -2 8 6 3984.25 220.733 11
 -2 -8 6 4543.24 214.662 5
 -2 -8 6 4415.36 215.592 6
 2 -8 -6 4171.84 224.926 8
 2 -8 -5 1067.46 107.615 8
 -2 -8 5 1191.16 112.995 12
 -2 8 5 1108.69 110.214 11
 -2 -8 5 1241.76 106.744 5
 -2 -8 5 1283.77 110.773 6
 -2 8 4 9941.74 298.91 11
 -2 -8 4 10804.6 294.114 6
 -2 -8 4 10643.5 304.952 12
 2 -8 -4 9919.64 297.907 8
 -2 -8 4 10210 294.842 10
 -2 -8 4 10476.2 277.932 5
 2 -8 -3 3420.85 162.072 8
 -2 -8 3 2996.44 149.674 12
 -2 8 3 3337.94 163.451 11
 -2 -8 3 2838.45 157.745 10
 -2 -8 3 2969.3 136.169 5
 -2 -8 3 3098.21 151.623 6
 2 -8 -2 14597.1 306.767 8
 -2 -8 2 15440.8 307.907 12
 -2 8 2 14784.6 313.219 11
 2 8 -2 15989.3 310.721 11
 -2 -8 2 14313.5 349.488 10
 2 -8 -1 15246.6 289.102 8
 -2 -8 1 15574.7 282.753 12
 2 8 -1 15641.6 322.851 11
 -2 -8 1 14981.6 356.108 10
 2 -8 -1 14580.1 311.465 7
 -2 8 1 14928.2 289.892 11
 2 8 0 18157.2 369.839 11
 -2 -8 0 18431.2 392.451 10
 2 -8 0 16811.7 355.955 5
 2 -8 0 17410.5 340.025 7
 2 -8 1 12984.4 322.866 5
 -2 -8 -1 13987.5 315.103 8
 2 8 1 13970.1 343.322 11
 -2 -8 -1 13559.4 335.596 10
 2 -8 1 14001.8 309.961 7
 2 -8 1 13366 277.956 6
 2 -8 2 4709.14 178.742 6
 2 -8 2 4588.82 203.719 5
 2 -8 2 4691.13 194.67 12
 -2 -8 -2 4224.69 191.778 8
 2 8 2 4175.8 201.414 11
 -2 -8 -2 4166 185.562 10
 2 -8 2 5170.6 197.714 7
 2 -8 3 275.76 53.3467 7
 2 -8 3 316.483 60.2092 12
 2 8 3 445.973 77.061 11
 2 -8 3 336.142 55.4482 6
 -2 -8 -3 401.156 59.5996 10
 -2 -8 -3 512.998 79.4913 8
 2 -8 3 581.291 80.4403 5
 2 -8 4 10473.6 305.146 6
 2 -8 4 10474.9 336.481 5
 2 -8 4 10614.2 318.631 12
 -2 -8 -4 9981.76 348.101 8
 2 8 4 10823.2 361.386 11
 2 -8 4 10591.4 314.425 7
 2 -8 5 48492.9 711.784 12
 -2 -8 -5 46029.6 797.202 8
 2 -8 5 48435.8 764.437 5
 2 -8 5 47215.4 701.608 6
 2 -8 6 11579.7 332.079 20
 2 -8 6 11612.6 326.926 16
 -2 -8 -6 12262.7 342.554 21
 2 -8 6 13081.9 296.337 25
 2 -8 6 11918.1 379.016 6
 2 8 6 12393.4 340.858 15
 2 -8 6 12147 373.815 12
 -2 -8 -6 11818.9 429.857 8
 2 8 6 11765.2 415.475 11
 2 -8 6 11972.2 396.679 5
 2 -8 6 10578.3 292.987 13
 2 -8 6 11342 336.604 38
 2 -8 6 12495.1 352.897 37
 2 -8 6 12255.9 315.154 42
 -2 -8 -6 11567.3 289.642 26
 2 -8 6 12371.2 349.979 35
 2 -8 6 11909.4 348.365 29
 2 -8 6 11984.7 329.232 36
 2 -8 6 12226.3 278.044 30
 2 -8 6 12162.7 349.528 33
 2 -8 7 49336.7 568.984 25
 2 -8 7 46836.1 690.403 20
 -2 -8 -7 49191.7 701.871 21
 2 -8 7 47383.1 684.998 16
 2 -8 7 44859.3 633.16 13
 2 -8 7 49774.2 808.021 6
 2 -8 7 48407.7 758.862 12
 -2 -8 -7 46459.7 881.47 8
 2 8 7 44230.6 820.126 11
 2 8 7 48490.3 698.909 15
 2 -8 7 48162.4 807.318 5
 2 -8 7 49721.2 711.159 37
 2 -8 7 46423.1 706.709 38
 2 -8 7 48181 666.111 36
 2 8 7 46445.1 644.077 40
 2 -8 7 50567.9 661.498 42
 2 -8 7 48113.3 702.218 35
 2 -8 7 46334.5 712.636 29
 2 -8 7 49094.8 725.715 33
 2 -8 8 66110.8 826.26 20
 -2 -8 -8 69796.5 831.071 21
 2 -8 8 67492.8 828.838 16
 2 -8 8 66899 784.737 13
 2 8 8 69488.4 842.058 15
 2 -8 8 68505.5 795.8 36
 2 -8 8 69546.3 778.634 42
 2 -8 8 66182.8 852.033 38
 2 -8 8 69147.4 823.786 37
 2 -8 8 69970 846.656 35
 2 -8 8 70212.3 870.035 33
 2 -8 8 66847.2 855.964 29
 2 -8 9 1110.85 108.955 16
 -2 -8 -9 1158.31 105.029 21
 2 -8 9 1058.97 106.68 20
 2 8 9 1133.58 108.961 15
 2 -8 9 1057.53 100.201 13
 2 -8 9 1103.42 112.351 38
 2 -8 9 998.542 97.3821 36
 2 -8 9 1050.43 96.6593 37
 2 -8 9 1056.74 106.906 29
 2 -8 9 1080.88 107.815 33
 2 -8 9 1173.32 108.398 35
 2 -8 10 1358.62 108.788 20
 -2 -8 -10 1291 98.1286 21
 2 -8 10 1153.99 99.5766 16
 2 8 10 1263.08 104.52 15
 2 -8 10 1312.17 100.276 13
 2 8 10 1228.77 93.6832 13
 2 -8 10 1233.54 97.0236 36
 2 -8 10 1222.12 106.789 38
 2 -8 10 1346.18 104.84 33
 2 -8 10 1395.15 111.102 29
 2 -8 10 1308.29 104.085 35
 2 -8 11 1198.17 85.965 16
 2 -8 11 1178.38 85.8427 20
 -2 -8 -11 910.213 66.5292 21
 2 -8 11 1108.4 78.6539 13
 2 8 11 1043.47 81.1619 15
 2 -8 11 1123.8 86.7624 38
 -2 -8 -11 1077.08 76.696 31
 2 -8 11 1139.95 78.3047 33
 2 -8 11 1320.63 89.4414 29
 -2 -8 -11 997.598 73.6708 28
 -2 -9 12 7590.48 211.65 16
 -2 9 12 7622.46 213.533 15
 -2 -9 12 7748.65 218.31 13
 -2 9 12 7022.16 218.62 40
 -2 -9 12 7381.94 209.751 39
 2 -9 -12 7328.2 204.212 28
 2 -9 -12 7416.6 206.373 31
 -2 -9 12 7439.67 214.111 34
 -2 -9 11 7924.72 243.439 16
 -2 -9 11 7942.88 238.638 20
 -2 -9 11 8231.51 256.251 13
 -2 9 11 8086.28 251.477 15
 -2 9 11 7770.16 266.019 40
 -2 -9 11 8121.83 257.304 39
 -2 -9 11 8340.8 265.872 38
 -2 -9 11 8090.09 257.656 34
 -2 -9 11 8422.6 267.713 29
 2 -9 -11 8135.52 253.151 31
 2 -9 -11 7950.62 249.809 28
 -2 -9 10 1073.32 87.9516 25
 -2 -9 10 1062.96 96.3033 20
 -2 -9 10 1307.2 108.096 16
 -2 9 10 1207.04 109.215 15
 -2 -9 10 1059.06 101.724 13
 -2 -9 10 1104.08 109.359 39
 -2 9 10 1055.48 111.402 40
 -2 -9 10 1250.81 113.552 38
 -2 -9 10 1108.98 95.522 42
 -2 -9 10 1218.11 112.057 29
 2 -9 -10 1080.69 103.159 28
 -2 -9 10 1098.26 105.773 34
 -2 -9 10 1204.03 111.108 35
 2 -9 -10 1160.29 106.993 31
 -2 -9 9 1445.38 109.284 25
 -2 -9 9 1543.96 119.812 16
 -2 -9 9 1416.95 111.724 20
 -2 -9 9 1500.48 122.562 13
 -2 9 9 1553.36 123.381 15
 -2 9 9 1494.64 133.19 40
 -2 -9 9 1753.7 136.06 38
 -2 -9 9 1407.06 111.473 42
 -2 -9 9 1474.39 129.262 39
 -2 -9 9 1457.34 121.703 35
 -2 -9 9 1571.61 116.954 30
 2 -9 -9 1547.15 125.476 28
 2 -9 -9 1673.97 129.435 31
 -2 -9 9 1632.03 131.501 29
 -2 -9 9 1726.34 133.237 34
 -2 -9 8 9413.14 285.022 25
 2 -9 -8 9258.41 274.883 21
 -2 -9 8 9020.68 275.678 16
 -2 -9 8 9919.92 390.531 12
 -2 -9 8 9522.37 294.066 13
 2 -9 -8 9624.32 385.77 8
 -2 -9 8 9928.18 366.237 5
 -2 -9 8 10079 374.85 6
 -2 9 8 9808.63 300.475 15
 -2 -9 8 9349.46 298.965 38
 -2 -9 8 9325.18 288.169 45
 -2 -9 8 9624.78 286.388 42
 -2 9 8 9825.05 324.694 40
 -2 -9 8 10300.5 319.011 37
 -2 -9 8 9658.82 312.188 39
 2 -9 -8 9174.81 294.451 31
 2 -9 -8 9329.08 296.018 28
 -2 -9 8 9279.51 268.842 27
 -2 -9 8 9510.12 294.807 35
 -2 -9 8 9378.65 299.072 34
 -2 -9 8 9396.58 297.729 29
 -2 -9 8 10083.3 284.929 30
 -2 -9 8 10214.4 306.871 33
 2 -9 -7 10894.3 294.616 21
 -2 -9 7 10594.4 281.397 24
 -2 -9 7 10661.3 304.143 25
 -2 -9 7 11528.6 401.929 12
 2 -9 -7 10872 392.511 8
 -2 9 7 10756.8 393.046 11
 -2 -9 7 10477.8 358.259 5
 -2 -9 7 11304.1 378.841 6
 -2 9 7 10895.6 302.755 15
 -2 -9 7 10687.7 298.633 13
 -2 -9 7 11342.9 325.428 37
 -2 -9 7 9461.95 276.049 42
 -2 -9 7 11502.3 329.344 39
 -2 9 7 11776.8 340.744 40
 -2 -9 7 10288 295.151 45
 -2 -9 7 10596 306.091 38
 -2 -9 7 10202.6 284.949 27
 2 -9 -7 10848.5 296.368 26
 -2 -9 7 10298.2 294.619 35
 -2 -9 7 11206.3 294.04 30
 2 -9 -7 10880.4 307.81 28
 -2 -9 7 10413.8 303.331 34
 -2 -9 7 11083 313.336 33
 -2 -9 7 10523.1 304.028 29
 2 -9 -7 10951.8 309.216 31
 -2 -9 6 8834.23 332.431 12
 -2 9 6 8198.37 326.22 11
 -2 -9 6 8753.34 307.845 5
 2 -9 -6 8703.79 332.997 8
 -2 -9 6 9143.22 322.48 6
 2 -9 -5 23150 509.346 8
 -2 -9 5 23959.8 514.3 12
 -2 9 5 23873.3 521.113 11
 -2 -9 5 23201.8 469.294 5
 -2 -9 5 24926.4 500.615 6
 2 -9 -4 8209.44 281.232 8
 -2 -9 4 8728.69 288.891 12
 -2 -9 4 8090.3 282.139 10
 -2 9 4 8187.39 286.563 11
 -2 -9 4 8378.98 261.004 5
 -2 -9 4 8462.72 278.754 6
 2 -9 -3 18906.2 397.848 8
 -2 -9 3 18678.7 391.999 12
 -2 9 3 18347.2 399.354 11
 -2 -9 3 18324 423.042 10
 -2 -9 3 19154.2 363.769 5
 -2 -9 3 18715.6 397.196 6
 2 -9 -2 21936.9 393.196 8
 -2 9 2 21956.4 404.481 11
 -2 -9 2 22546.5 393.466 12
 -2 -9 2 21195.1 454.546 10
 -2 9 1 5286.44 182.231 11
 2 9 -1 5577.53 207.997 11
 -2 -9 1 5205.81 225.942 10
 2 -9 -1 5459.53 203.535 7
 2 -9 0 3976.84 185.06 5
 2 -9 0 3954.94 173.516 7
 2 9 0 4182.92 189.997 11
 -2 -9 0 4104.91 199.56 10
 2 -9 1 1522 120.164 5
 2 9 1 1539.57 123.249 11
 -2 -9 -1 1589.34 124.18 10
 2 -9 1 1352.75 105.495 7
 -2 -9 -2 12289.8 340.626 8
 2 9 2 12415.4 363.835 11
 -2 -9 -2 12916.2 351.018 10
 2 -9 2 12667 322.907 7
 2 -9 2 12153.6 304.217 6
 2 -9 2 12122.7 348.441 5
 2 -9 3 116033 999.009 6
 2 -9 3 122499 1092.45 12
 -2 -9 -3 116969 1143.15 8
 2 9 3 119220 1184.42 11
 2 -9 3 123555 1046.67 7
 -2 -9 -3 121385 1051.72 10
 2 -9 3 119723 1146.53 5
 2 -9 4 1193.03 111.332 6
 2 -9 4 1099.16 120.514 5
 2 -9 4 1228.96 118.601 12
 -2 -9 -4 1097.64 122.453 8
 2 9 4 1276.43 136.252 11
 -2 -9 -5 74553.4 840.334 21
 2 -9 5 78558.8 724.62 25
 2 -9 5 79541.8 957.579 12
 -2 -9 -5 73401.3 1035.95 8
 2 9 5 72857.6 1030.49 11
 2 -9 5 78012.8 928.567 6
 2 -9 5 77690.3 1007.49 5
 2 -9 5 79634.7 792.995 42
 2 -9 5 78072.8 878.04 37
 2 -9 5 76746.9 858.616 35
 2 -9 5 72093 832.798 33
 2 -9 5 73056.6 839.259 29
 2 -9 5 78779 839.881 36
 2 -9 6 64.1124 41.0054 20
 -2 -9 -6 135.047 52.7846 21
 -2 -9 -6 97.3761 42.7211 26
 2 -9 6 141.787 52.7533 25
 2 -9 6 51.3803 47.3881 12
 2 -9 6 38.4342 37.7027 5
 -2 -9 -6 155.848 67.0653 8
 2 9 6 107.297 61.1761 11
 2 -9 6 64.5725 49.8899 6
 2 9 6 324.983 64.5125 15
 2 -9 6 35.2053 36.7183 42
 2 -9 6 52.2795 42.8025 37
 2 -9 6 26.5286 34.4948 38
 2 -9 6 269.401 63.1081 33
 2 -9 6 27.9338 36.8143 35
 2 -9 6 23.9353 35.7368 29
 2 -9 6 67.8699 42.3941 36
 2 -9 7 21851.8 391.509 25
 2 -9 7 20279.3 445.262 16
 2 -9 7 20325.4 456.146 20
 -2 -9 -7 20969.6 464.799 21
 2 -9 7 19282.7 407.864 13
 2 9 7 20212.8 449.86 15
 2 -9 7 21143.9 474.636 37
 2 -9 7 20071.4 461.485 38
 2 -9 7 21035.5 446.159 36
 2 9 7 20263.4 432.037 40
 2 -9 7 21420.2 434.649 42
 2 -9 7 19930.6 469.009 29
 2 -9 7 20925.1 483.506 33
 2 -9 7 21248.3 472.71 35
 -2 -9 -8 13806.9 369.334 21
 2 -9 8 14020.6 368.203 16
 2 -9 8 13482.7 370.331 20
 2 9 8 13610.7 366.086 15
 2 -9 8 13684.8 345.303 13
 2 -9 8 14124.5 357.991 36
 2 9 8 13533.6 342.081 40
 2 -9 8 13600.9 383.229 38
 2 -9 8 15160.1 361.888 42
 2 -9 8 14649.9 379.879 37
 2 -9 8 13708.2 387.212 29
 2 -9 8 15035.4 401.908 33
 2 -9 8 14522.6 386.509 35
 2 -9 9 5921.05 229.194 16
 -2 -9 -9 5885.07 225.616 21
 2 -9 9 6007.92 234.55 20
 2 9 9 5979.82 231.436 15
 2 -9 9 6230.39 221.53 13
 2 -9 9 5994.4 241.683 38
 2 -9 9 6122.51 221.934 36
 2 -9 9 6128.64 225.614 37
 2 -9 9 6183.41 242.376 33
 2 -9 9 5871.82 240.479 29
 2 -9 9 6098.93 234.471 35
 -2 -9 -10 3504.57 152.029 21
 2 -9 10 3428.81 159.258 20
 2 -9 10 3779.75 164.727 16
 2 -9 10 3717.56 154.068 13
 2 9 10 3417.95 140.982 13
 2 9 10 3472.2 160.591 15
 2 -9 10 3836.93 175.597 38
 2 -9 10 3735.19 155.591 36
 2 -9 10 4075.35 173.546 33
 2 -9 10 3840.06 174.081 29
 2 -9 10 4001.13 170.291 35
 2 -9 11 12420.3 242.588 16
 2 -9 11 12730.9 251.376 20
 2 -9 11 12965.5 232.575 13
 2 9 11 12653.4 251.021 15
 2 -9 11 13075.5 263.563 38
 -2 -9 -11 12143.5 234.806 31
 2 -9 11 13226.2 258.567 29
 -2 -9 -11 12150.5 234.202 28
 2 -9 11 13076.7 239.889 33
 -2 10 12 9788.71 223.58 15
 -2 -10 12 10016.9 232.41 13
 2 -10 -12 8303.17 190.252 41
 -2 10 12 9087.43 230.515 40
 -2 -10 12 9528.31 220.842 39
 -2 -10 12 8932.79 211.847 34
 2 -10 -12 9512.3 219.635 31
 2 -10 -12 9491.68 219.098 28
 -2 -10 11 9066.33 241.914 16
 -2 -10 11 9198.36 258.67 13
 -2 10 11 9491.33 257.374 15
 -2 10 11 8839.73 269.186 40
 -2 -10 11 9431.82 269.895 38
 -2 -10 11 9522.91 265.323 39
 2 -10 -11 9256.35 257.332 31
 -2 -10 11 8945.77 253.921 34
 2 -10 -11 9451.92 259.069 28
 -2 -10 10 1203.72 98.1789 16
 -2 -10 10 1222.93 93.4509 25
 -2 -10 10 1266.05 109.592 13
 -2 10 10 1075.08 98.3345 15
 -2 -10 10 1129.5 106.178 38
 -2 10 10 984.861 104.456 40
 -2 -10 10 1077.38 104.281 39
 -2 -10 10 1190.31 96.3176 42
 -2 -10 10 1247.41 110.284 29
 -2 -10 10 1153.46 104.388 34
 2 -10 -10 1197.72 106.336 31
 2 -10 -10 1064.61 100.633 28
 -2 -10 10 1248.85 108.008 35
 -2 -10 9 3478.5 169.655 16
 -2 -10 9 3290.5 163.581 25
 -2 -10 9 3578.98 183.373 13
 -2 10 9 3879.03 189.431 15
 -2 -10 9 3548.08 187.251 38
 -2 -10 9 3559.68 172.103 42
 -2 10 9 3850.62 204.616 40
 -2 -10 9 3771.83 197.789 39
 -2 -10 9 3723.96 189.944 34
 2 -10 -9 3721.01 189.196 31
 2 -10 -9 3601.37 186.089 28
 -2 -10 9 3858.06 178.085 30
 -2 -10 9 3633.24 186.37 29
 -2 -10 9 3632.07 184.839 35
 -2 -10 8 5140.87 212.384 25
 2 -10 -8 5358.44 211.786 21
 -2 -10 8 5273.96 220.77 13
 -2 10 8 5412.93 222.071 15
 -2 -10 8 5248 226.369 38
 -2 -10 8 5271.89 213.223 42
 -2 -10 8 5469.28 239.056 39
 -2 10 8 5430.82 241.772 40
 -2 -10 8 5422.49 228.323 34
 -2 -10 8 5594.83 215.512 30
 2 -10 -8 5128.2 222.595 28
 2 -10 -8 5352.63 227.497 31
 -2 -10 8 5535.34 225.367 35
 -2 -10 8 5555.61 229.271 29
 -2 -10 8 5270.11 203.991 27
 -2 -10 7 39.1306 37.233 25
 2 -10 -7 48.4792 34.9005 21
 -2 -10 7 33.1026 29.9667 24
 2 -10 -7 45.6813 36.7819 26
 -2 -10 7 129.165 47.3608 13
 -2 -10 7 6.66424 39.6522 5
 2 -10 -7 95.7092 47.4471 8
 -2 10 7 79.8316 50.4173 11
 -2 -10 7 128.638 53.6041 12
 -2 -10 7 27.8815 41.4298 6
 -2 10 7 58.869 32.2621 15
 -2 -10 7 65.9957 42.0823 39
 -2 -10 7 32.3748 37.3576 37
 -2 -10 7 18.5588 31.4237 42
 -2 10 7 195.222 56.8516 40
 -2 -10 7 6.07185 32.5272 38
 2 -10 -7 4.23909 40.4749 31
 2 -10 -7 35.7056 32.9094 28
 -2 -10 7 38.758 37.0857 34
 -2 -10 7 41.7158 41.0183 33
 -2 -10 7 34.2548 33.4553 35
 -2 -10 7 68.8009 35.3536 29
 -2 -10 7 55.6436 36.0691 27
 -2 -10 7 49.5829 35.301 30
 -2 -10 6 5251.81 201.01 24
 -2 -10 6 5421.98 219.744 25
 2 -10 -6 5029.95 204.019 21
 2 -10 -6 5388.4 197.017 22
 -2 -10 6 5228.16 205.901 13
 2 -10 -6 4968.17 259.32 8
 -2 -10 6 5415.58 269.938 12
 -2 10 6 5042.56 266.315 11
 -2 -10 6 5592.21 264.605 6
 -2 -10 6 5349.55 249.465 5
 -2 10 6 4991.33 196.842 15
 -2 -10 6 5171.58 217.829 39
 -2 -10 6 5141.28 205.77 38
 -2 -10 6 4739.29 196.304 42
 -2 -10 6 5635.5 229.599 37
 -2 -10 6 5047.03 207.761 34
 -2 -10 6 5155.43 207.551 27
 2 -10 -6 5012.9 202.367 26
 -2 -10 6 4810.79 197.027 29
 -2 -10 6 5757.53 213.444 30
 -2 -10 6 5864.15 230.767 33
 2 -10 -6 5133.8 208.501 28
 2 -10 -6 4909.94 203.617 31
 2 -10 -5 738.119 99.4749 8
 -2 10 5 716.446 100.638 11
 -2 -10 5 1160.6 118.598 6
 -2 -10 5 1060.31 106.39 5
 2 -10 -4 43759.1 679.358 8
 -2 -10 4 45255.6 689.741 12
 -2 10 4 42794.2 687.459 11
 -2 -10 4 43506.7 686.724 10
 -2 -10 4 45480.2 635 5
 -2 -10 4 46667.7 692.193 6
 2 -10 -3 6823.76 250.083 8
 -2 -10 3 6666.57 246.631 12
 -2 10 3 6735.35 256.806 11
 -2 -10 3 6522.01 270.895 10
 2 -10 -2 172774 1245.26 7
 -2 -10 2 177819 1179.08 12
 -2 10 2 176634 1212.57 11
 -2 -10 2 171965 1371.78 10
 2 -10 -1 393.464 67.1692 5
 2 10 -1 866.386 90.7793 11
 -2 -10 1 954.635 107.826 10
 2 -10 -1 316.925 54.8525 7
 2 -10 0 41829.9 641.982 5
 2 10 0 41754.6 628.556 11
 -2 -10 0 41512.3 671.118 10
 2 -10 0 43247.1 607.505 7
 2 -10 1 1236.11 115.189 5
 2 10 1 953.047 103.511 11
 -2 -10 -1 1013.49 107.562 10
 2 -10 1 1214.46 105.978 7
 2 -10 2 15219.6 361.206 6
 2 10 2 15177.6 420.371 11
 -2 -10 -2 15817.6 414.048 10
 2 -10 2 15654 379.534 7
 2 -10 2 15628.1 419.687 5
 -2 -10 -3 7048.32 289.01 8
 2 10 3 6920.18 300.715 11
 -2 -10 -3 7461.66 279.903 10
 2 -10 3 7022.28 258.94 6
 2 -10 3 7647.74 307.124 5
 2 -10 4 59828.8 638.928 25
 -2 -10 -4 58456.7 741.031 21
 2 -10 4 59965.8 845.432 12
 -2 -10 -4 60066.4 901.817 8
 2 10 4 58897.7 920.053 11
 2 -10 4 59990.2 888.848 5
 2 -10 4 58499.2 789.275 6
 2 -10 4 58084.2 747.93 37
 2 -10 4 59971.8 688.091 42
 2 -10 4 59008.8 720.042 36
 2 -10 5 111031 897.3 25
 2 -10 5 102762 971.071 20
 -2 -10 -5 107140 1029.54 21
 2 -10 5 113347 1196.17 12
 -2 -10 -5 105856 1269.33 8
 2 10 5 105077 1271.08 11
 2 10 5 104727 950.618 15
 2 -10 5 108792 1241.76 5
 2 -10 5 111992 1143.62 6
 2 -10 5 114807 1089.65 37
 2 -10 5 99839.3 870.141 39
 2 -10 5 112993 969.2 42
 2 -10 5 106308 1022.32 29
 2 -10 5 111556 1064.37 35
 2 -10 5 106237 809.48 27
 2 -10 5 105479 1035.37 33
 -2 -10 -5 109822 951.823 26
 2 -10 5 110390 1013.17 36
 2 -10 6 60642.5 661.847 25
 2 -10 6 58163.2 752.166 20
 -2 -10 -6 62324.1 803.847 21
 2 -10 6 63215.1 908.979 12
 -2 -10 -6 58476.2 982.257 8
 2 -10 6 58822.2 867.914 6
 2 10 6 59152.3 973.315 11
 2 10 6 60698.1 753.191 15
 2 -10 6 60617.9 942.122 5
 2 -10 6 62076.1 818.93 37
 2 -10 6 57216.9 748.894 38
 2 -10 6 61509.8 735.027 42
 -2 -10 -6 60751.6 704.239 26
 2 -10 6 59560.9 803.489 33
 2 -10 6 60089.3 794.128 35
 2 -10 6 59379 747.81 36
 2 -10 6 59398.7 793.008 29
 -2 -10 -7 327.939 69.2787 21
 2 -10 7 338.928 65.7175 20
 2 10 7 232.953 55.9663 15
 2 10 7 320.785 62.7257 40
 2 -10 7 458.923 71.7307 42
 2 -10 7 413.698 74.693 37
 2 -10 7 496.199 77.2167 36
 2 -10 7 330.347 66.6785 38
 -2 -10 -7 556.578 70.3151 26
 2 -10 7 463.206 79.2116 29
 2 -10 7 436.413 76.9413 35
 2 -10 7 370.089 73.6591 33
 -2 -10 -8 11910.4 336.701 21
 2 -10 8 11870.4 322.21 16
 2 -10 8 12004.2 338.336 20
 2 -10 8 11859.5 307.721 13
 2 10 8 11739.4 330.274 15
 2 -10 8 12294.7 326.041 36
 2 -10 8 11962.4 344.069 38
 2 -10 8 13219.7 331.25 42
 2 -10 8 12596.7 350.899 37
 2 10 8 11616.4 315.278 40
 2 -10 8 12112.8 353.641 29
 2 -10 8 12191.2 348.827 35
 2 -10 8 13223.1 370.454 33
 2 -10 9 1111.74 99.7574 20
 2 -10 9 1053.15 92.47 16
 -2 -10 -9 1151.9 99.7881 21
 2 -10 9 1144.95 91.592 13
 2 10 9 1195.46 102.797 15
 2 -10 9 1076.76 101.078 38
 2 -10 9 1201.03 97.0408 36
 2 -10 9 1250.21 101.888 37
 2 -10 9 1150.88 96.6969 42
 2 -10 9 1165.48 106.136 29
 2 -10 9 1118.77 103.952 33
 2 -10 9 1219.97 106.411 35
 -2 -10 -10 25053.2 376.437 21
 2 -10 10 24942.3 380.988 16
 2 -10 10 24384.5 389.24 20
 2 -10 10 26013.8 365.215 13
 2 10 10 24807.5 394.723 15
 2 -10 10 25209.7 409.555 38
 2 -10 10 25492.2 415.453 29
 2 -10 10 26573.3 416.006 33
 -2 -10 -10 24889.1 392.599 31
 -2 -10 -10 24221.7 387.048 28
 2 -10 10 26434.7 407.659 35
 2 -10 11 35.6462 22.7147 29
 -2 11 12 3760.35 125.071 15
 -2 11 12 3628.33 132.877 40
 -2 -11 12 3819 127.322 39
 2 -11 -12 3740.51 126.372 31
 2 -11 -12 3781.73 126.356 28
 -2 11 11 13181.7 283.422 15
 -2 -11 11 13428.3 293.312 13
 -2 11 11 12250.8 296.102 40
 -2 -11 11 13050.3 291.819 39
 2 -11 -11 13001.4 287.069 31
 2 -11 -11 13289.9 289.334 28
 -2 -11 11 12533 273.441 34
 -2 -11 10 5133.97 177.673 25
 -2 11 10 5022.73 194.558 15
 -2 -11 10 5223.34 205.398 13
 -2 11 10 5056.3 215.622 40
 -2 -11 10 5362.78 214.005 38
 -2 -11 10 5233.34 211.561 39
 -2 -11 10 5166.28 206.333 29
 -2 -11 10 5278.78 202.716 34
 2 -11 -10 5144.73 204.448 28
 2 -11 -10 5176.92 205.683 31
 2 -11 -9 16427.2 348.513 21
 -2 -11 9 15472.7 341.868 25
 -2 -11 9 16278.7 377.562 13
 -2 11 9 16497.3 371.489 15
 -2 -11 9 16234.3 385.223 38
 -2 11 9 16572.3 410.479 40
 -2 -11 9 16368.4 397.698 39
 -2 -11 9 15433 345.651 42
 -2 -11 9 16393.8 380.806 34
 -2 -11 9 16111.7 379.874 29
 -2 -11 9 17390.2 366.964 30
 2 -11 -9 15941.8 378.433 31
 -2 -11 9 15079.3 316.219 27
 2 -11 -9 15704.2 374.679 28
 -2 -11 9 15846.3 368.887 35
 2 -11 -8 2248.05 139.384 21
 -2 -11 8 2106.87 137.382 25
 -2 -11 8 2353.28 149.427 13
 -2 11 8 2504.79 148.682 15
 -2 -11 8 2259.86 149.839 38
 -2 11 8 2483.19 165.935 40
 -2 -11 8 2166.61 151.196 39
 -2 -11 8 2146.55 137.819 42
 -2 -11 8 2218.37 137.996 30
 2 -11 -8 2305.3 150.792 28
 2 -11 -8 2296.72 150.721 31
 -2 -11 8 2202.57 146.269 34
 -2 -11 8 2172.17 141.211 29
 -2 -11 8 2946.74 162.511 35
 -2 -11 8 2131.87 133.074 27
 -2 -11 7 13541.2 349.072 25
 -2 -11 7 13892.1 333.051 24
 2 -11 -7 13479.9 342.157 21
 2 -11 -7 12977.7 443.414 8
 -2 -11 7 14179.4 459.706 12
 -2 11 7 13674.9 462.807 11
 -2 -11 7 13428.8 347.155 13
 -2 11 7 13563.8 338.643 15
 -2 -11 7 13733.4 423.479 5
 -2 -11 7 14629.3 455.867 6
 -2 -11 7 13871.5 357.879 38
 -2 -11 7 13671.3 371.537 39
 -2 11 7 14319.4 386 40
 -2 -11 7 13494.4 341.284 42
 2 -11 -7 13466.3 346.864 26
 2 -11 -7 13386.1 350.392 28
 -2 -11 7 13756.3 355.63 34
 -2 -11 7 13694 346.149 29
 -2 -11 7 13376.4 334.628 27
 2 -11 -7 13304 349.99 31
 -2 -11 7 14601.8 347.772 30
 2 -11 -6 23462.4 452.344 21
 2 -11 -6 24058.9 423.813 22
 -2 -11 6 22743.4 432.152 24
 -2 -11 6 22778.6 458.333 25
 -2 11 6 22791.1 421.062 15
 -2 -11 6 24160.9 580.293 12
 2 -11 -6 24080.4 586.551 8
 -2 11 6 24041.8 591.527 11
 -2 -11 6 23383.1 446.23 13
 -2 -11 6 23153.6 529.383 5
 -2 -11 6 24990.8 575.541 6
 -2 -11 6 23915.1 486.34 37
 -2 -11 6 22649.3 438.595 38
 -2 -11 6 20940.8 426.606 42
 -2 -11 6 23388.2 473.313 39
 -2 -11 6 23568.8 437.967 30
 -2 -11 6 23336.6 447.772 27
 -2 -11 6 22859 450.444 34
 2 -11 -6 24068.1 454.337 28
 2 -11 -6 23635.8 451.022 31
 2 -11 -6 23638.3 447.027 26
 2 -11 -5 16451.9 349.85 22
 -2 -11 5 14166.6 337.665 22
 2 -11 -5 16030.2 368.156 21
 -2 -11 5 15209.1 350.453 24
 -2 -11 5 15792.3 367.664 25
 2 -11 -5 15383.1 447.067 8
 -2 -11 5 16420.3 455.59 12
 -2 11 5 15558.9 456.559 11
 -2 -11 5 15642.7 352.307 13
 -2 -11 5 16509.3 453.986 6
 -2 -11 5 15470.7 411.097 5
 -2 -11 5 14722.6 338.636 38
 2 -11 -5 15592.9 349.111 41
 -2 -11 5 14340.1 347.886 42
 -2 -11 5 15405.9 371.52 39
 -2 -11 5 15638.9 380.325 37
 2 -11 -5 15413.9 352.68 26
 2 -11 -5 14243.6 335.974 31
 -2 -11 5 15340.2 357.36 27
 -2 -11 5 15869.2 357.639 30
 2 -11 -5 14629.7 340.015 28
 -2 -11 5 14949.9 351.799 34
 2 -11 -4 9007.39 318.084 8
 -2 -11 4 8615.78 312.219 12
 -2 11 4 8885.29 328.955 11
 -2 -11 4 7852.8 309.889 10
 -2 -11 3 49525.4 706.664 12
 -2 11 3 49318.4 718.438 11
 -2 -11 3 48118 770.533 10
 2 -11 -2 29786.2 557.433 5
 2 -11 -2 30871.7 564.423 7
 2 -11 -1 29444.2 559.277 5
 -2 -11 1 28185.7 587.976 10
 2 -11 -1 30021.8 545.753 7
 2 -11 0 6579.58 269.837 5
 2 11 0 6459.07 258.06 11
 -2 -11 0 6671.67 286.934 10
 2 -11 0 6469.87 250.79 7
 2 11 1 16119.2 431.11 11
 -2 -11 -1 16602.5 451.61 10
 2 -11 1 15824.4 395.475 7
 2 -11 1 15699.9 429.667 5
 2 11 2 164.706 55.8307 11
 -2 -11 -2 194.86 56.21 10
 -2 -11 -3 10102.1 309.285 21
 2 -11 3 11269.8 280.645 24
 2 -11 3 11173.2 278.241 25
 2 11 3 10830.2 392.063 11
 -2 -11 -3 11227.6 361.194 10
 2 -11 3 11271.2 392.427 5
 2 -11 3 10941.7 339.727 6
 2 -11 3 10372.9 267.641 44
 2 -11 3 10890.3 318.817 37
 2 -11 3 11076.8 300.031 42
 -2 -11 -3 10725.8 299.679 26
 2 -11 3 10019.3 298.054 33
 2 -11 3 10905.8 272.461 27
 2 -11 3 10649.8 314.049 35
 2 -11 3 10842.7 317.154 36
 2 -11 4 605.252 71.688 24
 2 -11 4 752.095 82.9831 25
 2 -11 4 501.279 68.2021 23
 -2 -11 -4 733.337 89.8541 21
 -2 -11 -4 693.128 83.9315 24
 -2 -11 -4 709.545 103.228 8
 2 -11 4 531.099 93.7275 5
 2 11 4 650.319 105.672 11
 2 -11 4 619.028 88.3926 6
 2 -11 4 502.692 61.6458 43
 2 -11 4 555.434 81.511 37
 2 -11 4 634.662 79.2945 42
 2 -11 4 540.256 64.7178 44
 2 -11 4 657.204 79.9446 39
 2 -11 4 610.022 70.7921 27
 2 -11 4 572.133 81.8318 33
 2 -11 4 609.905 84.9456 35
 -2 -11 -4 622.02 79.5497 26
 2 -11 4 574.701 80.0989 36
 -2 -11 -5 28903.1 509.631 24
 -2 -11 -5 27609.6 535.166 21
 2 -11 5 29911.6 471.891 25
 -2 -11 -5 27133 654.086 8
 2 11 5 28882.3 684.037 11
 2 -11 5 29569.2 667.364 5
 2 -11 5 29136.6 563.651 37
 2 -11 5 28083.8 474.262 39
 2 -11 5 30555.7 512.85 42
 2 -11 5 27697.9 540.273 33
 2 -11 5 28944.1 439.749 27
 -2 -11 -5 29062.8 501.288 26
 2 -11 5 28779.8 534.702 29
 2 -11 5 28695.9 549.203 35
 2 -11 5 29925.9 539.338 36
 2 -11 6 7673.24 247.638 25
 -2 -11 -6 7581.94 284.235 21
 2 -11 6 6548.98 250.673 20
 2 11 6 7092.46 253.838 15
 2 -11 6 6567.59 248.911 38
 2 -11 6 7147.7 282.667 37
 2 -11 6 6981.48 250.102 42
 2 -11 6 6905.6 269.726 29
 2 -11 6 6921.77 277.724 33
 -2 -11 -6 7387.31 251.266 26
 2 -11 6 6716.56 256.012 36
 2 -11 6 6523.87 267.032 35
 2 -11 7 10586.7 314.583 20
 -2 -11 -7 11173.4 337.99 21
 2 11 7 10997.6 315.442 15
 2 -11 7 11636.6 351.974 37
 2 -11 7 11466.6 325.491 36
 2 -11 7 10472.8 313.624 38
 2 11 7 10891.9 316.438 40
 2 -11 7 11584.9 315.642 42
 2 -11 7 11041.1 340.306 35
 2 -11 7 10837.7 337.107 29
 -2 -11 -7 11100.7 294.033 26
 2 -11 7 11424 351.45 33
 -2 -11 -8 7694.45 262.416 21
 2 -11 8 8000.99 261.48 20
 2 11 8 7878.43 256.018 15
 2 -11 8 8422.87 280.871 37
 2 -11 8 8887.74 267.364 36
 2 11 8 7816.93 250.307 40
 2 -11 8 8854.7 263.448 42
 2 -11 8 8049.11 268.047 38
 2 -11 8 8631.05 291.053 33
 2 -11 8 8427.09 280.727 35
 2 -11 8 8124.44 278.685 29
 -2 -11 -9 6612.81 218.546 21
 2 -11 9 6571.15 215.477 20
 2 11 9 6661.23 215.942 15
 2 -11 9 7232.54 228.835 37
 2 -11 9 6669.47 223.645 38
 2 -11 9 6726.23 209.879 36
 2 11 9 6163.46 194.915 40
 2 -11 9 7301.65 242.043 33
 2 -11 9 6735.55 227.318 35
 2 -11 9 6874 234.383 29
 -2 -11 -10 30.928 22.8237 21
 2 -11 10 42.1516 25.6533 20
 2 11 10 55.7797 27.572 15
 2 -11 10 36.3281 25.2579 38
 2 -11 10 26.0764 26.0688 29
 -2 -11 -10 60.8957 28.4634 28
 -2 -11 -10 18.7875 25.9316 31
 2 -11 10 29.8077 26.6894 35
 2 -11 10 63.317 30.9848 33
 -2 12 11 17.2295 23.0045 15
 -2 -12 11 46.6816 29.8014 39
 -2 12 11 57.7404 30.9946 40
 2 -12 -11 50.7511 27.8215 28
 2 -12 -11 67.1469 29.336 31
 -2 -12 10 185.044 40.2333 25
 -2 -12 10 157.352 43.1715 13
 -2 12 10 228.851 45.7952 15
 -2 12 10 224.834 54.1577 40
 2 -12 -10 186.796 38.7587 41
 -2 -12 10 174.892 47.364 39
 2 -12 -10 210.586 46.8349 28
 2 -12 -10 172.395 44.5074 31
 -2 -12 10 216.515 43.9966 34
 2 -12 -9 2175.62 124.678 21
 -2 -12 9 2233.39 130.345 25
 -2 12 9 2069.78 126.405 15
 -2 -12 9 2332.3 141.616 13
 -2 -12 9 2200.87 145.5 39
 2 -12 -9 1998.04 121.293 41
 -2 12 9 2408.23 153.932 40
 -2 -12 9 2515.07 149.309 38
 -2 -12 9 2261.26 129.556 42
 -2 -12 9 2463.88 139.164 35
 -2 -12 9 2419.85 142.607 29
 2 -12 -9 2123.95 135.252 28
 -2 -12 9 2449.17 136.139 30
 2 -12 -9 2190.21 137.581 31
 -2 -12 9 2220.82 120.452 27
 -2 -12 9 2249.92 135.162 34
 2 -12 -8 2672.43 148.582 21
 -2 -12 8 2746.32 154.827 25
 -2 12 8 2719.09 150.407 15
 -2 -12 8 2799.77 159.083 13
 2 -12 -8 2614.14 144.938 41
 -2 -12 8 2780.12 160.753 38
 -2 12 8 2835.22 173.767 40
 -2 -12 8 2686.1 165.932 39
 -2 -12 8 2656.98 149.279 42
 -2 -12 8 2592.96 150.453 29
 -2 -12 8 2590.39 145.887 30
 -2 -12 8 2669.71 146.372 27
 2 -12 -8 2587.16 153.748 28
 -2 -12 8 2461.19 143.074 35
 -2 -12 8 2580.53 153.373 34
 2 -12 -8 2657.69 156.641 31
 -2 -12 7 24630.2 449.858 24
 -2 -12 7 23694.5 458.62 25
 2 -12 -7 23802 460.73 21
 -2 12 7 23103.7 433.266 15
 -2 -12 7 24853.1 471.534 13
 -2 -12 7 24032.9 466.959 38
 2 -12 -7 24339.8 449.112 41
 -2 12 7 26155.6 517.791 40
 -2 -12 7 23182.2 448.482 42
 -2 -12 7 24892.9 500.878 39
 2 -12 -7 23879.8 464.268 31
 -2 -12 7 26205.5 467.992 30
 -2 -12 7 23698.6 442.796 29
 -2 -12 7 24075.7 461.907 34
 -2 -12 7 24010.9 445.75 27
 2 -12 -7 23706.3 461.992 28
 -2 -12 6 5993.15 236.757 25
 2 -12 -6 6523.41 227.023 22
 2 -12 -6 6651.22 247.218 21
 -2 -12 6 5939.7 227.027 24
 -2 -12 6 6217.19 235.062 13
 -2 -12 6 6410.09 304.839 12
 -2 12 6 6300.05 310.852 11
 2 -12 -6 6508.04 306.232 8
 -2 12 6 6358.97 222.758 15
 -2 -12 6 5993.72 230.664 38
 -2 -12 6 6353.5 251.989 39
 -2 -12 6 5384.66 221.021 42
 2 -12 -6 6556.75 239.022 31
 2 -12 -6 6147.75 235.086 26
 2 -12 -6 6378.47 235.846 28
 -2 -12 6 6017.12 227.893 30
 -2 -12 6 6356.37 237.397 34
 -2 -12 6 5994.85 231.609 27
 2 -12 -5 13381.2 324.996 22
 -2 -12 5 12972.3 330.862 22
 -2 -12 5 14043.3 358.293 25
 2 -12 -5 13187.8 341.851 21
 -2 -12 5 13690.1 346.785 24
 2 -12 -5 12901.5 414.584 8
 -2 -12 5 14712.2 442.605 12
 -2 12 5 13303.2 433.384 11
 -2 -12 5 13725.1 342.564 13
 -2 -12 5 13573.1 357.994 39
 -2 -12 5 13573.2 351.439 42
 -2 -12 5 14566.4 353.73 30
 2 -12 -5 13516.4 338.228 26
 -2 -12 5 13254.4 338.648 34
 -2 -12 5 13520.2 340.501 27
 -2 -12 4 25040.9 467.18 24
 -2 -12 4 26737.6 482.03 25
 2 -12 -4 26698.7 481.981 21
 -2 -12 4 25152.6 461.3 22
 2 -12 -4 26662.2 455.998 22
 -2 -12 4 28393.3 585.945 12
 -2 12 4 27154.5 585.543 11
 -2 -12 4 26092.7 588.749 10
 -2 -12 4 22834.4 429.749 43
 -2 -12 4 26294.1 484.152 39
 -2 -12 4 23480.1 456.749 42
 -2 -12 4 26410.2 473.937 30
 -2 -12 4 26857 471.016 27
 2 -12 -4 26406.1 458.063 26
 -2 -12 4 24918.3 455.93 34
 2 -12 -3 609.365 74.0499 22
 -2 -12 3 742.523 85.7058 24
 -2 -12 3 722.767 83.4258 22
 -2 -12 3 612.313 74.7425 25
 2 -12 -3 561.437 73.3968 21
 -2 -12 3 761.671 93.4137 12
 -2 12 3 584.855 86.2228 11
 2 -12 -3 521.626 85.1805 7
 -2 -12 3 771.791 106.981 10
 -2 -12 3 738.976 84.477 39
 -2 -12 3 801.457 88.4744 42
 2 -12 -3 807.785 78.8351 43
 -2 -12 3 679.639 78.193 27
 -2 -12 3 748.783 84.4676 30
 2 -12 -3 609.81 70.7642 26
 2 -12 -2 61254.2 831.245 5
 -2 -12 2 58170.9 887.185 10
 2 -12 -2 61953.2 848.636 7
 2 -12 -2 60064.8 699.367 21
 -2 -12 2 59507.3 728.709 24
 2 -12 -1 5190.69 249.021 5
 -2 -12 1 4971.93 261.006 10
 2 -12 -1 5576 248.472 7
 2 -12 0 421.475 77.6273 5
 -2 -12 0 623.34 96.1597 10
 -2 -12 -1 136249 1136 24
 -2 -12 -1 134573 1034.17 22
 2 -12 1 124728 913.771 17
 2 -12 1 131019 991.274 21
 2 12 1 132148 1289.22 11
 -2 -12 -1 135326 1344.2 10
 2 -12 1 129876 1300.22 5
 2 -12 1 129391 966.794 43
 2 -12 1 126352 965.258 44
 2 -12 1 132293 1047.88 42
 2 -12 1 132349 956.209 27
 -2 -12 -1 134301 1094.01 30
 -2 -12 -1 130116 1034.68 26
 2 -12 2 23736.5 401.091 17
 -2 -12 -2 22824.6 420.027 18
 -2 -12 -2 24664.2 484.55 24
 -2 -12 -2 24447 434.617 22
 2 -12 2 25933.7 428.224 24
 -2 -12 -2 22946.9 464.449 21
 2 -12 2 25146.7 413.409 25
 2 12 2 23073.8 564.57 11
 -2 -12 -2 24538.3 566.876 10
 2 -12 2 25948.3 598.222 5
 2 -12 2 25522.8 466.183 42
 2 -12 2 24681.4 426.818 44
 2 -12 2 21830 442.48 37
 2 -12 2 24983.9 428.766 43
 2 -12 2 24671.7 418.105 27
 -2 -12 -2 23773.4 469.765 30
 2 -12 2 23140.9 456.871 35
 2 -12 2 24732.1 485.506 36
 2 -12 2 21270.7 421.867 33
 -2 -12 -2 23561.2 452.69 26
 2 -12 3 1180.4 98.273 24
 2 -12 3 1538.62 110.829 25
 -2 -12 -3 856.975 83.4172 22
 -2 -12 -3 858.713 93.9376 24
 2 -12 3 955.989 92.0062 23
 -2 -12 -3 742.868 90.6884 21
 2 12 3 638.917 102.265 11
 -2 -12 -3 869.648 109.276 10
 2 -12 3 1145.66 133.905 5
 2 -12 3 1151.49 104.831 42
 2 -12 3 1002.52 88.0303 43
 2 -12 3 1041.5 91.574 44
 2 -12 3 1097.64 107.91 37
 -2 -12 -3 783.807 87.268 26
 2 -12 3 898.287 95.6692 33
 2 -12 3 942.223 88.938 27
 2 -12 3 1009.41 105.369 36
 2 -12 3 957.144 99.8496 35
 -2 -12 -4 455.972 70.4391 26
 2 -12 4 401.112 63.1653 23
 2 -12 4 646.983 87.1892 25
 -2 -12 -4 428.599 74.3208 21
 -2 -12 -4 476.042 72.9769 24
 2 -12 4 520.862 93.3092 5
 2 12 4 373.776 87.4345 11
 2 -12 4 409.824 58.837 43
 2 -12 4 416.019 60.3651 44
 2 -12 4 412.47 73.93 37
 2 -12 4 384.054 64.6187 42
 2 -12 4 445.298 73.8934 33
 2 -12 4 366.941 67.157 35
 2 -12 4 321.112 65.818 36
 2 -12 4 555.973 73.2969 27
 2 -12 5 7903.76 250.356 25
 -2 -12 -5 6163.49 257.567 21
 2 -12 5 7352.03 256.448 42
 2 -12 5 6655.37 271.44 37
 -2 -12 -5 6674.77 245.928 26
 2 -12 5 6672.09 266.161 35
 2 -12 5 7292.64 225.65 27
 2 -12 5 7224.41 267.793 36
 2 -12 5 6574.64 253.175 29
 2 -12 5 7053.37 273.934 33
 -2 -12 -6 4322.55 213.548 21
 2 12 6 4428.49 191.154 15
 2 -12 6 4197.9 216.24 37
 2 -12 6 4187.97 192.725 42
 2 -12 6 3871.16 196.621 29
 2 -12 6 4032.21 195.94 36
 2 -12 6 3928.2 206.885 33
 2 -12 6 4015.15 206.361 35
 -2 -12 -6 4371.94 194.435 26
 2 -12 7 6970.57 241.666 20
 -2 -12 -7 7497.4 269.828 21
 2 12 7 7413.47 242.039 15
 2 -12 7 6611.46 234.936 38
 2 -12 7 7109.54 241.723 42
 2 -12 7 6740.3 240.388 36
 2 -12 7 7223.42 272.666 37
 2 12 7 7183.65 251.286 40
 2 -12 7 7000.04 257.736 29
 -2 -12 -7 7381.58 236.582 26
 2 -12 7 7422.1 275.871 33
 2 -12 7 6894.5 259.658 35
 -2 -12 -8 14165.7 336.853 21
 2 -12 8 13960.3 317.04 20
 2 12 8 13925.5 313.531 15
 2 -12 8 13692.5 316.791 38
 2 12 8 13868.6 317.126 40
 2 -12 8 14653.6 325.109 36
 2 -12 8 15358.5 328.887 42
 2 -12 8 15491.3 366.006 37
 2 -12 8 15283.4 368.485 33
 -2 -12 -8 14298.5 290.549 26
 2 -12 8 14455.6 347.122 29
 2 -12 8 14661.4 351.639 35
 2 -12 9 3997.89 150.444 20
 -2 -12 -9 4443.31 167.139 21
 2 12 9 4530.23 160.344 15
 2 -12 9 4172.68 159.265 38
 2 -12 9 4192.34 152.445 36
 2 -12 9 4571.67 172.277 37
 2 12 9 3863.85 143.686 40
 2 -12 9 4225.72 168.931 29
 -2 -12 -9 4124.06 162.984 31
 2 -12 9 4661.19 181.753 33
 2 -12 9 4201.89 167.237 35
 -2 -12 -9 4089.02 162.123 28
 2 -12 10 6588.66 171.495 29
 -2 -12 -10 6700.53 169.813 31
 -2 -12 -10 6537.41 167.626 28
 2 -12 10 6680.9 172.117 35
 -2 13 11 372.315 45.6773 40
 2 -13 -11 408.113 43.5081 31
 2 -13 -11 392.136 42.8322 28
 -2 -13 10 1986.95 102.15 25
 -2 13 10 2059.44 105.21 15
 -2 13 10 1862.49 115.229 40
 -2 -13 10 1954.5 116.019 39
 2 -13 -10 1987.88 109.769 31
 2 -13 -10 1976.84 109.112 28
 -2 13 9 17521 332.997 15
 2 -13 -9 17147.9 326.405 21
 -2 -13 9 17458.1 336.329 25
 -2 -13 9 18287.7 385.697 39
 -2 -13 9 16793.5 324.703 42
 -2 13 9 17243.1 380.576 40
 -2 -13 9 18294.8 343.608 30
 -2 -13 9 17573.4 342.32 34
 2 -13 -9 17174.4 351.697 28
 2 -13 -9 17065.7 351.289 31
 -2 -13 9 17031.3 310.026 27
 -2 13 8 21355.7 389.273 15
 2 -13 -8 21404 407.316 21
 -2 -13 8 22191.5 416.291 25
 -2 13 8 22278.2 456.58 40
 -2 -13 8 21070.9 396.433 42
 -2 -13 8 22422.9 456.312 39
 -2 -13 8 22086.9 398.219 27
 2 -13 -8 21381.6 417.615 28
 -2 -13 8 21396.1 408.323 34
 -2 -13 8 23435.4 415.951 30
 2 -13 -8 21605.9 420.876 31
 -2 13 7 14823.9 330.004 15
 -2 -13 7 15818.9 374.286 25
 -2 -13 7 15616.2 357.086 24
 2 -13 -7 14820.4 358.245 21
 -2 13 7 15817 395.353 40
 -2 -13 7 16074.9 398.223 39
 -2 -13 7 14895.5 355.638 42
 -2 -13 7 16048.5 359.775 30
 -2 -13 7 14651.9 353.076 34
 2 -13 -7 14968.2 357.583 28
 -2 -13 7 14962.7 353.641 27
 2 -13 -7 14787.4 356.647 31
 2 -13 -6 14478.6 337.509 22
 2 -13 -6 14615.3 366.09 21
 -2 -13 6 13992.8 353.361 25
 -2 -13 6 13581.8 342.48 24
 -2 -13 6 12693.1 339.181 42
 -2 13 6 14884.2 385.11 40
 -2 -13 6 14422.4 379.775 39
 2 -13 -6 13664.1 337.926 28
 -2 -13 6 13984.8 348.988 34
 2 -13 -6 13976 342.072 31
 -2 -13 6 13705.3 346.185 27
 -2 -13 6 14348.1 350.204 30
 2 -13 -6 13544.1 347.477 26
 2 -13 -5 46506.7 613.721 22
 -2 -13 5 43105 605.79 22
 2 -13 -5 46313 657.012 21
 -2 -13 5 46478.8 649.753 25
 -2 -13 5 46131.2 648.286 24
 -2 -13 5 46800 673.741 39
 -2 -13 5 43448.5 632.092 42
 2 -13 -5 45119.6 623.69 26
 -2 -13 5 47117 637.173 30
 -2 -13 5 45362.4 629.011 27
 2 -13 -4 17519.6 376.74 22
 -2 -13 4 17733 389.55 25
 2 -13 -4 18265.7 408.502 21
 -2 -13 4 16772.4 384.855 22
 -2 -13 4 17227.8 400.819 24
 -2 13 4 17253.9 475.351 11
 -2 -13 4 17620.3 477.191 12
 -2 -13 4 16901.3 490.165 10
 2 -13 -4 17433.5 487.857 7
 -2 -13 4 15976.7 388.824 42
 -2 -13 4 18119.5 413.567 39
 -2 -13 4 15935.6 369.096 43
 -2 -13 4 17425.4 386.057 27
 2 -13 -4 17750.4 381.239 26
 -2 -13 4 17873.7 402.249 30
 2 -13 -3 5259.73 206.827 22
 -2 -13 3 5603.09 231.723 24
 -2 -13 3 5076.97 214.337 22
 2 -13 -3 5449.14 223.204 21
 -2 -13 3 5227.43 205.888 25
 -2 -13 3 5196.33 274.791 10
 2 -13 -3 5507.16 269.877 7
 2 -13 -3 5287.09 196.933 43
 -2 -13 3 5105.22 214.637 43
 -2 -13 3 4988.94 218.228 42
 -2 -13 3 5383.67 210.113 27
 2 -13 -3 5382.86 204.894 26
 -2 -13 3 5442.35 224.716 30
 2 -13 -2 13322.8 325.907 22
 -2 -13 2 13435.2 357.992 24
 2 -13 -2 13595.1 345.72 21
 -2 -13 2 13043.6 340.961 22
 -2 -13 2 13003.7 436.633 10
 2 -13 -2 14028.1 328.92 43
 -2 -13 2 12215.4 342.765 42
 -2 -13 2 13633.7 353.968 30
 -2 -13 2 13513.8 323.691 27
 -2 -13 1 2941.82 170.715 24
 2 -13 -1 2811.38 149.807 22
 2 -13 -1 2886.41 157.03 21
 -2 -13 1 2744.01 157.442 22
 2 -13 -1 2732.51 188.228 5
 -2 -13 1 2920.34 212.316 10
 2 -13 -1 2781.27 159.188 42
 2 -13 -1 2549.65 144.434 44
 2 -13 -1 2958.38 153.924 43
 -2 -13 1 2854.12 167.202 42
 -2 -13 1 2477.34 144.66 26
 -2 -13 1 2919.91 147.826 27
 -2 -13 1 3011.79 168.111 30
 2 -13 0 2239.2 132.767 22
 -2 -13 0 2131.81 138.125 22
 -2 -13 0 2060.44 145.159 24
 2 -13 0 2323.32 139.745 21
 2 -13 0 2069.73 168.283 5
 -2 -13 0 2094.08 177.725 10
 2 -13 0 2131.24 141.875 42
 2 -13 0 2214.21 133.388 43
 2 -13 0 2152.14 133.086 44
 -2 -13 0 1725.55 119.879 45
 -2 -13 0 2148.24 144.599 30
 2 -13 0 2683.9 145.955 27
 -2 -13 0 1902 129.443 26
 2 -13 1 105.013 36.1569 24
 -2 -13 -1 81.0452 36.2723 22
 -2 -13 -1 105.625 43.1311 26
 -2 -13 -1 249.014 58.7836 24
 2 -13 1 79.1339 33.6956 17
 -2 -13 -1 154.459 47.1443 21
 2 -13 1 106.948 39.0003 22
 2 -13 1 507.97 77.5054 25
 -2 -13 -1 108.619 39.6012 18
 2 -13 1 81.3852 40.8526 21
 2 -13 1 399.768 83.2792 5
 2 13 1 44.6601 39.7901 11
 -2 -13 -1 226.563 67.0775 10
 2 -13 1 139.862 48.4492 42
 -2 -13 -1 53.3254 41.9291 45
 2 -13 1 64.0392 37.0293 44
 2 -13 1 70.8497 36.1243 43
 -2 -13 -1 144.265 49.4137 30
 2 -13 1 82.1228 41.2279 36
 2 -13 1 442.944 80.1847 27
 -2 -13 -2 52316.9 707.509 21
 -2 -13 -2 53682.9 664.947 22
 2 -13 2 49454.4 590.252 17
 2 -13 2 54536.3 622.242 25
 -2 -13 -2 55754 743.678 24
 2 -13 2 54757.1 637.344 24
 2 13 2 51340.8 857.058 11
 2 -13 2 52366.3 879.12 5
 -2 -13 -2 54361 869.598 10
 2 -13 2 48275.5 665.728 37
 2 -13 2 51795.6 640.386 44
 2 -13 2 51587.7 680.213 42
 2 -13 2 51097.8 622.715 43
 2 -13 2 49646.8 715.008 36
 2 -13 2 52388.3 622.88 27
 2 -13 2 46032.9 632.5 33
 -2 -13 -2 52973.4 693.125 26
 -2 -13 -2 55145.9 730.181 30
 2 -13 3 1263.52 102.293 24
 -2 -13 -3 1190.61 99.8123 22
 -2 -13 -3 1270.74 117.922 21
 -2 -13 -3 1313.68 116.561 24
 2 -13 3 1120.43 100.28 23
 2 13 3 1368.9 149.076 11
 2 -13 3 1245.4 139.225 5
 2 -13 3 1178.87 96.4999 43
 2 -13 3 1033.89 106.216 37
 2 -13 3 1096.88 94.1712 44
 2 -13 3 1221.82 110.161 42
 2 -13 3 1179.13 115.535 36
 2 -13 3 1551.98 117.426 27
 2 -13 3 1162.21 110.05 35
 -2 -13 -3 1238.9 111.01 26
 -2 -13 -3 1176.61 112.443 30
 2 -13 3 1098.48 107.897 33
 -2 -13 -4 1567.63 131.054 21
 2 -13 4 1679.49 131.714 25
 -2 -13 -4 1124.9 107.317 24
 2 -13 4 877.697 102.102 37
 2 -13 4 874.394 82.6253 44
 2 -13 4 885.135 94.6045 42
 2 -13 4 906.528 81.4615 43
 2 -13 4 828.42 97.1394 33
 2 -13 4 1484.15 115.646 27
 -2 -13 -4 1068.29 106.563 30
 2 -13 4 858.235 98.1475 35
 -2 -13 -4 942.854 99.2235 26
 2 -13 4 798.445 96.5033 36
 -2 -13 -5 40307.5 642.034 21
 2 -13 5 43101.1 571.301 25
 2 -13 5 41572.2 604.276 42
 2 -13 5 40690.9 658.979 37
 2 -13 5 40895.2 533.427 27
 2 -13 5 39801.1 618.743 36
 -2 -13 -5 40761.8 605.024 26
 2 -13 5 38953.6 628.354 35
 2 -13 5 39757.4 636.629 33
 -2 -13 -6 86.9803 40.7557 26
 -2 -13 -6 122.931 49.2379 21
 2 -13 6 234.517 63.8428 37
 2 -13 6 123.191 45.0259 42
 2 -13 6 123.035 47.8678 36
 2 -13 6 123.242 46.3864 29
 2 -13 6 100.949 50.5907 33
 2 -13 6 88.5084 47.462 35
 -2 -13 -7 2138.36 140.333 21
 2 -13 7 2171.83 148.021 37
 2 -13 7 2036.61 128.591 36
 2 13 7 2238.14 137.723 40
 2 -13 7 2061.58 127.945 42
 2 -13 7 2107.16 143.954 33
 -2 -13 -7 2187.44 125.967 26
 2 -13 7 1999.58 130.113 29
 2 -13 7 2067.92 137.972 35
 -2 -13 -8 17422.5 347.175 21
 2 13 8 17080.1 308.446 15
 2 13 8 16428.9 322.534 40
 2 -13 8 18215.6 334.554 42
 2 -13 8 17286.2 327.128 36
 2 -13 8 18992.9 379.844 37
 2 -13 8 18714.8 381.809 33
 2 -13 8 17040.5 350.637 35
 2 -13 8 17176.9 343.432 29
 -2 -13 -9 1911.71 98.397 21
 2 13 9 1817.08 86.1493 15
 2 -13 9 1972.28 94.5586 36
 2 13 9 1689.99 86.5126 40
 2 -13 9 1980.66 102.623 29
 -2 -13 -9 1872.82 99.4085 31
 -2 -13 -9 1875.43 99.5033 28
 -2 -13 -9 1797.83 88.9617 30
 2 -13 9 2023.2 105.993 35
 -2 14 10 602.152 49.3962 15
 -2 14 10 516.473 56.5692 40
 2 -14 -10 600.637 54.8121 28
 2 -14 -10 553.728 53.1131 31
 -2 -14 9 3294.15 137.967 25
 2 -14 -9 2785.08 121.747 21
 -2 14 9 2915.07 121.096 15
 -2 14 9 2932.74 146.182 40
 -2 -14 9 3414.27 159.974 39
 -2 -14 9 3411.34 140.053 30
 2 -14 -9 2927.92 132.933 28
 2 -14 -9 2887.8 132.528 31
 -2 -14 9 2945.04 121.113 27
 -2 -14 8 23621.2 402.927 25
 2 -14 -8 23133.4 398.161 21
 -2 14 8 22161.3 376.943 14
 -2 -14 8 24220.1 450.185 39
 -2 14 8 22936.9 435.363 40
 -2 -14 8 22616.2 388.053 42
 2 -14 -8 23105.7 399.463 28
 -2 -14 8 24546 401.901 30
 -2 -14 8 23331.1 386.434 27
 2 -14 -8 23186.4 401.476 31
 -2 -14 7 9713.57 274.958 24
 2 -14 -7 9196.87 273.758 21
 -2 -14 7 9826.42 280.279 25
 -2 -14 7 10153.4 308.306 39
 -2 -14 7 8920.63 265.682 42
 -2 14 7 9555.8 295.203 40
 -2 -14 7 9630.2 272.355 27
 2 -14 -7 8967.86 259.934 31
 -2 -14 7 10140.7 277.14 30
 2 -14 -7 9173.28 262.084 28
 2 -14 -6 10158.9 281.062 22
 -2 -14 6 10313.5 296.947 24
 2 -14 -6 10612.8 307.648 21
 -2 -14 6 10278.4 294.179 25
 -2 14 6 10989.5 322.109 40
 -2 -14 6 10841.8 326.639 39
 -2 -14 6 9553.79 285.895 42
 -2 -14 6 10219.5 293.472 27
 -2 -14 6 10196.2 287.245 30
 2 -14 -5 51886.5 648.711 22
 2 -14 -5 51057.1 689.073 21
 -2 -14 5 53493.5 679.539 25
 -2 -14 5 49816.3 642.092 22
 -2 -14 5 51093.5 678.469 24
 -2 -14 5 49132.3 670.432 42
 -2 -14 5 52550 715.774 39
 2 -14 -5 49997.9 653.887 26
 -2 -14 5 53285 676.769 30
 -2 -14 5 51775.7 668.141 27
 2 -14 -4 206.651 55.0934 21
 -2 -14 4 309.044 58.7262 25
 -2 -14 4 310.622 62.4981 22
 2 -14 -4 403.416 67.2351 22
 -2 -14 4 324.619 63.6585 24
 2 -14 -4 298.49 58.4153 26
 -2 -14 4 255.014 54.743 43
 -2 -14 4 421.977 70.0934 42
 -2 -14 4 346.319 61.8684 30
 -2 -14 4 328.975 62.2662 27
 -2 -14 3 17179.3 394.732 22
 2 -14 -3 16942.4 397.04 21
 -2 -14 3 17808.9 420.74 24
 2 -14 -3 16863.2 376.361 22
 -2 -14 3 18025.5 375.623 25
 -2 -14 3 17022.1 410.151 42
 2 -14 -3 17163.1 360.892 43
 -2 -14 3 16205.5 386.043 43
 -2 -14 3 17589.1 404.146 30
 -2 -14 3 17661.3 381.726 27
 2 -14 -3 17376.1 369.095 26
 2 -14 -2 59.2703 38.2346 21
 2 -14 -2 61.6554 36.5827 22
 -2 -14 2 21.6161 35.8175 22
 -2 -14 2 75.8651 43.0226 24
 -2 -14 2 42.882 48.2178 10
 -2 -14 2 42.6105 36.476 42
 2 -14 -2 -10.8645 37.1616 44
 2 -14 -2 -6.78622 31.8756 43
 -2 -14 2 66.6904 38.0447 43
 -2 -14 2 31.997 39.4945 30
 -2 -14 2 87.5869 38.2386 27
 -2 -14 1 8406.28 295.223 24
 2 -14 -1 7420.76 246.318 22
 2 -14 -1 7161.18 252.318 21
 -2 -14 1 7688.73 266.584 22
 -2 -14 1 7912.13 354.146 10
 2 -14 -1 7447.95 247.951 43
 2 -14 -1 7083.25 244.475 44
 -2 -14 1 7034.21 261.581 43
 2 -14 -1 7279.13 264.288 42
 -2 -14 1 7776.77 282.335 42
 -2 -14 1 7651.93 239.025 27
 -2 -14 1 7360.65 247.703 26
 -2 -14 1 8022.6 280.409 30
 2 -14 0 8445.59 270.265 21
 2 -14 0 7832.27 248.403 22
 -2 -14 0 7801 281.915 24
 2 -14 0 7500.98 242.42 17
 -2 -14 0 8007.48 269.432 22
 -2 -14 0 7522.44 340.879 10
 2 -14 0 7741.12 331.597 5
 2 -14 0 7646.53 255.045 44
 2 -14 0 8121.91 279.518 42
 -2 -14 0 6992.76 261.42 43
 2 -14 0 8197.04 262.108 43
 -2 -14 0 7762.8 277.378 30
 -2 -14 0 7625.61 256.93 26
 2 -14 1 9326.69 258.319 24
 -2 -14 -1 9429.27 287.944 22
 2 -14 1 8843.66 257.937 22
 2 -14 1 8371.14 253.141 17
 -2 -14 -1 9469.81 294.65 21
 2 -14 1 8743.34 273.286 21
 -2 -14 -1 9848.8 316.986 24
 2 -14 1 8589.47 354.919 5
 2 -14 1 8949.86 273.065 44
 2 -14 1 8729.23 289.246 42
 2 -14 1 8973.24 273.731 43
 -2 -14 -1 9115.12 294.371 43
 -2 -14 -1 9245.57 289.085 26
 2 -14 1 8455.37 302.228 36
 -2 -14 -1 9987.45 316.115 30
 2 -14 1 9655.36 281.123 27
 -2 -14 -2 155434 1133.18 22
 2 -14 2 145417 1104.33 23
 -2 -14 -2 153248 1240.65 24
 2 -14 2 159522 1087.12 24
 2 -14 2 146120 1028.26 17
 -2 -14 -2 148200 1194.62 21
 2 -14 2 148136 1087.34 44
 2 -14 2 138791 1119.95 37
 2 -14 2 148823 1083.96 43
 -2 -14 -2 143825 1141.59 43
 2 -14 2 151892 1195.1 42
 -2 -14 -2 146957 1159.05 26
 2 -14 2 146183 1232.05 36
 -2 -14 -2 154941 1231.17 30
 2 -14 2 151151 1080.86 27
 -2 -14 -3 1689.82 133.423 21
 -2 -14 -3 1741.44 132.158 24
 2 -14 3 3211.32 164.944 25
 -2 -14 -3 1804.76 121.483 22
 2 -14 3 2056.43 128.185 24
 2 -14 3 2068.56 132.791 23
 2 -14 3 1785.24 134.87 37
 2 -14 3 1855.5 122.652 44
 2 -14 3 1894.59 120.741 43
 -2 -14 -3 1671.13 121.135 43
 2 -14 3 1860.32 134.406 42
 -2 -14 -3 1564.18 127.023 30
 2 -14 3 1912.14 136.361 33
 2 -14 3 2865.82 160.687 27
 2 -14 3 2048.24 149.388 36
 -2 -14 -3 1627.82 127.48 26
 2 -14 3 1854.11 135.318 35
 -2 -14 -4 8757.84 279.117 24
 -2 -14 -4 8923.85 299.925 21
 2 -14 4 8627.38 239.17 43
 2 -14 4 8524.78 294.46 37
 2 -14 4 8135.01 242.299 44
 2 -14 4 8387.08 273.841 42
 2 -14 4 8375.94 285.901 33
 -2 -14 -4 8668.69 281.851 26
 2 -14 4 8264.74 284.828 36
 -2 -14 -4 9348.45 297.089 30
 2 -14 4 8086.69 278.808 35
 -2 -14 -5 13295.4 357.597 21
 2 -14 5 12445.1 352.465 37
 2 -14 5 13096.3 332.978 42
 2 -14 5 12173.6 337.476 35
 -2 -14 -5 13762 346.263 30
 2 -14 5 12572.2 348.195 33
 -2 -14 -5 13738.7 342.211 26
 2 -14 5 12442.6 338.309 36
 -2 -14 -6 3777.97 184.748 21
 2 -14 6 4041.7 177.558 42
 2 -14 6 4132.98 199.402 37
 2 -14 6 3833.28 177.359 36
 -2 -14 -6 3910.97 175.962 30
 -2 -14 -6 4031.17 176.533 26
 2 -14 6 4067.28 195.655 33
 2 -14 6 3725.45 181.126 35
 -2 -14 -7 21104.8 395.704 21
 2 -14 7 21938.2 422.394 37
 2 14 7 20224.3 376.323 40
 2 -14 7 20464.3 369.436 36
 2 -14 7 21487.9 374.292 42
 2 -14 7 19982.4 384.569 35
 2 -14 7 20309.6 360.767 29
 -2 -14 -7 20940.7 359.25 26
 -2 -14 -7 20881.3 364.828 30
 -2 -14 -8 1021.68 79.4292 21
 2 -14 8 923.456 71.5863 36
 2 14 8 880.021 70.1857 40
 2 -14 8 926.35 73.2724 42
 2 -14 8 1106.71 88.5365 37
 -2 -14 -8 1015.97 71.4646 30
 -2 -14 -8 1014.53 76.5268 28
 2 -14 8 926.921 71.7712 29
 -2 -14 -8 933.986 73.0128 31
 2 -14 8 926.1 76.8833 35
 2 -15 -9 206.603 33.3016 21
 -2 -15 9 641.999 65.0152 25
 -2 15 9 249.79 43.6576 40
 2 -15 -9 251.884 37.3462 28
 -2 -15 9 523.851 54.7179 27
 2 -15 -9 257.335 37.3798 31
 2 -15 -8 4079.94 156.181 21
 -2 -15 8 4322.79 160.932 25
 -2 15 8 3730.57 142.074 14
 -2 15 8 4058.86 168.579 40
 -2 -15 8 3927.65 149.007 42
 -2 -15 8 4424.81 159.86 30
 2 -15 -8 3928.14 147.763 31
 2 -15 -8 3980.68 148.473 28
 -2 -15 8 4347.62 156.073 27
 -2 -15 7 848.684 82.5438 25
 2 -15 -7 618.323 72.344 21
 -2 -15 7 784.085 77.1 42
 -2 15 7 716.068 81.697 40
 -2 -15 7 801.467 80.219 27
 -2 -15 7 883.623 80.5743 30
 -2 -15 6 2657.44 142.892 25
 -2 -15 6 2911.96 153.357 24
 2 -15 -6 2628.56 148.759 21
 -2 15 6 2759.98 155.873 40
 -2 -15 6 2690.18 148.805 42
 -2 -15 6 2647.99 145.267 27
 -2 -15 6 2678.25 144.352 30
 -2 -15 5 4751.38 195.644 25
 2 -15 -5 4665.55 204.782 21
 -2 -15 5 4380.59 184.729 22
 -2 -15 5 4893.03 209.131 24
 2 -15 -5 4564.95 190.046 22
 -2 -15 5 4199.13 192.588 42
 -2 -15 5 4363.43 177.685 43
 2 -15 -5 4162.76 170.569 44
 -2 15 5 4873.12 206.526 40
 -2 -15 5 4819.24 198.898 27
 -2 -15 5 5095.73 204.593 30
 -2 -15 4 2324.11 149.91 24
 -2 -15 4 2378.58 139.202 25
 2 -15 -4 2396.46 143.912 22
 -2 -15 4 2367.46 145.158 22
 2 -15 -4 2677.8 159.807 21
 2 -15 -4 2349.61 136.431 44
 -2 -15 4 2240.99 148.092 42
 -2 -15 4 2226.43 138.958 43
 -2 -15 4 2569.95 153.292 30
 -2 -15 4 2472.76 145.425 27
 2 -15 -4 2461.8 142.277 26
 -2 -15 3 1649.53 130.187 24
 2 -15 -3 1301.81 113.81 21
 -2 -15 3 1259.57 110.776 22
 2 -15 -3 1240.06 106.21 22
 2 -15 -3 1176.1 100.871 44
 -2 -15 3 1092.6 102.321 43
 -2 -15 3 1218.29 113.146 42
 2 -15 -3 1372.04 102.787 43
 -2 -15 3 1188.37 102.133 27
 2 -15 -3 1297.72 101.832 26
 -2 -15 3 1296.57 113.815 30
 2 -15 -2 57.788 36.2547 22
 -2 -15 2 179.989 52.6199 22
 2 -15 -2 62.9556 40.0247 21
 -2 -15 2 33.5351 35.6422 24
 -2 -15 2 34.6296 36.0819 42
 2 -15 -2 34.1985 34.1609 43
 2 -15 -2 57.7964 38.9485 44
 -2 -15 2 51.0023 35.8707 43
 -2 -15 2 161.989 47.2459 30
 -2 -15 2 28.9927 41.3928 27
 2 -15 -1 389.163 64.2251 22
 2 -15 -1 551.29 76.051 21
 -2 -15 1 579.468 83.0884 24
 -2 -15 1 493.518 75.7306 22
 2 -15 -1 481.718 69.0033 17
 2 -15 -1 435.023 72.9499 42
 2 -15 -1 449.122 68.3315 44
 -2 -15 1 544.058 79.1215 43
 2 -15 -1 435.978 65.8691 43
 -2 -15 1 582.224 84.3721 42
 -2 -15 1 570.955 78.7087 30
 -2 -15 1 541.266 69.0339 27
 2 -15 0 10052.5 299.184 21
 2 -15 0 9384.85 272.988 17
 2 -15 0 9291.56 271.12 22
 -2 -15 0 10251.8 325.658 24
 -2 -15 0 10063.6 301.123 22
 2 -15 0 9582.86 288.024 44
 2 -15 0 9898.81 283.704 43
 -2 -15 0 9799.09 306.79 43
 2 -15 0 9951.42 313.026 42
 -2 -15 0 9338.5 312.748 42
 -2 -15 0 10327.8 317.156 30
 -2 -15 0 9735.85 287.347 26
 2 -15 0 9757.49 327.958 36
 2 -15 1 16002.9 343.033 22
 -2 -15 -1 16461.8 385.333 21
 2 -15 1 16361.8 352.364 17
 -2 -15 -1 16825.9 381.944 22
 -2 -15 -1 17351.1 413.129 24
 2 -15 1 15930.7 365.912 44
 -2 -15 -1 16075.2 384.969 43
 2 -15 1 16211.6 396.767 42
 2 -15 1 16263.7 362.075 43
 -2 -15 -1 17275.1 409.676 30
 -2 -15 -1 16600.2 384.254 26
 2 -15 1 16003.1 414.437 36
 2 -15 2 13555.5 313.205 24
 2 -15 2 12192.9 318.559 23
 -2 -15 -2 13677.1 365.656 24
 -2 -15 -2 12903.5 349.184 21
 2 -15 2 12725.2 300.938 17
 -2 -15 -2 13398.3 332.681 22
 2 -15 2 12257.6 305.341 43
 -2 -15 -2 12760.6 334.936 43
 2 -15 2 12242.9 314.931 44
 2 -15 2 12790.7 345.04 42
 2 -15 2 12512.6 360.2 36
 -2 -15 -2 13201.5 356.633 30
 -2 -15 -2 12664.7 339.114 26
 2 -15 3 815.589 84.7002 23
 -2 -15 -3 530.16 78.7725 21
 -2 -15 -3 593.425 78.2588 24
 -2 -15 -3 602.729 72.7932 22
 2 -15 3 638.669 82.5547 37
 2 -15 3 943.064 97.9638 42
 -2 -15 -3 649.901 76.2695 43
 2 -15 3 852.932 85.5463 44
 2 -15 3 744.356 77.7853 43
 -2 -15 -3 508.357 74.8162 30
 -2 -15 -3 587.334 81.0891 26
 2 -15 3 759.842 93.2592 36
 -2 -15 -4 17941.1 406.192 21
 2 -15 4 17692.3 340.848 44
 2 -15 4 17158.5 326.49 43
 2 -15 4 18683.7 398.509 42
 2 -15 4 17166.6 397.603 37
 2 -15 4 17290.7 398.032 36
 -2 -15 -4 18190 393.497 26
 2 -15 4 17197.1 382.324 35
 -2 -15 -4 18109.8 393.613 30
 -2 -15 -5 2988.4 162.729 21
 2 -15 5 3317.53 162.468 42
 2 -15 5 3167.14 170.384 37
 -2 -15 -5 3373.93 164.357 26
 2 -15 5 3350.29 166.819 36
 -2 -15 -5 3093.25 156.057 30
 2 -15 5 3290.86 164.768 35
 -2 -15 -6 16725.5 352.858 21
 2 -15 6 17734.5 379.422 37
 2 -15 6 17252.1 345.116 36
 2 15 6 17274.6 355.259 40
 2 -15 6 17821.1 344.762 42
 -2 -15 -6 17009.9 330.923 30
 -2 -15 -6 17168.7 337.128 26
 2 -15 6 16249.9 339.432 35
 -2 -15 -7 295.714 48.854 21
 2 -15 7 221.455 42.4034 42
 2 -15 7 279.017 51.9433 37
 2 15 7 222.564 43.8757 40
 -2 -15 -7 262.498 41.6482 30
 -2 -15 -7 271.368 41.8025 28
 -2 -15 -7 266.917 42.8967 26
 -2 -15 -7 276 41.9547 31
 2 -15 7 228.376 42.5993 35
 2 -15 7 209.959 39.0662 36
 -2 -15 -8 9986.36 207.361 21
 2 -15 8 10410.5 204.662 42
 2 -16 -8 240.407 37.9185 21
 -2 -16 8 716.643 70.6646 25
 -2 16 8 209.862 34.1286 14
 -2 16 8 277.452 44.4989 40
 -2 -16 8 322.385 43.2634 30
 -2 -16 8 629.153 60.3296 27
 2 -16 -7 1770.56 105.473 21
 -2 -16 7 2155.35 114.725 25
 2 -16 -7 1753.69 91.6344 17
 -2 16 7 1909.74 113.258 40
 -2 -16 7 1989.15 107.082 42
 -2 -16 7 2178.3 115.029 27
 -2 -16 7 2142.2 110.943 30
 -2 -16 6 6941.42 222.904 24
 2 -16 -6 6685.81 219.411 21
 -2 -16 6 6530.64 203.673 25
 -2 -16 6 5963.53 202.192 42
 -2 16 6 6876.46 222.569 40
 -2 -16 6 6757.71 208.689 30
 -2 -16 6 6630.9 211.039 27
 2 -16 -5 12739.1 299.578 22
 -2 -16 5 13454.8 326.807 24
 -2 -16 5 12165 289.494 22
 -2 -16 5 12829.7 296.722 25
 2 -16 -5 12711.3 318.576 21
 -2 -16 5 12185.5 309.782 42
 2 -16 -5 12063.2 273.682 44
 -2 16 5 12990.6 312.69 40
 -2 -16 5 12204.2 278.582 43
 -2 -16 5 12956.5 306.423 27
 -2 -16 5 13158.7 311.248 30
 2 -16 -4 368.519 65.768 21
 -2 -16 4 374.752 65.5222 24
 -2 -16 4 332.941 55.0595 25
 2 -16 -4 296.593 56.8929 22
 -2 -16 4 342.613 57.5092 22
 -2 -16 4 282.177 57.7503 42
 2 -16 -4 323.359 61.1861 42
 2 -16 -4 415.461 59.5701 44
 -2 -16 4 361.162 58.564 43
 -2 -16 4 336.009 59.5398 30
 -2 -16 4 349.174 59.2033 27
 2 -16 -3 374.682 65.1775 21
 2 -16 -3 456.423 67.1393 22
 -2 -16 3 393.049 68.394 24
 -2 -16 3 343.779 62.8403 22
 2 -16 -3 382.407 67.7759 42
 2 -16 -3 453.736 65.1459 44
 -2 -16 3 348.506 55.7753 44
 2 -16 -3 367.304 55.7099 43
 -2 -16 3 423.327 66.0663 43
 -2 -16 3 534.449 76.2934 42
 -2 -16 3 420.578 65.4144 30
 -2 -16 3 488.003 66.6539 27
 2 -16 -2 1393.76 108.683 17
 2 -16 -2 1536.63 120.108 21
 2 -16 -2 1737.02 121.293 22
 -2 -16 2 1453.23 117.376 22
 -2 -16 2 1660.13 128.315 24
 -2 -16 2 1596.78 128.028 42
 2 -16 -2 1668.2 119.41 44
 2 -16 -2 1619.58 111.455 43
 -2 -16 2 1646.67 125.167 43
 2 -16 -2 1583.87 125.151 42
 -2 -16 2 1583.24 110.484 27
 -2 -16 2 1636.09 123.5 30
 2 -16 -1 2142.36 131.447 22
 -2 -16 1 2150.12 141.205 22
 2 -16 -1 2143.54 132.508 17
 2 -16 -1 2211.31 141.503 21
 -2 -16 1 2325 152.414 24
 2 -16 -1 2119.65 133.423 44
 2 -16 -1 2229.5 133.865 43
 -2 -16 1 2137.96 148.888 42
 -2 -16 1 2272.88 146.83 43
 2 -16 -1 2145.64 145.37 42
 -2 -16 1 2331.93 148.174 30
 -2 -16 1 2272.41 125.849 27
 2 -16 0 25232.8 462.056 21
 -2 -16 0 25742.1 494.553 24
 2 -16 0 24688.3 429.763 22
 2 -16 0 24396.7 431.22 17
 -2 -16 0 24912 461.914 22
 2 -16 0 25382.7 449.131 43
 -2 -16 0 25043.6 474.416 43
 2 -16 0 25218.6 455.505 44
 2 -16 0 25777.8 488.819 42
 -2 -16 0 26031 486.688 30
 -2 -16 0 24184.7 435.549 26
 2 -16 0 25287.4 513.419 36
 2 -16 1 13776.7 308.87 22
 2 -16 1 13331.6 331.953 23
 -2 -16 -1 13739.6 353.52 24
 -2 -16 -1 13915 341.545 22
 2 -16 1 13548.2 313.196 17
 -2 -16 -1 12261.7 350.038 42
 2 -16 1 13664.7 330.254 44
 -2 -16 -1 13149.5 337.029 43
 2 -16 1 14363.6 362.83 42
 2 -16 1 13658.8 321.407 43
 -2 -16 -1 13709.4 351.227 30
 -2 -16 -1 13359.1 332.321 26
 2 -16 1 13856 376.384 36
 -2 -16 -2 104.909 43.1388 22
 -2 -16 -2 96.0793 40.0916 24
 -2 -16 -2 61.1912 36.7478 21
 2 -16 2 125.116 42.7377 23
 2 -16 2 75.0726 31.2613 17
 -2 -16 -2 92.3064 43.1456 26
 2 -16 2 156.997 45.815 44
 2 -16 2 97.6222 40.299 43
 -2 -16 -2 128.856 44.4384 43
 2 -16 2 59.9947 39.3726 42
 -2 -16 -2 89.0741 39.7761 30
 2 -16 2 86.0486 47.7333 36
 -2 -16 -3 39644.8 580.234 21
 -2 -16 -3 41050.4 558.975 24
 -2 -16 -3 41377 527.314 22
 2 -16 3 39919.6 507.731 43
 2 -16 3 38902.5 510.949 44
 -2 -16 -3 41034.6 534.209 43
 2 -16 3 38049.7 550.304 37
 2 -16 3 39191.6 563.875 42
 -2 -16 -3 41046.7 573.609 30
 -2 -16 -3 39889.9 565.553 26
 2 -16 3 39335.5 596.277 36
 -2 -16 -4 15348.6 349.454 21
 2 -16 4 14545.5 291.116 44
 2 -16 4 14988 334.799 42
 2 -16 4 14876.8 342.734 37
 2 -16 4 14317 281.776 43
 -2 -16 -4 15545.3 341.498 26
 -2 -16 -4 15657.7 338.779 30
 2 -16 4 14241.4 337.995 36
 -2 -16 -5 2110.4 124.839 21
 2 -16 5 2420.72 128.776 42
 2 -16 5 2286.36 132.853 37
 -2 -16 -5 2231.31 119.343 30
 -2 -16 -5 2315.32 126.461 26
 2 -16 5 2268.36 127.509 36
 -2 -16 -6 780.823 72.0498 21
 2 16 6 808.275 74.1351 40
 2 -16 6 888.676 73.3023 36
 2 -16 6 776.446 70.1605 42
 -2 -16 -6 710.818 60.9816 30
 -2 -16 -6 766.34 68.4914 26
 2 -16 6 693.91 62.4476 35
 -2 -16 -7 6354.8 168.195 21
 2 -16 7 6483.61 165.348 42
 2 16 7 5937.53 162.375 40
 2 -17 -7 2553.36 110.604 21
 2 -17 -7 2557.27 95.8889 17
 -2 -17 7 3419.52 125.895 25
 -2 17 7 2222.69 98.3473 14
 -2 17 7 2469.75 109.242 40
 2 -17 -7 2328.99 104.724 42
 -2 -17 7 2583.28 105.497 30
 -2 -17 7 3123.71 121.425 27
 -2 -17 6 2034.03 104.368 25
 2 -17 -6 1657.4 90.6798 17
 2 -17 -6 1716.77 101.923 21
 -2 17 6 1554.44 95.3035 40
 -2 -17 6 1481.4 90.431 42
 2 -17 -6 1646.5 99.9896 42
 -2 -17 6 1698.21 95.2749 30
 -2 -17 6 2016.88 109.981 27
 -2 -17 5 700.804 66.4917 22
 2 -17 -5 784.696 77.533 21
 -2 -17 5 878.778 75.3006 25
 2 -17 -5 798.352 72.8596 17
 -2 -17 5 803.394 78.6281 24
 2 -17 -5 852.25 68.7005 44
 -2 17 5 800.703 72.5622 40
 2 -17 -5 790.489 78.6028 42
 -2 -17 5 718.369 71.7278 42
 -2 -17 5 879.42 82.8959 27
 -2 -17 5 786.845 73.2404 30
 2 -17 -4 2790.52 139.351 22
 -2 -17 4 2781.3 145.738 24
 -2 -17 4 2651.8 134.354 22
 2 -17 -4 2756.03 145.748 21
 2 -17 -4 2785.52 136.349 17
 -2 -17 4 2592.21 140.894 42
 2 -17 -4 2767.8 131.869 44
 -2 -17 4 2575.32 130.838 43
 2 -17 -4 2823.9 148.671 42
 -2 -17 4 2877.2 139.708 27
 -2 -17 4 2926.29 141.619 30
 -2 -17 3 2371.15 134.362 22
 2 -17 -3 2516.56 142.325 21
 2 -17 -3 2391.96 132.646 22
 2 -17 -3 2420.26 132.296 17
 -2 -17 3 2552.4 144.615 24
 -2 -17 3 2312.02 125.349 44
 2 -17 -3 2384.22 142.057 42
 2 -17 -3 2261.35 118.003 43
 -2 -17 3 2484.37 137.708 43
 -2 -17 3 2316.24 139.21 42
 2 -17 -3 2449 130.874 44
 -2 -17 3 2350.05 131.939 30
 -2 -17 3 2722.85 138.086 27
 -2 -17 2 2749 148.178 22
 2 -17 -2 2773.44 144.069 22
 2 -17 -2 2756.75 142.179 17
 2 -17 -2 2873.12 153.543 21
 -2 -17 2 2897.28 156.341 24
 2 -17 -2 2843.31 145.994 44
 -2 -17 2 2623.12 140.699 44
 2 -17 -2 2791.02 155.638 42
 2 -17 -2 2876 138.511 43
 -2 -17 2 2795.65 152.591 43
 -2 -17 2 2642.68 152.923 42
 -2 -17 2 3044.67 153.312 30
 -2 -17 2 3232.12 146.687 27
 2 -17 -1 4879.58 188.458 17
 2 -17 -1 5184.02 203.422 21
 2 -17 -1 4862.41 185.888 22
 -2 -17 1 4906.15 198.622 22
 -2 -17 1 5175.01 208.732 24
 2 -17 -1 5041.12 196.093 44
 2 -17 -1 5004.44 208.552 42
 2 -17 -1 4895.25 184.238 43
 -2 -17 1 4559.23 195.239 43
 -2 -17 1 4602.01 203.896 42
 -2 -17 1 4694.44 193.21 30
 2 -17 -1 5360.36 228.792 36
 -2 -17 0 3240.27 162.809 24
 2 -17 0 3101.88 145.71 22
 -2 -17 0 3049.7 156.873 22
 2 -17 0 3126.74 147.939 17
 2 -17 0 3199.33 156.187 44
 2 -17 0 3347.58 155.112 43
 -2 -17 0 3118.23 159.997 43
 2 -17 0 3149.26 164.907 42
 -2 -17 0 2925.2 163.567 42
 -2 -17 0 3336.11 163.579 30
 2 -17 0 3129.51 175.808 36
 -2 -17 -1 581.117 72.4559 22
 2 -17 1 482.849 59.5015 22
 -2 -17 -1 476.62 66.4537 24
 2 -17 1 494.321 61.5798 17
 2 -17 1 449.487 63.7522 23
 -2 -17 -1 526.297 75.2804 42
 2 -17 1 448.689 63.7034 44
 2 -17 1 530.403 67.5515 43
 -2 -17 -1 485.016 66.4058 43
 2 -17 1 438.817 67.9498 42
 2 -17 1 442.57 71.8994 36
 -2 -17 -1 513.473 67.5357 30
 -2 -17 -1 491.66 63.2202 26
 -2 -17 -2 1346.79 100.556 21
 -2 -17 -2 1426.81 101.081 22
 -2 -17 -2 1369.72 99.1589 24
 2 -17 2 1370.03 98.8524 23
 2 -17 2 1379.55 98.1113 44
 2 -17 2 1521.11 101.091 43
 -2 -17 -2 1417.19 100.637 43
 2 -17 2 1414.66 108.9 42
 -2 -17 -2 1383.99 112.271 42
 -2 -17 -2 1465.73 105.146 26
 -2 -17 -2 1507.66 107.435 30
 2 -17 2 1332.81 109.867 36
 -2 -17 -3 5629.54 181.866 22
 -2 -17 -3 5329.01 191.489 21
 2 -17 3 5460.03 174.361 43
 2 -17 3 5628.84 201.814 42
 -2 -17 -3 5618.43 176.595 43
 2 -17 3 5498.58 179.105 44
 -2 -17 -3 5294.83 203.87 42
 -2 -17 -3 5292.9 191.507 26
 2 -17 3 5300.09 202.744 36
 -2 -17 -3 5696.7 194.01 30
 -2 -17 -4 3910.07 159.755 21
 2 -17 4 4451.86 168.111 42
 2 -17 4 4064.74 136.528 43
 2 -17 4 4248.63 142.929 44
 -2 -17 -4 4048.49 151.47 30
 -2 -17 -4 3974.04 158.735 26
 2 -17 4 4185.9 168.052 36
 -2 -17 -5 1144.29 81.7663 21
 2 -17 5 1041.77 77.4944 36
 2 17 5 1121.78 83.6469 40
 2 -17 5 1075.3 79.8852 42
 -2 -17 -5 1228.73 83.8992 26
 -2 -17 -5 1066.89 70.6399 30
 -2 -17 -6 11580.6 220.247 21
 2 17 6 11360.3 224.806 40
 2 -18 -6 2731.57 98.3309 17
 2 -18 -6 2906.61 113.818 21
 2 -18 -5 1688.63 96.4086 21
 2 -18 -5 1645.94 88.5142 17
 -2 -18 5 1671.35 97.0713 24
 2 -18 -5 1662.29 95.0698 42
 -2 -18 5 1432.08 84.4242 42
 2 -18 -5 1590.94 78.3949 44
 -2 -18 5 1742.17 89.1457 30
 -2 -18 4 1504.75 97.4179 24
 2 -18 -4 1341.71 87.3107 17
 -2 -18 4 1473.75 89.9148 22
 2 -18 -4 1462.33 96.9658 21
 -2 -18 4 1381.37 90.8166 42
 2 -18 -4 1384.71 83.6497 44
 -2 -18 4 1294.23 83.3874 43
 2 -18 -4 1383.58 94.6426 42
 -2 -18 4 1486.68 89.5656 30
 2 -18 -3 4157.12 157.281 17
 2 -18 -3 4256.87 159.17 22
 -2 -18 3 3970.64 155.493 22
 -2 -18 3 4477.09 170.165 24
 2 -18 -3 4293.97 167.559 21
 2 -18 -3 4170.58 154.001 44
 2 -18 -3 4109.63 140.776 43
 -2 -18 3 3949.54 155.85 43
 -2 -18 3 4003.23 162.017 42
 2 -18 -3 4260.36 170.158 42
 -2 -18 3 4190.91 153.713 30
 2 -18 -3 4012.21 177.598 36
 -2 -18 2 421.539 57.8485 24
 2 -18 -2 370.229 52.9814 22
 2 -18 -2 358.278 52.5299 17
 2 -18 -2 481.569 64.5302 42
 -2 -18 2 426.189 55.7315 44
 2 -18 -2 425.13 51.9112 43
 -2 -18 2 437.622 61.4411 43
 2 -18 -2 379.536 54.014 44
 -2 -18 2 396.698 58.5136 42
 -2 -18 2 439.903 54.5273 30
 2 -18 -2 307.167 56.6328 36
 -2 -18 1 3406.08 152.206 22
 2 -18 -1 3146.95 139.355 17
 2 -18 -1 3323.94 141.754 22
 -2 -18 1 3445.55 153.871 24
 2 -18 -1 3376.59 148.111 44
 2 -18 -1 3272.98 138.405 43
 -2 -18 1 3135.01 145.192 44
 -2 -18 1 3272.66 150.845 43
 -2 -18 1 3123.3 152.421 42
 2 -18 -1 3444.9 158.442 42
 -2 -18 1 3395.61 145.555 30
 2 -18 -1 3207.52 163.654 36
 2 -18 0 3350.58 137.612 22
 -2 -18 0 3466.32 151.662 22
 -2 -18 0 3397.28 148.886 24
 2 -18 0 3233.49 137.165 17
 2 -18 0 3171.45 145.359 23
 -2 -18 0 3095.73 145.936 44
 2 -18 0 3272.34 139.836 43
 2 -18 0 3303.35 144.888 44
 -2 -18 0 3495.1 153.273 43
 2 -18 0 3355.34 155.573 42
 -2 -18 0 3149.22 154.761 42
 2 -18 0 3291.26 163.523 36
 -2 -18 0 3620.48 150.101 30
 -2 -18 -1 3932.95 154.121 24
 2 -18 1 3336.68 143.283 23
 2 -18 1 3560.19 133.223 22
 -2 -18 -1 3679.99 151.812 22
 2 -18 1 3515.56 136.416 17
 2 -18 1 3649.18 158.755 42
 -2 -18 -1 3549.95 161.833 42
 2 -18 1 3628.31 148.603 44
 -2 -18 -1 3779.56 153.166 43
 2 -18 1 3775.28 147.541 43
 -2 -18 -1 3511.39 141.848 26
 2 -18 1 3471.25 163.811 36
 -2 -18 -1 3958.25 154.132 30
 -2 -18 -2 2130.96 109.553 22
 2 -18 2 2071.43 108.216 44
 2 -18 2 2053.08 104.532 43
 -2 -18 -2 1923.66 116.93 42
 -2 -18 -2 2126.13 108.121 43
 2 -18 2 2088.48 117.638 42
 -2 -18 -2 2153.86 108.6 30
 2 -18 2 1998.19 118.301 36
 -2 -18 -2 1945.54 106.131 26
 -2 -18 -3 387.906 45.4533 22
 -2 -18 -3 377.064 47.3776 21
 2 -18 3 342.63 44.113 44
 2 -18 3 359.244 43.6285 43
 2 -18 3 376.749 52.1908 42
 -2 -18 -3 385.207 49.6477 26
 2 -18 3 327.777 48.6521 36
 -2 -18 -4 3827.18 131.074 21
 2 18 4 3990.85 145.247 40
 -2 -18 -4 3572.13 135.895 42
 2 -18 4 4133.89 143.251 42
 -2 -18 -4 3853.45 135.46 26
 2 -18 4 4061.97 140.613 36
 2 -19 -4 2302.97 96.1247 17
 -2 -19 4 2549.01 106.393 24
 2 -19 -4 2324.97 100.986 42
 2 -19 -4 2212.87 107.21 36
 2 -19 -3 1006.03 69.1701 17
 -2 -19 3 952.763 67.3162 22
 -2 -19 3 966.032 69.9106 24
 2 -19 -3 953.577 64.7281 44
 -2 -19 3 867.499 64.8451 43
 -2 -19 3 859.014 64.7089 42
 2 -19 -3 942.673 70.1906 42
 2 -19 -3 834.096 72.0101 36
 2 -19 -2 71.9 27.505 17
 -2 -19 2 9.36989 22.2533 24
 -2 -19 2 17.604 24.2429 22
 2 -19 -2 57.5806 27.5527 23
 2 -19 -2 -1.83668 21.5897 44
 -2 -19 2 69.0244 24.9021 44
 2 -19 -2 48.8886 21.4509 43
 -2 -19 2 6.3121 24.313 43
 -2 -19 2 27.6547 22.774 42
 2 -19 -2 -9.47428 25.6368 36
 -2 -19 2 25.4782 19.5063 30
 -2 -19 1 122.978 32.8738 22
 -2 -19 1 78.5318 26.3583 24
 2 -19 -1 99.6195 28.9149 17
 2 -19 -1 97.899 28.2369 22
 2 -19 -1 99.7923 30.1836 23
 2 -19 -1 95.786 30.6576 44
 2 -19 -1 98.8662 29.0583 43
 -2 -19 1 44.4507 24.1948 44
 -2 -19 1 63.0239 27.821 43
 -2 -19 1 120.153 32.9889 42
 2 -19 -1 127.224 34.548 42
 2 -19 -1 137.63 37.6555 36
 2 -19 0 1792.45 94.6877 23
 -2 -19 0 2002.89 102.287 22
 2 -19 0 1982.91 94.2829 17
 -2 -19 0 1908.35 94.2397 24
 2 -19 0 2191.31 110.783 42
 2 -19 0 2133.53 99.9796 43
 -2 -19 0 1778.03 99.7448 42
 2 -19 0 2091.57 102.631 44
 -2 -19 0 1852.36 99.4292 44
 -2 -19 0 2006.35 102.011 43
 2 -19 0 2068.39 112.424 36
 -2 -19 -1 736.896 58.3361 17
 -2 -19 -1 820.287 64.8434 22
 2 -19 1 991.506 74.8 42
 2 -19 1 1035.03 69.4563 43
 -2 -19 -1 748.384 63.7926 44
 2 -19 1 933 67.3648 44
 -2 -19 -1 794.494 62.4996 43
 -2 -19 -1 623.566 60.5489 42
 2 -19 1 894.177 72.8145 36
 -2 -19 -2 738.604 56.229 22
 2 -19 2 833.923 59.2553 44
 -2 -19 -2 757.097 61.2287 44
 2 -19 2 901.098 61.2717 43
 -2 -19 -2 724.965 61.0219 42
 2 -19 2 875.849 66.602 42
 2 -19 2 753.169 61.9003 36
 -3 0 14 281.985 49.7307 45
 -3 0 14 241.718 42.1066 40
 -3 0 14 286.015 43.2948 39
 -3 0 14 267.242 45.3999 34
 -3 0 14 216.404 40.2873 32
 -3 0 13 20.2007 35.1233 39
 -3 0 13 107.188 45.076 45
 -3 0 13 41.9625 36.872 40
 -3 0 13 53.2903 37.1764 32
 -3 0 13 59.378 40.8415 34
 -3 0 12 40607.2 648.681 40
 -3 0 12 40908.6 651.389 45
 -3 0 12 41197.5 638.876 39
 -3 0 12 41349.1 628.626 34
 -3 0 11 30.2155 30.293 16
 -3 0 11 106.422 47.965 45
 -3 0 11 53.2168 43.3641 40
 -3 0 11 24.5283 42.3283 39
 -3 0 11 2.51643 38.677 34
 -3 0 10 41720.9 582.221 16
 3 0 -10 41970.2 764.802 9
 -3 0 10 44706.3 738.278 6
 -3 0 10 41923.8 773.094 12
 -3 0 10 42952.4 678.041 39
 -3 0 10 43353.9 689.285 40
 -3 0 10 42426.7 637.48 34
 3 0 -9 141.599 57.852 9
 -3 0 9 114.021 59.2038 12
 -3 0 9 103.225 38.3387 6
 -3 0 8 223838 1368.7 6
 -3 0 8 224415 1596.03 12
 -3 0 7 70.2099 40.94 12
 3 0 -7 123.878 35.4675 8
 3 0 -6 12773.9 307.449 9
 3 0 -6 13026.8 270.006 8
 -3 0 6 13635.4 267.075 6
 -3 0 5 187.975 44.1966 47
 3 0 -5 77.4799 30.9028 9
 -3 0 5 210.807 31.0434 6
 3 0 -5 48.7402 23.2822 8
 -3 0 4 76293.3 795.476 47
 3 0 -4 75668.1 719.237 48
 3 0 -4 78073.9 558.486 8
 -3 0 4 77147.9 459.788 6
 3 0 -4 76241.5 606.889 9
 -3 0 4 79179.6 817.57 4
 -3 0 3 -4.79202 18.2503 47
 3 0 -3 27.9454 21.3556 4
 3 0 -3 9.7846 16.4433 9
 3 0 -3 31.3935 17.286 8
 -3 0 3 12.2442 23.4439 4
 3 0 -2 260795 1120.44 48
 3 0 -2 260468 1130.35 4
 -3 0 2 259742 1233.81 4
 3 0 -2 258925 924.769 9
 -3 0 1 106.035 30.3874 48
 3 0 -1 124.088 29.9851 48
 -3 0 1 20.5435 18.9812 4
 3 0 -1 50.527 18.8539 4
 3 0 -1 76.8667 18.5726 7
 3 0 0 190128 1058.48 48
 -3 0 0 194735 1067.25 48
 -3 0 0 195697 1015.06 4
 3 0 0 185367 1044.35 2
 3 0 0 199729 818.184 7
 3 0 0 200479 849.136 9
 3 0 1 132.477 37.025 48
 -3 0 -1 59.4316 29.2141 48
 -3 0 -1 53.6153 26.9771 47
 3 0 1 107.247 27.9857 9
 3 0 1 42.557 19.7441 11
 3 0 1 68.6818 25.9356 2
 3 0 1 131.537 31.2201 7
 -3 0 -1 52.2161 26.5269 4
 3 0 2 100454 653.635 11
 3 0 2 101553 736.823 7
 -3 0 -3 -21.3189 35.1818 8
 3 0 3 19.287 20.1824 11
 3 0 3 21.3012 24.9702 7
 -3 0 -4 74018.8 758.261 8
 3 0 4 74458.5 773.493 7
 -3 0 -5 75.5031 37.3614 8
 3 0 5 139.778 47.323 7
 -3 0 -6 10329.6 337.665 8
 3 0 6 11445.7 340.073 6
 3 0 7 -7.57103 32.837 23
 3 0 7 10.7293 27.8158 16
 3 0 7 50.8195 41.652 6
 3 0 7 29.8857 34.5576 38
 3 0 8 28835.2 531.643 16
 3 0 8 28292.8 489.258 23
 3 0 8 30109.1 556.789 13
 3 0 8 30744.1 638.479 6
 3 0 8 27485.4 503.91 15
 3 0 8 30041.6 554.188 38
 3 0 8 28139.1 505.777 33
 3 0 9 -0.05157 32.4538 16
 3 0 9 -4.5001 29.219 23
 3 0 9 -7.42525 40.326 13
 3 0 9 2.33751 31.957 38
 3 0 10 2049.81 131.546 16
 3 0 10 2209.64 144.994 13
 3 0 10 2020.54 134.318 38
 3 0 10 2138.46 138.95 34
 3 0 11 4.27009 30.9765 13
 3 0 11 1.9542 21.6236 16
 3 0 11 -5.38204 25.7184 34
 3 0 12 16259.4 272.316 13
 -3 -1 14 2022.93 102.039 39
 -3 1 14 2136.57 116.512 45
 -3 -1 14 2062.9 114.039 45
 -3 1 14 1931.45 103.858 40
 -3 1 14 2000.99 99.883 39
 -3 -1 14 2074.18 110.947 34
 -3 1 14 1759.45 103.604 32
 -3 -1 14 1839.43 100.439 32
 -3 1 14 2173.25 110.692 34
 -3 -1 13 2956.93 140.994 16
 -3 1 13 2833.42 155.496 40
 -3 1 13 2741.26 156.798 45
 -3 -1 13 2761.76 151.779 40
 -3 -1 13 2716 156.075 45
 -3 -1 13 2738.28 149.05 39
 -3 1 13 2675.26 146.128 39
 -3 -1 13 2805.52 153.251 34
 -3 1 13 2821.73 150.844 34
 -3 -1 13 2741.37 150.733 32
 -3 -1 12 1885.82 125.128 16
 -3 1 12 1661.85 132.127 39
 -3 -1 12 1800.74 139.408 40
 -3 1 12 1832.41 142.648 40
 -3 1 12 1857.03 144.208 45
 -3 -1 12 1814.61 139.078 39
 -3 -1 12 1730.78 138.231 45
 -3 -1 12 1815.43 136.081 34
 -3 1 12 1770.45 133.2 34
 -3 -1 12 1592.07 129.632 32
 -3 1 11 706.498 77.8674 16
 -3 -1 11 687.89 80.9311 16
 -3 -1 11 756.647 97.2318 39
 -3 1 11 665.975 91.194 39
 -3 -1 11 732.035 97.0104 45
 -3 -1 11 593.999 89.4173 40
 -3 1 11 735.666 97.7517 40
 -3 -1 11 793.728 95.5024 34
 -3 1 11 801.488 94.1979 34
 -3 1 10 934.656 88.3011 16
 -3 -1 10 1198.73 104.355 16
 -3 -1 10 1130.09 104.368 20
 3 -1 -10 1067 126.56 9
 -3 -1 10 1185.13 126.786 6
 -3 1 10 1005.18 112.292 6
 -3 -1 10 1162.27 133.872 12
 3 1 -10 1128.83 128.669 9
 -3 1 10 878.574 114.354 12
 -3 -1 10 1154.73 116.372 39
 -3 -1 10 1059.97 109.443 45
 -3 -1 10 1051.22 113.868 40
 -3 1 10 1016.82 111.233 40
 -3 -1 10 1170.73 110.724 34
 -3 1 10 1017.09 102.677 34
 -3 -1 9 74023 892.828 6
 -3 -1 9 71315.7 975.626 12
 -3 1 9 71193.3 943.565 12
 -3 1 9 75013.2 872.634 6
 3 -1 -9 69739 927.849 9
 3 1 -9 69733 926.042 9
 -3 1 8 16290.1 365.998 6
 -3 1 8 16011 421.883 12
 3 -1 -8 15354.7 360.208 8
 -3 1 7 78493.4 718.156 6
 3 -1 -7 75001.8 742.34 8
 -3 -1 7 78623.8 743.458 6
 -3 -1 7 74952.6 867.246 12
 -3 -1 6 79152.6 811.41 12
 3 1 -6 77272.2 611.129 8
 3 -1 -6 77548.9 693.016 8
 -3 1 6 77592.3 627.897 6
 3 1 -6 77728.4 748.118 9
 3 -1 -6 77038.3 747.826 9
 3 1 -5 18079.1 329.077 9
 3 1 -5 17754.7 271.802 8
 3 -1 -5 17372.4 302.964 8
 -3 -1 5 18483.7 277.871 6
 -3 1 5 16740.8 251.453 6
 3 -1 -5 16752.6 316.982 9
 -3 -1 5 16111.4 377.249 47
 3 1 -4 67856.5 565.338 9
 3 -1 -4 67972.8 566.052 9
 3 1 -4 68163.4 501.465 8
 3 -1 -4 67451.7 550.797 8
 -3 1 4 65005.4 405.663 6
 -3 -1 4 67356.6 461.013 6
 -3 -1 4 67883 762.888 4
 -3 -1 4 65981.6 628.895 3
 -3 1 4 67904.9 756.133 4
 3 -1 -4 64974 670.841 1
 -3 -1 4 66413.3 708.534 47
 3 1 -4 66208.4 638.699 48
 -3 1 4 65661.1 768.373 47
 3 -1 -3 132.633 27.0448 9
 3 -1 -3 130.92 30.9997 4
 3 -1 -3 229.326 34.817 8
 -3 -1 3 208.308 42.6286 4
 -3 1 3 151.023 37.8513 4
 3 1 -3 214.444 33.1957 9
 3 1 -3 223.659 38.2276 4
 3 1 -3 303.016 40.8167 48
 -3 -1 3 295.354 48.4849 47
 -3 1 3 149.894 39.8836 47
 3 1 -2 15146.7 277.044 4
 3 -1 -2 14669.4 260.948 4
 3 1 -2 16617.6 234.489 9
 -3 -1 2 15885.2 311.966 4
 -3 1 2 14937.8 289.751 4
 3 -1 -2 15243.3 206.142 7
 3 -1 -2 15695.5 242.22 8
 3 -1 -2 14989.5 223.161 9
 -3 1 2 15027.9 324.326 47
 3 1 -2 15745 257.148 48
 3 -1 -2 14508 279.36 48
 3 1 -1 6517.4 177.469 4
 3 -1 -1 5157.83 148.728 4
 3 1 -1 5671.33 137.254 9
 -3 -1 1 5850.42 181.354 4
 -3 1 1 5478.42 167.125 4
 3 -1 -1 5648.64 136.462 9
 3 -1 -1 5872.2 134.377 7
 -3 1 1 5420.7 179.35 48
 3 1 -1 5754.26 161.752 48
 3 -1 -1 5560.53 176.133 48
 -3 -1 1 5030.77 155.079 48
 3 -1 0 128374 680.677 9
 -3 1 0 128000 803.656 4
 -3 -1 0 134894 879.233 4
 3 1 0 133229 724.849 11
 3 -1 0 124522 888.932 2
 3 1 0 133647 643.884 7
 3 -1 0 126265 679.969 7
 3 1 0 122532 818.609 2
 3 1 0 135399 696.725 9
 3 1 0 128323 839.088 48
 -3 -1 0 128638 830.626 48
 3 -1 0 127384 905.908 48
 -3 1 0 126864 900.577 48
 3 1 1 73207.1 683.654 2
 3 -1 1 76318.7 743.77 2
 3 -1 1 81247.9 485.467 5
 3 -1 1 75456.4 425.138 6
 -3 -1 -1 87551.3 744.506 4
 -3 1 -1 87122.5 698.697 4
 3 1 1 80269.3 589.144 11
 3 -1 1 79152.9 526.232 11
 3 1 1 80896.7 577.693 7
 3 -1 1 83966.9 607.542 7
 3 1 1 81772.6 598.872 9
 3 -1 1 80801.5 596.54 9
 -3 -1 -1 81991.8 742.619 48
 -3 1 -1 84492.1 791.415 48
 3 -1 1 78978.9 781.603 48
 3 1 1 78724.8 744.195 48
 -3 -1 -1 81385.4 779.95 47
 -3 1 -1 80421.5 735.705 47
 3 -1 2 388784 1198.19 6
 3 1 2 407523 1396.49 11
 3 -1 2 397169 1213.28 11
 3 -1 2 424530 1523.36 7
 3 -1 2 396208 1190.48 5
 3 -1 2 422725 1817.99 1
 3 1 2 426643 1479.7 7
 -3 -1 -2 434510 1926.2 48
 3 -1 3 1428.2 80.053 5
 3 -1 3 1884.95 97.9078 6
 -3 -1 -3 1415.39 101.311 8
 3 1 3 1119.63 81.1527 11
 3 1 3 1313.71 95.2908 7
 3 -1 3 1672.98 108.404 7
 3 1 4 40025 567.578 7
 3 -1 4 39670.6 509.651 6
 -3 -1 -4 40140.1 579.527 8
 3 -1 4 39293.6 568.797 7
 -3 -1 -5 65067.3 804.802 8
 -3 1 -5 63927.7 750.708 8
 3 -1 6 28133 534.564 6
 -3 -1 -6 26814.2 564.062 8
 -3 1 -6 26181 521.109 8
 3 1 6 28925.7 539.546 6
 3 -1 7 6310.69 224.764 23
 3 1 7 5954.78 221.718 23
 3 -1 7 6608.71 250.872 16
 3 -1 7 6589.59 238.598 20
 3 -1 7 6801.04 286.116 6
 3 1 7 6669.06 282.481 6
 3 1 7 6037.05 237.248 15
 -3 -1 -7 6165.18 286.053 8
 3 -1 7 6763.54 236.164 36
 3 -1 7 6344.47 253.053 38
 3 1 7 6284.33 243.619 38
 3 -1 7 6175.34 236.604 33
 3 1 8 136.839 47.0431 23
 3 -1 8 148.271 43.3781 23
 3 1 8 189.47 50.6853 16
 3 -1 8 153.061 45.9337 16
 3 -1 8 170.37 47.0895 20
 3 -1 8 156.301 52.5286 13
 3 -1 8 298.875 74.0071 6
 3 1 8 102.082 42.5922 15
 3 -1 8 343.883 68.4613 38
 3 1 8 174.725 49.7368 38
 3 -1 8 194.436 52.1347 33
 3 1 9 719.671 81.6657 23
 3 1 9 784.141 88.2816 16
 3 -1 9 763.558 92.393 16
 3 -1 9 854.546 87.535 23
 3 -1 9 965.165 95.8446 20
 3 1 9 880.381 101.016 13
 3 -1 9 807.083 97.3409 13
 3 1 9 718.019 86.1601 15
 3 1 9 772.944 89.9005 38
 3 -1 9 776.992 95.7077 38
 3 -1 9 783.139 91.616 34
 3 -1 10 513.312 66.2262 20
 3 1 10 522.799 67.4341 16
 3 -1 10 441.762 67.4086 16
 -3 -1 -10 563.649 69.3987 21
 3 1 10 498.218 75.6734 13
 3 -1 10 448.756 71.666 13
 3 -1 10 447.998 69.7115 38
 3 1 10 504.142 67.3925 38
 3 -1 10 464.5 67.8836 34
 3 -1 11 1032.8 83.2848 16
 3 -1 11 971.268 86.6509 13
 3 1 11 959.821 86.4591 13
 3 -1 11 996 83.1064 38
 3 -1 11 930.561 77.7948 34
 3 1 11 900.985 81.1108 34
 3 -1 12 11995 232.278 13
 3 1 12 12354.3 235.195 13
 -3 -2 14 3224.75 126.359 39
 -3 2 14 3168.21 131.329 40
 -3 -2 14 3344.46 140.198 45
 -3 2 14 3353 142.901 45
 -3 2 14 2961.11 119.187 39
 -3 2 14 3182.82 135.297 32
 -3 -2 14 3466.74 141.222 34
 -3 2 14 3321.17 131.185 34
 -3 2 13 18210 393.518 45
 -3 -2 13 17685.8 371.824 40
 -3 2 13 17760 382.953 40
 -3 -2 13 17649.8 368.646 39
 -3 -2 13 18647.7 396.818 45
 -3 2 13 17385.1 361.382 39
 -3 -2 13 17316.1 364.288 32
 -3 -2 13 18535.6 387.396 34
 -3 2 13 18117.6 367.322 34
 -3 -2 12 3701.23 175.988 16
 -3 -2 12 3496.91 161.666 13
 -3 2 12 3333.01 181.789 39
 -3 -2 12 3616.21 191.997 39
 -3 2 12 3793.01 199.658 45
 -3 -2 12 3839.24 201.489 45
 -3 2 12 3373.45 191.046 40
 -3 -2 12 3558.27 191.128 40
 -3 -2 12 3670.08 190.823 34
 -3 -2 12 3641.33 190.593 32
 -3 2 12 3788.68 187.379 34
 -3 -2 11 1024.98 100.37 16
 -3 -2 11 1015.07 93.9325 13
 -3 2 11 1008.12 111.985 40
 -3 -2 11 1060.98 114.999 45
 -3 -2 11 1046.23 113.591 40
 -3 -2 11 1010.6 112.627 39
 -3 -2 11 1024.33 106.434 34
 -3 2 11 1009.49 102.671 34
 -3 -2 10 21241.7 432.762 16
 -3 -2 10 21220.8 439.644 20
 -3 -2 10 20248.1 397.267 13
 -3 -2 10 22932.6 540.162 6
 -3 -2 10 20903.1 565.632 12
 -3 2 10 19281.1 510.777 12
 3 2 -10 20384.3 531.217 9
 3 -2 -10 20206.6 531.013 9
 -3 -2 10 21421.7 483.866 39
 -3 -2 10 21486.7 483.785 40
 -3 -2 10 20722.8 466.197 45
 -3 2 10 20652.7 478.015 40
 -3 -2 10 21073 456.064 34
 -3 2 10 20362.2 434.923 34
 -3 -2 9 11239.6 353.682 6
 -3 2 9 11028.8 333.522 6
 -3 -2 9 10773.8 385.947 12
 -3 2 9 10706.7 364.684 12
 3 2 -9 10212.3 353.663 9
 3 -2 -9 10877.2 368.018 9
 3 2 -8 47924.7 710.27 9
 -3 -2 8 50856.3 687.075 6
 -3 -2 8 51937.8 797.007 12
 -3 2 8 50255 639.034 6
 -3 2 8 49783.2 740.165 12
 3 -2 -8 47875.1 665.008 8
 3 -2 -8 47692.9 714.764 9
 3 -2 -7 12324.4 333.866 9
 3 2 -7 11853.5 325.075 9
 3 -2 -7 12721.7 320.71 8
 -3 -2 7 12563.7 305.355 6
 -3 -2 7 12377.5 360.799 12
 3 -2 -6 1072.7 92.4541 9
 3 2 -6 1029.83 90.7524 9
 3 -2 -6 1025.53 86.2901 8
 -3 -2 6 857.208 74.1268 6
 -3 2 6 980.18 72.2629 6
 -3 -2 6 931.273 96.3363 12
 3 2 -5 23411 370.659 9
 3 -2 -5 22628.5 367.012 9
 3 -2 -5 24238.5 379.021 8
 -3 -2 5 24359.5 416.36 12
 -3 2 5 23610.4 298.88 6
 -3 -2 5 24971.1 337.68 6
 3 -2 -5 23610.1 439.28 1
 -3 -2 5 23714.9 352.578 10
 -3 -2 5 21822.1 414.934 47
 -3 2 4 120531 1007.96 4
 3 2 -4 114678 741.793 9
 3 -2 -4 114535 741.318 9
 -3 -2 4 116606 629.661 6
 3 -2 -4 119906 772.907 8
 3 -2 -4 115210 852.912 1
 -3 2 4 117616 544.667 6
 -3 -2 4 119413 835.912 12
 -3 -2 4 107865 855.48 3
 -3 -2 4 112339 990.215 4
 3 2 -4 112384 790.616 48
 -3 -2 4 108370 873.319 47
 -3 2 4 114482 1061.63 47
 3 2 -3 91836.1 589.419 9
 3 -2 -3 90566.4 631.288 8
 3 2 -3 86653.9 729.904 4
 -3 -2 3 87235.9 466.947 6
 3 -2 -3 86664.1 699.519 4
 -3 -2 3 88909.1 788.234 3
 3 -2 -3 84248 641.961 1
 -3 -2 3 89610.3 812.955 4
 -3 2 3 89470.1 771.079 4
 3 -2 -3 87076.1 576.909 9
 3 -2 -3 87070.1 776.357 48
 -3 2 3 87011.8 857.898 47
 3 2 -3 89194.4 611.639 48
 -3 -2 3 85710.8 734.288 47
 3 -2 -2 53091.4 461.563 8
 3 2 -2 48165.1 514.08 4
 3 -2 -2 49144.5 466.814 4
 -3 -2 2 48964.9 562.529 4
 -3 2 2 48991.2 516.741 4
 3 2 -2 52552.7 422.975 9
 3 -2 -2 52433.7 419.984 9
 3 -2 -2 50498.1 552.019 48
 -3 2 2 51673.6 620.11 47
 3 2 -2 50537 427.549 48
 3 -2 -1 970.008 58.0513 9
 3 -2 -1 931.582 62.2695 4
 3 2 -1 791.583 59.2362 11
 -3 -2 1 828.197 72.7293 4
 -3 2 1 864.05 65.2605 4
 3 2 -1 808.187 53.3241 9
 3 2 -1 728.071 55.6871 48
 3 -2 -1 969.899 77.969 48
 -3 -2 1 654.873 53.3895 48
 -3 2 1 733.777 73.7257 48
 3 2 0 91609 674.989 2
 -3 -2 0 97348.4 773.951 4
 3 -2 0 92613.8 794.699 2
 3 2 0 96641.3 653.448 11
 3 2 0 93397.4 524 7
 -3 2 0 94659.7 663.641 4
 3 2 0 99742.9 601.814 9
 3 -2 0 95485.7 590.425 9
 3 -2 0 96830.6 624.312 7
 3 2 0 96518.6 700.31 48
 -3 -2 0 94005.9 683.003 48
 3 -2 0 90072.4 789.605 48
 -3 -2 0 94681.5 801.184 47
 -3 2 0 98376.4 826.197 48
 3 2 1 89686.8 729.921 2
 3 -2 1 83528.4 451.358 6
 3 -2 1 98355 594.167 5
 -3 -2 -1 103134 833.462 4
 -3 2 -1 102163 738.2 4
 3 2 1 97879.6 691.682 11
 3 2 1 94699.9 614.733 7
 3 -2 1 95661.1 551.67 11
 3 -2 1 102258 692.919 7
 3 2 1 95537.7 651.524 9
 3 -2 1 96241.3 656.097 9
 -3 -2 -1 98638.6 791.259 48
 -3 2 -1 103998 910.985 48
 3 -2 2 131.783 24.781 6
 -3 -2 -2 218.595 43.7961 8
 3 2 2 310.691 45.172 11
 3 2 2 183.413 41.5456 2
 3 -2 2 482.609 55.9698 7
 -3 -2 -2 341.168 40.3604 10
 3 -2 2 235.687 36.5558 5
 3 -2 2 201.251 43.7318 1
 -3 -2 -2 454.962 65.3722 48
 3 -2 3 37763.6 434.559 6
 -3 -2 -3 36144.2 517.15 8
 3 2 3 34978.6 467.682 11
 3 2 3 34743.6 480.962 7
 3 -2 3 39813.2 528.675 7
 3 -2 3 37855.8 436.087 5
 3 -2 4 38857.2 507.647 6
 -3 2 -4 37948.1 519.322 8
 3 2 4 39098.6 534.677 11
 3 -2 4 38206.3 561.033 7
 3 -2 4 39961.9 490.668 5
 3 -2 5 4033.29 201.325 7
 3 -2 5 4370.74 192.077 6
 -3 -2 -5 3727.31 201.929 8
 -3 2 -5 3942.63 183.633 8
 -3 -2 -6 5446.43 261.668 8
 3 -2 6 5322.47 235.25 6
 3 -2 6 4891.74 240.99 7
 3 2 7 17662.6 384.887 23
 3 -2 7 18896.6 385.701 23
 3 -2 7 19632 437.207 16
 3 -2 7 19426 418.166 20
 3 -2 7 19480.6 428.117 13
 3 -2 7 20217 497.742 6
 -3 -2 -7 17992.9 502.252 8
 3 2 7 19797.5 482.642 6
 3 2 7 18188.2 417.069 15
 3 -2 7 20333.1 411.838 36
 3 -2 7 19750.5 450.493 38
 3 2 7 18252.6 407.268 38
 3 -2 7 19235.1 421.997 33
 3 -2 7 18272 405.311 29
 3 2 8 85.1704 41.7268 23
 3 -2 8 86.0181 43.2114 20
 3 -2 8 60.9549 31.5585 23
 3 -2 8 6.04112 35.8182 16
 3 -2 8 93.1084 44.9872 13
 3 -2 8 108.501 50.5021 6
 -3 -2 -8 45.8423 36.5158 8
 3 2 8 148.068 55.4954 6
 3 2 8 39.5669 37.5304 15
 3 -2 8 49.1285 41.1883 38
 3 2 8 89.0634 40.55 38
 3 -2 8 97.6327 39.4148 29
 3 -2 8 83.8121 41.0025 36
 3 -2 8 56.4654 40.3899 33
 3 2 9 330.363 60.9212 23
 3 -2 9 384.566 62.354 23
 3 -2 9 467.759 72.7427 20
 3 -2 9 412.338 71.6299 16
 -3 -2 -9 384.335 65.9472 21
 3 -2 9 402.329 72.9272 13
 3 2 9 345.707 69.0572 13
 3 2 9 254.155 55.9102 15
 3 -2 9 329.569 66.8458 38
 3 -2 9 342.001 63.3415 33
 3 -2 10 2091.1 130.378 20
 3 -2 10 2061.38 137.558 16
 -3 -2 -10 2249.15 131.943 21
 3 2 10 2185.55 143.508 13
 3 -2 10 1988.48 138.366 13
 3 2 10 2123.52 134.04 15
 3 -2 10 1965.45 137.453 38
 3 -2 11 9999.87 236.128 20
 3 -2 11 9797.61 254.69 16
 3 -2 11 9870.77 260.526 13
 3 2 11 9884.35 260.28 13
 3 -2 11 9812.67 257.804 38
 3 2 11 9190.63 248.105 34
 3 -2 12 17510.5 273.334 13
 3 2 12 17728.7 275.474 13
 -3 3 14 1227.73 81.8991 40
 -3 3 14 1390.37 91.4197 45
 -3 -3 14 1272.24 85.5241 45
 -3 -3 14 1212.06 78.0624 39
 -3 3 14 1111.18 71.5442 39
 -3 3 14 1251.56 77.5923 34
 -3 -3 14 1204.34 84.0123 34
 -3 3 14 1245.48 85.4576 32
 -3 -3 13 559.687 67.8644 16
 -3 -3 13 477.004 58.028 13
 -3 -3 13 491.483 71.4274 45
 -3 3 13 754.398 86.076 45
 -3 3 13 580.888 75.8572 40
 -3 -3 13 538.458 72.0292 39
 -3 3 13 541.752 69.0516 39
 -3 -3 13 485.491 63.5922 32
 -3 3 13 531.288 67.7341 34
 -3 -3 13 521.196 73.2773 34
 -3 -3 12 1841.58 126.853 16
 -3 -3 12 1813.72 119.175 13
 -3 3 12 1669.56 129.117 39
 -3 3 12 1721.17 137.603 40
 -3 -3 12 1759.82 135.304 40
 -3 -3 12 1786.84 139.452 45
 -3 -3 12 1792.12 137.504 39
 -3 3 12 1780.36 127.81 34
 -3 -3 12 1876.01 138.192 34
 -3 -3 12 1658.44 129.795 32
 -3 -3 11 59.7959 38.2833 16
 -3 -3 11 39.9966 31.7698 13
 -3 3 11 114.029 40.2138 15
 -3 -3 11 95.5761 51.5604 40
 -3 -3 11 55.3027 47.2695 45
 -3 3 11 90.7215 48.2223 40
 -3 -3 11 90.7587 47.83 39
 -3 -3 11 67.4842 36.0419 38
 -3 -3 11 44.9537 38.9225 32
 -3 3 11 60.8178 35.9952 34
 -3 -3 11 27.9218 39.6782 34
 -3 -3 10 25403.5 479.634 20
 -3 -3 10 24918.4 474.89 16
 3 -3 -10 23062.5 562.584 9
 3 3 -10 23775.9 565.888 9
 -3 -3 10 25093.2 450.025 13
 -3 -3 10 25751.7 574.084 6
 -3 -3 10 25203.4 624.287 12
 -3 3 10 24223.9 449.251 15
 -3 -3 10 24464.1 515.58 40
 -3 -3 10 23851.5 448.149 38
 -3 3 10 24287.4 519.935 40
 -3 -3 10 24350.8 502.613 45
 -3 -3 10 25441.3 529.371 39
 -3 -3 10 25086.2 498.049 34
 -3 3 10 23249.2 463.48 34
 -3 -3 10 23199.5 489.023 32
 3 -3 -10 23432.2 426.772 28
 -3 -3 10 26608.4 487.266 29
 3 -3 -10 23615.2 430.97 31
 -3 -3 9 15067.7 351.911 16
 -3 -3 9 15878.7 362.84 20
 3 3 -9 14921.4 426.908 9
 3 -3 -9 15479.7 439.518 9
 3 -3 -9 15283.2 417.683 8
 -3 -3 9 15788.8 423.621 6
 -3 -3 9 16048.3 480.685 12
 -3 3 9 15437.6 433.425 12
 -3 -3 9 15418.1 384.437 45
 -3 -3 9 15542.5 398.295 39
 -3 3 9 15534 396.362 40
 -3 -3 9 15666.9 375.917 34
 3 -3 -8 268.593 59.4337 9
 -3 -3 8 119.536 49.4327 12
 -3 -3 8 160.248 47.9287 6
 3 -3 -8 256.865 56.9267 8
 3 3 -8 437.087 73.3592 9
 -3 3 8 308.1 55.5482 6
 3 -3 -7 29561.6 512.606 8
 -3 -3 7 29869.5 486.102 6
 3 -3 -7 28804.8 508.403 9
 -3 -3 7 30022.2 576.908 12
 -3 3 7 29022.3 443.458 6
 3 3 -7 28989.4 504.613 9
 3 -3 -6 1160.41 97.2738 9
 3 3 -6 1215.22 97.0203 9
 -3 -3 6 1320.24 93.1013 6
 3 -3 -6 1182.27 98.8324 8
 -3 -3 6 1339.42 115.615 12
 -3 -3 5 12665.1 249.295 6
 3 -3 -5 12495.2 308.697 1
 3 -3 -5 12539.1 274.765 9
 -3 -3 5 12446 305.686 12
 -3 -3 5 12105.3 259.147 5
 3 -3 -5 12286.9 284.241 8
 -3 -3 5 11934.1 257.745 10
 3 3 -5 11774 265.841 9
 3 3 -4 206753 998.099 9
 3 -3 -4 199578 983.436 9
 3 -3 -4 208229 1069.87 8
 -3 -3 4 194382 1227.13 3
 -3 -3 4 197742 930.811 5
 -3 -3 4 202616 1114.89 12
 3 -3 -4 195318 1066.5 1
 -3 -3 4 197521 1047.95 10
 -3 -3 4 199354 880.709 6
 3 3 -4 197902 976.773 48
 -3 -3 4 187882 1098.9 47
 3 -3 -3 68371.9 514.308 9
 -3 -3 3 68988.2 730.101 4
 3 -3 -3 68357.9 577.089 8
 3 -3 -3 63030.2 515.831 1
 -3 -3 3 69352.2 577.789 12
 3 3 -3 72193.1 530.231 9
 -3 -3 3 69146.9 466.233 6
 -3 -3 3 69316.9 738.184 3
 3 3 -3 67375.4 656.636 4
 3 -3 -3 64389.7 594.154 4
 -3 -3 3 69649.4 611.41 10
 -3 3 3 67214.7 666.161 4
 3 3 -3 71420.8 487.866 48
 -3 3 3 68756.7 803.879 47
 -3 -3 3 68778.6 634.895 47
 -3 -3 2 30865 334.221 12
 3 3 -2 29584 412.745 4
 3 3 -2 30687.1 325.075 9
 -3 -3 2 29346.8 277.34 6
 3 3 -2 31476.9 373.058 11
 3 -3 -2 28610.8 347.225 4
 -3 -3 2 30970.6 496.402 3
 3 -3 -2 31023.5 324.221 9
 -3 -3 2 30192.8 454.902 4
 -3 -3 2 29703.6 393.848 10
 -3 3 2 29985.5 396.058 4
 3 -3 -2 29728 358.032 8
 -3 3 2 29805 493.101 47
 3 3 -2 30883.9 301.201 48
 3 -3 -2 29031.2 442.098 48
 3 3 -1 8770.74 172.7 9
 3 -3 -1 7396.21 158.888 9
 3 3 -1 8268.21 196.624 11
 -3 -3 1 7760.4 224.369 4
 -3 3 1 7595.49 186.181 4
 -3 -3 1 8408.23 205.619 10
 3 -3 -1 7178.79 169.483 7
 -3 3 1 7622.89 240.597 47
 -3 -3 1 7509.82 161.383 48
 3 3 -1 8258.54 167.988 48
 3 -3 -1 6940.56 217.252 48
 -3 3 1 7264.99 232.661 48
 -3 -3 1 7540.74 216.401 47
 3 3 0 6438 155.442 9
 3 3 0 5715.98 158.676 2
 3 -3 0 6769.69 160.096 9
 3 -3 0 5864.22 209.261 2
 3 3 0 5473.12 126.042 7
 3 3 0 5896.43 171.66 11
 -3 -3 0 6380.15 206.951 4
 -3 3 0 6391.2 168.702 4
 3 -3 0 6013.08 163.887 7
 -3 -3 0 6058.63 173.31 10
 -3 -3 0 7146.56 180.585 48
 3 -3 0 5647.82 207.401 48
 -3 3 0 6180.92 218.452 48
 -3 -3 0 5699.82 202.575 47
 3 -3 1 4199.26 107.998 6
 3 -3 1 4482.68 140.085 5
 -3 -3 -1 5585.58 176.848 8
 -3 -3 -1 5828.76 205.812 4
 3 3 1 5517.68 150.934 7
 -3 3 -1 6911.54 186.264 4
 3 3 1 5952.2 181.575 11
 3 -3 1 4281.89 150.179 1
 3 -3 1 5331.99 164.818 7
 -3 -3 -1 5749.02 166.597 10
 3 3 1 6110.26 166.364 9
 3 -3 1 4684.78 147.186 9
 3 3 1 5109.81 168.594 2
 -3 -3 -1 6153.58 195.078 48
 -3 3 -1 4834.29 204.074 48
 3 -3 2 1330.29 74.8669 12
 3 -3 2 1294.83 72.548 6
 3 -3 2 1355.59 82.9426 5
 -3 -3 -2 1679.27 105.919 8
 3 3 2 1649.19 103.135 11
 3 -3 2 1205.24 87.2334 7
 -3 -3 -2 1667.64 90.5094 10
 3 3 2 1730.58 112.812 2
 3 -3 2 1238.12 95.892 1
 -3 -3 -2 1767.65 121.162 48
 -3 3 -2 1273.43 98.6456 47
 3 -3 3 142977 806.402 12
 3 -3 3 137205 858.521 6
 -3 -3 -3 142607 1063.15 8
 3 3 3 136466 994.724 11
 3 -3 3 137970 997.626 7
 3 -3 3 138888 896.378 5
 -3 3 -4 150792 1016.74 8
 3 3 4 152182 1111.46 11
 3 -3 4 153809 1149.06 7
 3 -3 4 150795 1014.11 5
 3 -3 5 15194.8 363.458 6
 -3 -3 -5 14734.1 408.678 8
 3 3 5 14078.6 355.58 11
 3 -3 5 14401.5 381.713 7
 3 -3 5 15413.4 348.405 5
 -3 -3 -6 56574.4 863.169 8
 3 -3 6 57827.9 826.989 7
 3 -3 7 2875.28 171.185 16
 3 -3 7 2643.89 147.374 23
 3 -3 7 2735.67 162.196 20
 3 3 7 2127.27 138.786 23
 3 -3 7 2722.36 163.2 13
 3 -3 7 2760.4 189.194 6
 -3 -3 -7 2415.85 192.402 8
 3 3 7 2407.92 172.286 6
 3 3 7 2351.89 154.227 15
 3 -3 7 2681.9 170.833 38
 3 -3 7 2878.34 157.902 36
 3 -3 7 2524.27 156.304 29
 3 -3 7 2623.94 162.258 33
 3 -3 8 4658.5 226.171 16
 3 -3 8 4918.35 199.883 23
 3 3 8 4328.82 201.676 23
 3 -3 8 5275.74 229.264 20
 3 -3 8 5128.6 231.016 13
 3 -3 8 4888.16 259.343 6
 3 3 8 4802.7 250.321 6
 -3 -3 -8 4498.32 266.115 8
 3 3 8 4529.07 217.796 15
 3 -3 8 5368.08 221.357 36
 3 -3 8 4662.89 231.538 38
 3 -3 8 4783.53 217.069 29
 3 -3 8 5035.91 227.082 33
 3 -3 9 551.983 82.0189 16
 -3 -3 -9 767.617 87.9114 21
 3 -3 9 634.719 81.8616 20
 3 -3 9 545.571 82.2559 13
 3 3 9 565.169 80.0383 15
 3 -3 9 747.356 96.7489 38
 3 -3 9 616.719 81.8556 33
 3 -3 9 575.422 76.706 29
 3 -3 10 25792.1 479.56 16
 -3 -3 -10 26362.2 445.413 21
 3 -3 10 27604.5 472.153 20
 3 -3 10 26681.2 481.848 13
 3 3 10 26388.2 476.095 13
 3 3 10 25559.6 462.243 15
 3 -3 10 26286.2 496.836 38
 3 -3 11 5583.16 180.523 20
 3 -3 11 5365.29 189.796 16
 3 -3 11 5551.7 191.95 13
 3 3 11 5501.81 190.829 13
 3 3 11 5118.41 173.556 15
 3 -3 11 5306.95 192.275 38
 3 3 11 5197.01 186.734 34
 3 3 12 6015.27 155.718 13
 3 -3 12 6072.65 156.688 13
 -3 -4 14 812.483 65.514 45
 -3 4 14 710.397 55.26 39
 -3 -4 14 937.588 66.8449 39
 -3 4 14 812.458 65.4304 40
 -3 4 14 980.08 74.5426 45
 -3 4 14 784.467 67.9781 32
 -3 -4 14 904.844 71.0861 34
 -3 -4 13 37006.8 500.947 16
 -3 -4 13 35185.3 453.644 13
 -3 4 13 32478.2 468.553 39
 -3 -4 13 35550.8 518.121 45
 -3 4 13 34440.4 514.479 45
 -3 4 13 34161.5 517.283 40
 -3 -4 13 34907.1 502.158 39
 -3 -4 13 36109.5 522.172 34
 -3 4 13 34641.8 470.645 34
 -3 -4 12 796.312 87.2252 16
 -3 4 12 695.622 77.501 15
 -3 -4 12 782.445 80.3115 13
 -3 4 12 644.318 88.2329 40
 -3 -4 12 851.306 83.4656 38
 -3 -4 12 684.86 88.2279 45
 -3 4 12 625.723 82.6574 39
 -3 -4 12 709.91 90.6785 39
 -3 -4 12 666.569 81.2721 32
 -3 -4 12 917.455 100.37 34
 -3 4 12 716.524 81.5752 34
 -3 -4 11 1094.05 105.869 20
 -3 -4 11 1186.66 108.355 16
 -3 -4 11 949.72 93.1173 13
 -3 4 11 1064.22 99.1067 15
 -3 4 11 1149.92 119.857 40
 -3 -4 11 1146.45 116.759 45
 -3 -4 11 974.415 108.953 40
 -3 -4 11 1123.72 102.062 38
 -3 -4 11 1048.04 113.137 39
 3 -4 -11 1161.66 99.7616 31
 -3 4 11 1052.36 102.749 34
 -3 -4 11 1105.8 110.478 32
 3 -4 -11 1083.58 96.7191 28
 -3 -4 11 1048.38 108.698 34
 -3 -4 10 27492.8 503.03 16
 -3 -4 10 27287.7 499.624 20
 3 -4 -10 24765.4 579.521 9
 3 4 -10 25898.6 583.871 9
 -3 -4 10 26813.2 471.091 13
 -3 -4 10 27866.8 604.616 6
 3 -4 -10 24999.7 563.987 8
 -3 -4 10 27309.4 655.448 12
 -3 4 10 26459.3 481.512 15
 -3 -4 10 27006 534.84 45
 -3 -4 10 27457.6 491.393 38
 -3 4 10 26220.5 543.874 40
 -3 -4 10 26855.6 538.751 40
 -3 -4 10 27368.5 550.497 39
 3 -4 -10 25148.9 459.986 28
 -3 4 10 24820.9 473.584 34
 -3 -4 10 29186.8 520.691 29
 -3 -4 10 26786 519.354 34
 -3 -4 10 25958.5 516.891 32
 3 -4 -10 25090.9 459.941 31
 -3 -4 9 27938.5 486.557 16
 -3 -4 9 28170.8 485.48 20
 3 4 -9 27042.2 566.57 9
 3 -4 -9 26794.7 574.679 9
 -3 -4 9 27622.9 464.431 13
 -3 -4 9 29437.6 584.824 6
 3 -4 -9 27970.4 582.951 8
 -3 -4 9 29336.6 659.656 12
 -3 4 9 26924.4 570.121 12
 -3 4 9 28085.7 486.131 15
 -3 4 9 27046.5 470.896 14
 -3 -4 9 28663.1 541.688 39
 -3 -4 9 28254.1 520.016 45
 -3 -4 9 27784.9 483.464 38
 -3 -4 9 28274.7 535.67 40
 -3 4 9 28418.7 541.318 40
 -3 -4 9 27436.5 508.12 32
 -3 -4 9 27288.1 449.1 30
 3 -4 -9 27575.6 465.602 28
 -3 -4 9 29632.7 504.122 29
 3 -4 -9 27492.4 465.914 31
 -3 -4 9 28619.9 513.163 34
 3 -4 -8 52168.8 748.092 9
 -3 -4 8 54025.6 731.437 6
 3 4 -8 52006.4 737.938 9
 3 -4 -8 52025.2 752.65 8
 3 -4 -7 1165.54 105.826 9
 3 4 -7 1175.02 105.537 9
 -3 -4 7 1178.14 101.082 6
 3 -4 -7 1239.38 114.453 8
 -3 -4 7 1238.57 124.195 12
 3 -4 -6 147181 1042.23 9
 3 -4 -6 149749 1123.17 8
 -3 -4 6 148976 1039 5
 3 4 -6 149624 1038.56 9
 3 -4 -5 24326.2 382.131 9
 -3 -4 5 24255.3 365.616 6
 3 -4 -5 24933.2 422.643 8
 -3 -4 5 25143.9 448.648 12
 -3 -4 5 24579.6 381.607 5
 3 4 -5 24809.6 380.898 9
 -3 -4 5 23324.7 385.495 10
 3 4 -4 122463 758.133 9
 3 -4 -4 118779 758.082 9
 -3 -4 4 121195 735.725 6
 3 -4 -4 121942 873.953 8
 -3 -4 4 118497 883.45 12
 -3 -4 4 116568 743.377 5
 3 4 -4 122616 777.204 11
 3 -4 -4 111755 900.511 4
 -3 -4 4 115660 847.552 10
 -3 -4 3 53604.1 450.755 6
 3 -4 -3 53877.7 535.192 8
 -3 -4 3 54394.1 531.59 12
 -3 -4 3 53163.2 436.866 5
 3 4 -3 55215.8 514.698 11
 3 -4 -3 55688.6 465.393 9
 3 -4 -3 52378.1 520.595 4
 3 4 -3 54150.8 460.302 9
 -3 -4 3 51923.6 555.249 10
 -3 4 3 53498.7 591.128 4
 -3 -4 3 53333.2 661.29 4
 -3 -4 3 51210.6 533.906 47
 3 -4 -2 4392.25 146.023 8
 -3 -4 2 4181.44 129.378 12
 3 4 -2 3980.93 156.3 4
 -3 -4 2 3837.25 98.361 5
 3 4 -2 4201.18 144.106 11
 3 -4 -2 4072.59 126.889 4
 -3 -4 2 4408.13 181.424 4
 -3 4 2 4132.74 145.251 4
 -3 -4 2 4601.16 163.924 10
 3 4 -2 4283.76 122.995 9
 3 -4 -2 4587.09 126.275 9
 -3 -4 2 4163.2 118.403 6
 3 4 -2 4010.28 79.5219 48
 -3 4 2 4204.96 196.105 47
 -3 -4 2 3844.15 149.379 47
 -3 -4 1 3277.94 94.3136 12
 3 4 -1 2890.88 123.947 11
 -3 -4 1 3001.26 147.704 4
 3 -4 -1 3253.91 122.505 7
 -3 -4 1 3041.85 132.756 10
 -3 4 1 3311.18 119.071 4
 3 4 -1 3309.68 108.197 9
 3 -4 -1 3369.41 124.094 8
 3 -4 -1 3299.22 107.797 9
 -3 4 1 3159.68 161.525 47
 -3 -4 1 2701.56 82.2499 48
 -3 4 1 3149.59 163.072 48
 -3 -4 1 3034.7 140.831 47
 3 4 0 11554.3 210.291 2
 -3 -4 0 12850.7 250.023 8
 3 4 0 12302.4 264.591 11
 -3 -4 0 12506.1 301.079 4
 -3 4 0 12244.6 224.139 4
 -3 -4 0 12451.5 261.435 10
 3 -4 0 12557.7 248.104 7
 3 -4 0 12646 222.248 9
 3 4 0 13167 224.71 9
 -3 -4 0 12070.6 307.246 47
 -3 4 0 13116.8 323.206 47
 -3 -4 0 12275.9 223.517 48
 -3 4 0 13232.2 337.258 48
 3 -4 1 233530 1077.58 5
 -3 -4 -1 224585 1153.46 8
 3 4 1 234841 1198.96 11
 -3 4 -1 235569 1045.36 4
 3 -4 1 226931 1118.03 7
 3 4 1 220106 1031.36 2
 -3 -4 -1 234413 1136.62 10
 -3 -4 -1 225776 1157.41 48
 3 -4 2 92740.1 725.566 5
 3 -4 2 87338.5 608.722 6
 3 -4 2 91261 664.818 12
 -3 -4 -2 89476.2 794.844 8
 3 4 2 90654.3 803.774 11
 3 -4 2 92896.1 769.73 7
 -3 -4 -2 94475.6 715.302 10
 -3 -4 -2 91302.9 859.721 48
 -3 4 -2 83694.2 784.657 47
 3 -4 3 158255 945.302 6
 3 -4 3 158464 930.318 12
 -3 -4 -3 147084 1122.09 8
 3 4 3 149930 1093.97 11
 3 -4 3 154526 1014.04 5
 3 -4 3 155159 1088.75 7
 3 -4 4 232.521 41.3095 12
 3 -4 4 169.201 43.6838 5
 -3 -4 -4 238.94 60.453 8
 3 -4 4 175.541 46.5392 7
 3 4 4 247.508 55.8325 11
 3 -4 5 296.802 56.5214 5
 3 -4 5 208.269 50.0035 6
 -3 -4 -5 75.7965 43.9099 8
 3 4 5 96.1356 39.7502 11
 3 -4 5 191.382 54.8377 7
 3 -4 6 46.1734 30.7601 5
 3 -4 6 38.3882 39.7672 6
 -3 -4 -6 100.008 51.1304 8
 3 -4 6 67.5409 42.7879 7
 3 4 7 22291.7 444.59 23
 3 -4 7 24725 489.234 20
 3 -4 7 23301.6 490.459 16
 3 -4 7 22554.5 421.937 23
 3 -4 7 22967.6 467.315 13
 3 -4 7 25860 571.854 6
 -3 -4 -7 22924.3 595.011 8
 3 4 7 23903 490.966 15
 3 -4 7 24915.1 465.1 36
 3 -4 7 23541.7 508.096 38
 3 -4 7 24267.9 497.312 33
 3 -4 7 23850 457.141 35
 3 -4 7 23922.8 487.297 29
 3 -4 8 477.76 75.4223 20
 3 -4 8 499.269 68.6581 23
 -3 -4 -8 606.363 82.7941 21
 3 -4 8 623.933 86.9802 16
 3 -4 8 731.213 106.665 6
 3 -4 8 503.793 78.2755 13
 3 4 8 492.849 79.7122 15
 3 -4 8 528.679 77.7755 36
 3 -4 8 625.302 92.691 38
 3 -4 8 465.735 75.6868 29
 3 -4 8 481.062 68.6858 35
 3 -4 8 528.212 79.6802 33
 -3 -4 -9 291.231 59.5278 21
 3 -4 9 311.901 66.6346 16
 3 -4 9 280.961 60.0271 20
 3 -4 9 288.341 63.1909 13
 3 4 9 327.207 65.4625 15
 3 -4 9 260.856 63.3855 38
 3 -4 9 321.653 65.553 33
 3 -4 9 280.482 58.6088 29
 3 -4 10 4472.82 201.145 16
 -3 -4 -10 4838.3 191.837 21
 3 -4 10 4513.43 192.891 20
 3 -4 10 4680.62 198.482 13
 3 4 10 4509.08 195.014 13
 3 4 10 4253.46 190.829 15
 3 -4 10 4502.25 207.091 38
 3 -4 10 4670.46 190.968 33
 3 -4 10 4371.53 182.47 29
 3 -4 11 3823.5 159.043 16
 3 -4 11 3691.06 147.406 20
 3 -4 11 3764.31 153.485 13
 3 4 11 3764.69 153.369 13
 3 4 11 3593.91 146.423 15
 3 -4 11 3791.4 160.685 38
 3 4 11 3592.93 152.762 34
 -3 5 14 412.269 47.5356 45
 -3 5 14 319.514 41.8818 40
 -3 -5 14 347.4 42.3514 45
 -3 -5 14 322.725 39.858 39
 -3 -5 14 377.454 46.2955 34
 -3 5 14 332.896 44.5746 32
 -3 -5 13 5958.46 198.831 16
 -3 5 13 5093.75 169.274 15
 -3 -5 13 5604.57 179.64 13
 -3 5 13 5360.22 198.218 45
 -3 5 13 5110.52 197.143 40
 -3 -5 13 5399.85 195.557 45
 -3 -5 13 5360.94 193.268 39
 -3 5 13 4802.82 175.849 39
 -3 5 13 5128.79 171.639 34
 -3 -5 13 5516.64 201.607 34
 -3 -5 12 6741.44 236.832 16
 -3 -5 12 6382.44 219.982 13
 -3 5 12 6476.18 221.579 15
 -3 -5 12 6416.53 244.037 45
 -3 -5 12 6629.59 227.269 38
 -3 5 12 6146.92 247.967 40
 -3 -5 12 6391.28 244.655 39
 -3 -5 12 6628.6 249.846 34
 3 -5 -12 6188.26 206.784 28
 3 -5 -12 6207.97 207.831 31
 -3 5 12 6069.11 216.479 34
 -3 -5 11 10712.1 313.701 16
 -3 -5 11 10850.6 317.972 20
 -3 -5 11 10541.3 298.734 13
 -3 5 11 10251.6 299.005 15
 -3 -5 11 10800 309.608 38
 -3 -5 11 10734.3 332.371 45
 -3 5 11 10444.4 340.74 40
 -3 -5 11 10813.7 340.732 39
 -3 -5 11 10429.5 326.036 34
 -3 5 11 10395.9 300.324 34
 -3 -5 11 10368.1 317.081 32
 3 -5 -11 10714.2 297.688 31
 3 -5 -11 10494 293.743 28
 -3 -5 10 104073 967.004 20
 -3 -5 10 99304.2 952.309 16
 3 -5 -10 93432.1 1119.57 9
 -3 -5 10 103886 1171.39 6
 -3 -5 10 101856 934.473 13
 3 5 -10 94683.4 1088.21 9
 3 -5 -10 95170.8 1134.83 8
 -3 -5 10 102061 1279.45 12
 -3 5 10 98291.8 947.464 15
 -3 -5 10 100781 1043.13 40
 -3 -5 10 104092 973.018 38
 -3 -5 10 101693 1033.37 45
 -3 5 10 98832.7 1054.13 40
 -3 -5 10 103397 1067.34 39
 -3 -5 10 98993.9 992.696 32
 -3 -5 10 100521 1015.38 34
 -3 -5 10 107899 1015.36 29
 3 -5 -10 99981.9 929.669 28
 3 -5 -10 100403 934.534 31
 -3 -5 9 3108.87 165.634 16
 -3 -5 9 3272.01 168.575 20
 3 5 -9 3584.23 205.112 9
 -3 5 9 2944.88 159.806 14
 -3 -5 9 3345.17 204.038 6
 -3 -5 9 3044.63 159.433 13
 3 -5 -9 3075.87 201.771 8
 -3 -5 9 3197.12 224.125 12
 3 -5 -9 2858.08 189.941 9
 -3 5 9 3052.23 164.233 15
 -3 -5 9 3098.53 175.949 45
 -3 -5 9 3330.66 171.696 38
 -3 -5 9 3180 185.123 40
 -3 5 9 3354.95 189.781 40
 -3 -5 9 3084.63 183.17 39
 -3 -5 9 3444.52 163.814 30
 3 -5 -9 3036 161.596 31
 -3 -5 9 3394.06 176.787 29
 -3 -5 9 3289.04 178.383 34
 -3 -5 9 2930.25 169.965 32
 3 -5 -9 2993.64 161.069 28
 -3 -5 9 3309.88 176.215 35
 3 5 -8 7735.2 281.095 9
 3 -5 -8 7923.78 290.798 9
 -3 -5 8 8102.94 292.009 6
 3 -5 -8 7907.73 306.799 8
 -3 -5 8 8227.7 340.594 12
 3 5 -7 56.0036 29.6415 9
 -3 -5 7 104.992 47.6475 12
 3 -5 -7 116.258 42.2221 9
 -3 -5 7 25.8592 33.2541 5
 -3 -5 7 3.82303 25.299 6
 3 -5 -7 48.0927 39.4304 8
 3 5 -6 25724.7 427.558 9
 3 -5 -6 26719 445.029 9
 -3 -5 6 26714.8 446.075 6
 3 -5 -6 26779.2 497.215 8
 -3 -5 6 27055.5 529.554 12
 -3 -5 6 25270.7 442.646 5
 3 5 -5 10491.5 248.625 9
 3 -5 -5 10047 247.7 9
 -3 -5 5 11109.2 310.627 12
 3 -5 -5 10191.6 285.503 8
 -3 -5 5 10817.8 258.73 6
 -3 -5 5 10209.2 257.973 5
 -3 -5 5 10067.3 267.506 10
 3 -5 -4 60356.8 534.777 9
 -3 -5 4 59887.1 558.451 6
 3 -5 -4 59451.3 639.706 8
 -3 -5 4 61319.3 655.819 12
 3 5 -4 58946.8 555.914 11
 -3 -5 4 58195.8 544.006 5
 3 5 -4 58529.8 523.178 9
 -3 -5 4 57512.3 631.082 10
 3 -5 -3 9046.32 230.314 8
 -3 -5 3 9074.93 228.01 12
 3 5 -3 8540.47 212.957 11
 -3 -5 3 8196.75 180.796 5
 -3 -5 3 7923.86 264.738 4
 -3 -5 3 8519.25 243.351 10
 3 -5 -3 9802.02 197.659 9
 3 5 -3 8914.89 188.003 9
 -3 -5 3 8642.07 197.8 6
 3 -5 -2 122990 804.414 8
 3 5 -2 132739 676.249 9
 -3 -5 2 124101 730.794 12
 3 5 -2 125274 824.349 11
 -3 -5 2 118354 883.115 10
 -3 -5 2 124332 993.944 4
 -3 5 2 119057 741.702 4
 3 -5 -2 127518 674.61 9
 -3 5 2 124148 1112.53 47
 -3 -5 2 117818 822.79 47
 3 -5 -1 30715.1 386.736 8
 -3 -5 1 30574.4 360.893 8
 3 5 -1 30915.1 420.634 11
 3 5 -1 32066.8 332.876 9
 -3 -5 1 30770.6 486.177 4
 -3 -5 1 29557.1 438.858 10
 3 -5 -1 29338.3 389.403 7
 3 -5 -1 31005.4 333.666 9
 -3 5 1 30065.6 515.114 47
 -3 -5 1 27694.7 440.144 47
 -3 -5 0 3752.72 142.255 8
 3 5 0 3715.15 154.459 11
 -3 -5 0 3881.01 177.086 4
 3 -5 0 3823.43 124.68 9
 -3 -5 0 3737.06 156.294 10
 3 -5 0 3762.84 144.553 7
 3 5 0 3855.45 124.223 9
 -3 5 0 3776.18 177.468 47
 3 -5 1 26459.6 398.211 5
 -3 -5 -1 30768.9 449.047 8
 3 5 1 29233.8 450.971 11
 3 -5 1 27071.3 405.854 7
 -3 -5 -1 29857.5 435.969 10
 -3 5 -1 27847.2 480.909 47
 3 -5 2 109.198 32.4171 12
 3 -5 2 137.959 37.0678 5
 3 -5 2 190.107 33.9327 6
 3 -5 2 99.0843 35.1471 7
 3 5 2 163.358 43.7913 11
 -3 -5 -2 125.78 37.947 10
 3 -5 3 44913.9 521.832 6
 3 -5 3 46031.1 540.49 12
 -3 -5 -3 44123.2 639.252 8
 3 5 3 42894 625.61 11
 3 -5 3 47414.8 616.934 7
 3 -5 3 46709.6 595.993 5
 3 -5 4 4872.4 193.692 6
 3 -5 4 5139.08 192.761 12
 -3 -5 -4 5059.18 236.676 8
 3 5 4 4879.68 224.32 11
 3 -5 4 4832.16 215.852 7
 3 -5 4 4803.99 203.523 5
 3 -5 5 1341.77 114.575 6
 -3 -5 -5 1173.04 127.882 8
 3 -5 5 1306.69 122.803 7
 3 -5 5 1333.27 115.664 5
 3 -5 6 39.2094 30.7415 5
 3 -5 6 33.6431 35.6934 6
 -3 -5 -6 50.2489 40.8211 8
 3 5 6 43.2757 37.4283 11
 3 -5 6 51.7689 39.7679 7
 3 -5 7 35921.6 617.936 16
 -3 -5 -7 39100.5 621.169 21
 3 -5 7 37808.3 616.815 20
 3 -5 7 35881.7 530.25 23
 3 -5 7 35823.9 581.116 13
 3 -5 7 39027.6 699.956 6
 -3 -5 -7 36336.6 769.587 8
 3 -5 7 35606.3 691.106 7
 3 5 7 36052.5 611.306 15
 3 -5 7 36199.3 636.821 38
 3 -5 7 39607 570.31 42
 3 -5 7 38947.8 590.158 36
 3 -5 7 38437.5 594.72 35
 3 -5 7 37166.3 620.9 29
 3 -5 7 37803.2 630.382 33
 3 -5 8 19.3737 38.2569 16
 3 -5 8 35.3791 37.865 20
 -3 -5 -8 135.404 48.5453 21
 3 -5 8 38.438 38.6063 13
 3 5 8 132.96 51.4706 15
 3 -5 8 42.1126 44.8882 38
 3 -5 8 38.0381 33.9289 35
 3 -5 8 108.883 46.6864 36
 3 -5 8 127.294 47.0338 29
 3 -5 8 93.0129 47.9995 33
 -3 -5 -9 271.717 59.5617 21
 3 -5 9 294.461 61.5687 20
 3 -5 9 268.72 62.0477 16
 3 -5 9 203.955 53.0809 13
 3 5 9 287.627 62.478 15
 3 -5 9 524.552 82.7007 38
 3 -5 9 291.996 63.3304 33
 3 -5 9 263.709 54.4295 35
 3 -5 9 211.823 53.2837 29
 3 -5 9 273.493 57.5492 36
 -3 -5 -10 2467.5 136.338 21
 3 -5 10 2568.47 151.489 16
 3 -5 10 2551.26 145.044 20
 3 -5 10 2609.88 144.996 13
 3 5 10 2474.95 141.711 13
 3 5 10 2342.38 141.731 15
 3 -5 10 2479.92 153.006 38
 3 -5 10 2562.63 141.551 29
 3 -5 10 2625.14 143.732 33
 3 -5 11 215.829 41.1804 20
 3 -5 11 202.267 42.9993 16
 3 5 11 285.652 45.9491 13
 3 -5 11 296.427 46.1812 13
 3 5 11 278.384 45.3752 15
 3 -5 11 289.703 47.9503 38
 3 -5 11 215.609 37.0277 29
 -3 6 13 339.192 47.4052 15
 -3 -6 13 351.352 53.326 16
 -3 -6 13 522.795 57.9022 13
 -3 6 13 351.149 50.0007 39
 -3 6 13 343.106 55.4971 40
 -3 6 13 356.842 54.2116 45
 -3 -6 13 343.842 53.5661 45
 -3 -6 13 350.69 54.0561 39
 -3 -6 13 437.442 60.6311 34
 -3 -6 12 695.516 81.5287 16
 -3 6 12 682.283 76.1164 15
 -3 -6 12 792.456 81.3697 13
 -3 6 12 640.887 84.4841 40
 -3 -6 12 723.919 78.5476 38
 -3 -6 12 691.2 81.8701 45
 -3 -6 12 696.781 85.9537 39
 3 -6 -12 696.276 73.7905 31
 3 -6 -12 681.365 72.6825 28
 -3 -6 12 699.704 85.5081 34
 -3 -6 11 6424.6 240.474 20
 -3 -6 11 6331.74 241.297 16
 -3 6 11 6260.03 236.961 15
 -3 -6 11 6273.78 231.751 13
 -3 -6 11 6527.96 256.635 45
 -3 -6 11 6613.5 244.24 38
 -3 6 11 6373.36 265.292 40
 -3 -6 11 6503.54 262.032 39
 -3 -6 11 6346.62 252.959 34
 3 -6 -11 6803.31 239.562 31
 3 -6 -11 6624.11 235.829 28
 -3 -6 10 2595.31 155.533 20
 -3 -6 10 2578.42 157.91 16
 -3 -6 10 2713.17 157.099 13
 -3 6 10 2872.97 167.032 15
 -3 6 10 2893.15 184.561 40
 -3 -6 10 2870.7 180.603 39
 -3 -6 10 2753.61 172.169 45
 -3 -6 10 2730.84 164.301 38
 -3 -6 10 2713.04 165.447 32
 -3 -6 10 3025.13 178.361 34
 3 -6 -10 2737.44 159.685 28
 -3 -6 10 2795.17 167.877 29
 3 -6 -10 2861.16 163.677 31
 -3 -6 9 21496.7 426.064 20
 -3 -6 9 21202.3 432.695 16
 -3 6 9 20762.5 418.009 14
 -3 -6 9 22516.4 531.437 6
 -3 -6 9 21164.9 420.606 13
 3 -6 -9 22242.3 555.746 8
 -3 -6 9 22375.5 592.832 12
 -3 6 9 21642.6 440.617 15
 -3 -6 9 21519 441.92 38
 -3 6 9 22530.2 487.432 40
 -3 -6 9 22057.2 479.788 39
 -3 -6 9 21748.9 461.68 45
 3 -6 -9 21881.8 439.601 31
 -3 -6 9 21018.2 450.823 32
 3 -6 -9 22255.4 442.402 28
 -3 -6 9 21455.3 411.945 30
 -3 -6 9 21499 455.841 34
 -3 -6 9 22069.9 452.185 29
 -3 -6 9 22195.7 452.575 35
 -3 -6 8 6223.97 263.083 6
 3 -6 -8 6150.24 281.232 8
 -3 -6 8 6387.63 304.678 12
 -3 -6 8 5938.12 263.473 5
 -3 -6 7 28357.1 519.216 6
 3 -6 -7 27184.9 556.636 8
 -3 -6 7 28433.9 597.229 12
 -3 -6 7 26907.9 518.619 5
 3 6 -7 26337.6 473.676 9
 3 -6 -6 53916.4 733.909 8
 -3 -6 6 54767.8 771.513 12
 3 6 -6 52480.5 609.946 9
 -3 -6 6 52370.9 655.466 6
 -3 -6 6 51754 655.132 5
 -3 -6 5 2715.6 140.236 6
 3 -6 -5 2862.44 159.511 8
 -3 -6 5 2723.95 162.059 12
 -3 -6 5 2775.7 139.348 5
 -3 -6 5 2746.17 150.395 10
 3 6 -5 2820.97 128.318 9
 3 -6 -4 34514.8 508.033 8
 -3 -6 4 35375 513.778 12
 3 6 -4 35378.9 441.296 11
 -3 -6 4 34266.6 433.269 5
 -3 -6 4 33610 516.745 10
 -3 -6 4 36208.6 467.683 6
 3 -6 -3 19459.8 356.38 8
 -3 -6 3 19705.1 346.894 12
 3 6 -3 20069.3 340.747 11
 -3 -6 3 20555.2 300.055 5
 -3 -6 3 19929.8 326.224 6
 -3 -6 2 258.228 50.6535 4
 -3 -6 2 305.291 41.44 12
 3 6 -2 348.236 50.1543 11
 -3 -6 2 400.141 60.5445 10
 3 -6 -1 31137.6 407.948 8
 3 6 -1 31917.1 452.202 11
 -3 -6 1 31882.4 519.457 4
 -3 -6 1 31072.9 479.716 10
 3 -6 -1 31506.6 432.212 7
 -3 -6 0 3349.12 140.171 8
 3 6 0 3187.37 152.494 11
 -3 -6 0 3238.21 157.584 10
 3 -6 0 2668.54 128.924 7
 -3 6 0 2691.93 154.828 47
 3 -6 1 37235.9 502.773 5
 -3 -6 -1 37276.5 514.571 8
 3 6 1 38690.3 553.46 11
 -3 -6 -1 37956.6 529.214 10
 3 -6 1 38893.9 506.88 7
 -3 -6 -2 2375.63 144.21 8
 3 6 2 2384.53 148.513 11
 3 -6 2 2332.43 134.234 5
 3 -6 2 2359.42 134.387 7
 -3 -6 -2 2546.34 137.283 10
 3 -6 3 66824.8 656.296 6
 3 -6 3 70085.7 713.554 12
 -3 -6 -3 67995.2 827.904 8
 3 6 3 68294.1 826.619 11
 3 -6 3 68477.9 760.738 5
 3 -6 4 10333.5 315.763 5
 3 -6 4 9960.11 280.32 6
 3 -6 4 10174.6 288.038 12
 -3 -6 -4 10292.2 352.235 8
 3 6 4 9794.74 332.824 11
 3 -6 4 10585.5 327.75 7
 3 -6 5 17275.3 405.321 6
 3 -6 5 18701.2 405.82 12
 -3 -6 -5 17275.7 487.866 8
 3 6 5 17229.1 460.994 11
 3 -6 5 17393.9 440.767 7
 3 -6 5 17514.2 432.233 5
 3 -6 6 7428.7 267.77 20
 3 -6 6 7216.75 234.533 23
 3 -6 6 7304.09 268.761 16
 -3 -6 -6 7440.36 267.982 21
 3 6 6 7681.74 273.146 15
 3 -6 6 7269.75 286.526 6
 3 -6 6 6655.39 237.9 13
 -3 -6 -6 7302.71 339.355 8
 3 6 6 6914.27 306.773 11
 3 -6 6 7233.67 302.309 7
 3 -6 6 7739.33 301.069 5
 3 -6 6 7383.58 267.217 37
 3 -6 6 7230.22 274.818 38
 3 -6 6 7897.1 263.811 36
 3 -6 6 7972.01 247.98 42
 3 -6 6 7514.67 277.571 33
 3 -6 6 7656.09 278.548 29
 3 -6 6 7713.7 267.256 35
 3 -6 7 443.748 73.4875 20
 3 -6 7 341.724 57.6721 23
 3 -6 7 353.895 69.8941 16
 -3 -6 -7 407.922 71.2877 21
 3 -6 7 340.547 63.7436 13
 3 -6 7 314.238 71.2562 5
 3 6 7 335.204 67.2181 15
 -3 -6 -7 399.849 87.5248 8
 3 -6 7 389.876 81.743 7
 3 -6 7 498.75 75.4628 37
 3 -6 7 519.572 82.6818 38
 3 -6 7 304.056 58.5517 42
 3 -6 7 494.918 80.1323 33
 3 -6 7 352.396 64.5546 36
 3 -6 7 364.391 70.3867 29
 3 -6 7 440.795 71.6912 35
 -3 -6 -8 49457.2 702.178 21
 3 -6 8 46162.8 706.248 16
 3 -6 8 47205.2 700.814 20
 3 -6 8 46589.2 662.834 13
 3 6 8 46345.3 699.839 15
 3 -6 8 46894.7 733.776 38
 3 -6 8 48839.8 669.607 36
 3 -6 8 49787.4 683.337 35
 3 -6 8 49338.7 732.431 33
 3 -6 8 49011.4 724.826 29
 3 -6 9 1297.28 115.988 20
 3 -6 9 1220.29 114.366 16
 -3 -6 -9 1250.98 109.256 21
 3 -6 9 1098.45 102.032 13
 3 6 9 1170.79 112.295 15
 3 -6 9 1160.02 103.926 36
 3 -6 9 1148.49 115.926 38
 3 -6 9 1328.77 107.924 35
 3 -6 9 1232.36 113.289 29
 3 -6 9 1267.16 114.931 33
 3 -6 10 2665.47 145.536 20
 -3 -6 -10 2716.48 139.926 21
 3 -6 10 2609.01 149.586 16
 3 -6 10 2808.38 143.487 13
 3 6 10 2660.66 140.605 13
 3 6 10 2543.15 144.044 15
 3 -6 10 2610.02 153.682 38
 3 -6 10 2596.97 141.749 29
 3 -6 10 2829.37 147.732 33
 3 -6 10 2829.68 135.285 35
 3 -6 11 10099.7 231.89 20
 3 -6 11 9896.07 237.619 16
 -3 -6 -11 9522.71 204.131 21
 3 -6 11 10030.1 221.694 13
 3 6 11 9725.07 220.656 13
 3 6 11 10067 231.776 15
 3 -6 11 10296.1 247.405 38
 3 -6 11 10163.4 218.56 29
 -3 7 13 18340.3 307.087 15
 -3 -7 13 18572.6 309.491 13
 -3 7 13 17161.6 331.02 40
 -3 -7 13 17601 307.982 45
 -3 7 13 17753.1 317.584 45
 -3 -7 13 17999.9 321.645 39
 3 -7 -13 17393.3 281.725 31
 3 -7 -13 17518 281.546 28
 -3 -7 13 18433.6 333.888 34
 -3 -7 12 30681.2 477.835 16
 -3 7 12 31377.7 472.831 15
 -3 -7 12 30621.3 465.359 13
 -3 -7 12 32418.5 493.838 38
 -3 -7 12 30666.9 487.921 45
 -3 7 12 29590.3 510.001 40
 -3 -7 12 31120.5 504.176 39
 -3 -7 12 31200.6 505.737 34
 3 -7 -12 30338.5 451.256 28
 3 -7 -12 30811.2 456.913 31
 -3 -7 11 1901.86 131.747 16
 -3 7 11 2183.32 140.644 15
 -3 -7 11 2032.89 135.141 13
 -3 -7 11 2072.64 141.12 38
 -3 7 11 2094.83 152.618 40
 -3 -7 11 2128.94 151.097 39
 -3 -7 11 1963.68 140.005 45
 3 -7 -11 2273.49 140.468 28
 3 -7 -11 2277.4 140.945 31
 -3 -7 11 2075.04 147.107 34
 -3 -7 10 20886.9 425.635 20
 -3 -7 10 20319.5 429.022 16
 -3 -7 10 20813.7 428.445 13
 -3 7 10 20530 431.526 15
 -3 -7 10 21226 463.987 45
 -3 -7 10 20924.8 447.638 38
 -3 7 10 20629.6 477.04 40
 -3 -7 10 21775.9 484.561 39
 -3 -7 10 20818.5 457.814 34
 -3 -7 10 20929.9 416.595 30
 -3 -7 10 21646.9 461.419 29
 3 -7 -10 20743.4 436.477 31
 3 -7 -10 21043.1 438.607 28
 -3 -7 9 22665.5 444.605 16
 -3 -7 9 23308.1 441.944 20
 -3 -7 9 22011.9 425.892 25
 -3 7 9 22510.5 441.563 14
 -3 -7 9 24652.3 564.893 6
 -3 -7 9 23600.8 450.172 13
 3 -7 -9 23712.8 589.851 8
 -3 -7 9 23901.8 621.43 12
 -3 7 9 23113.9 462.05 15
 -3 -7 9 23508.3 471.693 38
 -3 7 9 23728.8 506.281 40
 -3 -7 9 23205.4 496.362 39
 -3 -7 9 23608 481.142 45
 -3 -7 9 23493.9 432.365 30
 -3 -7 9 22925.4 474.676 34
 3 -7 -9 23214.4 458.774 28
 3 -7 -9 23787 465.837 31
 -3 -7 9 23488.7 471.235 29
 -3 -7 9 23378.9 466.516 35
 -3 -7 8 32626.7 524.596 25
 -3 -7 8 33559.7 524.2 16
 -3 -7 8 32176.6 494.525 20
 -3 7 8 34649.1 537.182 14
 -3 7 8 35493 547.744 15
 -3 -7 8 34283.9 523.553 13
 3 -7 -8 35021.4 690.477 8
 -3 -7 8 37478 747.612 12
 -3 -7 8 35575 651.721 5
 -3 -7 8 35416.7 556.814 14
 -3 -7 8 35990.2 652.12 6
 -3 -7 8 35367.7 557.095 38
 -3 -7 8 34890.9 562.889 45
 -3 7 8 37291.2 606.909 40
 -3 -7 8 35556.1 589.318 39
 -3 -7 8 35016.7 557.004 29
 3 -7 -8 35534.9 555.29 28
 -3 -7 8 34977.8 515.701 30
 -3 -7 8 33762.5 544.288 32
 3 -7 -8 35639.4 556.667 31
 -3 -7 8 31403.7 500.165 27
 -3 -7 8 33533.8 533.808 35
 -3 -7 8 34265.2 556.483 34
 -3 -7 7 14548.3 387.956 6
 3 -7 -7 14162.5 416.726 8
 -3 -7 7 14196.6 432.211 12
 -3 -7 7 13659.5 377.838 5
 -3 -7 6 33258.7 547.495 6
 3 -7 -6 32080.2 594.41 8
 -3 -7 6 33598.7 618.766 12
 -3 -7 6 32751.7 541.974 5
 3 -7 -5 362.195 66.221 8
 -3 -7 5 283.156 50.8487 5
 -3 -7 5 310.788 59.9526 12
 -3 7 5 364.078 65.7532 11
 -3 -7 5 504.288 67.879 6
 -3 -7 5 364.156 63.3283 10
 3 -7 -4 5497.56 214.311 8
 -3 -7 4 5467.95 211.613 12
 -3 7 4 5220.5 211.937 11
 -3 -7 4 5270.28 179.721 5
 -3 -7 4 5063.6 215.89 10
 -3 -7 4 5674.25 199.315 6
 3 -7 -3 40050.4 536.948 8
 -3 -7 3 40895 516.853 12
 -3 -7 3 42287 515.737 6
 3 7 -3 41309.7 510.353 11
 -3 -7 3 39013.2 588.692 10
 3 -7 -2 83852.2 736.366 8
 -3 -7 2 83468.8 664.766 12
 -3 -7 2 82879.1 846.192 10
 3 -7 -2 81973.7 739.801 7
 3 7 -1 8927.22 257.005 11
 -3 -7 1 8853.16 276.104 10
 3 -7 -1 8231.54 219.767 8
 -3 -7 0 71679.2 679.015 8
 3 7 0 73995 768.149 11
 -3 -7 0 73123.6 786.595 10
 3 -7 0 71450.2 703.296 7
 3 -7 1 19865.2 394.068 5
 -3 -7 -1 19474.5 390.056 8
 3 7 1 19929.9 424.204 11
 -3 -7 -1 19492.7 407.343 10
 3 -7 1 19623.8 379.969 7
 3 -7 2 5440.94 218.502 5
 -3 -7 -2 5758.96 233.203 8
 3 7 2 6013.11 245.464 11
 3 -7 2 5489.32 212.017 7
 -3 -7 -2 5913.12 221.061 10
 3 -7 3 2097.96 145.715 5
 3 -7 3 2014.85 132.415 12
 -3 -7 -3 1992.99 151.531 8
 3 7 3 1975.75 151.93 11
 3 -7 3 2065.86 140.819 7
 3 -7 4 10438.6 310.342 12
 -3 -7 -4 10499.4 368.548 8
 3 7 4 10862.7 366.992 11
 3 -7 4 10753.1 339.477 7
 3 -7 4 10007.6 327.264 5
 3 -7 5 873.575 96.347 12
 -3 -7 -5 957.158 123.009 8
 3 7 5 799.229 108.444 11
 3 -7 5 768.831 98.7375 5
 3 -7 6 13030.7 363.099 20
 3 -7 6 13227 363.613 16
 3 -7 6 13109.9 319.405 23
 -3 -7 -6 13509.7 366.293 21
 -3 -7 -6 13176.7 465.347 8
 3 7 6 11920.3 416.591 11
 3 -7 6 13304.9 411.24 7
 3 -7 6 13773.4 415.992 5
 3 7 6 13923.5 371.692 15
 3 -7 6 13251.6 368.441 37
 3 -7 6 13931.1 354.058 36
 3 -7 6 12892 369.865 38
 3 -7 6 14488.5 341.365 42
 3 -7 6 12826.9 370.218 29
 3 -7 6 13253.3 374.954 33
 3 -7 6 13282.2 360.474 35
 -3 -7 -7 184.599 54.6474 21
 3 -7 7 225.598 58.1556 16
 3 -7 7 271.306 52.4527 23
 3 -7 7 138.227 51.5124 20
 3 -7 7 158.429 46.4269 13
 3 -7 7 365.122 74.4125 5
 -3 -7 -7 136.562 61.0875 8
 3 7 7 335.085 67.287 15
 3 -7 7 161.969 46.1137 42
 3 -7 7 157.948 48.448 37
 3 -7 7 146.328 52.7667 38
 3 -7 7 141.418 54.4695 33
 3 -7 7 179.905 56.3043 29
 3 -7 7 279.94 58.9596 35
 3 -7 7 178.693 50.9839 36
 3 -7 8 7935.14 288.724 20
 3 -7 8 7928.04 291.644 16
 -3 -7 -8 8778.13 297.374 21
 3 7 8 8644.04 301.382 15
 3 -7 8 8066.19 269.628 13
 3 -7 8 8548.77 280.65 37
 3 -7 8 8444.23 267.865 42
 3 -7 8 8157.86 304.955 38
 3 -7 8 8199.07 273.445 36
 3 -7 8 8213.96 299.478 29
 3 -7 8 8595.13 306.441 33
 3 -7 8 8530.13 286.989 35
 3 -7 9 122.908 45.8758 16
 3 -7 9 138.306 48.7107 20
 -3 -7 -9 159.386 45.444 21
 3 -7 9 138.435 42.3737 13
 3 7 9 168.089 51.3575 15
 3 -7 9 139.271 51.3077 38
 3 -7 9 210.162 50.5335 35
 3 -7 9 174.544 53.9754 33
 3 -7 9 120.709 46.5722 29
 3 -7 9 187.33 50.5256 36
 3 -7 10 140.904 43.3559 16
 3 -7 10 158.612 44.9758 20
 -3 -7 -10 102.159 37.443 21
 3 -7 10 131.572 38.6155 13
 3 7 10 96.8009 36.3966 13
 3 7 10 124.048 44.5666 15
 3 -7 10 125.83 46.0204 38
 3 -7 10 207.433 43.4017 35
 3 -7 10 199.094 44.79 33
 3 -7 10 131.034 37.8975 29
 3 -7 11 1699.94 92.1084 20
 3 -7 11 1701.17 93.5449 16
 3 -7 11 1788.88 86.8818 13
 3 7 11 1966.05 92.7914 13
 3 7 11 1894.18 97.9906 15
 3 -7 11 1784.51 99.4317 38
 3 -7 11 1708.91 87.9751 29
 -3 8 13 751.851 61.946 15
 -3 -8 13 861.051 66.8138 13
 -3 8 13 700.43 57.9418 39
 -3 -8 13 747.271 64.9801 39
 -3 8 13 779.526 62.9083 45
 -3 8 13 785.172 70.6534 40
 -3 -8 13 851.933 70.9506 34
 3 -8 -13 752.422 58.343 28
 3 -8 -13 765.954 59.2582 31
 -3 -8 12 6588.65 213.858 16
 -3 8 12 6406.28 207.359 15
 -3 -8 12 6663.91 211.271 13
 -3 -8 12 6222.75 207.423 45
 -3 -8 12 6688.41 220.471 38
 -3 8 12 6216.62 225.679 40
 -3 -8 12 6621.52 224.19 39
 -3 -8 12 6793.21 226.597 34
 3 -8 -12 6472.29 205.136 28
 3 -8 -12 6421.75 205.13 31
 -3 -8 11 24254.2 443.932 16
 -3 8 11 24668 448.91 15
 -3 -8 11 24580.3 445.455 13
 -3 -8 11 24744.8 465.032 45
 -3 -8 11 25896.9 472.896 38
 -3 8 11 24378 492.22 40
 -3 -8 11 25540.4 491.273 39
 -3 -8 11 25037.7 478.151 34
 3 -8 -11 25027.4 451.54 28
 3 -8 -11 25287.3 455.825 31
 -3 -8 10 4966.26 203.911 20
 -3 -8 10 4770.01 190.992 25
 -3 -8 10 5038.57 210.38 16
 -3 -8 10 5373.63 219.389 13
 -3 8 10 5096.99 217.409 15
 -3 -8 10 5473.64 231.192 38
 -3 -8 10 5255.53 227.651 45
 -3 8 10 5958.83 255.93 40
 -3 -8 10 5312.29 240.775 39
 3 -8 -10 5385.98 223.459 28
 -3 -8 10 5359.75 230.017 29
 3 -8 -10 5376.39 223.715 31
 -3 -8 10 5279.57 209.66 30
 -3 -8 10 5216.65 228.615 34
 -3 -8 9 22257.2 432.587 25
 -3 -8 9 23415.7 451.881 16
 -3 -8 9 22967.8 433.601 20
 -3 8 9 23560.1 448.396 14
 -3 -8 9 24809.9 470.224 13
 -3 8 9 24914.2 481.272 15
 -3 -8 9 24290.2 485.337 38
 -3 -8 9 23236.7 478.381 45
 -3 8 9 25097.2 521.476 40
 -3 -8 9 24163 505.915 39
 -3 -8 9 24075 442.922 30
 -3 -8 9 23866.1 479.381 29
 -3 -8 9 22580.1 421.898 27
 3 -8 -9 24282 476.514 28
 3 -8 -9 23970.6 475.092 31
 -3 -8 9 24314.1 472.941 35
 -3 -8 9 24124.8 487.079 34
 -3 -8 8 23719.2 463.568 25
 -3 -8 8 22831.3 429.551 16
 -3 -8 8 25056.3 560.003 6
 -3 -8 8 24042.5 451.927 13
 3 -8 -8 23549 584.979 8
 -3 -8 8 26142.9 634.584 12
 -3 8 8 23814.1 454.796 14
 -3 -8 8 24563.8 551.729 5
 -3 8 8 24854.3 467.076 15
 -3 -8 8 24003.9 474.885 45
 -3 -8 8 23640.1 463.634 38
 -3 8 8 24926.7 503.819 40
 -3 -8 8 24279.6 493.188 39
 -3 -8 8 23892.7 462.444 29
 3 -8 -8 24152.5 467.885 28
 -3 -8 8 22717.3 435.702 27
 -3 -8 8 23775 469.113 34
 -3 -8 8 24228.5 438.235 30
 3 -8 -8 24346.6 470.32 31
 -3 -8 8 23280.4 449.108 35
 3 -8 -7 6367.22 292.728 8
 -3 -8 7 6688.93 306.142 12
 -3 -8 7 6045.47 260.535 5
 -3 -8 7 6242.24 265.522 6
 -3 -8 7 6444.67 230.835 38
 3 -8 -6 126692 1221.88 8
 -3 -8 6 131966 1260.1 12
 -3 -8 6 128179 1098.98 5
 -3 -8 6 130769 1145.24 6
 3 -8 -5 16934.2 416.379 8
 -3 -8 5 17888 397.946 6
 -3 -8 5 17546.3 425.561 12
 -3 8 5 17021.1 425.643 11
 -3 -8 5 16755.4 370.646 5
 -3 -8 5 16535.8 406.281 10
 -3 -8 4 29507.9 509.059 12
 -3 8 4 28837.2 518.529 11
 -3 -8 4 28734 436.719 5
 -3 -8 4 27998.6 531.249 10
 3 -8 -4 28968.9 514.79 8
 -3 -8 4 29003.4 482.966 6
 3 -8 -3 2419.24 140.087 8
 -3 -8 3 2329.62 131.865 12
 3 8 -3 2454.02 132.119 11
 -3 -8 3 2483 159.035 10
 3 -8 -2 11662.6 285.209 8
 3 8 -2 11248.1 291.88 11
 3 -8 -2 11110.8 293.098 7
 -3 -8 2 10905.7 329.171 10
 3 -8 -1 68660.2 662.907 8
 3 8 -1 66983.4 741.155 11
 -3 -8 1 65970.8 799.787 10
 3 -8 -1 67212.7 711.73 7
 3 -8 0 3947.98 184.629 5
 3 8 0 3608.76 183.298 11
 -3 -8 0 3814.52 194.027 10
 3 -8 0 3990.72 176.482 7
 3 -8 1 55463.9 711.56 5
 -3 -8 -1 57141.8 697.021 8
 3 8 1 56394.8 751.293 11
 -3 -8 -1 56138.9 729.493 10
 3 -8 1 54991.5 670.508 7
 3 -8 2 2771.07 167.769 5
 -3 -8 -2 2701.27 167.834 8
 3 8 2 2633.31 172.73 11
 -3 -8 -2 2761.11 161.375 10
 3 -8 2 2627.58 154.07 7
 -3 -8 -3 10549.3 354.839 8
 3 8 3 10170.4 354.711 11
 3 -8 3 9847.33 313.504 7
 3 -8 3 10043.8 331.743 5
 3 8 4 1587.5 149.314 11
 -3 -8 -4 1534.24 147.344 8
 3 -8 4 1890.83 146.492 7
 3 -8 4 1718.6 144.591 5
 3 -8 5 6715.41 253.99 20
 -3 -8 -5 6643.92 254.635 21
 3 -8 5 6426.75 242.209 16
 3 -8 5 6953.88 230.778 23
 3 -8 5 7630.43 228.096 25
 3 -8 5 7202.4 283.926 12
 -3 -8 -5 6486.79 318.285 8
 3 8 5 6243.25 303.248 11
 3 8 5 6604.25 248.463 15
 3 -8 5 6907.11 289.996 7
 3 -8 5 6982.83 298.194 5
 3 -8 5 7274.82 272.974 37
 3 -8 5 6225.2 245.326 38
 3 -8 5 7305.37 238.706 42
 3 -8 5 6492.77 256.79 33
 -3 -8 -5 6302.08 215.143 26
 3 -8 5 6770.33 263.697 29
 3 -8 5 6866.3 259.606 35
 3 -8 5 7340.37 255.617 36
 3 -8 6 5783.29 240.913 16
 3 -8 6 5552.65 240.535 20
 3 -8 6 5827.59 213.403 23
 -3 -8 -6 5724.97 243.737 21
 -3 -8 -6 5636.03 309.736 8
 3 8 6 5236.08 285.287 11
 3 -8 6 5876.99 281.21 5
 3 8 6 5403.5 233.493 15
 3 -8 6 5718.72 249.595 37
 3 -8 6 5437.54 240.556 38
 3 -8 6 5883.38 220.602 42
 3 -8 6 5876.01 233.348 36
 3 -8 6 5864.42 254.487 33
 3 -8 6 5579.44 250.189 29
 3 -8 6 5705.73 243.654 35
 3 -8 7 1378.37 124.279 20
 -3 -8 -7 1167.58 115.646 21
 3 -8 7 1325.22 120.606 16
 3 8 7 1229.79 116.43 15
 3 -8 7 1386.96 111.822 42
 3 -8 7 1387.28 124.095 37
 3 -8 7 1178.95 119.609 38
 3 -8 7 1361.93 116.323 36
 3 -8 7 1294.82 126.254 29
 3 -8 7 1267.93 125.465 33
 3 -8 7 1265.13 118.866 35
 3 -8 8 27291.6 525.59 20
 3 -8 8 27326.8 522.396 16
 -3 -8 -8 28052.9 524.739 21
 3 -8 8 27826.3 479.046 13
 3 8 8 27622 527.681 15
 3 -8 8 28389.1 513.48 37
 3 -8 8 27906.8 547.659 38
 3 -8 8 29187.1 487.915 42
 3 -8 8 28502.9 499.457 36
 3 -8 8 28455.8 549.522 29
 3 -8 8 29888.1 564.127 33
 3 -8 8 28850.5 523.021 35
 3 -8 9 13059.5 338.753 16
 -3 -8 -9 13375.4 333.609 21
 3 -8 9 12877.6 335.87 20
 3 -8 9 13430.4 309.399 13
 3 8 9 13403.4 341.705 15
 3 -8 9 13464.9 319.6 36
 3 -8 9 13541.5 358.154 38
 3 -8 9 13906 354.757 33
 3 -8 9 13136.1 346.132 29
 3 -8 9 13407.6 325.988 35
 3 -8 10 33841.6 473.503 20
 3 -8 10 32466.9 461.568 16
 -3 -8 -10 33580.8 450.231 21
 3 -8 10 32836.6 418.019 13
 3 8 10 32696.8 432.937 13
 3 8 10 32471.3 464.385 15
 3 -8 10 33072.7 484.27 38
 3 -8 10 34614.8 477.692 33
 3 -8 10 33095.9 437.205 35
 3 -8 10 32485.3 468.098 29
 3 -8 11 3712.14 124.992 16
 3 -8 11 3741.01 125.736 20
 3 8 11 3671.53 124.257 15
 3 -8 11 3706.59 130.151 38
 -3 9 13 4486.73 134.721 15
 -3 -9 13 4844.21 141.372 13
 3 -9 -13 3884.18 121.56 41
 -3 9 13 4023.56 138.666 40
 -3 -9 13 4180.22 134.618 39
 -3 -9 13 4372.06 138.149 34
 -3 9 12 3485.57 146.946 15
 -3 -9 12 3659.87 151.682 13
 -3 9 12 3327.23 157.46 40
 -3 -9 12 3342.59 139.5 45
 -3 -9 12 3481.04 155.631 39
 3 -9 -12 3440.4 144.373 31
 3 -9 -12 3342.14 141.694 28
 -3 -9 12 3394.24 152.183 34
 -3 -9 11 7857.18 242.059 16
 -3 9 11 7531.38 242.776 15
 -3 -9 11 7692.08 244.693 13
 -3 -9 11 8363.67 266.615 38
 -3 -9 11 7764.75 247.853 45
 -3 9 11 7635.24 268.402 40
 -3 -9 11 8040.47 267.739 39
 3 -9 -11 7861.49 249.265 28
 -3 -9 11 7963.82 260.863 34
 3 -9 -11 7747.24 248.258 31
 -3 -9 10 16176.9 343.387 25
 -3 -9 10 17262.3 377.503 16
 -3 -9 10 17768.6 394.021 13
 -3 9 10 17980.5 399.078 15
 -3 9 10 17318.8 425.06 40
 -3 -9 10 17394.8 420.372 39
 -3 -9 10 17579.2 406.98 38
 -3 -9 10 16976.7 395.168 45
 -3 -9 10 17175.5 404.671 34
 -3 -9 10 16942.2 367.832 30
 3 -9 -10 17616 398.32 31
 3 -9 -10 17749.7 397.956 28
 -3 -9 9 7833.94 262.429 25
 -3 -9 9 7431.81 251.54 16
 -3 9 9 8019.74 262.008 14
 -3 -9 9 7960.35 269.853 13
 -3 9 9 8222.79 274.612 15
 -3 -9 9 7594.55 274.499 38
 -3 9 9 8224.27 298.462 40
 -3 -9 9 7925.78 276.605 45
 -3 -9 9 8241.24 296.843 39
 3 -9 -9 8139.39 279.435 31
 -3 -9 9 7350.39 241.503 27
 -3 -9 9 8072.78 283.343 34
 -3 -9 9 7882.99 276.935 29
 -3 -9 9 7997.2 259.667 30
 3 -9 -9 8379.73 283.307 28
 -3 -9 9 8001.25 269.295 35
 -3 -9 8 880.283 87.3927 16
 -3 -9 8 782.262 91.3622 25
 -3 -9 8 964.801 115.774 6
 -3 -9 8 822.015 90.9849 13
 3 -9 -8 770.431 113.981 8
 -3 -9 8 782.717 116.808 12
 -3 -9 8 852.388 108.558 5
 -3 9 8 866.973 91.9359 15
 -3 -9 8 895.746 97.6472 38
 -3 9 8 956.071 105.623 40
 -3 -9 8 800.885 93.2221 45
 -3 -9 8 914.152 102.909 39
 -3 -9 8 982.017 99.1882 29
 -3 -9 8 856.287 90.8428 27
 -3 -9 8 897.349 98.4158 34
 -3 -9 8 858.07 88.5773 30
 3 -9 -8 786.621 90.4839 28
 3 -9 -8 816.516 90.3724 31
 -3 -9 8 889.957 92.7613 35
 -3 -9 7 148.605 40.0231 24
 -3 -9 7 161.147 50.948 25
 -3 -9 7 151.876 46.3947 13
 -3 -9 7 181.556 53.1305 5
 -3 -9 7 116.398 54.0742 12
 -3 -9 7 128.222 48.4063 6
 3 -9 -7 125.433 55.3259 8
 -3 9 7 106.881 37.1115 15
 -3 -9 7 215.083 55.2004 39
 -3 -9 7 93.8482 40.8654 45
 -3 9 7 134.802 46.9512 40
 -3 -9 7 120.486 43.8568 38
 -3 -9 7 82.8659 40.6285 27
 3 -9 -7 74.8554 39.1554 28
 -3 -9 7 148.014 47.2046 30
 -3 -9 7 118.772 41.4655 29
 3 -9 -7 102.627 43.7827 31
 -3 -9 7 298.967 59.7922 34
 3 -9 -6 10101.7 357.904 8
 -3 -9 6 10698.4 368.195 12
 -3 -9 6 9567.81 312.998 5
 -3 -9 6 10307 336.877 6
 -3 -9 5 109.704 46.6076 12
 -3 -9 5 95.0165 46.0802 6
 3 -9 -5 86.6457 41.0225 8
 -3 -9 5 80.7026 45.9684 10
 -3 -9 4 1509.45 120.401 12
 -3 -9 4 1430.38 116.472 6
 -3 -9 4 1355.31 127.336 10
 3 -9 -3 12900.8 334.971 8
 -3 -9 3 13289.2 324.967 12
 -3 -9 3 12584.9 377.274 10
 3 -9 -2 5610.73 222.727 7
 3 -9 -2 5571.88 208.479 8
 3 9 -2 5708.96 221.684 11
 -3 -9 2 5507.93 247.697 10
 3 9 -1 3950.29 191.405 11
 -3 -9 1 3713.83 203.062 10
 3 -9 -1 3839.65 182.96 7
 3 -9 0 13255.3 361.442 5
 3 9 0 13021.3 363.584 11
 -3 -9 0 12902.8 375.963 10
 3 -9 0 12907.3 338.436 7
 3 -9 1 55349.1 751.765 5
 3 9 1 55165.6 781.369 11
 -3 -9 -1 57186 779.807 10
 3 -9 1 55850.8 715.653 7
 -3 -9 -2 51398.3 747.265 8
 3 9 2 51505.4 791.261 11
 -3 -9 -2 51197.8 734.535 10
 3 -9 2 51297.4 706.948 7
 3 -9 2 52611.9 764.405 5
 3 -9 3 47628 758.822 5
 -3 -9 -3 46533.2 769.68 8
 3 9 3 47498.1 799.596 11
 3 -9 3 48844 719.247 7
 -3 -9 -4 56635.3 731.177 21
 3 -9 4 61700.7 641.261 25
 -3 -9 -4 56814.7 908.104 8
 3 9 4 54737.4 893.319 11
 3 -9 4 59650.5 832.06 7
 3 -9 4 57591.3 865.191 5
 3 -9 4 59889.8 777 37
 3 -9 4 55204.3 690.443 41
 3 -9 4 56961.4 737.038 29
 3 -9 4 55435.9 725.735 33
 3 -9 4 58828.7 751.662 35
 3 -9 4 60472.1 721.524 36
 3 -9 5 1424.19 108.556 23
 3 -9 5 1242.38 113.941 20
 -3 -9 -5 1429.05 124.273 21
 -3 -9 -5 1433.79 155.423 8
 3 9 5 1496.27 156.566 11
 3 -9 5 1443.03 144.411 5
 3 9 5 1484.69 120.141 15
 3 -9 5 1418.91 127.262 37
 3 -9 5 1199.62 110.61 38
 3 -9 5 1361.43 96.5768 44
 3 -9 5 1376.13 109.459 42
 3 -9 5 1284.12 117.531 35
 3 -9 5 1198.78 117.155 33
 3 -9 5 1963.4 146.356 29
 -3 -9 -5 1408.21 107.434 26
 3 -9 5 1437.01 118.268 36
 3 -9 6 862.054 86.0252 23
 -3 -9 -6 886.375 101.904 21
 3 -9 6 952.839 100.395 16
 3 -9 6 879.854 100.011 20
 -3 -9 -6 1485.43 164.819 8
 3 9 6 994.421 133.397 11
 3 -9 6 974.527 119.978 5
 3 9 6 1003.04 104.675 15
 3 -9 6 958.086 107.856 37
 3 -9 6 1035.51 106.912 38
 3 -9 6 960.191 94.387 42
 3 -9 6 891.757 97.2461 36
 3 -9 6 798.9 99.4561 33
 3 -9 6 1684.4 136.625 35
 3 -9 6 875.806 104.146 29
 3 -9 7 765.066 91.8647 16
 -3 -9 -7 853.014 99.4969 21
 3 -9 7 585.27 85.285 20
 3 9 7 683.95 90.034 15
 3 -9 7 879.952 100.255 37
 3 -9 7 796.917 98.0227 38
 3 -9 7 837.539 92.3016 36
 3 -9 7 706.656 82.7725 42
 3 -9 7 708.785 92.1008 35
 3 -9 7 757.12 98.4176 29
 3 -9 7 803.888 102.02 33
 3 -9 8 2454.77 153.127 16
 3 -9 8 2374.54 154.16 20
 -3 -9 -8 2594.29 159.494 21
 3 9 8 2427.04 153.542 15
 3 -9 8 2403.12 157.862 38
 3 -9 8 2688.17 160.09 37
 3 -9 8 2801.44 149.798 42
 3 -9 8 2726.39 153.627 36
 3 -9 8 2808.4 174.018 33
 3 -9 8 2468.43 162.886 29
 3 -9 8 2710.93 160.615 35
 -3 -9 -9 36510.5 530.559 21
 3 -9 9 34283 523.92 20
 3 -9 9 34048.4 511.745 16
 3 9 9 36073.4 532.153 15
 3 -9 9 35105.4 543.356 38
 3 -9 9 35780.9 493.092 37
 3 -9 9 34906.2 491.601 36
 3 -9 9 34416.9 538.085 29
 3 -9 9 35989 551.585 33
 3 -9 9 36039.1 519.316 35
 3 -9 10 68.3073 31.8282 16
 -3 -9 -10 78.3736 28.8747 21
 3 -9 10 55.9043 29.9436 20
 3 9 10 98.7717 31.247 13
 3 9 10 161.936 40.2148 15
 3 -9 10 59.7191 33.4763 38
 3 -9 10 55.1043 28.41 35
 3 -9 10 99.4008 35.2546 33
 3 -9 10 70.3925 31.5815 29
 -3 10 12 5003.52 162.469 15
 -3 -10 12 5452.53 173.908 13
 -3 10 12 4941.94 177.074 40
 -3 -10 12 5084.02 174.526 39
 3 -10 -12 4528.69 149.632 41
 3 -10 -12 4998.44 163.458 31
 -3 -10 12 4989.5 169.337 34
 3 -10 -12 4974.43 162.615 28
 -3 10 11 2022.04 122.039 15
 -3 -10 11 1559.39 92.3016 25
 -3 -10 11 1829.03 118.692 13
 -3 -10 11 1885.89 115.218 45
 -3 10 11 1846.24 129.312 40
 -3 -10 11 1892.89 128.064 39
 -3 -10 11 1992.1 126.788 34
 3 -10 -11 1912.15 120.271 28
 3 -10 -11 1892.41 120.36 31
 -3 -10 10 59393.5 667.22 16
 -3 -10 10 55719.4 632.957 25
 -3 -10 10 60463.5 709.927 13
 -3 10 10 59240.3 695.303 15
 -3 -10 10 60411.7 740.33 38
 -3 -10 10 57332.5 687.719 45
 -3 10 10 59668.2 764.238 40
 -3 -10 10 60259.1 758.697 39
 -3 -10 10 60139.5 675.342 30
 3 -10 -10 58293.3 704.034 28
 -3 -10 10 59386.1 726.442 34
 3 -10 -10 58085.5 705.021 31
 -3 -10 9 11643.6 303.345 16
 -3 -10 9 10444.4 299.712 25
 -3 10 9 11147.6 305.151 14
 -3 -10 9 11634 323.95 13
 -3 10 9 12509.1 334.653 15
 -3 10 9 11724.7 351.665 40
 -3 -10 9 11411.2 332.341 38
 -3 -10 9 12139.9 354.107 39
 -3 -10 9 11888.6 331.17 45
 -3 -10 9 11157.8 305.507 30
 -3 -10 9 11112.6 297.977 27
 -3 -10 9 11643 333.455 34
 3 -10 -9 12060.9 335.129 28
 3 -10 -9 12035.8 335.996 31
 -3 -10 9 11357.8 326.212 29
 -3 -10 8 18202.2 412.303 25
 -3 -10 8 19225.6 382.109 24
 -3 -10 8 18839 410.223 13
 -3 10 8 18281.5 403.696 15
 -3 -10 8 19266.4 426.426 45
 -3 10 8 19682.8 450.443 40
 -3 -10 8 19200.2 426.847 38
 -3 -10 8 19211.5 446.003 39
 3 -10 -8 18834.8 422.289 31
 -3 -10 8 19002.4 416.698 29
 -3 -10 8 18880.7 408.234 27
 3 -10 -8 18765.9 420.527 28
 -3 -10 8 19268.6 402.912 30
 -3 -10 8 18527.3 395.052 35
 -3 -10 8 18902.5 426.294 34
 -3 -10 7 13516.5 359.848 25
 -3 -10 7 13380.2 319.757 24
 3 -10 -7 13080.1 321.475 21
 -3 -10 7 13705.8 343.969 13
 3 -10 -7 13569.4 444.849 8
 -3 -10 7 14693.6 468.604 12
 -3 -10 7 13874.4 407.483 5
 -3 -10 7 14583.9 434.915 6
 -3 10 7 13861.9 342.324 15
 -3 -10 7 13544.5 350.3 38
 -3 10 7 14570.5 377.935 40
 -3 -10 7 13774.3 353.827 45
 -3 -10 7 14098.6 372.197 39
 -3 -10 7 13926 361.024 34
 -3 -10 7 13265.1 337.518 30
 -3 -10 7 13712.5 342.541 29
 3 -10 -7 13515.1 349.193 28
 -3 -10 7 14135.2 357.077 27
 3 -10 -7 13628 351.177 31
 3 -10 -6 42852.7 563.583 22
 -3 -10 6 40473 591.977 22
 3 -10 -6 43010.5 577.069 21
 -3 -10 6 39896.2 561.608 24
 -3 -10 6 44011.4 646.738 25
 -3 -10 6 43761.2 593.54 13
 3 -10 -6 44054.3 768.395 8
 -3 -10 6 46651.9 790.219 12
 -3 -10 6 45822.8 743.127 6
 -3 10 6 42634.7 575.612 15
 -3 -10 6 43458.2 605.143 38
 -3 10 6 45958 644.04 40
 -3 -10 6 42788.2 606.288 45
 -3 -10 6 43802.7 628.934 39
 -3 -10 6 42187.8 587.198 30
 -3 -10 6 43393.2 620.648 27
 -3 -10 6 44002.3 618.729 34
 3 -10 -6 41841.7 590.647 31
 3 -10 -6 41888.3 590.146 28
 -3 -10 5 304.319 64.2941 12
 -3 -10 5 259.866 61.8741 6
 3 -10 -5 337.299 72.6354 8
 -3 -10 5 437.459 78.4653 10
 3 -10 -4 16247.2 418.051 8
 -3 -10 4 16786.2 412.478 12
 -3 -10 4 15705.8 443.565 10
 3 -10 -3 10758.9 320.414 8
 3 -10 -3 10065.7 322.86 7
 -3 -10 2 67080.6 910.75 10
 3 -10 -2 68308.7 829.679 7
 3 -10 -1 1643.81 136.573 5
 3 10 -1 1744.18 135.368 11
 3 -10 -1 1385.67 120.163 7
 -3 -10 1 1503.75 139.848 10
 3 -10 0 73257.9 900.712 5
 3 10 0 71603.7 890.109 11
 -3 -10 0 70740.3 925.616 10
 3 -10 0 72949.8 844.304 7
 3 -10 1 2210.08 162.804 5
 3 10 1 2142.7 163.498 11
 -3 -10 -1 2293.46 168.648 10
 3 -10 1 2315.85 155.028 7
 3 -10 2 1139.92 123.711 5
 3 10 2 1517.7 144.702 11
 -3 -10 -2 1396.49 130.238 10
 3 -10 2 1331.94 123.828 7
 3 -10 3 4326.36 175.505 25
 -3 -10 -3 3241.67 160.917 18
 -3 -10 -3 3008.46 200.759 8
 3 10 3 3729.01 233.455 11
 3 -10 3 3847.23 209.844 7
 3 -10 3 3502.45 219.889 5
 3 -10 3 3340.29 183.909 37
 -3 -10 -3 3211.58 165.901 26
 3 -10 3 3504.14 185.961 35
 3 -10 3 3827.96 184.404 36
 3 -10 4 46394.7 574.905 25
 -3 -10 -4 43411.6 659.842 21
 3 -10 4 45722.9 595.872 23
 3 -10 4 41786.4 630.287 20
 -3 -10 -4 43033.7 805.712 8
 3 10 4 42140.9 816.134 11
 3 -10 4 45874 801.379 5
 3 -10 4 42801.1 627.264 41
 3 -10 4 45640.5 697.585 37
 3 -10 4 45239.8 559.671 44
 3 -10 4 45209.3 598.696 42
 3 -10 4 45391.6 642.908 36
 3 -10 4 42602.9 651.818 33
 3 -10 4 43463.8 656.511 29
 3 -10 4 43790.2 669.222 35
 -3 -10 -4 45115.5 615.782 26
 3 -10 4 45432.5 534.752 27
 3 -10 5 4347.1 210.493 20
 -3 -10 -5 4244.79 214.073 21
 3 -10 5 4681.68 193.421 23
 -3 -10 -5 4306.14 266.725 8
 3 10 5 4326.42 269.92 11
 3 -10 5 4621.31 260.307 5
 3 10 5 4263.66 199.881 15
 3 -10 5 4341.73 173.393 44
 3 -10 5 4580.55 228.059 37
 3 -10 5 4349.96 190.934 42
 3 -10 5 4387.87 218.261 29
 3 -10 5 4430.08 218.697 35
 -3 -10 -5 4593.06 197.296 26
 3 -10 5 4548.25 222.935 33
 3 -10 5 4467.64 207.931 36
 3 -10 6 12846 314.127 23
 -3 -10 -6 12894.3 372.549 21
 3 -10 6 13144.4 367.12 20
 3 10 6 13111.9 356.2 15
 3 -10 6 12069.3 345.875 38
 3 -10 6 13467.8 389.685 37
 3 -10 6 13831.5 341.065 42
 3 -10 6 13025.6 383.01 33
 3 -10 6 13433.8 386.262 29
 3 -10 6 13082.6 374.973 35
 3 -10 6 13242 352.598 36
 -3 -10 -6 13248.4 321.629 26
 -3 -10 -7 1039.85 108.184 21
 3 -10 7 1006.29 103.832 20
 3 -10 7 976.591 97.6681 16
 3 10 7 1087.42 106.421 15
 3 -10 7 1176.99 115.252 37
 3 -10 7 1076.85 107.767 38
 3 -10 7 1148.92 100.757 42
 3 -10 7 1242.53 109.809 36
 3 -10 7 1101.59 114.492 29
 3 -10 7 1112.03 111.001 35
 3 -10 7 1114.19 116.107 33
 3 -10 8 5842.19 216.68 16
 -3 -10 -8 5569.76 224.367 21
 3 -10 8 5665.33 224.99 20
 3 10 8 5765.79 222.21 15
 3 -10 8 5792.28 228.931 38
 3 -10 8 6070.89 232.827 37
 3 -10 8 6118.81 210.802 42
 3 -10 8 5762.89 213.278 36
 3 -10 8 5946.36 231.546 35
 3 -10 8 5681.65 235.247 29
 3 -10 8 6205.35 246.745 33
 3 -10 9 126.772 38.5386 16
 3 -10 9 156.714 43.8042 20
 -3 -10 -9 160.195 45.4215 21
 3 10 9 148.18 44.4655 15
 3 -10 9 119.72 38.3898 37
 3 -10 9 138.767 43.4811 38
 3 -10 9 130.105 47.1889 33
 3 -10 9 85.3455 37.3928 35
 3 -10 9 125.068 44.2321 29
 3 -10 9 175.727 44.7909 36
 3 -10 10 18920.4 284.458 16
 3 -10 10 19527.9 307.952 20
 -3 -10 -10 19478 294.489 21
 3 10 10 19687.1 304.142 15
 3 -10 10 19439.7 309.272 38
 3 -10 10 21347.7 326.989 33
 3 -10 10 20572.8 324.871 29
 -3 -10 -10 19326.1 300.888 28
 3 -10 10 20491.7 305.789 35
 -3 -10 -10 19587 303.224 31
 -3 11 12 167.314 33.0375 15
 3 -11 -12 178.274 30.6116 41
 -3 -11 12 160.858 35.1965 39
 -3 11 12 206.679 38.4585 40
 -3 -11 12 194.652 34.1866 34
 3 -11 -12 184.963 33.2703 31
 3 -11 -12 204.442 34.6353 28
 -3 -11 11 1934.27 98.5742 25
 -3 11 11 2003.63 113.649 15
 -3 -11 11 2156.66 121.492 13
 -3 11 11 2082.88 127.027 40
 3 -11 -11 1932.78 106.664 41
 -3 -11 11 2025.56 122.957 39
 -3 -11 11 2136.14 120.781 34
 3 -11 -11 2107.73 118.242 31
 3 -11 -11 2030.46 116.018 28
 -3 11 10 6146.15 213.415 15
 -3 -11 10 6231.06 204.958 25
 -3 -11 10 6622.26 229.831 13
 3 -11 -10 5863.8 206.623 41
 -3 11 10 5992.71 234.345 40
 -3 -11 10 6487.31 241.743 39
 3 -11 -10 6415.3 227.153 31
 3 -11 -10 6374.3 225.461 28
 -3 -11 10 6456.17 229.428 34
 -3 -11 10 6935.11 223.559 30
 -3 -11 9 262.786 57.3132 25
 -3 11 9 209.208 50.0836 14
 -3 -11 9 243.047 58.277 13
 -3 11 9 266.047 56.4941 15
 -3 -11 9 214.635 52.2282 45
 -3 -11 9 163.898 52.6636 38
 -3 -11 9 210.414 59.2061 39
 -3 11 9 274.23 64.0139 40
 3 -11 -9 342.952 63.558 31
 -3 -11 9 288.506 54.7776 27
 -3 -11 9 237.691 56.8374 34
 3 -11 -9 299.792 61.9703 28
 -3 -11 9 212.082 52.8248 30
 -3 -11 8 13424.7 323.123 24
 -3 -11 8 13116.6 353.789 25
 3 -11 -8 12807.8 316.311 21
 -3 -11 8 13216.7 344.79 13
 -3 11 8 12506.4 325.922 15
 -3 -11 8 12568.1 336.326 45
 -3 11 8 13136.8 368.143 40
 -3 -11 8 13352.6 356.695 38
 -3 -11 8 13247.6 368.13 39
 -3 -11 8 13234.2 354.707 34
 -3 -11 8 12767.4 336.416 27
 3 -11 -8 12514.6 341.601 31
 3 -11 -8 12586.5 341.75 28
 -3 -11 8 13559.4 338.555 30
 -3 -11 7 10987 298.13 24
 -3 -11 7 10792.6 323.273 25
 3 -11 -7 10830.9 299.737 21
 -3 -11 7 11344.3 319.342 13
 -3 11 7 10818.8 298.108 15
 -3 -11 7 11498.5 326.198 38
 -3 -11 7 10793.5 313.997 45
 3 -11 -7 11167.5 315.349 41
 -3 11 7 11652.7 339.639 40
 -3 -11 7 11153.7 335.156 39
 -3 -11 7 11050.7 311.255 30
 3 -11 -7 11319.4 319.381 28
 -3 -11 7 11060.8 305.966 29
 3 -11 -7 11011.5 315.8 31
 -3 -11 7 10865.9 314.827 27
 -3 -11 7 11405.8 328.199 34
 -3 -11 6 1110.44 103.763 22
 -3 11 6 814.949 83.8426 15
 3 -11 -6 867.949 87.7798 22
 -3 -11 6 1112.12 100.841 24
 3 -11 -6 810.062 85.4907 21
 -3 -11 6 1169.89 112.226 25
 -3 -11 6 1050.81 99.7429 13
 3 -11 -6 887.671 116.024 8
 -3 -11 6 1032.6 124.997 12
 -3 -11 6 1140.54 126.975 6
 3 -11 -6 838.727 89.877 41
 -3 -11 6 1002.85 99.5101 45
 -3 11 6 1053.13 103.505 40
 -3 -11 6 1128.47 108.445 39
 -3 -11 6 1061.64 100.261 30
 -3 -11 6 1018 101.045 34
 3 -11 -6 936.891 93.5019 31
 -3 -11 6 1079.32 104.805 27
 3 -11 -6 980.728 96.0727 28
 3 -11 -5 21912.9 409.259 22
 -3 -11 5 20042.8 412.564 24
 -3 -11 5 20777.9 433.156 22
 3 -11 -5 21955.5 422.594 21
 -3 -11 5 22552.4 461.687 25
 3 -11 -5 21778.3 526.435 8
 -3 -11 5 22537.5 522.803 12
 -3 -11 5 21232.5 530.201 10
 -3 -11 5 20151.3 413.228 45
 3 -11 -5 22309.1 428.76 41
 -3 -11 5 21975.3 437.429 39
 -3 -11 5 21108.1 429.264 30
 -3 -11 5 22318.5 445.29 27
 -3 -11 5 21550.3 430.944 34
 3 -11 -5 21802.7 417.606 26
 3 -11 -5 20456.1 401.294 31
 3 -11 -5 20192.8 397.365 28
 3 -11 -4 10081.2 339.925 8
 -3 -11 4 10617.8 339.278 12
 -3 -11 4 10453 381.041 10
 3 -11 -4 10037.2 270.539 22
 -3 -11 4 10006.9 298.014 22
 3 -11 -4 9867.76 279.788 21
 -3 -11 4 10223 298.619 24
 -3 -11 4 10085.6 294.928 30
 -3 -11 4 10118.1 291.874 27
 -3 -11 4 9682.69 282.562 34
 -3 -11 3 35171.8 696.664 10
 3 -11 -3 34276.4 630.834 7
 3 -11 -2 2297.63 168.422 5
 3 -11 -2 2490.88 168.323 7
 -3 -11 2 2818.64 200.687 10
 3 -11 -1 9124 332.406 5
 3 11 -1 9278.57 321.119 11
 -3 -11 1 9008.76 351.327 10
 3 -11 -1 8789.52 310.559 7
 3 -11 0 501.38 83.9223 5
 3 11 0 370.317 72.2008 11
 3 -11 0 594.267 87.5885 7
 -3 -11 0 400.592 80.6705 10
 3 11 1 10238.8 370.673 11
 -3 -11 -1 10036.8 364.098 10
 3 -11 1 10554.5 343.213 7
 3 -11 1 10449.2 369.961 5
 -3 -11 -2 5483.31 219.146 26
 3 -11 2 5922.01 199.845 24
 -3 -11 -2 5566.35 235.594 24
 3 -11 2 6437.48 213.466 25
 -3 -11 -2 5818.48 215.378 18
 3 -11 2 5495.17 206.738 23
 -3 -11 -2 5194.64 220.918 21
 3 -11 2 5193.43 185.554 17
 3 -11 2 5762.9 282.325 5
 3 11 2 5562.39 283.347 11
 -3 -11 -2 5725.16 272.556 10
 3 -11 2 5669.79 254.926 7
 3 -11 2 5278.04 225.097 37
 3 -11 2 5503.46 199.154 44
 3 -11 2 5216.65 211.467 41
 3 -11 2 5551.14 194.702 43
 3 -11 2 5487.47 206.667 42
 -3 -11 -2 5271.68 205.746 45
 3 -11 2 4752.1 201.433 33
 -3 -11 -2 5190.16 205.563 32
 3 -11 2 5659.08 234.555 35
 3 -11 2 5497.37 223.255 36
 3 -11 2 6520.91 213.827 27
 3 -11 3 85858.5 749.979 17
 -3 -11 -3 90879.2 958.167 24
 3 -11 3 88173.1 834.561 23
 -3 -11 -3 85491.7 923.261 21
 3 -11 3 96040.3 828.279 25
 -3 -11 -3 86594.4 845.681 18
 3 11 3 86988.8 1158.67 11
 3 -11 3 89973.3 1141.97 5
 3 -11 3 88018.3 768.815 43
 3 -11 3 88019.2 957.944 37
 3 -11 3 90517.2 803.576 44
 3 -11 3 92272.1 857.862 42
 3 -11 3 86963.4 878.656 41
 -3 -11 -3 89191.6 890.893 26
 3 -11 3 80885.9 870.453 33
 3 -11 3 90170.6 920.101 36
 3 -11 3 91899.1 790.259 27
 3 -11 3 90871.2 962.105 35
 3 -11 4 28666.5 479.816 23
 -3 -11 -4 26589.8 517.25 24
 3 -11 4 26615.4 502.74 20
 -3 -11 -4 26029.5 520.737 21
 3 11 4 26434.6 658.624 11
 3 -11 4 27674.2 645.17 5
 3 -11 4 27572 505.088 41
 3 -11 4 27798.4 422.007 43
 3 -11 4 27833.7 552.631 37
 3 -11 4 28969.8 454.26 44
 3 -11 4 28631.8 484.581 42
 -3 -11 -4 27077.2 493.293 26
 3 -11 4 25859 515.139 33
 3 -11 4 26499.1 515.425 29
 3 -11 4 27624.1 545.416 35
 3 -11 4 27932.7 515.32 36
 3 -11 4 28873.6 444.661 27
 3 -11 5 9900.76 281.26 23
 -3 -11 -5 9702.64 321.587 21
 3 -11 5 9754.83 311.633 20
 3 -11 5 9917.72 336.548 37
 3 -11 5 9730.13 259.262 44
 3 -11 5 10340.5 295.284 42
 3 -11 5 9575.19 322.959 33
 3 -11 5 10180.7 314.999 36
 3 -11 5 9645.62 318.72 29
 3 -11 5 9744.66 325.711 35
 -3 -11 -5 10501.3 300.53 26
 3 -11 6 1336.44 117.445 20
 -3 -11 -6 1556.4 131.801 21
 -3 -11 -6 1567.84 121.913 24
 3 11 6 1503.7 118.477 15
 3 -11 6 1374.61 127.715 37
 3 -11 6 1379.87 111.101 42
 -3 -11 -6 1557.82 113.47 26
 3 -11 6 1398.08 129.167 33
 3 -11 6 1335.62 123.596 29
 3 -11 6 1359.53 115.722 36
 3 -11 6 1459.95 128.794 35
 3 -11 7 34308.7 559.537 20
 -3 -11 -7 35147.1 577.974 21
 3 11 7 35527.7 545.741 15
 3 -11 7 33501.2 535.772 38
 3 11 7 33941.9 507.901 40
 3 -11 7 36649.4 525.884 42
 3 -11 7 36047 549.603 36
 3 -11 7 37422.3 612.139 37
 -3 -11 -7 35276.8 483.349 26
 3 -11 7 36037.6 606.537 33
 3 -11 7 34926.4 590.337 29
 3 -11 7 35191.3 584.935 35
 3 -11 8 9032.58 264.738 20
 -3 -11 -8 9856.22 281.672 21
 3 11 8 9610.91 264.392 15
 3 -11 8 9826.37 282.031 37
 3 -11 8 9441.53 269.271 38
 3 -11 8 9582.31 251.882 42
 3 -11 8 9490.88 259.338 36
 3 -11 8 9536.71 277.963 35
 3 -11 8 9942.37 296.154 33
 3 -11 8 9340.52 282.773 29
 3 -11 9 28737.7 412.113 20
 -3 -11 -9 30175.2 426.587 21
 3 11 9 29577.5 407.107 15
 3 -11 9 29442.2 396.273 36
 3 -11 9 29262.6 412.122 38
 3 -11 9 31188.8 417.698 37
 3 -11 9 29733.4 440.345 29
 3 -11 9 29609.4 424.452 35
 3 -11 9 31637.3 458.155 33
 -3 12 11 8453.6 206.56 15
 -3 -12 11 8342.63 185.454 25
 -3 12 11 8328.38 226.814 40
 -3 -12 11 8789.02 231.187 39
 3 -12 -11 8724.15 217.579 31
 3 -12 -11 8596.16 214.938 28
 -3 -12 11 8129.83 209.408 34
 -3 12 10 14950.7 311.42 15
 -3 -12 10 15000.8 303.936 25
 -3 12 10 14435.4 339.45 40
 -3 -12 10 15317.9 347.138 39
 -3 -12 10 14440.8 276.396 27
 3 -12 -10 14590.1 318.653 31
 3 -12 -10 14389.8 315.215 28
 -3 -12 10 15091.5 327.295 34
 -3 -12 9 48.426 37.6477 25
 -3 12 9 23.5051 32.2583 15
 -3 12 9 208.268 47.7987 14
 -3 -12 9 56.6565 43.678 13
 3 -12 -9 335.842 55.2064 41
 -3 -12 9 11.5369 47.4403 39
 -3 12 9 25.286 36.0729 40
 -3 -12 9 0.47699 32.8706 30
 -3 -12 9 88.9585 36.7608 27
 -3 -12 9 27.6483 34.1518 34
 3 -12 -9 139.532 45.8571 28
 3 -12 -9 151.059 48.3197 31
 -3 -12 8 18644.6 377.819 24
 -3 -12 8 18219.1 404.346 25
 -3 12 8 17899.9 372.229 15
 3 -12 -8 17757.5 366.591 21
 -3 -12 8 18911.5 408.129 13
 3 -12 -8 18132.6 385.786 41
 -3 12 8 18767.4 427.065 40
 -3 -12 8 18755.5 429.247 39
 -3 -12 8 18263.7 391.249 27
 -3 -12 8 19099.6 395.589 30
 -3 -12 8 18092.2 406.189 34
 3 -12 -8 17827.2 392.218 28
 3 -12 -8 17766.7 393.412 31
 -3 12 7 1266.42 102.425 15
 -3 -12 7 1070.61 97.5057 24
 -3 -12 7 1181.72 113.533 25
 3 -12 -7 1337.11 108.272 21
 -3 -12 7 1267.31 113.163 13
 -3 -12 7 964.53 97.1661 45
 -3 12 7 1301.78 116.734 40
 3 -12 -7 1425.62 115.579 41
 -3 -12 7 1178.36 113.984 39
 3 -12 -7 1205.28 106.004 28
 3 -12 -7 1249.02 107.097 31
 -3 -12 7 1040.38 100.543 27
 -3 -12 7 1160.36 108.603 34
 -3 -12 7 1207.1 106.907 30
 -3 -12 6 54834.1 705.872 22
 -3 12 6 55912.3 646.38 15
 3 -12 -6 58004.6 707.15 21
 -3 -12 6 57447 714.804 24
 -3 -12 6 58390.2 752.348 25
 3 -12 -6 56007 894.669 8
 3 -12 -6 59437.8 724.121 41
 -3 -12 6 56122.7 703.769 45
 -3 12 6 61732.6 758.9 40
 -3 -12 6 60092.1 761.847 39
 -3 -12 6 58035.6 735.641 27
 -3 -12 6 58976.7 725.399 30
 3 -12 -6 57963.7 696.17 28
 -3 -12 6 58132.8 733.867 34
 3 -12 -6 57713.6 697.362 31
 -3 -12 5 52358 688.093 24
 -3 -12 5 55029.4 729.027 25
 3 -12 -5 54345.5 658.869 22
 -3 -12 5 50567.7 685.653 22
 3 -12 -5 54701.1 688.016 21
 3 -12 -5 51427.8 823.963 8
 -3 -12 5 54475.1 830.642 12
 -3 -12 5 51002.9 847.093 10
 -3 -12 5 50683.6 661.664 45
 3 -12 -5 53783.8 684.948 41
 -3 -12 5 53316.3 698.417 39
 -3 -12 5 52819.6 689.799 30
 -3 -12 5 53336.9 696.301 27
 -3 -12 5 53608 695.601 34
 -3 -12 4 7156.08 258.664 24
 -3 -12 4 7464.98 264.84 22
 3 -12 -4 7636.16 254.256 21
 3 -12 -4 7424.89 242.316 22
 -3 -12 4 7812.93 266.909 25
 -3 -12 4 7662.72 339.082 10
 3 -12 -4 7809.12 321.299 7
 -3 -12 4 7231.52 247.618 45
 3 -12 -4 7664.01 257.794 41
 3 -12 -4 6911.9 223.154 44
 -3 -12 4 7757.3 260.231 39
 -3 -12 4 7730.05 268.532 30
 3 -12 -4 7688.48 247.242 26
 -3 -12 4 7782.29 261.564 27
 -3 -12 3 14281.1 362.292 22
 -3 -12 3 13493.5 338.043 25
 -3 -12 3 13796.8 364.879 24
 3 -12 -3 14570.3 332.613 22
 3 -12 -3 15296.6 357.906 21
 3 -12 -3 14876.1 435.639 5
 -3 -12 3 14137.9 460.725 10
 3 -12 -3 15179.1 440.418 7
 3 -12 -3 15028.1 356.03 41
 3 -12 -3 13431.7 315.857 44
 3 -12 -3 14374.7 315.355 43
 -3 -12 3 14700.9 347.652 39
 -3 -12 3 13771.4 337.338 45
 -3 -12 3 14625.6 367.187 30
 -3 -12 3 12992.3 319.656 32
 -3 -12 3 14555.7 346.661 27
 -3 -12 2 8162.74 273.442 22
 3 -12 -2 8052.62 245.578 22
 -3 -12 2 7943.92 281.32 24
 -3 -12 2 7620.08 251.41 26
 3 -12 -2 8417.28 260.834 21
 3 -12 -2 8171.59 325.173 5
 -3 -12 2 8076.09 348.009 10
 3 -12 -2 8562.94 324.649 7
 -3 -12 2 7731.67 252.248 45
 3 -12 -2 7659.66 252.625 41
 3 -12 -2 7850.43 243.944 44
 3 -12 -2 8219.47 240.45 43
 -3 -12 2 7711.18 244.849 32
 -3 -12 2 8177.21 247.726 27
 -3 -12 2 8698.59 284.766 30
 -3 -12 1 136.9 44.0911 26
 -3 -12 1 97.5388 44.1276 22
 3 -12 -1 143.99 40.3175 22
 3 -12 -1 458.593 61.7068 17
 -3 -12 1 103.899 37.6878 18
 3 -12 -1 116.507 38.3027 21
 -3 -12 1 191.518 55.2806 24
 3 -12 -1 252.421 64.5143 5
 3 -12 -1 482.647 84.3014 7
 -3 -12 1 99.9435 53.9085 10
 3 -12 -1 161.853 42.8518 42
 3 -12 -1 332.591 58.0741 41
 -3 -12 1 171.373 56.041 45
 3 -12 -1 109.141 35.9761 44
 3 -12 -1 151.664 42.2464 43
 -3 -12 1 193.381 53.7786 30
 -3 -12 1 116.715 42.1416 32
 -3 -12 0 54692.8 745.527 24
 3 -12 0 49972.5 580.335 22
 -3 -12 0 49022.6 613.594 18
 3 -12 0 52931 647.501 21
 3 -12 0 50549.1 600.134 17
 -3 -12 0 52619.9 667.006 22
 -3 -12 0 51527.4 673.048 26
 3 -12 0 50506.9 833.603 5
 3 12 0 52394.4 817.853 11
 -3 -12 0 53151.9 884.064 10
 3 -12 0 52158.2 786.355 7
 3 -12 0 50508.8 635.479 42
 3 -12 0 52403.9 628.305 44
 3 -12 0 49243.4 641.983 41
 3 -12 0 53557.2 626.973 43
 -3 -12 0 51523.8 644.659 45
 3 -12 0 48819.7 672.91 35
 -3 -12 0 50081.5 632.181 32
 -3 -12 0 53379.5 710.817 30
 -3 -12 -1 20877.7 409.883 22
 -3 -12 -1 20669.9 463.457 24
 -3 -12 -1 20129.7 400.636 18
 3 -12 1 19767.9 375.817 17
 -3 -12 -1 20143.8 427.219 26
 3 12 1 20241.6 531.445 11
 3 -12 1 20031.1 535.408 5
 -3 -12 -1 21333.5 553.63 10
 3 -12 1 19955.5 388.323 44
 3 -12 1 19323.2 409.007 41
 -3 -12 -1 19510.7 404.12 45
 3 -12 1 17716.6 399.502 37
 3 -12 1 21349.2 400.019 43
 3 -12 1 19639.1 402.381 42
 -3 -12 -1 19576.1 402.394 32
 3 -12 1 20829 444.484 36
 3 -12 1 20029.5 440.707 35
 -3 -12 -1 21029.8 450.673 30
 3 -12 2 23901.1 443.295 23
 -3 -12 -2 24729 512.402 24
 -3 -12 -2 23747 445.904 18
 -3 -12 -2 23439.2 478.285 21
 3 -12 2 25754.1 425.318 24
 3 -12 2 23505.2 406.64 17
 -3 -12 -2 24201 432.152 22
 3 -12 2 24361.9 604.487 5
 3 12 2 24238.2 606.653 11
 -3 -12 -2 25342.4 589.03 10
 3 -12 2 23139.6 453.008 41
 3 -12 2 24627.1 423.887 43
 3 -12 2 22602.1 470.648 37
 3 -12 2 23673.1 425.292 44
 3 -12 2 24840.3 453.222 42
 3 -12 2 23201.4 474.638 36
 -3 -12 -2 24583.5 473.737 26
 -3 -12 -2 24718.4 493.83 30
 3 -12 2 24350.2 496.022 35
 -3 -12 -3 84088 933.488 24
 3 -12 3 84004.5 828.313 23
 -3 -12 -3 79875.8 897.302 21
 3 -12 3 82564.7 747.347 17
 3 -12 3 85459.9 1141.53 5
 3 12 3 81317.9 1144.76 11
 3 -12 3 79985 920.683 37
 3 -12 3 83269.8 787.893 44
 3 -12 3 81113.5 859.835 41
 3 -12 3 83753.5 766.455 43
 3 -12 3 83812.2 839.35 42
 3 -12 3 84137.3 907.754 36
 3 -12 3 75679.3 851.742 33
 3 -12 3 84269.3 941.11 35
 -3 -12 -3 84193.2 881.305 26
 3 -12 4 54909.3 664.517 23
 -3 -12 -4 52974.4 747.693 21
 -3 -12 -4 56079.7 751.652 24
 3 -12 4 51581.2 690.965 41
 3 -12 4 53727.3 770.697 37
 3 -12 4 55064.6 629.546 44
 3 -12 4 55998.6 607.214 43
 3 -12 4 55033.8 676.601 42
 3 -12 4 54327.3 764.687 35
 -3 -12 -4 55024.6 710.023 26
 3 -12 4 54380 726.818 36
 3 -12 4 51513.6 723.071 33
 3 -12 5 18461.3 376.577 23
 -3 -12 -5 19274.2 428.64 24
 -3 -12 -5 18056.3 436.831 21
 3 -12 5 18680.1 457.712 37
 3 -12 5 18840.7 355.633 44
 3 -12 5 18720.9 394.59 42
 3 -12 5 18068.7 441.117 35
 3 -12 5 17704.3 421.359 29
 -3 -12 -5 18649.3 400.974 26
 3 -12 5 18939.5 424.214 36
 3 -12 5 17948.6 434.574 33
 3 -12 6 6033.05 232.437 20
 -3 -12 -6 6630.18 237.016 24
 -3 -12 -6 6371.2 253.537 21
 3 -12 6 6617.04 265.905 37
 3 -12 6 6390.7 237.587 36
 3 -12 6 6720.77 230.075 42
 -3 -12 -6 6335.62 221.46 26
 3 -12 6 6208.96 252.6 33
 3 -12 6 5789.65 237.887 29
 3 -12 6 6113.33 249.537 35
 -3 -12 -7 8754.79 277.437 21
 3 -12 7 8628.6 262.873 20
 3 12 7 8507.7 246.292 15
 3 -12 7 9040.66 290.801 37
 3 -12 7 9216.58 266.907 36
 3 12 7 8204.27 241.189 40
 3 -12 7 8983.58 250.59 42
 -3 -12 -7 8689.47 234.034 26
 3 -12 7 8459.29 272.281 29
 3 -12 7 8936.87 288.39 33
 3 -12 7 8706.74 278.408 35
 -3 -12 -8 2783.4 140.781 21
 3 -12 8 2345.2 123.667 20
 3 12 8 2470.84 122.017 15
 3 -12 8 2449.96 125.934 36
 3 -12 8 2482.34 122.125 42
 3 -12 8 2661.88 140.74 37
 3 -12 8 2378.81 132.927 29
 3 -12 8 2678.03 145.593 33
 3 -12 8 2519.89 136.041 35
 3 -12 9 1621.13 86.3851 20
 -3 -12 -9 1371.31 83.5944 21
 3 12 9 1402.45 78.7637 15
 3 -12 9 1674.44 90.891 37
 3 -12 9 1641.09 86.6688 36
 3 -12 9 1673.85 98.3829 33
 -3 -12 -9 1322.37 83.0867 28
 3 -12 9 1640.08 94.3634 29
 -3 -12 -9 1362.94 84.6752 31
 3 -12 9 1676.38 93.8602 35
 -3 13 11 278.069 36.0074 15
 -3 13 11 201.116 36.4755 40
 -3 -13 11 362.316 50.2274 39
 3 -13 -11 275.108 38.6842 28
 3 -13 -11 278.245 38.5864 31
 -3 -13 10 3012.94 127.859 25
 -3 13 10 2903.68 124.59 15
 3 -13 -10 2658.61 115.962 41
 -3 13 10 3028.78 144.759 40
 -3 -13 10 3219.01 149.852 39
 -3 -13 10 2762.84 112.755 27
 3 -13 -10 2867.51 130.163 28
 3 -13 -10 2883.67 131.083 31
 -3 13 9 2224.96 119.726 15
 -3 -13 9 2023.52 121.142 25
 -3 13 9 2027.44 116.102 14
 -3 13 9 2113.2 133.033 40
 3 -13 -9 2049.05 117.253 41
 -3 -13 9 2254.94 139.324 39
 -3 -13 9 2273.29 127.823 30
 -3 -13 9 1999.32 114.47 27
 3 -13 -9 2183.76 125.975 28
 3 -13 -9 2003.59 121.121 31
 -3 -13 9 2212.77 129.821 34
 -3 -13 8 85.0544 42.6775 25
 -3 -13 8 97.6129 39.4705 24
 3 -13 -8 54.249 29.0843 21
 -3 13 8 55.1914 29.47 15
 -3 13 8 50.8216 38.6923 14
 -3 -13 8 25.6972 41.395 39
 3 -13 -8 71.8349 35.0134 41
 -3 13 8 42.3336 38.8153 40
 -3 -13 8 57.1881 38.4421 27
 -3 -13 8 97.765 45.0214 30
 3 -13 -8 -6.48202 31.2773 28
 3 -13 -8 32.4098 31.5077 31
 -3 -13 8 180.744 51.4728 34
 -3 -13 7 1574.1 116.389 24
 -3 13 7 1361.42 100.474 15
 -3 -13 7 1845.26 134.09 25
 3 -13 -7 1326.55 105.88 21
 3 -13 -7 1334.03 107.848 41
 -3 13 7 1486.43 121.244 40
 -3 -13 7 1515.53 126.167 39
 -3 -13 7 1575.95 118.923 30
 -3 -13 7 1375.99 113.253 27
 -3 -13 7 1475.7 120.238 34
 3 -13 -7 1467.7 111.82 28
 3 -13 -7 1307.06 105.905 31
 -3 -13 6 24335 463.855 24
 -3 -13 6 24046.9 460.143 22
 3 -13 -6 23756.8 450.137 21
 -3 -13 6 25022.3 483.052 25
 3 -13 -6 24297 457.918 41
 -3 13 6 25819.3 485.682 40
 -3 -13 6 25203.7 491.772 39
 -3 -13 6 25796.7 485.169 30
 -3 -13 6 24451.9 474.816 27
 -3 -13 5 3180.74 177.358 24
 -3 -13 5 3154.35 174.939 22
 3 -13 -5 3364.13 168.199 22
 -3 -13 5 3292.47 179.711 25
 3 -13 -5 3645.6 181.652 21
 -3 13 5 3681.37 181.778 40
 3 -13 -5 3819.36 184.766 41
 -3 -13 5 3244.35 169.41 45
 -3 -13 5 3492.26 185.586 39
 -3 -13 5 3137.6 174.238 30
 -3 -13 5 3374.01 178.203 27
 -3 -13 4 2483.13 150.952 25
 -3 -13 4 2143.92 147.007 22
 3 -13 -4 2278.19 139.123 22
 3 -13 -4 2217.67 143.382 21
 -3 -13 4 2241.88 151.788 24
 3 -13 -4 2141.09 175.576 7
 -3 -13 4 2364.64 195.603 10
 3 -13 -4 2135.74 120.259 43
 -3 -13 4 2188.63 139.257 45
 3 -13 -4 2240.06 141.744 41
 3 -13 -4 2097.29 127.157 44
 -3 -13 4 2073.19 139.985 43
 -3 -13 4 2487.94 155.377 39
 -3 -13 4 2425.66 155.249 30
 -3 -13 4 2376.96 147.255 27
 3 -13 -3 10879.7 297.13 22
 -3 -13 3 10471.3 318.245 22
 3 -13 -3 11134.4 312.457 21
 -3 -13 3 10616.8 296.384 25
 -3 -13 3 10068.5 321.824 24
 3 -13 -3 10275.9 372.413 5
 -3 -13 3 10278.7 404.101 10
 3 -13 -3 10911.5 385.835 7
 -3 -13 3 10038.8 293.232 45
 3 -13 -3 10689 286.935 44
 3 -13 -3 11128.7 283.926 43
 -3 -13 3 10929.1 330.261 30
 -3 -13 3 11314.2 309.163 27
 -3 -13 2 38344 628.005 24
 3 -13 -2 37107.5 537.584 22
 -3 -13 2 37635.4 596.349 22
 3 -13 -2 37658.1 566.52 21
 -3 -13 2 34473.3 544.204 26
 3 -13 -2 36048.5 707.986 5
 -3 -13 2 36945.9 763.947 10
 3 -13 -2 37009.5 700.781 7
 -3 -13 2 36757.5 556.28 45
 3 -13 -2 36239 536.91 44
 3 -13 -2 38527.4 537.084 43
 3 -13 -2 36665.2 557.666 42
 -3 -13 2 32274.5 544.184 42
 -3 -13 2 36634.3 532.917 27
 -3 -13 2 35434.6 532.494 32
 -3 -13 2 38718.7 619.54 30
 -3 -13 1 246.897 52.4879 18
 3 -13 -1 180.709 46.7313 17
 -3 -13 1 402.271 72.713 24
 3 -13 -1 263.188 56.0718 21
 3 -13 -1 191.629 47.1287 22
 -3 -13 1 264.322 57.5336 22
 -3 -13 1 272.567 59.5583 26
 3 -13 -1 183.369 59.1684 5
 -3 -13 1 243.455 70.8921 10
 3 -13 -1 259.928 62.7271 7
 3 -13 -1 228.438 51.417 42
 -3 -13 1 313.816 66.8539 45
 3 -13 -1 257.019 52.6746 44
 -3 -13 1 285.328 57.9161 42
 3 -13 -1 298.044 54.3989 43
 -3 -13 1 264.154 61.1462 30
 -3 -13 1 353.123 61.4215 32
 -3 -13 0 112293 1095.5 24
 -3 -13 0 104926 981.475 26
 -3 -13 0 112608 989.946 22
 3 -13 0 108524 883.509 22
 -3 -13 0 103857 910.681 18
 3 -13 0 105033 893.231 17
 3 -13 0 110405 962.652 21
 3 -13 0 107454 1258.13 5
 -3 -13 0 106275 1290.55 10
 -3 -13 0 104916 946.96 45
 3 -13 0 106868 930.14 44
 3 -13 0 110180 929.65 43
 3 -13 0 106625 955.217 42
 -3 -13 0 102008 919.929 32
 -3 -13 0 109559 1050.83 30
 -3 -13 -1 2915.69 159.591 22
 3 -13 1 3073.16 152.451 17
 -3 -13 -1 2782.09 176.955 24
 -3 -13 -1 2692.9 152.517 18
 3 13 1 2753.35 203.369 11
 -3 -13 -1 2683.21 204.665 10
 3 -13 1 3192.87 224.586 5
 -3 -13 -1 2723.13 154.994 45
 3 -13 1 3250.17 163.227 44
 3 -13 1 3130.28 166.39 42
 -3 -13 -1 2913.46 160.681 32
 3 -13 1 3083.82 176.2 35
 -3 -13 -1 2839.83 173.572 30
 3 -13 1 3005.5 176.936 36
 -3 -13 -1 2674.46 161.363 26
 -3 -13 -2 9899.33 325.673 24
 -3 -13 -2 9322.46 283.345 18
 -3 -13 -2 10129.3 285.277 22
 3 -13 2 10993.2 305.56 23
 3 -13 2 10875.7 279.896 17
 -3 -13 -2 9345.6 302.996 21
 3 13 2 9532.81 386.712 11
 -3 -13 -2 10139.7 383.656 10
 3 -13 2 11438.1 423.885 5
 3 -13 2 10925.6 288.125 43
 3 -13 2 10010.3 314.478 37
 3 -13 2 10966.9 294.523 44
 3 -13 2 10931.4 308.254 42
 -3 -13 -2 9623.19 303.157 26
 -3 -13 -2 9757.6 318.151 30
 3 -13 2 11036 336.464 36
 3 -13 2 10710.3 333.862 35
 -3 -13 -3 2252.63 157.475 24
 3 -13 3 2227.18 125.432 17
 -3 -13 -3 2215.88 152.895 21
 3 -13 3 2454.68 134.87 43
 3 -13 3 2213.89 132.965 44
 3 -13 3 2073.67 150.086 37
 3 -13 3 2399.49 146.312 42
 -3 -13 -3 2225.59 149.173 26
 -3 -13 -3 2333.86 158.094 30
 3 -13 3 2317.79 158.446 35
 3 -13 3 2392.52 157.253 36
 3 -13 3 2066.3 142.065 33
 3 -13 4 7740.51 247.845 23
 -3 -13 -4 7857.4 286.553 21
 -3 -13 -4 8301.26 288.52 24
 3 -13 4 7685.61 288.01 37
 3 -13 4 7823.38 237.08 44
 3 -13 4 8004 228.775 43
 3 -13 4 7950.75 257.941 42
 3 -13 4 7699.33 285.695 35
 3 -13 4 7447.98 272.167 33
 3 -13 4 7616.77 273.088 36
 -3 -13 -4 8399.99 289.813 30
 -3 -13 -4 8175.11 273.673 26
 -3 -13 -5 2326.19 145.513 24
 -3 -13 -5 2167.08 150.404 21
 3 -13 5 2694.58 140.882 23
 3 -13 5 2528.7 167.002 37
 3 -13 5 2510.08 128.412 44
 3 -13 5 2652.56 148.225 42
 3 -13 5 2330.25 154.16 33
 -3 -13 -5 2435.83 145.509 26
 3 -13 5 2518.18 151.709 29
 3 -13 5 2575.35 156.865 36
 3 -13 5 2487.21 162.275 35
 -3 -13 -6 3980.87 190.75 21
 3 -13 6 3935.53 198.553 37
 3 13 6 3854.91 175.499 40
 3 -13 6 3672.73 174.764 36
 3 -13 6 3664.63 164.774 42
 3 -13 6 3601.78 175.682 29
 3 -13 6 3924.77 192.177 33
 3 -13 6 3788.03 189.067 35
 -3 -13 -6 4234.11 176.257 26
 -3 -13 -7 1534.33 111.181 21
 3 -13 7 1550.98 117.331 37
 3 -13 7 1489.5 104.01 36
 3 13 7 1494 99.1917 40
 3 -13 7 1515.72 100.278 42
 -3 -13 -7 1626.66 108.473 30
 3 -13 7 1359.83 103.666 29
 -3 -13 -7 1522.46 94.6521 26
 3 -13 7 1649.07 119.646 33
 3 -13 7 1537.23 113.175 35
 -3 -13 -8 3759.18 147.488 21
 3 -13 8 3848.68 154.829 37
 3 -13 8 3576.11 137.043 36
 3 -13 8 3631.94 144.713 29
 3 -13 8 3967.32 160.819 33
 -3 -13 -8 3784.96 141.087 30
 3 -13 8 3691.17 148.935 35
 -3 14 10 265.6 35.3636 15
 -3 -14 10 342.857 46.0317 25
 -3 14 10 279.461 43.4939 40
 -3 -14 10 305.641 37.8228 27
 3 -14 -10 257.673 37.7209 31
 3 -14 -10 242.434 36.3403 28
 -3 14 9 5853.86 170.622 15
 -3 -14 9 5948.45 188.29 25
 3 -14 -9 5646.61 165.771 21
 -3 14 9 5548.05 174.209 14
 -3 14 9 5890.49 199.857 40
 -3 -14 9 6459.6 215.709 39
 -3 -14 9 6332.01 193.687 30
 -3 -14 9 5778.35 177.621 27
 3 -14 -9 5846.63 183.79 28
 3 -14 -9 5760.17 182.84 31
 -3 -14 8 3034.03 151.259 25
 3 -14 -8 2980.03 138.715 21
 -3 14 8 2830.86 142.708 14
 -3 14 8 3142.24 158.174 40
 -3 -14 8 3131.47 164.685 39
 3 -14 -8 2849.15 139.094 31
 3 -14 -8 2919.05 140.376 28
 -3 -14 8 3157.29 150.475 30
 -3 -14 8 3033.21 147.26 27
 3 -14 -7 8323.8 252.7 21
 -3 -14 7 8243.55 252.163 24
 3 -14 -7 7571.69 213.278 17
 -3 -14 7 8149.12 260.394 25
 -3 14 7 8124.94 261.764 40
 -3 -14 7 8570.31 279.294 39
 -3 -14 7 8589.09 262.274 30
 3 -14 -7 8213.53 242.229 28
 -3 -14 7 8137.06 257.486 27
 3 -14 -7 8129.74 242.008 31
 -3 -14 6 93.7991 45.0598 24
 -3 -14 6 -15.1435 34.5798 22
 3 -14 -6 34.3964 36.589 21
 -3 -14 6 49.6087 40.4593 25
 -3 -14 6 147.726 60.7598 39
 -3 14 6 34.3275 36.1815 40
 -3 -14 6 12.0162 40.0044 27
 -3 -14 6 158.235 48.6886 30
 -3 -14 5 41265.6 621.026 24
 3 -14 -5 42710.6 590.638 22
 3 -14 -5 43768.6 626.68 21
 -3 -14 5 40439.6 602.427 22
 -3 -14 5 42667.3 618.965 25
 -3 -14 5 38911.4 556.703 43
 -3 -14 5 42916.6 620.55 30
 -3 -14 5 42532.8 613.628 27
 -3 -14 4 4059.95 188.067 25
 3 -14 -4 3923 189.372 21
 -3 -14 4 3812.9 193.268 22
 -3 -14 4 3934.17 199.519 24
 3 -14 -4 3732.98 178.305 22
 3 -14 -4 3804.71 162.072 43
 3 -14 -4 3982.86 174.886 44
 -3 -14 4 3831.31 181.852 45
 -3 -14 4 3608.61 182.256 43
 -3 -14 4 3969.07 187.442 27
 -3 -14 4 4253.79 205.676 30
 -3 -14 3 80044.1 874.139 22
[truncated: 770,757 more chars]
