# Supplementary material for: Donor–Acceptor Pentacene Analogues With Near‐Infrared Emission and Tunable Aromaticity
Source: Angew Chem Int Ed Engl. 2026 Mar 30;65(20):e23436. doi: 10.1002/anie.202523436 (PMC13159433; doi:10.1002/anie.202523436)
Supplement: Supplementary file 2 — Supporting File (CIF files): anie71917‐sup‐0002‐Data.zip. [file ANIE-65-e23436-s002.zip › anie71917-sup-0002-Data/2492475 KNO467.cif]

data_KNO467
_audit_creation_date               2025-06-06
_audit_creation_method
;
Olex2 1.5
(compiled 2025.05.31 svn.r86d253d1 for OlexSys, GUI svn.r7254)
;
_audit_contact_author_address      ?
_audit_contact_author_email        ?
_audit_contact_author_name         ''
_audit_contact_author_phone        ?
_publ_contact_author_id_orcid      ?
_publ_section_references
;
Bourhis, L.J., Dolomanov, O.V., Gildea, R.J., Howard, J.A.K., Puschmann, H.
 (2015). Acta Cryst. A71, 59-75.

Dolomanov, O.V., Bourhis, L.J., Gildea, R.J, Howard, J.A.K. & Puschmann, H.
 (2009), J. Appl. Cryst. 42, 339-341.
;
_chemical_formula_moiety           'C59.323 H63.083 N O6 S'
_chemical_formula_sum              'C59.323 H63.083 N O6 S'
_chemical_formula_weight           918.216
_chemical_absolute_configuration   unk
_chemical_oxdiff_formula           'C54 H57 N1 O6 S1'
loop_
  _atom_type_symbol
  _atom_type_scat_dispersion_real
  _atom_type_scat_dispersion_imag
  _atom_type_scat_Cromer_Mann_a1
  _atom_type_scat_Cromer_Mann_a2
  _atom_type_scat_Cromer_Mann_a3
  _atom_type_scat_Cromer_Mann_a4
  _atom_type_scat_Cromer_Mann_b1
  _atom_type_scat_Cromer_Mann_b2
  _atom_type_scat_Cromer_Mann_b3
  _atom_type_scat_Cromer_Mann_b4
  _atom_type_scat_Cromer_Mann_c
  _atom_type_scat_source
  _atom_type_scat_dispersion_source
 C 0.01788 0.00908 2.31000 1.02000 1.58860 0.86500 20.84390 10.20750 0.56870
 51.65120 0.21560 'International Tables Volume C Table 6.1.1.4 (pp. 500-502)'
 'Brennan, Cowan, Rev. Sci. Instrum., 1992, 63, 850'
 H 0.00000 0.00000 0.49300 0.32291 0.14019 0.04081 10.51090 26.12570 3.14236
 57.79970 0.00304 'International Tables Volume C Table 6.1.1.4 (pp. 500-502)'
 'Brennan, Cowan, Rev. Sci. Instrum., 1992, 63, 850'
 N 0.03110 0.01806 12.21260 3.13220 2.01250 1.16630 0.00570 9.89330 28.99750
 0.58260 -11.52900 'International Tables Volume C Table 6.1.1.4 (pp. 500-502)'
 'Brennan, Cowan, Rev. Sci. Instrum., 1992, 63, 850'
 O 0.04960 0.03234 3.04850 2.28680 1.54630 0.86700 13.27710 5.70110 0.32390
 32.90890 0.25080 'International Tables Volume C Table 6.1.1.4 (pp. 500-502)'
 'Brennan, Cowan, Rev. Sci. Instrum., 1992, 63, 850'
 S 0.33376 0.55840 6.90530 5.20340 1.43790 1.58630 1.46790 22.21510 0.25360
 56.17200 0.86690 'International Tables Volume C Table 6.1.1.4 (pp. 500-502)'
 'Brennan, Cowan, Rev. Sci. Instrum., 1992, 63, 850'

_space_group_crystal_system        'monoclinic'
_space_group_IT_number             4
_space_group_name_H-M_alt          'P 1 21 1'
_space_group_name_Hall             ' P 2yb'
loop_
  _space_group_symop_id
  _space_group_symop_operation_xyz
 1 x,y,z
 2 -x,y+1/2,-z

_symmetry_Int_Tables_number        4
_cell_length_a                     14.4204(3)
_cell_length_b                     12.06864(16)
_cell_length_c                     16.3610(4)
_cell_angle_alpha                  90
_cell_angle_beta                   115.245(3)
_cell_angle_gamma                  90
_cell_volume                       2575.45(11)
_cell_formula_units_Z              2
_cell_measurement_reflns_used      16949
_cell_measurement_temperature      100.01(10)
_cell_measurement_theta_max        70.2550
_cell_measurement_theta_min        3.3770
_exptl_absorpt_coefficient_mu      0.959
_exptl_absorpt_correction_T_max    1.00000
_exptl_absorpt_correction_T_min    0.64423
_exptl_absorpt_correction_type     multi-scan
_exptl_absorpt_process_details
;
CrysAlisPro 1.171.40.84a (Rigaku Oxford Diffraction, 2020)
Empirical absorption correction using spherical harmonics,
implemented in SCALE3 ABSPACK scaling algorithm.
;
_exptl_crystal_colour              'clear dark blue'
_exptl_crystal_colour_lustre       clear
_exptl_crystal_colour_modifier     dark
_exptl_crystal_colour_primary      blue
_exptl_crystal_density_diffrn      1.184
_exptl_crystal_description         plate
_exptl_crystal_F_000               983.732
_exptl_crystal_size_max            0.3
_exptl_crystal_size_mid            0.2
_exptl_crystal_size_min            0.05
_diffrn_reflns_av_R_equivalents    0.0451
_diffrn_reflns_av_unetI/netI       0.0306
_diffrn_reflns_Laue_measured_fraction_full  0.9994
_diffrn_reflns_Laue_measured_fraction_max  0.9942
_diffrn_reflns_limit_h_max         17
_diffrn_reflns_limit_h_min         -17
_diffrn_reflns_limit_k_max         12
_diffrn_reflns_limit_k_min         -14
_diffrn_reflns_limit_l_max         19
_diffrn_reflns_limit_l_min         -19
_diffrn_reflns_number              38720
_diffrn_reflns_point_group_measured_fraction_full  0.8799
_diffrn_reflns_point_group_measured_fraction_max  0.8671
_diffrn_reflns_theta_full          67.6840
_diffrn_reflns_theta_max           70.20
_diffrn_reflns_theta_min           2.99
_diffrn_ambient_environment        N~2~
_diffrn_ambient_temperature        100.01(10)
_diffrn_detector                   'CCD plate'
_diffrn_detector_area_resol_mean   16.2974
_diffrn_detector_type              Eos
_diffrn_measured_fraction_theta_full  0.9994
_diffrn_measured_fraction_theta_max  0.9942
_diffrn_measurement_details
;
List of Runs (angles in degrees, time in seconds):

  # Type    Start    End  Width  t~exp~   \w     \q     \k     \f   Frames
--------------------------------------------------------------------------
  1  \w    -21.00  69.00   1.00    1.67    --    0.00  57.00   0.00   90
  2  \w    -21.00  30.00   1.00    1.67    --    0.00 -77.00-150.00   51
  3  \w    -21.00  30.00   1.00    1.67    --    0.00 -77.00-180.00   51
  4  \w     33.00 123.00   1.00   10.00    --   54.00  57.00   0.00   90
  5  \w      6.00  96.00   1.00   10.00    --   54.00 -99.00  90.00   90
  6  \w     28.00 126.00   1.00   10.00    --   54.00  37.00  60.00   98
  7  \w     33.00 122.00   1.00   10.00    --   54.00  60.00 -90.84   89
  8  \w    -15.00  75.00   1.00   10.00    --   54.00 -57.00 150.00   90
  9  \w    -15.00  75.00   1.00   10.00    --   54.00 -57.00 -60.00   90
 10  \w     33.00 123.00   1.00   10.00    --   54.00  57.00 120.00   90
 11  \w     27.00 111.00   1.00   10.00    --   54.00-125.00 -60.00   84
 12  \w     36.00 109.00   1.00   25.00    --  108.00-111.00-120.00   73
 13  \w     38.00 130.00   1.00   25.00    --  108.00 -50.00   0.00   92
 14  \w     86.00 178.00   1.00   25.00    --  108.00  50.00-120.00   92
 15  \w     35.00 178.00   1.00   25.00    --  108.00 -12.00 -60.00  143
 16  \w     36.00 109.00   1.00   25.00    --  108.00-111.00  60.00   73
 17  \w     36.00 107.00   1.00   25.00    --  108.00 -91.00  30.00   71
 18  \w     86.00 176.00   1.00   25.00    --  108.00  63.00  60.00   90
 19  \w     36.00 109.00   1.00   25.00    --  108.00-111.00-180.00   73
 20  \w     36.00 109.00   1.00   25.00    --  108.00-111.00 -60.00   73
 21  \w     82.00 178.00   1.00   25.00    --  108.00  37.00  16.13   96
 22  \w     36.00 109.00   1.00   25.00    --  108.00-111.00 120.00   73
 23  \w    103.00 178.00   1.00   25.00    --  108.00  77.00   0.00   75
 24  \w    103.00 178.00   1.00   25.00    --  108.00  77.00-120.00   75
 25  \w     40.00 130.00   1.00   25.00    --  108.00 -63.00  90.00   90
 26  \w     86.00 178.00   1.00   25.00    --  108.00  50.00 120.00   92
 27  \w     36.00  94.00   1.00   25.00    --  108.00 -91.00 -30.00   58
 28  \w     63.00 109.00   1.00   25.00    --  108.00-111.00 150.00   46
 29  \w     82.00 109.00   1.00   25.00    --  108.00 -77.00  90.00   27
 30  \w     63.00 100.00   1.00   25.00    --  108.00 178.00  30.00   37
 31  \w     87.00 142.00   1.00   25.00    --  108.00 178.00 -60.00   55
 32  \w     99.00 126.00   1.00   25.00    --  108.00 -50.00  90.00   27
 33  \w     45.00  72.00   1.00   25.00    --  108.00 -77.00  90.00   27
 34  \w     41.00  77.00   1.00   25.00    --  108.00 -50.00  90.00   36
 35  \w     40.00  72.00   1.00   25.00    --  108.00 -77.00   0.00   32
 36  \w     84.00 111.00   1.00   25.00    --  108.00 -77.00   0.00   27
 37  \w     90.00 124.00   1.00   25.00    --  108.00 -63.00-120.00   34
 38  \w     36.00 118.00   1.00   25.00    --  108.00 -25.00  90.00   82
 39  \w     35.00  62.00   1.00   25.00    --  108.00   0.00-180.00   27
 40  \w    105.00 167.00   1.00   25.00    --  108.00   0.00-180.00   62
 41  \w     97.00 126.00   1.00   25.00    --  108.00 -50.00-150.00   29
 42  \w     37.00 109.00   1.00   25.00    --  108.00-111.00 -30.00   72
 43  \w    125.00 152.00   1.00   25.00    --  108.00 111.00 120.00   27
 44  \w     39.00  73.00   1.00   25.00    --  108.00 -91.00-180.00   34
 45  \w     77.00 104.00   1.00   25.00    --  108.00 -91.00   0.00   27
 46  \w     37.00  66.00   1.00   25.00    --  108.00 -91.00  90.00   29
 47  \w     45.00  93.00   1.00   25.00    --  108.00 -50.00-150.00   48
 48  \w    108.00 166.00   1.00   25.00    --  108.00  25.00-150.00   58
 49  \w     59.00 104.00   1.00   25.00    --  108.00-111.00   0.00   45
 50  \w    117.00 144.00   1.00   25.00    --  108.00 111.00-120.00   27
 51  \w     64.00  91.00   1.00   25.00    --  108.00-111.00 -90.00   27
 52  \w     39.00  70.00   1.00   25.00    --  108.00 -50.00  60.00   31
 53  \w     94.00 121.00   1.00   25.00    --  108.00 -77.00-120.00   27
 54  \w     71.00  98.00   1.00   25.00    --  108.00 -77.00 -90.00   27
 55  \w    112.00 138.00   1.00   25.00    --  108.00 -77.00 -90.00   26
 56  \w     82.00 126.00   1.00   25.00    --  108.00  32.00 175.70   44
;
_diffrn_measurement_device         'four-circle diffractometer'
_diffrn_measurement_device_type    'SuperNova, Dual, Cu at home/near, Eos'
_diffrn_measurement_method         '\w scans'
_diffrn_orient_matrix_type        
 'CrysAlisPro convention (1999,Acta A55,543-557)'
_diffrn_orient_matrix_UB_11        0.1067802000
_diffrn_orient_matrix_UB_12        -0.0396893000
_diffrn_orient_matrix_UB_13        0.0677943000
_diffrn_orient_matrix_UB_21        -0.0245179000
_diffrn_orient_matrix_UB_22        0.0362161000
_diffrn_orient_matrix_UB_23        0.0789165000
_diffrn_orient_matrix_UB_31        -0.0443129000
_diffrn_orient_matrix_UB_32        -0.1157205000
_diffrn_orient_matrix_UB_33        0.0013367000
_diffrn_radiation_monochromator    mirror
_diffrn_radiation_probe            x-ray
_diffrn_radiation_type             'Cu K\a'
_diffrn_radiation_wavelength       1.54184
_diffrn_source                     'micro-focus sealed X-ray tube'
_diffrn_source_type                'SuperNova (Cu) X-ray Source'
_reflns_Friedel_coverage           0.727
_reflns_limit_h_max                17
_reflns_limit_h_min                -17
_reflns_limit_k_max                12
_reflns_limit_k_min                -14
_reflns_limit_l_max                19
_reflns_limit_l_min                -19
_reflns_number_gt                  7858
_reflns_number_total               8498
_reflns_odcompleteness_completeness  92.68
_reflns_odcompleteness_iscentric   1
_reflns_odcompleteness_theta       74.33
_reflns_threshold_expression       I>=2u(I)
_computing_cell_refinement         'CrysAlisPro 1.171.40.84a (Rigaku OD, 2020)'
_computing_data_collection         'CrysAlisPro 1.171.40.84a (Rigaku OD, 2020)'
_computing_data_reduction          'CrysAlisPro 1.171.40.84a (Rigaku OD, 2020)'
_computing_molecular_graphics      'Olex2 1.5 (Dolomanov et al., 2009)'
_computing_publication_material    'Olex2 1.5 (Dolomanov et al., 2009)'
_computing_structure_refinement    'olex2.refine 1.5 (Bourhis et al., 2015)'
_computing_structure_solution      'olex2.solve 1.5 (Bourhis et al., 2015)'
_refine_diff_density_max           1.3339
_refine_diff_density_min           -0.3903
_refine_diff_density_rms           0.0935
_refine_ls_abs_structure_details  
 'Hooft, R.W.W., Straver, L.H., Spek, A.L. (2010). J. Appl. Cryst., 43, 665-668.'
_refine_ls_abs_structure_Flack     0.319(9)
_refine_ls_d_res_high              0.8194
_refine_ls_d_res_low               14.7985
_refine_ls_goodness_of_fit_ref     1.0489
_refine_ls_hydrogen_treatment      constr
_refine_ls_matrix_type             full
_refine_ls_number_constraints      116
_refine_ls_number_parameters       677
_refine_ls_number_reflns           8498
_refine_ls_number_restraints       14
_refine_ls_R_factor_all            0.0914
_refine_ls_R_factor_gt             0.0867
_refine_ls_restrained_S_all        1.0480
_refine_ls_shift/su_max            0.0274
_refine_ls_shift/su_mean           0.0006
_refine_ls_structure_factor_coef   Fsqd
_refine_ls_weighting_details      
 'w=1/[\s^2^(Fo^2^)+(0.1794P)^2^+1.5385P] where P=(Fo^2^+2Fc^2^)/3'
_refine_ls_weighting_scheme        calc
_refine_ls_wR_factor_gt            0.2319
_refine_ls_wR_factor_ref           0.2401
_olex2_refinement_description
;
1. Fixed Uiso
 At 1.2 times of:
  All C(H) groups
 At 1.5 times of:
  All C(H,H,H) groups
2. Restrained distances
 C53-C51
 1.54 with sigma of 0.02
3. Rigid bond restraints
 C51, C52, C53, C54
 with sigma for 1-2 distances of 0.01 and sigma for 1-3 distances of 0.01
 C51, C52, C53, C54
 with sigma for 1-2 distances of 0.001 and sigma for 1-3 distances of 0.001
4. Uiso/Uaniso restraints and constraints
Uanis(C54) \\sim Ueq: with sigma of 0.01 and sigma for terminal atoms of 0.02
5. Others
 Sof(C52A)=Sof(H52d)=Sof(H52e)=Sof(H52f)=Sof(C54A)=Sof(H54d)=Sof(H54e)=
 Sof(H54f)=Sof(C51A)=Sof(C53A)=Sof(H53d)=Sof(H53e)=Sof(H53f)=1-FVAR(1)
 Sof(C51)=Sof(C53)=Sof(H53a)=Sof(H53b)=Sof(H53c)=Sof(C52)=Sof(H52a)=Sof(H52b)=
 Sof(H52c)=Sof(C54)=Sof(H54a)=Sof(H54b)=Sof(H54c)=FVAR(1)
 Sof(C1S)=Sof(C2S)=Sof(H2S)=Sof(C3S)=Sof(H3S)=Sof(C4S)=Sof(H4S)=Sof(C6S)=
 Sof(H6S)=Sof(C7S)=Sof(H7Sa)=Sof(H7Sb)=Sof(H7Sc)=Sof(C5S)=Sof(H5S)=FVAR(2)
6.a Aromatic/amide H refined with riding coordinates:
 C2(H2), C3(H3), C5(H5), C10(H10), C13(H13), C17(H17), C19(H19), C20(H20),
 C27(H27), C28(H28), C29(H29), C34(H34), C35(H35), C37(H37), C38(H38), C45(H45),
  C46(H46), C47(H47), C2S(H2S), C3S(H3S), C4S(H4S), C6S(H6S), C5S(H5S)
6.b Idealised Me refined as rotating group:
 C22(H22a,H22b,H22c), C23(H23a,H23b,H23c), C24(H24a,H24b,H24c), C31(H31a,H31b,
 H31c), C32(H32a,H32b,H32c), C40(H40a,H40b,H40c), C41(H41a,H41b,H41c), C42(H42a,
 H42b,H42c), C49(H49a,H49b,H49c), C50(H50a,H50b,H50c), C52A(H52d,H52e,H52f),
 C54A(H54d,H54e,H54f), C53A(H53d,H53e,H53f), C53(H53a,H53b,H53c), C52(H52a,H52b,
 H52c), C54(H54a,H54b,H54c), C7S(H7Sa,H7Sb,H7Sc)
;
_atom_sites_solution_primary       iterative
loop_
  _atom_site_label
  _atom_site_type_symbol
  _atom_site_fract_x
  _atom_site_fract_y
  _atom_site_fract_z
  _atom_site_U_iso_or_equiv
  _atom_site_adp_type
  _atom_site_occupancy
  _atom_site_refinement_flags_posn
  _atom_site_refinement_flags_adp
  _atom_site_refinement_flags_occupancy
  _atom_site_disorder_group
 C1 C 0.3616(3) 0.2917(4) 0.7265(3) 0.0307(8) Uani 1.000000 . . . .
 O1 O 0.2924(3) 0.4111(4) 0.2719(2) 0.0616(12) Uani 1.000000 . . . .
 N1 N 0.3025(2) 0.3803(3) 0.6756(3) 0.0443(10) Uani 1.000000 . . . .
 S1 S 0.19948(8) 0.38393(12) 0.27834(7) 0.0388(3) Uani 1.000000 . . . .
 C2 C 0.3848(3) 0.2832(4) 0.8178(3) 0.0372(9) Uani 1.000000 . . . .
 H2 H 0.3622(3) 0.3395(4) 0.8457(3) 0.0447(11) Uiso 1.000000 R . . .
 O2 O 0.1532(3) 0.2788(3) 0.2405(2) 0.0589(10) Uani 1.000000 . . . .
 O3 O 0.5725(2) 0.2054(3) 0.6250(2) 0.0372(7) Uani 1.000000 . . . .
 C3 C 0.4398(3) 0.1951(4) 0.8689(3) 0.0406(10) Uani 1.000000 . . . .
 H3 H 0.4545(3) 0.1929(4) 0.9312(3) 0.0487(12) Uiso 1.000000 R . . .
 O4 O 0.2444(2) 0.0545(3) 0.4797(2) 0.0363(6) Uani 1.000000 . . . .
 C4 C 0.4757(3) 0.1069(4) 0.8317(3) 0.0360(9) Uani 1.000000 . . . .
 O5 O 0.2337(2) 0.7182(3) 0.4962(2) 0.0361(6) Uani 1.000000 . . . .
 C5 C 0.4534(3) 0.1179(4) 0.7407(3) 0.0319(8) Uani 1.000000 . . . .
 H5 H 0.4773(3) 0.0623(4) 0.7132(3) 0.0383(10) Uiso 1.000000 R . . .
 O6 O -0.0857(2) 0.5444(3) 0.35328(19) 0.0348(6) Uani 1.000000 . . . .
 C6 C 0.3976(3) 0.2068(3) 0.6875(3) 0.0275(7) Uani 1.000000 . . . .
 C7 C 0.3724(3) 0.2123(3) 0.5926(3) 0.0277(8) Uani 1.000000 . . . .
 C8 C 0.3119(3) 0.2984(3) 0.5405(3) 0.0271(7) Uani 1.000000 . . . .
 C9 C 0.2744(2) 0.3843(3) 0.5811(2) 0.0236(7) Uani 1.000000 . . . .
 C10 C 0.2130(3) 0.4670(3) 0.5279(3) 0.0265(7) Uani 1.000000 . . . .
 H10 H 0.1903(3) 0.5231(3) 0.5558(3) 0.0318(9) Uiso 1.000000 R . . .
 C11 C 0.1811(3) 0.4729(3) 0.4320(2) 0.0248(7) Uani 1.000000 . . . .
 C12 C 0.2218(2) 0.3875(3) 0.3954(2) 0.0266(7) Uani 1.000000 . . . .
 C13 C 0.2840(3) 0.3055(3) 0.4466(3) 0.0270(7) Uani 1.000000 . . . .
 H13 H 0.3094(3) 0.2517(3) 0.4188(3) 0.0325(9) Uiso 1.000000 R . . .
 C14 C 0.1140(3) 0.5543(3) 0.3792(3) 0.0285(8) Uani 1.000000 . . . .
 C15 C 0.0794(3) 0.5607(4) 0.2812(3) 0.0332(8) Uani 1.000000 . . . .
 C16 C 0.1108(4) 0.4877(4) 0.2305(3) 0.0419(10) Uani 1.000000 . . . .
 C17 C 0.0099(4) 0.6417(4) 0.2302(3) 0.0489(12) Uani 1.000000 . . . .
 H17 H -0.0096(4) 0.6966(4) 0.2614(3) 0.0587(15) Uiso 1.000000 R . . .
 C18 C -0.0325(7) 0.6472(7) 0.1365(4) 0.082(3) Uani 1.000000 . . . .
 C19 C 0.0022(7) 0.5729(7) 0.0897(4) 0.094(3) Uani 1.000000 . . . .
 H19 H -0.0237(7) 0.5766(7) 0.0258(4) 0.112(4) Uiso 1.000000 R . . .
 C20 C 0.0733(5) 0.4955(5) 0.1370(4) 0.0578(14) Uani 1.000000 . . . .
 H20 H 0.0979(5) 0.4459(5) 0.1056(4) 0.0694(17) Uiso 1.000000 R . . .
 C21 C 0.5377(4) 0.0079(5) 0.8852(3) 0.0488(12) Uani 1.000000 . . . .
 C22 C 0.6498(5) 0.0277(8) 0.9030(5) 0.083(2) Uani 1.000000 . . . .
 H22a H 0.6536(8) 0.045(6) 0.8460(9) 0.124(3) Uiso 1.000000 GR . . .
 H22b H 0.6774(17) 0.090(4) 0.945(4) 0.124(3) Uiso 1.000000 GR . . .
 H22c H 0.6901(12) -0.039(2) 0.930(4) 0.124(3) Uiso 1.000000 GR . . .
 C23 C 0.5244(9) -0.0048(8) 0.9725(5) 0.114(4) Uani 1.000000 . . . .
 H23a H 0.556(7) 0.058(4) 1.012(3) 0.171(6) Uiso 1.000000 GR . . .
 H23b H 0.4512(9) -0.008(8) 0.9583(7) 0.171(6) Uiso 1.000000 GR . . .
 H23c H 0.557(7) -0.074(4) 1.003(3) 0.171(6) Uiso 1.000000 GR . . .
 C24 C 0.5029(6) -0.0973(5) 0.8313(5) 0.079(2) Uani 1.000000 . . . .
 H24a H 0.4316(16) -0.113(3) 0.820(3) 0.118(3) Uiso 1.000000 GR . . .
 H24b H 0.508(4) -0.0889(18) 0.7737(17) 0.118(3) Uiso 1.000000 GR . . .
 H24c H 0.547(3) -0.1589(10) 0.8654(18) 0.118(3) Uiso 1.000000 GR . . .
 C25 C 0.4099(3) 0.1273(3) 0.5501(3) 0.0287(8) Uani 1.000000 . . . .
 C26 C 0.5145(3) 0.1250(4) 0.5667(3) 0.0326(8) Uani 1.000000 . . . .
 C27 C 0.5503(3) 0.0483(4) 0.5233(3) 0.0429(10) Uani 1.000000 . . . .
 H27 H 0.6205(3) 0.0475(4) 0.5341(3) 0.0515(12) Uiso 1.000000 R . . .
 C28 C 0.4823(4) -0.0263(5) 0.4646(3) 0.0496(12) Uani 1.000000 . . . .
 H28 H 0.5067(4) -0.0786(5) 0.4350(3) 0.0595(14) Uiso 1.000000 R . . .
 C29 C 0.3796(4) -0.0280(4) 0.4471(3) 0.0453(10) Uani 1.000000 . . . .
 H29 H 0.3345(4) -0.0808(4) 0.4065(3) 0.0544(13) Uiso 1.000000 R . . .
 C30 C 0.3438(3) 0.0485(3) 0.4897(3) 0.0316(8) Uani 1.000000 . . . .
 C31 C 0.6810(3) 0.1906(5) 0.6647(3) 0.0444(11) Uani 1.000000 . . . .
 H31a H 0.7057(5) 0.194(4) 0.6175(5) 0.0666(17) Uiso 1.000000 GR . . .
 H31b H 0.7136(4) 0.249(2) 0.709(2) 0.0666(17) Uiso 1.000000 GR . . .
 H31c H 0.6982(4) 0.1183(15) 0.695(2) 0.0666(17) Uiso 1.000000 GR . . .
 C32 C 0.1675(3) 0.0017(4) 0.4022(3) 0.0422(10) Uani 1.000000 . . . .
 H32a H 0.173(2) 0.027(3) 0.3476(4) 0.0632(15) Uiso 1.000000 GR . . .
 H32b H 0.1772(19) -0.0788(5) 0.4076(13) 0.0632(15) Uiso 1.000000 GR . . .
 H32c H 0.0995(4) 0.020(3) 0.3982(15) 0.0632(15) Uiso 1.000000 GR . . .
 C33 C 0.2675(3) 0.4662(4) 0.7131(3) 0.0324(8) Uani 1.000000 . . . .
 C34 C 0.3330(3) 0.5490(4) 0.7588(3) 0.0412(10) Uani 1.000000 . . . .
 H34 H 0.4009(3) 0.5498(4) 0.7635(3) 0.0495(12) Uiso 1.000000 R . . .
 C35 C 0.2996(4) 0.6334(4) 0.7992(3) 0.0444(10) Uani 1.000000 . . . .
 H35 H 0.3462(4) 0.6902(4) 0.8322(3) 0.0533(12) Uiso 1.000000 R . . .
 C36 C 0.1996(4) 0.6359(4) 0.7920(3) 0.0417(10) Uani 1.000000 . . . .
 C37 C 0.1345(3) 0.5498(5) 0.7426(3) 0.0435(10) Uani 1.000000 . . . .
 H37 H 0.0658(3) 0.5489(5) 0.7360(3) 0.0522(12) Uiso 1.000000 R . . .
 C38 C 0.1671(3) 0.4663(4) 0.7031(3) 0.0395(9) Uani 1.000000 . . . .
 H38 H 0.1211(3) 0.4094(4) 0.6694(3) 0.0474(11) Uiso 1.000000 R . . .
 C39 C 0.1591(5) 0.7283(5) 0.8318(3) 0.0554(14) Uani 1.000000 . . . .
 C40 C 0.0807(5) 0.7960(5) 0.7530(4) 0.0603(15) Uani 1.000000 . . . .
 H40a H 0.0223(18) 0.7487(12) 0.7166(19) 0.090(2) Uiso 1.000000 GR . . .
 H40b H 0.057(3) 0.859(2) 0.7769(4) 0.090(2) Uiso 1.000000 GR . . .
 H40c H 0.1131(11) 0.824(3) 0.7151(19) 0.090(2) Uiso 1.000000 GR . . .
 C41 C 0.1060(6) 0.6770(6) 0.8862(4) 0.0683(19) Uani 1.000000 . . . .
 H41a H 0.077(4) 0.7360(6) 0.909(3) 0.102(3) Uiso 1.000000 GR . . .
 H41b H 0.051(3) 0.627(4) 0.8472(11) 0.102(3) Uiso 1.000000 GR . . .
 H41c H 0.1561(11) 0.635(4) 0.937(2) 0.102(3) Uiso 1.000000 GR . . .
 C42 C 0.2425(6) 0.8058(5) 0.8908(4) 0.0707(18) Uani 1.000000 . . . .
 H42a H 0.2121(7) 0.868(3) 0.910(3) 0.106(3) Uiso 1.000000 GR . . .
 H42b H 0.290(2) 0.7658(13) 0.9442(19) 0.106(3) Uiso 1.000000 GR . . .
 H42c H 0.279(3) 0.834(4) 0.8568(13) 0.106(3) Uiso 1.000000 GR . . .
 C43 C 0.0719(3) 0.6349(3) 0.4237(3) 0.0285(7) Uani 1.000000 . . . .
 C44 C 0.1339(3) 0.7157(3) 0.4836(3) 0.0324(8) Uani 1.000000 . . . .
 C45 C 0.0933(4) 0.7890(4) 0.5271(3) 0.0391(9) Uani 1.000000 . . . .
 H45 H 0.1355(4) 0.8440(4) 0.5674(3) 0.0469(11) Uiso 1.000000 R . . .
 C46 C -0.0079(4) 0.7796(4) 0.5106(3) 0.0421(10) Uani 1.000000 . . . .
 H46 H -0.0353(4) 0.8291(4) 0.5398(3) 0.0505(12) Uiso 1.000000 R . . .
 C47 C -0.0716(3) 0.7001(4) 0.4525(3) 0.0373(9) Uani 1.000000 . . . .
 H47 H -0.1415(3) 0.6950(4) 0.4423(3) 0.0448(11) Uiso 1.000000 R . . .
 C48 C -0.0311(3) 0.6275(4) 0.4092(3) 0.0323(8) Uani 1.000000 . . . .
 C49 C 0.3063(4) 0.7719(4) 0.5753(3) 0.0449(10) Uani 1.000000 . . . .
 H49a H 0.2940(19) 0.8520(5) 0.5701(12) 0.0674(16) Uiso 1.000000 GR . . .
 H49b H 0.299(2) 0.744(2) 0.6285(4) 0.0674(16) Uiso 1.000000 GR . . .
 H49c H 0.3759(4) 0.757(3) 0.5817(15) 0.0674(16) Uiso 1.000000 GR . . .
 C50 C -0.1940(3) 0.5484(5) 0.3207(3) 0.0430(10) Uani 1.000000 . . . .
 H50a H -0.2244(4) 0.4845(19) 0.281(2) 0.0645(15) Uiso 1.000000 GR . . .
 H50b H -0.2123(3) 0.546(4) 0.3719(3) 0.0645(15) Uiso 1.000000 GR . . .
 H50c H -0.2199(4) 0.6170(17) 0.286(2) 0.0645(15) Uiso 1.000000 GR . . .
 C51 C -0.1360(8) 0.7150(8) 0.0762(5) 0.035(2) Uani 0.518(14) D U P 1
 C51A C -0.0783(16) 0.763(2) 0.0983(12) 0.093(7) Uani 0.482(14) . . P 2
 C52 C -0.1479(13) 0.8052(13) 0.1357(10) 0.045(3) Uani 0.518(14) . U P 1
 H52a H -0.166(6) 0.7716(14) 0.181(3) 0.068(5) Uiso 0.518(14) GR . P 1
 H52b H -0.083(2) 0.846(4) 0.166(4) 0.068(5) Uiso 0.518(14) GR . P 1
 H52c H -0.202(4) 0.857(4) 0.0985(12) 0.068(5) Uiso 0.518(14) GR . P 1
 C52A C -0.1736(17) 0.758(3) 0.1082(16) 0.108(11) Uani 0.482(14) . . P 2
 H52d H -0.215(7) 0.696(10) 0.072(11) 0.162(17) Uiso 0.482(14) GR . P 2
 H52e H -0.1585(18) 0.746(16) 0.172(3) 0.162(17) Uiso 0.482(14) GR . P 2
 H52f H -0.211(7) 0.827(7) 0.087(12) 0.162(17) Uiso 0.482(14) GR . P 2
 C53 C -0.2340(7) 0.6445(9) 0.0391(6) 0.045(3) Uani 0.518(14) D U P 1
 H53a H -0.230(3) 0.590(4) -0.004(4) 0.067(4) Uiso 0.518(14) GR . P 1
 H53b H -0.240(3) 0.606(5) 0.0892(9) 0.067(4) Uiso 0.518(14) GR . P 1
 H53c H -0.2937(8) 0.6925(11) 0.008(4) 0.067(4) Uiso 0.518(14) GR . P 1
 C53A C -0.0203(19) 0.8732(19) 0.1398(16) 0.121(9) Uani 0.482(14) . . P 2
 H53d H 0.009(12) 0.869(6) 0.2059(16) 0.181(13) Uiso 0.482(14) GR . P 2
 H53e H 0.035(9) 0.884(8) 0.120(10) 0.181(13) Uiso 0.482(14) GR . P 2
 H53f H -0.068(3) 0.935(3) 0.119(10) 0.181(13) Uiso 0.482(14) GR . P 2
 C54 C -0.1185(10) 0.7728(11) -0.0022(10) 0.033(2) Uani 0.518(14) . U P 1
 H54a H -0.050(2) 0.806(5) 0.0222(12) 0.049(4) Uiso 0.518(14) GR . P 1
 H54b H -0.124(5) 0.7177(16) -0.048(2) 0.049(4) Uiso 0.518(14) GR . P 1
 H54c H -0.170(4) 0.831(4) -0.030(3) 0.049(4) Uiso 0.518(14) GR . P 1
 C54A C -0.114(2) 0.737(2) -0.0084(17) 0.098(9) Uani 0.482(14) . . P 2
 H54d H -0.062(6) 0.764(12) -0.027(3) 0.147(14) Uiso 0.482(14) GR . P 2
 H54e H -0.123(12) 0.657(2) -0.019(2) 0.147(14) Uiso 0.482(14) GR . P 2
 H54f H -0.180(7) 0.774(11) -0.0439(19) 0.147(14) Uiso 0.482(14) GR . P 2
 C1S C 0.6814(7) 0.5296(9) 0.7999(6) 0.076(3) Uani 0.760(10) . . P .
 C2S C 0.7817(7) 0.5246(8) 0.8147(5) 0.065(2) Uani 0.760(10) . . P .
 H2S H 0.8112(7) 0.5858(8) 0.7978(5) 0.077(3) Uiso 0.760(10) R . P .
 C3S C 0.8428(9) 0.4308(9) 0.8544(6) 0.082(3) Uani 0.760(10) . . P .
 H3S H 0.9136(9) 0.4291(9) 0.8674(6) 0.098(4) Uiso 0.760(10) R . P .
 C4S C 0.7952(10) 0.3412(11) 0.8736(6) 0.099(4) Uani 0.760(10) . . P .
 H4S H 0.8332(10) 0.2755(11) 0.8983(6) 0.119(5) Uiso 0.760(10) R . P .
 C5S C 0.6940(12) 0.3465(10) 0.8573(8) 0.097(4) Uani 0.760(10) . . P .
 H5S H 0.6620(12) 0.2859(10) 0.8722(8) 0.116(5) Uiso 0.760(10) R . P .
 C6S C 0.6420(14) 0.4362(10) 0.8208(14) 0.137(7) Uani 0.760(10) . . P .
 H6S H 0.5712(14) 0.4366(10) 0.8078(14) 0.164(9) Uiso 0.760(10) R . P .
 C7S C 0.6153(9) 0.6286(9) 0.7606(8) 0.087(3) Uani 0.760(10) . . P .
 H7Sa H 0.583(6) 0.651(5) 0.800(3) 0.131(5) Uiso 0.760(10) GR . P .
 H7Sb H 0.6574(15) 0.690(3) 0.756(6) 0.131(5) Uiso 0.760(10) GR . P .
 H7Sc H 0.562(4) 0.610(2) 0.700(3) 0.131(5) Uiso 0.760(10) GR . P .

loop_
  _atom_site_aniso_label
  _atom_site_aniso_U_11
  _atom_site_aniso_U_22
  _atom_site_aniso_U_33
  _atom_site_aniso_U_12
  _atom_site_aniso_U_13
  _atom_site_aniso_U_23
 C1 0.0263(17) 0.021(2) 0.045(2) -0.0007(15) 0.0158(15) -0.0051(17)
 O1 0.056(2) 0.086(3) 0.0541(19) 0.032(2) 0.0353(16) 0.018(2)
 N1 0.0204(14) 0.0111(15) 0.094(3) 0.0074(13) 0.0175(15) 0.0161(19)
 S1 0.0444(5) 0.0306(6) 0.0403(5) 0.0116(4) 0.0170(4) -0.0001(4)
 C2 0.0334(19) 0.025(2) 0.055(2) -0.0001(17) 0.0206(17) -0.0057(19)
 O2 0.084(3) 0.036(2) 0.0397(16) 0.0105(19) 0.0102(16) -0.0042(15)
 O3 0.0242(13) 0.0337(17) 0.0540(17) 0.0038(12) 0.0170(12) -0.0014(13)
 C3 0.042(2) 0.042(3) 0.040(2) -0.010(2) 0.0201(18) -0.0106(19)
 O4 0.0332(14) 0.0236(15) 0.0509(16) -0.0039(12) 0.0168(12) -0.0076(13)
 C4 0.036(2) 0.033(2) 0.043(2) -0.0020(17) 0.0201(17) -0.0014(17)
 O5 0.0389(15) 0.0213(14) 0.0514(16) -0.0050(12) 0.0224(13) -0.0090(12)
 C5 0.0259(17) 0.028(2) 0.043(2) 0.0019(16) 0.0162(15) -0.0039(17)
 O6 0.0270(13) 0.0305(16) 0.0479(15) 0.0081(12) 0.0168(11) 0.0070(13)
 C6 0.0240(16) 0.0138(18) 0.045(2) 0.0012(14) 0.0150(14) -0.0004(15)
 C7 0.0191(15) 0.0176(18) 0.045(2) 0.0011(14) 0.0128(14) 0.0008(16)
 C8 0.0177(15) 0.0142(17) 0.047(2) -0.0007(14) 0.0115(14) 0.0001(15)
 C9 0.0194(14) 0.0190(17) 0.0317(15) -0.0020(14) 0.0101(12) -0.0041(15)
 C10 0.0222(15) 0.0137(17) 0.046(2) 0.0001(14) 0.0165(14) -0.0018(15)
 C11 0.0194(15) 0.0174(18) 0.0378(18) -0.0041(13) 0.0124(13) -0.0025(14)
 C12 0.0219(15) 0.0185(17) 0.0361(17) 0.0012(15) 0.0091(13) 0.0017(16)
 C13 0.0234(16) 0.0165(18) 0.0429(19) 0.0010(14) 0.0157(14) -0.0014(15)
 C14 0.0292(17) 0.0123(18) 0.048(2) -0.0030(14) 0.0204(15) -0.0019(15)
 C15 0.0336(18) 0.023(2) 0.047(2) 0.0018(16) 0.0207(16) 0.0028(17)
 C16 0.046(2) 0.024(2) 0.061(3) 0.0026(19) 0.028(2) -0.0004(19)
 C17 0.071(3) 0.038(3) 0.054(3) 0.028(2) 0.042(2) 0.015(2)
 C18 0.136(6) 0.075(5) 0.056(3) 0.063(5) 0.060(4) 0.028(3)
 C19 0.144(7) 0.098(6) 0.050(3) 0.080(6) 0.051(4) 0.025(3)
 C20 0.080(4) 0.052(3) 0.054(3) 0.019(3) 0.040(3) -0.001(2)
 C21 0.059(3) 0.048(3) 0.039(2) 0.009(2) 0.020(2) 0.007(2)
 C22 0.061(4) 0.085(5) 0.081(4) 0.033(4) 0.009(3) 0.020(4)
 C23 0.190(10) 0.101(7) 0.075(4) 0.083(7) 0.079(6) 0.050(5)
 C24 0.105(5) 0.030(3) 0.075(4) 0.015(3) 0.013(3) 0.020(3)
 C25 0.0280(17) 0.0148(18) 0.045(2) 0.0034(15) 0.0173(15) 0.0036(16)
 C26 0.0256(17) 0.028(2) 0.045(2) 0.0070(16) 0.0154(15) 0.0033(17)
 C27 0.034(2) 0.039(3) 0.060(3) 0.0126(19) 0.0230(19) -0.003(2)
 C28 0.048(3) 0.043(3) 0.058(3) 0.022(2) 0.024(2) -0.002(2)
 C29 0.052(3) 0.031(2) 0.053(2) 0.007(2) 0.022(2) -0.007(2)
 C30 0.0318(18) 0.0184(19) 0.0425(19) 0.0049(15) 0.0138(15) 0.0022(16)
 C31 0.0246(19) 0.054(3) 0.056(3) 0.0071(19) 0.0184(18) 0.005(2)
 C32 0.038(2) 0.036(3) 0.046(2) -0.0057(18) 0.0130(18) -0.0057(19)
 C33 0.041(2) 0.024(2) 0.0333(18) 0.0034(17) 0.0168(15) 0.0018(16)
 C34 0.040(2) 0.030(2) 0.058(3) -0.0045(19) 0.0250(19) -0.000(2)
 C35 0.054(3) 0.029(2) 0.049(2) -0.004(2) 0.022(2) -0.008(2)
 C36 0.055(3) 0.029(2) 0.045(2) 0.0095(19) 0.024(2) 0.0010(18)
 C37 0.042(2) 0.043(3) 0.048(2) 0.009(2) 0.0213(18) -0.002(2)
 C38 0.042(2) 0.032(2) 0.045(2) -0.0004(19) 0.0183(18) -0.0042(19)
 C39 0.078(4) 0.044(3) 0.047(3) 0.028(3) 0.029(2) 0.001(2)
 C40 0.078(4) 0.048(3) 0.061(3) 0.037(3) 0.036(3) 0.014(3)
 C41 0.094(5) 0.067(4) 0.057(3) 0.039(4) 0.044(3) 0.014(3)
 C42 0.105(5) 0.045(3) 0.057(3) 0.017(3) 0.030(3) -0.019(3)
 C43 0.0322(18) 0.0167(18) 0.0376(18) 0.0067(15) 0.0160(15) 0.0066(15)
 C44 0.042(2) 0.0181(19) 0.042(2) 0.0026(16) 0.0230(17) 0.0014(16)
 C45 0.057(2) 0.022(2) 0.041(2) 0.0097(19) 0.0233(19) 0.0020(17)
 C46 0.055(2) 0.033(2) 0.044(2) 0.025(2) 0.0260(19) 0.0082(19)
 C47 0.036(2) 0.037(3) 0.042(2) 0.0177(18) 0.0199(17) 0.0084(18)
 C48 0.0354(19) 0.025(2) 0.0392(19) 0.0110(16) 0.0185(16) 0.0081(16)
 C49 0.050(3) 0.029(2) 0.053(2) -0.011(2) 0.019(2) -0.006(2)
 C50 0.0272(18) 0.049(3) 0.050(2) 0.0118(19) 0.0134(16) 0.012(2)
 C51 0.037(5) 0.039(5) 0.034(4) 0.007(4) 0.020(4) 0.003(3)
 C51A 0.084(12) 0.15(2) 0.073(9) 0.039(13) 0.060(9) 0.040(12)
 C52 0.058(9) 0.044(6) 0.031(6) 0.030(5) 0.016(6) 0.013(4)
 C52A 0.057(12) 0.19(4) 0.073(16) 0.055(18) 0.024(12) 0.072(18)
 C53 0.043(5) 0.052(6) 0.043(5) 0.008(4) 0.022(4) 0.011(4)
 C53A 0.15(2) 0.069(13) 0.130(18) 0.012(13) 0.042(14) 0.028(12)
 C54 0.041(4) 0.025(5) 0.035(4) 0.023(3) 0.020(3) 0.014(3)
 C54A 0.14(2) 0.082(19) 0.066(10) -0.032(16) 0.043(12) 0.002(13)
 C1S 0.067(5) 0.077(7) 0.074(5) -0.006(5) 0.020(4) -0.011(5)
 C2S 0.075(5) 0.064(5) 0.049(4) -0.018(4) 0.021(3) -0.000(4)
 C3S 0.087(6) 0.069(6) 0.069(5) -0.004(5) 0.012(4) 0.001(4)
 C4S 0.123(9) 0.106(10) 0.048(4) -0.027(7) 0.017(5) 0.015(5)
 C5S 0.154(11) 0.072(8) 0.100(7) -0.039(7) 0.088(8) -0.013(6)
 C6S 0.198(15) 0.048(7) 0.259(19) -0.051(8) 0.189(16) -0.050(9)
 C7S 0.093(7) 0.054(6) 0.101(7) -0.021(5) 0.029(5) -0.011(5)

loop_
  _geom_bond_atom_site_label_1
  _geom_bond_atom_site_label_2
  _geom_bond_distance
  _geom_bond_site_symmetry_2
  _geom_bond_publ_flag
 C1 N1 1.399(5) . ?
 C1 C2 1.388(6) . ?
 C1 C6 1.418(5) . ?
 O1 S1 1.427(4) . ?
 N1 C9 1.422(5) . ?
 N1 C33 1.403(6) . ?
 S1 O2 1.445(4) . ?
 S1 C12 1.802(4) . ?
 S1 C16 1.722(5) . ?
 C2 H2 0.9500 . ?
 C2 C3 1.376(7) . ?
 O3 C26 1.366(5) . ?
 O3 C31 1.427(4) . ?
 C3 H3 0.9500 . ?
 C3 C4 1.427(6) . ?
 O4 C30 1.374(5) . ?
 O4 C32 1.430(5) . ?
 C4 C5 1.390(6) . ?
 C4 C21 1.524(7) . ?
 O5 C44 1.364(5) . ?
 O5 C49 1.427(5) . ?
 C5 H5 0.9500 . ?
 C5 C6 1.399(6) . ?
 O6 C48 1.359(5) . ?
 O6 C50 1.419(5) . ?
 C6 C7 1.437(6) . ?
 C7 C8 1.390(5) . ?
 C7 C25 1.467(5) . ?
 C8 C9 1.454(5) . ?
 C8 C13 1.416(5) . ?
 C9 C10 1.372(5) . ?
 C10 H10 0.9500 . ?
 C10 C11 1.436(5) . ?
 C11 C12 1.438(5) . ?
 C11 C14 1.391(5) . ?
 C12 C13 1.358(5) . ?
 C13 H13 0.9500 . ?
 C14 C15 1.464(6) . ?
 C14 C43 1.490(5) . ?
 C15 C16 1.410(6) . ?
 C15 C17 1.394(6) . ?
 C16 C20 1.392(7) . ?
 C17 H17 0.9500 . ?
 C17 C18 1.389(8) . ?
 C18 C19 1.402(8) . ?
 C18 C51 1.617(11) . ?
 C18 C51A 1.56(2) . ?
 C19 H19 0.9500 . ?
 C19 C20 1.358(8) . ?
 C20 H20 0.9500 . ?
 C21 C22 1.535(9) . ?
 C21 C23 1.528(8) . ?
 C21 C24 1.505(9) . ?
 C22 H22a 0.9800 . ?
 C22 H22b 0.9800 . ?
 C22 H22c 0.9800 . ?
 C23 H23a 0.9800 . ?
 C23 H23b 0.9800 . ?
 C23 H23c 0.9800 . ?
 C24 H24a 0.9800 . ?
 C24 H24b 0.9800 . ?
 C24 H24c 0.9800 . ?
 C25 C26 1.414(5) . ?
 C25 C30 1.408(6) . ?
 C26 C27 1.393(6) . ?
 C27 H27 0.9500 . ?
 C27 C28 1.376(7) . ?
 C28 H28 0.9500 . ?
 C28 C29 1.383(7) . ?
 C29 H29 0.9500 . ?
 C29 C30 1.383(6) . ?
 C31 H31a 0.9800 . ?
 C31 H31b 0.9800 . ?
 C31 H31c 0.9800 . ?
 C32 H32a 0.9800 . ?
 C32 H32b 0.9800 . ?
 C32 H32c 0.9800 . ?
 C33 C34 1.359(6) . ?
 C33 C38 1.386(6) . ?
 C34 H34 0.9500 . ?
 C34 C35 1.407(7) . ?
 C35 H35 0.9500 . ?
 C35 C36 1.396(7) . ?
 C36 C37 1.402(7) . ?
 C36 C39 1.528(6) . ?
 C37 H37 0.9500 . ?
 C37 C38 1.383(7) . ?
 C38 H38 0.9500 . ?
 C39 C40 1.538(7) . ?
 C39 C41 1.531(9) . ?
 C39 C42 1.504(9) . ?
 C40 H40a 0.9800 . ?
 C40 H40b 0.9800 . ?
 C40 H40c 0.9800 . ?
 C41 H41a 0.9800 . ?
 C41 H41b 0.9800 . ?
 C41 H41c 0.9800 . ?
 C42 H42a 0.9800 . ?
 C42 H42b 0.9800 . ?
 C42 H42c 0.9800 . ?
 C43 C44 1.401(6) . ?
 C43 C48 1.403(5) . ?
 C44 C45 1.409(6) . ?
 C45 H45 0.9500 . ?
 C45 C46 1.371(7) . ?
 C46 H46 0.9500 . ?
 C46 C47 1.386(7) . ?
 C47 H47 0.9500 . ?
 C47 C48 1.402(6) . ?
 C49 H49a 0.9800 . ?
 C49 H49b 0.9800 . ?
 C49 H49c 0.9800 . ?
 C50 H50a 0.9800 . ?
 C50 H50b 0.9800 . ?
 C50 H50c 0.9800 . ?
 C51 C52 1.518(15) . ?
 C51 C53 1.536(12) . ?
 C51 C54 1.573(17) . ?
 C51A C52A 1.45(3) . ?
 C51A C53A 1.56(3) . ?
 C51A C54A 1.63(3) . ?
 C52 H52a 0.9800 . ?
 C52 H52b 0.9800 . ?
 C52 H52c 0.9800 . ?
 C52A H52d 0.9800 . ?
 C52A H52e 0.9800 . ?
 C52A H52f 0.9800 . ?
 C53 H53a 0.9800 . ?
 C53 H53b 0.9800 . ?
 C53 H53c 0.9800 . ?
 C53A H53d 0.9800 . ?
 C53A H53e 0.9800 . ?
 C53A H53f 0.9800 . ?
 H53e H3S 0.87(3) 2_656 ?
 C54 H54a 0.9800 . ?
 C54 H54b 0.9800 . ?
 C54 H54c 0.9800 . ?
 C54A H54d 0.9800 . ?
 C54A H54e 0.9800 . ?
 C54A H54f 0.9800 . ?
 C1S C2S 1.363(12) . ?
 C1S C6S 1.370(16) . ?
 C1S C7S 1.491(15) . ?
 C2S H2S 0.9500 . ?
 C2S C3S 1.412(14) . ?
 C3S H3S 0.9500 . ?
 C3S C4S 1.387(16) . ?
 C4S H4S 0.9500 . ?
 C4S C5S 1.369(18) . ?
 C5S H5S 0.9500 . ?
 C5S C6S 1.31(2) . ?
 C6S H6S 0.9500 . ?
 C7S H7Sa 0.9800 . ?
 C7S H7Sb 0.9800 . ?
 C7S H7Sc 0.9800 . ?

loop_
  _geom_angle_atom_site_label_1
  _geom_angle_atom_site_label_2
  _geom_angle_atom_site_label_3
  _geom_angle
  _geom_angle_site_symmetry_1
  _geom_angle_site_symmetry_3
  _geom_angle_publ_flag
 C2 C1 N1 120.2(4) . . ?
 C6 C1 N1 122.2(4) . . ?
 C6 C1 C2 117.6(4) . . ?
 C9 N1 C1 119.4(4) . . ?
 C33 N1 C1 123.1(4) . . ?
 C33 N1 C9 117.4(3) . . ?
 O2 S1 O1 116.5(3) . . ?
 C12 S1 O1 109.00(19) . . ?
 C12 S1 O2 108.5(2) . . ?
 C16 S1 O1 109.8(2) . . ?
 C16 S1 O2 109.1(2) . . ?
 C16 S1 C12 103.1(2) . . ?
 H2 C2 C1 119.3(2) . . ?
 C3 C2 C1 121.5(4) . . ?
 C3 C2 H2 119.3(3) . . ?
 C31 O3 C26 117.1(3) . . ?
 H3 C3 C2 118.7(3) . . ?
 C4 C3 C2 122.5(4) . . ?
 C4 C3 H3 118.7(3) . . ?
 C32 O4 C30 117.2(3) . . ?
 C5 C4 C3 115.1(4) . . ?
 C21 C4 C3 124.8(4) . . ?
 C21 C4 C5 120.0(4) . . ?
 C49 O5 C44 117.8(3) . . ?
 H5 C5 C4 118.4(2) . . ?
 C6 C5 C4 123.3(4) . . ?
 C6 C5 H5 118.4(2) . . ?
 C50 O6 C48 117.2(3) . . ?
 C5 C6 C1 119.9(4) . . ?
 C7 C6 C1 118.7(3) . . ?
 C7 C6 C5 121.4(3) . . ?
 C8 C7 C6 120.1(3) . . ?
 C25 C7 C6 120.4(3) . . ?
 C25 C7 C8 119.6(4) . . ?
 C9 C8 C7 120.7(3) . . ?
 C13 C8 C7 121.6(3) . . ?
 C13 C8 C9 117.7(3) . . ?
 C8 C9 N1 118.9(3) . . ?
 C10 C9 N1 121.5(3) . . ?
 C10 C9 C8 119.6(3) . . ?
 H10 C10 C9 118.3(2) . . ?
 C11 C10 C9 123.3(3) . . ?
 C11 C10 H10 118.3(2) . . ?
 C12 C11 C10 115.0(3) . . ?
 C14 C11 C10 121.8(3) . . ?
 C14 C11 C12 123.2(3) . . ?
 C11 C12 S1 122.7(3) . . ?
 C13 C12 S1 114.2(3) . . ?
 C13 C12 C11 123.1(3) . . ?
 C12 C13 C8 121.3(3) . . ?
 H13 C13 C8 119.3(2) . . ?
 H13 C13 C12 119.3(2) . . ?
 C15 C14 C11 122.6(3) . . ?
 C43 C14 C11 118.5(3) . . ?
 C43 C14 C15 118.8(3) . . ?
 C16 C15 C14 124.5(4) . . ?
 C17 C15 C14 121.0(4) . . ?
 C17 C15 C16 114.5(4) . . ?
 C15 C16 S1 123.4(4) . . ?
 C20 C16 S1 114.4(4) . . ?
 C20 C16 C15 122.2(4) . . ?
 H17 C17 C15 118.0(3) . . ?
 C18 C17 C15 124.1(5) . . ?
 C18 C17 H17 118.0(3) . . ?
 C19 C18 C17 118.7(6) . . ?
 C51 C18 C17 123.7(5) . . ?
 C51 C18 C19 116.3(6) . . ?
 C51A C18 C17 113.4(9) . . ?
 C51A C18 C19 123.0(7) . . ?
 C51A C18 C51 34.7(9) . . ?
 H19 C19 C18 120.4(4) . . ?
 C20 C19 C18 119.2(5) . . ?
 C20 C19 H19 120.4(3) . . ?
 C19 C20 C16 121.1(5) . . ?
 H20 C20 C16 119.5(3) . . ?
 H20 C20 C19 119.5(3) . . ?
 C22 C21 C4 107.4(5) . . ?
 C23 C21 C4 109.8(4) . . ?
 C23 C21 C22 112.3(6) . . ?
 C24 C21 C4 111.0(4) . . ?
 C24 C21 C22 107.7(6) . . ?
 C24 C21 C23 108.6(6) . . ?
 H22a C22 C21 109.5 . . ?
 H22b C22 C21 109.5 . . ?
 H22b C22 H22a 109.5 . . ?
 H22c C22 C21 109.5 . . ?
 H22c C22 H22a 109.5 . . ?
 H22c C22 H22b 109.5 . . ?
 H23a C23 C21 109.5 . . ?
 H23b C23 C21 109.5 . . ?
 H23b C23 H23a 109.5 . . ?
 H23c C23 C21 109.5 . . ?
 H23c C23 H23a 109.5 . . ?
 H23c C23 H23b 109.5 . . ?
 H24a C24 C21 109.5 . . ?
 H24b C24 C21 109.5 . . ?
 H24b C24 H24a 109.5 . . ?
 H24c C24 C21 109.5 . . ?
 H24c C24 H24a 109.5 . . ?
 H24c C24 H24b 109.5 . . ?
 C26 C25 C7 120.1(4) . . ?
 C30 C25 C7 121.9(3) . . ?
 C30 C25 C26 118.0(4) . . ?
 C25 C26 O3 113.9(3) . . ?
 C27 C26 O3 125.3(3) . . ?
 C27 C26 C25 120.7(4) . . ?
 H27 C27 C26 120.6(3) . . ?
 C28 C27 C26 118.8(4) . . ?
 C28 C27 H27 120.6(3) . . ?
 H28 C28 C27 118.8(3) . . ?
 C29 C28 C27 122.4(4) . . ?
 C29 C28 H28 118.8(3) . . ?
 H29 C29 C28 120.6(3) . . ?
 C30 C29 C28 118.8(5) . . ?
 C30 C29 H29 120.6(3) . . ?
 C25 C30 O4 114.0(3) . . ?
 C29 C30 O4 124.8(4) . . ?
 C29 C30 C25 121.2(4) . . ?
 H31a C31 O3 109.5 . . ?
 H31b C31 O3 109.5 . . ?
 H31b C31 H31a 109.5 . . ?
 H31c C31 O3 109.5 . . ?
 H31c C31 H31a 109.5 . . ?
 H31c C31 H31b 109.5 . . ?
 H32a C32 O4 109.5 . . ?
 H32b C32 O4 109.5 . . ?
 H32b C32 H32a 109.5 . . ?
 H32c C32 O4 109.5 . . ?
 H32c C32 H32a 109.5 . . ?
 H32c C32 H32b 109.5 . . ?
 C34 C33 N1 119.3(4) . . ?
 C38 C33 N1 120.1(4) . . ?
 C38 C33 C34 120.7(4) . . ?
 H34 C34 C33 120.2(3) . . ?
 C35 C34 C33 119.7(4) . . ?
 C35 C34 H34 120.2(3) . . ?
 H35 C35 C34 119.2(3) . . ?
 C36 C35 C34 121.6(4) . . ?
 C36 C35 H35 119.2(3) . . ?
 C37 C36 C35 116.5(4) . . ?
 C39 C36 C35 123.2(5) . . ?
 C39 C36 C37 120.2(4) . . ?
 H37 C37 C36 118.9(2) . . ?
 C38 C37 C36 122.1(4) . . ?
 C38 C37 H37 118.9(3) . . ?
 C37 C38 C33 119.4(4) . . ?
 H38 C38 C33 120.3(3) . . ?
 H38 C38 C37 120.3(3) . . ?
 C40 C39 C36 108.0(4) . . ?
 C41 C39 C36 109.2(5) . . ?
 C41 C39 C40 109.3(5) . . ?
 C42 C39 C36 112.4(5) . . ?
 C42 C39 C40 108.0(5) . . ?
 C42 C39 C41 109.9(5) . . ?
 H40a C40 C39 109.5 . . ?
 H40b C40 C39 109.5 . . ?
 H40b C40 H40a 109.5 . . ?
 H40c C40 C39 109.5 . . ?
 H40c C40 H40a 109.5 . . ?
 H40c C40 H40b 109.5 . . ?
 H41a C41 C39 109.5 . . ?
 H41b C41 C39 109.5 . . ?
 H41b C41 H41a 109.5 . . ?
 H41c C41 C39 109.5 . . ?
 H41c C41 H41a 109.5 . . ?
 H41c C41 H41b 109.5 . . ?
 H42a C42 C39 109.5 . . ?
 H42b C42 C39 109.5 . . ?
 H42b C42 H42a 109.5 . . ?
 H42c C42 C39 109.5 . . ?
 H42c C42 H42a 109.5 . . ?
 H42c C42 H42b 109.5 . . ?
 C44 C43 C14 121.7(3) . . ?
 C48 C43 C14 119.8(4) . . ?
 C48 C43 C44 118.4(4) . . ?
 C43 C44 O5 116.0(3) . . ?
 C45 C44 O5 123.3(4) . . ?
 C45 C44 C43 120.8(4) . . ?
 H45 C45 C44 120.5(3) . . ?
 C46 C45 C44 119.0(4) . . ?
 C46 C45 H45 120.5(3) . . ?
 H46 C46 C45 118.9(3) . . ?
 C47 C46 C45 122.1(4) . . ?
 C47 C46 H46 118.9(2) . . ?
 H47 C47 C46 120.6(2) . . ?
 C48 C47 C46 118.8(4) . . ?
 C48 C47 H47 120.6(3) . . ?
 C43 C48 O6 115.4(3) . . ?
 C47 C48 O6 123.7(4) . . ?
 C47 C48 C43 120.9(4) . . ?
 H49a C49 O5 109.5 . . ?
 H49b C49 O5 109.5 . . ?
 H49b C49 H49a 109.5 . . ?
 H49c C49 O5 109.5 . . ?
 H49c C49 H49a 109.5 . . ?
 H49c C49 H49b 109.5 . . ?
 H50a C50 O6 109.5 . . ?
 H50b C50 O6 109.5 . . ?
 H50b C50 H50a 109.5 . . ?
 H50c C50 O6 109.5 . . ?
 H50c C50 H50a 109.5 . . ?
 H50c C50 H50b 109.5 . . ?
 C52 C51 C18 107.4(8) . . ?
 C53 C51 C18 114.5(8) . . ?
 C53 C51 C52 108.3(10) . . ?
 C54 C51 C18 107.1(8) . . ?
 C54 C51 C52 107.9(10) . . ?
 C54 C51 C53 111.4(8) . . ?
 C52A C51A C18 100.1(19) . . ?
 C53A C51A C18 122.1(15) . . ?
 C53A C51A C52A 110(2) . . ?
 C54A C51A C18 98.2(18) . . ?
 C54A C51A C52A 103(2) . . ?
 C54A C51A C53A 120.0(18) . . ?
 H52a C52 C51 109.5 . . ?
 H52b C52 C51 109.5 . . ?
 H52b C52 H52a 109.5 . . ?
 H52c C52 C51 109.5 . . ?
 H52c C52 H52a 109.5 . . ?
 H52c C52 H52b 109.5 . . ?
 H52d C52A C51A 109.5 . . ?
 H52e C52A C51A 109.5 . . ?
 H52e C52A H52d 109.5 . . ?
 H52f C52A C51A 109.5 . . ?
 H52f C52A H52d 109.5 . . ?
 H52f C52A H52e 109.5 . . ?
 H53a C53 C51 109.5 . . ?
 H53b C53 C51 109.5 . . ?
 H53b C53 H53a 109.5 . . ?
 H53c C53 C51 109.5 . . ?
 H53c C53 H53a 109.5 . . ?
 H53c C53 H53b 109.5 . . ?
 H53d C53A C51A 109.5 . . ?
 H53e C53A C51A 109.5 . . ?
 H53e C53A H53d 109.5 . . ?
 H53f C53A C51A 109.5 . . ?
 H53f C53A H53d 109.5 . . ?
 H53f C53A H53e 109.5 . . ?
 H3S H53e C53A 138(4) 2_656 . ?
 H54a C54 C51 109.5 . . ?
 H54b C54 C51 109.5 . . ?
 H54b C54 H54a 109.5 . . ?
 H54c C54 C51 109.5 . . ?
 H54c C54 H54a 109.5 . . ?
 H54c C54 H54b 109.5 . . ?
 H54d C54A C51A 109.5 . . ?
 H54e C54A C51A 109.5 . . ?
 H54e C54A H54d 109.5 . . ?
 H54f C54A C51A 109.5 . . ?
 H54f C54A H54d 109.5 . . ?
 H54f C54A H54e 109.5 . . ?
 C6S C1S C2S 116.1(11) . . ?
 C7S C1S C2S 123.1(10) . . ?
 C7S C1S C6S 120.7(11) . . ?
 H2S C2S C1S 119.2(6) . . ?
 C3S C2S C1S 121.7(9) . . ?
 C3S C2S H2S 119.2(6) . . ?
 H3S C3S C2S 121.4(6) . . ?
 C4S C3S C2S 117.2(11) . . ?
 C4S C3S H3S 121.4(8) . . ?
 C3S H3S H53e 143(8) . 2_646 ?
 H4S C4S C3S 119.7(8) . . ?
 C5S C4S C3S 120.6(12) . . ?
 C5S C4S H4S 119.7(7) . . ?
 H5S C5S C4S 120.5(7) . . ?
 C6S C5S C4S 118.9(10) . . ?
 C6S C5S H5S 120.5(7) . . ?
 C5S C6S C1S 125.3(14) . . ?
 H6S C6S C1S 117.4(9) . . ?
 H6S C6S C5S 117.4(7) . . ?
 H7Sa C7S C1S 109.5 . . ?
 H7Sb C7S C1S 109.5 . . ?
 H7Sb C7S H7Sa 109.5 . . ?
 H7Sc C7S C1S 109.5 . . ?
 H7Sc C7S H7Sa 109.5 . . ?
 H7Sc C7S H7Sb 109.5 . . ?

loop_
  _geom_torsion_atom_site_label_1
  _geom_torsion_atom_site_label_2
  _geom_torsion_atom_site_label_3
  _geom_torsion_atom_site_label_4
  _geom_torsion
  _geom_torsion_site_symmetry_1
  _geom_torsion_site_symmetry_2
  _geom_torsion_site_symmetry_3
  _geom_torsion_site_symmetry_4
  _geom_torsion_publ_flag
 C1 N1 C9 C8 -2.7(4) . . . . ?
 C1 N1 C9 C10 177.2(3) . . . . ?
 C1 N1 C33 C34 79.2(4) . . . . ?
 C1 N1 C33 C38 -100.9(4) . . . . ?
 C1 C2 C3 C4 -0.5(5) . . . . ?
 C1 C6 C5 C4 0.6(4) . . . . ?
 C1 C6 C7 C8 -1.3(4) . . . . ?
 C1 C6 C7 C25 178.7(3) . . . . ?
 O1 S1 C12 C11 108.5(3) . . . . ?
 O1 S1 C12 C13 -68.6(3) . . . . ?
 O1 S1 C16 C15 -109.4(3) . . . . ?
 O1 S1 C16 C20 69.5(4) . . . . ?
 N1 C1 C2 C3 177.8(4) . . . . ?
 N1 C1 C6 C5 -177.7(3) . . . . ?
 N1 C1 C6 C7 0.0(4) . . . . ?
 N1 C9 C8 C7 1.4(4) . . . . ?
 N1 C9 C8 C13 -179.1(3) . . . . ?
 N1 C9 C10 C11 -178.7(3) . . . . ?
 N1 C33 C34 C35 -177.9(4) . . . . ?
 N1 C33 C38 C37 178.2(4) . . . . ?
 S1 C12 C11 C10 -175.6(3) . . . . ?
 S1 C12 C11 C14 5.9(4) . . . . ?
 S1 C12 C13 C8 178.0(2) . . . . ?
 S1 C16 C15 C14 -3.0(5) . . . . ?
 S1 C16 C15 C17 177.6(4) . . . . ?
 S1 C16 C20 C19 179.4(6) . . . . ?
 C2 C1 N1 C9 -176.4(3) . . . . ?
 C2 C1 N1 C33 2.7(5) . . . . ?
 C2 C1 C6 C5 0.7(4) . . . . ?
 C2 C1 C6 C7 178.4(3) . . . . ?
 C2 C3 C4 C5 1.6(5) . . . . ?
 C2 C3 C4 C21 179.5(4) . . . . ?
 O2 S1 C12 C11 -123.6(3) . . . . ?
 O2 S1 C12 C13 59.2(3) . . . . ?
 O2 S1 C16 C15 121.8(3) . . . . ?
 O2 S1 C16 C20 -59.3(4) . . . . ?
 O3 C26 C25 C7 1.2(4) . . . . ?
 O3 C26 C25 C30 179.1(3) . . . . ?
 O3 C26 C27 C28 -178.5(5) . . . . ?
 C3 C2 C1 C6 -0.7(5) . . . . ?
 C3 C4 C5 C6 -1.7(4) . . . . ?
 C3 C4 C21 C22 -103.0(5) . . . . ?
 C3 C4 C21 C23 19.4(7) . . . . ?
 C3 C4 C21 C24 139.5(6) . . . . ?
 O4 C30 C25 C7 -4.1(4) . . . . ?
 O4 C30 C25 C26 178.1(3) . . . . ?
 O4 C30 C29 C28 -178.7(5) . . . . ?
 C4 C5 C6 C7 -177.1(4) . . . . ?
 O5 C44 C43 C14 2.0(4) . . . . ?
 O5 C44 C43 C48 179.1(3) . . . . ?
 O5 C44 C45 C46 -179.6(4) . . . . ?
 C5 C4 C21 C22 74.7(5) . . . . ?
 C5 C4 C21 C23 -162.9(7) . . . . ?
 C5 C4 C21 C24 -42.8(5) . . . . ?
 C5 C6 C7 C8 176.4(3) . . . . ?
 C5 C6 C7 C25 -3.5(4) . . . . ?
 O6 C48 C43 C14 -0.3(4) . . . . ?
 O6 C48 C43 C44 -177.4(3) . . . . ?
 O6 C48 C47 C46 177.9(4) . . . . ?
 C6 C1 N1 C9 2.0(4) . . . . ?
 C6 C1 N1 C33 -178.9(3) . . . . ?
 C6 C5 C4 C21 -179.6(4) . . . . ?
 C6 C7 C8 C9 0.6(4) . . . . ?
 C6 C7 C8 C13 -178.9(3) . . . . ?
 C6 C7 C25 C26 -72.9(4) . . . . ?
 C6 C7 C25 C30 109.4(4) . . . . ?
 C7 C8 C9 C10 -178.5(3) . . . . ?
 C7 C8 C13 C12 177.5(3) . . . . ?
 C7 C25 C26 C27 -176.8(4) . . . . ?
 C7 C25 C30 C29 177.1(4) . . . . ?
 C8 C7 C25 C26 107.2(4) . . . . ?
 C8 C7 C25 C30 -70.5(4) . . . . ?
 C8 C9 N1 C33 178.2(3) . . . . ?
 C8 C9 C10 C11 1.2(4) . . . . ?
 C8 C13 C12 C11 0.8(4) . . . . ?
 C9 N1 C33 C34 -101.7(4) . . . . ?
 C9 N1 C33 C38 78.1(4) . . . . ?
 C9 C8 C7 C25 -179.5(3) . . . . ?
 C9 C8 C13 C12 -2.0(4) . . . . ?
 C9 C10 C11 C12 -2.3(4) . . . . ?
 C9 C10 C11 C14 176.2(3) . . . . ?
 C10 C9 N1 C33 -1.9(4) . . . . ?
 C10 C9 C8 C13 1.0(4) . . . . ?
 C10 C11 C12 C13 1.3(4) . . . . ?
 C10 C11 C14 C15 -179.0(3) . . . . ?
 C10 C11 C14 C43 -1.9(4) . . . . ?
 C11 C12 S1 C16 -8.0(3) . . . . ?
 C11 C14 C15 C16 -1.0(5) . . . . ?
 C11 C14 C15 C17 178.4(4) . . . . ?
 C11 C14 C43 C44 69.5(4) . . . . ?
 C11 C14 C43 C48 -107.5(4) . . . . ?
 C12 S1 C16 C15 6.6(3) . . . . ?
 C12 S1 C16 C20 -174.5(4) . . . . ?
 C12 C11 C14 C15 -0.6(4) . . . . ?
 C12 C11 C14 C43 176.5(3) . . . . ?
 C13 C8 C7 C25 1.0(4) . . . . ?
 C13 C12 S1 C16 174.8(3) . . . . ?
 C13 C12 C11 C14 -177.2(3) . . . . ?
 C14 C15 C16 C20 178.2(5) . . . . ?
 C14 C15 C17 C18 -174.5(6) . . . . ?
 C14 C43 C44 C45 -178.0(4) . . . . ?
 C14 C43 C48 C47 178.0(4) . . . . ?
 C15 C14 C43 C44 -113.2(4) . . . . ?
 C15 C14 C43 C48 69.8(4) . . . . ?
 C15 C16 C20 C19 -1.6(8) . . . . ?
 C15 C17 C18 C19 -5.5(8) . . . . ?
 C15 C17 C18 C51 160.6(7) . . . . ?
 C15 C17 C18 C51A -161.4(11) . . . . ?
 C16 C15 C14 C43 -178.1(4) . . . . ?
 C16 C15 C17 C18 4.9(6) . . . . ?
 C16 C20 C19 C18 1.1(8) . . . . ?
 C17 C15 C14 C43 1.2(5) . . . . ?
 C17 C15 C16 C20 -1.2(5) . . . . ?
 C17 C18 C19 C20 2.3(10) . . . . ?
 C17 C18 C51 C52 24.5(12) . . . . ?
 C17 C18 C51 C53 -95.8(9) . . . . ?
 C17 C18 C51 C54 140.1(10) . . . . ?
 C17 C18 C51A C52A -77.0(15) . . . . ?
 C17 C18 C51A C53A 44.8(14) . . . . ?
 C17 C18 C51A C54A 178.0(16) . . . . ?
 C19 C18 C51 C52 -169.1(11) . . . . ?
 C19 C18 C51 C53 70.6(9) . . . . ?
 C19 C18 C51 C54 -53.5(10) . . . . ?
 C19 C18 C51A C52A 128(2) . . . . ?
 C19 C18 C51A C53A -109.9(16) . . . . ?
 C19 C18 C51A C54A 23.4(14) . . . . ?
 C20 C19 C18 C51 -164.8(9) . . . . ?
 C20 C19 C18 C51A 155.7(13) . . . . ?
 C25 C26 O3 C31 163.0(4) . . . . ?
 C25 C26 C27 C28 -0.7(5) . . . . ?
 C25 C30 O4 C32 162.1(4) . . . . ?
 C25 C30 C29 C28 0.0(5) . . . . ?
 C26 C25 C30 C29 -0.7(5) . . . . ?
 C26 C27 C28 C29 -0.1(6) . . . . ?
 C27 C26 O3 C31 -19.1(5) . . . . ?
 C27 C26 C25 C30 1.1(5) . . . . ?
 C27 C28 C29 C30 0.4(6) . . . . ?
 C29 C30 O4 C32 -19.1(5) . . . . ?
 C33 C34 C35 C36 -1.3(5) . . . . ?
 C33 C38 C37 C36 0.7(5) . . . . ?
 C34 C33 C38 C37 -2.0(5) . . . . ?
 C34 C35 C36 C37 0.0(6) . . . . ?
 C34 C35 C36 C39 -177.6(4) . . . . ?
 C35 C34 C33 C38 2.3(6) . . . . ?
 C35 C36 C37 C38 0.3(5) . . . . ?
 C35 C36 C39 C40 110.3(5) . . . . ?
 C35 C36 C39 C41 -130.9(5) . . . . ?
 C35 C36 C39 C42 -8.7(5) . . . . ?
 C37 C36 C39 C40 -67.3(5) . . . . ?
 C37 C36 C39 C41 51.5(5) . . . . ?
 C37 C36 C39 C42 173.7(5) . . . . ?
 C38 C37 C36 C39 178.0(5) . . . . ?
 C43 C44 O5 C49 -160.3(4) . . . . ?
 C43 C44 C45 C46 0.5(5) . . . . ?
 C43 C48 O6 C50 -166.3(3) . . . . ?
 C43 C48 C47 C46 -0.3(4) . . . . ?
 C44 C43 C48 C47 0.9(4) . . . . ?
 C44 C45 C46 C47 0.2(5) . . . . ?
 C45 C44 O5 C49 19.8(5) . . . . ?
 C45 C44 C43 C48 -1.0(5) . . . . ?
 C45 C46 C47 C48 -0.3(5) . . . . ?
 C47 C48 O6 C50 15.4(5) . . . . ?
 C51 C18 C51A C52A 39(2) . . . . ?
 C51 C18 C51A C53A 160.7(15) . . . . ?
 C51 C18 C51A C54A -66.1(15) . . . . ?
 C51A C18 C51 C52 -58.4(15) . . . . ?
 C51A C18 C51 C53 -178.7(10) . . . . ?
 C51A C18 C51 C54 57.3(13) . . . . ?
 C1S C2S C3S C4S 3.3(10) . . . . ?
 C1S C6S C5S C4S -2.7(19) . . . . ?
 C2S C1S C6S C5S 3.5(11) . . . . ?
 C2S C3S C4S C5S -2.3(11) . . . . ?
 C3S C2S C1S C6S -3.7(12) . . . . ?
 C3S C2S C1S C7S 178.1(9) . . . . ?
 C3S C4S C5S C6S 2.0(14) . . . . ?
 C5S C6S C1S C7S -178.3(14) . . . . ?

loop_
  _diffrn_refln_index_h
  _diffrn_refln_index_k
  _diffrn_refln_index_l
  _diffrn_refln_intensity_net
  _diffrn_refln_intensity_u
  _diffrn_refln_scale_group_code
 0 0 1 56960.08 263.98 3
 0 0 -1 51979.68 247.25 3
 0 0 -2 3263.37 87.79 3
 0 0 2 3231.5 90.3 3
 0 0 -3 77697.88 513.49 3
 0 0 3 83532.87 558.85 3
 0 0 -4 8172.08 240.63 2
 0 0 4 8293.25 207.74 3
 0 0 -4 8041.15 109.02 4
 0 0 -4 7011.69 179.33 3
 0 0 4 7095.99 96.44 7
 0 0 -5 13243.23 153.07 4
 0 0 -5 12803.23 152.52 6
 0 0 -5 12127.79 131.1 8
 0 0 -5 12348.33 335.29 2
 0 0 5 11630.96 139.96 7
 0 0 -6 4229.81 87.52 8
 0 0 -6 5416.82 112.98 6
 0 0 6 4594.47 100.18 7
 0 0 -6 5234.1 109.62 4
 0 0 -6 4829.39 234.71 2
 0 0 7 14416.25 190.16 7
 0 0 -7 14414.63 179.88 8
 0 0 -7 14603.94 203.5 4
 0 0 -7 14858.41 207.95 6
 0 0 8 4382.5 119.6 7
 0 0 -8 4453.78 121.98 4
 0 0 -8 4761.77 130.62 6
 0 0 -9 70.81 34.5 6
 0 0 -10 135.04 41.51 6
 0 0 -11 365.21 58.14 6
 0 0 12 26.77 22.81 14
 0 0 -12 1.39 18.6 18
 0 0 -12 32.87 26.07 21
 0 0 12 19.89 22.17 15
 0 0 -12 -20.02 41.25 6
 0 0 12 -64.19 28.64 48
 0 0 -12 -42.76 27.13 38
 0 0 -12 -1.33 25.71 23
 0 0 13 831.31 52.44 14
 0 0 13 701.68 52.4 15
 0 0 -13 874.14 56.34 21
 0 0 -13 847.32 88.61 6
 0 0 13 920.04 52.14 48
 0 0 -13 816.29 57.42 23
 0 0 14 26.22 25.2 15
 0 0 -14 -1.31 26.22 21
 0 0 14 24.64 21.41 14
 0 0 -14 -42.13 28.47 38
 0 0 14 74.6 28.82 48
 0 0 -14 -4.84 26.08 23
 0 0 -15 95.84 29.1 21
 0 0 15 75.86 23.01 14
 0 0 15 65.36 25.94 15
 0 0 15 122.17 29.03 48
 0 0 -15 150.49 32.09 23
 0 0 16 85.98 21.77 14
 0 0 16 64.94 24.02 15
 0 0 -16 42.64 24.3 21
 0 0 16 85.89 25.09 48
 0 0 -16 67.78 24.69 23
 0 0 17 34.73 19.35 15
 0 0 -17 45.89 22.37 21
 0 0 17 14.09 19.2 48
 0 -1 0 4.58 13.31 1
 0 1 -1 15223.52 240.49 1
 0 -1 1 15195.86 247.3 1
 0 1 1 15473.34 236.71 2
 0 -1 2 11753.93 253.7 1
 0 1 2 12215.64 241.69 2
 0 -1 -2 12314.29 248.71 2
 0 -1 3 50541.93 621.69 1
 0 1 -3 50170.66 367.3 3
 0 -1 -3 50745.18 579.86 2
 0 -1 -4 10502.37 125.42 8
 0 1 -4 9724.12 185.47 3
 0 -1 4 10905.28 339.3 1
 0 1 4 11979.98 290.68 3
 0 -1 -4 10826.83 304.23 2
 0 -1 -4 10828.13 132.59 6
 0 -1 4 10632.93 139.76 9
 0 1 -4 10959.74 124.11 4
 0 -1 -5 8637.08 124.65 8
 0 -1 5 8375.14 142.07 9
 0 1 5 8988.73 280.06 3
 0 1 -5 8569.75 124.38 6
 0 -1 5 7755.68 331.31 1
 0 -1 -5 8284.87 132.83 6
 0 1 5 8567.72 130.99 7
 0 1 -5 8224.01 122.85 4
 0 -1 -5 8317.99 299.13 2
 0 -1 5 7785.83 104.5 7
 0 1 -6 3804.73 93.12 6
 0 1 6 3894.61 202.35 3
 0 1 -6 3685.85 90.68 4
 0 -1 -6 3594.97 89.91 8
 0 -1 6 3493.25 246.28 1
 0 -1 6 3306.25 79.22 7
 0 -1 -6 3689.16 99.47 6
 0 1 6 3888.5 95.89 7
 0 -1 -6 3233.58 209.99 2
 0 1 -7 4654.56 116.41 6
 0 1 7 4773.14 117.05 7
 0 -1 -7 4777.86 117.49 8
 0 -1 -7 4652.46 126.69 6
 0 1 -7 4796.55 112.78 4
 0 1 -8 1988.61 84.09 6
 0 -1 -8 1823.83 81.4 8
 0 1 8 2021.75 84.55 7
 0 1 -8 1763.59 82.31 4
 0 -1 -8 1991.18 89.62 6
 0 1 -9 122.35 32.22 4
 0 -1 -9 140.74 37.86 6
 0 1 9 115.03 29.32 7
 0 -1 -9 148.73 30.26 8
 0 1 -9 157.44 39.61 6
 0 -1 -10 277.42 49.38 6
 0 1 -10 236.56 41.64 4
 0 1 -10 289.84 49.72 6
 0 1 -11 576.7 66.18 6
 0 -1 -11 572.69 68.31 6
 0 1 12 1143.55 62.57 14
 0 1 -12 1284.16 59.89 21
 0 -1 12 1101.87 57.33 14
 0 -1 -12 1164.81 62.66 21
 0 -1 12 1259.81 61.59 15
 0 1 12 1078.76 56.73 15
 0 1 -12 1351.95 103.82 6
 0 -1 -12 1145.79 97.83 6
 0 -1 12 999.83 52.63 48
 0 -1 -12 878.25 53.35 38
 0 1 12 1147.27 55.01 48
 0 1 -12 870.7 51.82 38
 0 -1 -12 1167.13 64.73 23
 0 1 -12 1230.39 63.33 23
 0 1 13 104.68 27.39 15
 0 -1 13 94.61 23.98 14
 0 -1 13 135.31 31.31 15
 0 1 13 157.24 31.68 14
 0 1 -13 188.51 34.25 21
 0 -1 -13 142.24 32.82 21
 0 1 -13 143.28 49.96 6
 0 -1 -13 142.15 52.53 6
 0 1 13 216.01 32.89 48
 0 -1 13 214.55 34.18 48
 0 -1 -13 27.75 25.4 38
 0 1 -13 36.35 23.85 38
 0 1 -13 136.66 32.03 23
 0 -1 -13 93.77 30.39 23
 0 1 14 49.71 25.75 14
 0 -1 14 53.71 28.28 15
 0 1 -14 98 29.84 21
 0 1 14 44.54 24.87 15
 0 -1 -14 80.76 30.2 21
 0 1 -14 81.77 25.54 18
 0 -1 14 104.26 29.06 48
 0 1 14 109.25 28.85 48
 0 -1 -14 2.06 27.2 38
 0 1 -14 3.91 26.74 38
 0 1 -14 72.28 27.09 23
 0 -1 -14 97.79 33.2 23
 0 -1 -15 -2.68 28.61 21
 0 1 15 32.25 23.84 15
 0 1 -15 64.77 27.63 21
 0 -1 15 33.99 24.37 15
 0 1 15 43.45 22.32 14
 0 1 15 45.08 24.96 48
 0 -1 15 43.41 26.15 48
 0 1 -15 62.97 25.04 23
 0 -1 -15 77.67 27.54 23
 0 1 16 119.83 26.26 15
 0 -1 16 59.18 24.63 15
 0 1 -16 49.1 24.72 21
 0 1 16 79.39 22.46 14
 0 -1 -16 86.53 27.47 21
 0 1 16 97.6 24.41 48
 0 -1 16 73.95 24.32 48
 0 -1 -16 84.07 24.81 23
 0 1 17 153.84 23.43 15
 0 -1 17 164.85 26.5 15
 0 1 17 165.26 21.82 14
 0 -1 -17 177.75 27.72 21
 0 1 17 150.85 22.43 48
 0 -1 17 153.26 23.18 48
 0 1 -17 199.72 26.77 21
 0 -2 0 16782.73 352.96 1
 0 2 0 16857.07 360.06 1
 0 2 1 1450.49 101.29 2
 0 2 -1 1508.36 111.55 1
 0 2 1 1405.68 109.16 1
 0 -2 1 1481.57 108.22 1
 0 -2 2 6606.29 240.9 1
 0 2 2 6915.81 229.49 2
 0 2 -2 7019.7 234.06 1
 0 2 2 7101.88 213.49 3
 0 2 -3 3281.88 65.61 6
 0 2 -3 3131.04 168.03 1
 0 2 3 3249.25 170.22 2
 0 2 3 3418.65 161.59 3
 0 2 -3 3147.5 65.23 4
 0 -2 -3 3220.16 178.01 2
 0 -2 3 3053.02 181.35 1
 0 -2 -3 3133.65 73.6 6
 0 2 -4 258.19 25.46 4
 0 -2 -4 227.78 28.26 6
 0 -2 -4 191.38 27.23 8
 0 -2 -4 245.23 64.19 2
 0 2 4 230.27 58.63 2
 0 2 4 203.18 55.06 3
 0 -2 4 263.59 28.16 9
 0 -2 4 223.38 64.81 1
 0 2 -4 305.53 26.97 6
 0 -2 5 3718.83 241.85 1
 0 2 -5 3710.12 82.89 4
 0 -2 -5 3754.74 91.6 8
 0 -2 -5 3660.88 96.14 6
 0 -2 5 3745.21 101.64 9
 0 2 5 3850.59 208.19 3
 0 2 5 3940.61 99.06 7
 0 2 -5 3724.58 85.44 6
 0 -2 -5 3643.61 223.84 2
 0 -2 -6 117.41 26.28 8
 0 2 6 136.99 29.25 7
 0 -2 6 135.33 68.43 1
 0 -2 6 96.36 27.54 9
 0 -2 -6 117.54 30.42 6
 0 2 6 116.71 59.31 3
 0 2 -6 142.77 26.57 6
 0 2 -6 101.14 23.42 4
 0 2 -7 12351.36 186.52 6
 0 2 7 12674.54 202.98 7
 0 -2 -7 11947.34 207.1 6
 0 2 -7 11974.03 177.19 4
 0 -2 -7 13084.39 199.56 8
 0 2 8 175.58 33.92 7
 0 2 -8 216.01 34.53 4
 0 2 -8 252.49 39.56 6
 0 -2 -8 178.01 35.7 8
 0 -2 -8 205.69 39.13 6
 0 2 9 1334.54 81 7
 0 2 -9 1405.42 80.47 6
 0 -2 -9 1383.62 88.05 6
 0 -2 -9 1299.28 80.26 8
 0 2 -9 1299.54 74.41 4
 0 2 -10 64.46 35.15 6
 0 2 10 -11.08 28.28 7
 0 2 -10 21.62 24.82 4
 0 -2 -10 28.35 33.93 6
 0 2 -11 993.03 82.18 6
 0 2 -11 753.2 68.65 4
 0 -2 -11 949.01 87.79 6
 0 2 11 938.2 77.53 7
 0 2 12 675.67 52.21 14
 0 2 12 541.73 42.27 15
 0 2 -12 605.02 41.65 21
 0 -2 12 691.17 50.07 15
 0 2 -12 749.24 79.9 6
 0 -2 -12 659.87 79.93 6
 0 2 12 668.86 43.5 48
 0 -2 -12 470.94 42.19 38
 0 -2 12 511.04 41.63 48
 0 2 -12 452.88 39.51 38
 0 -2 -12 669.4 54.34 23
 0 -2 -12 605.48 49.97 21
 0 2 -12 660.38 50.62 23
 0 2 -13 181.15 33.68 21
 0 2 13 98.05 29.86 14
 0 2 13 69.26 23.7 15
 0 -2 13 91.46 30.6 15
 0 -2 -13 81.23 29.82 21
 0 2 13 139 29.09 48
 0 -2 -13 16.83 25.18 38
 0 2 -13 33.49 21.87 38
 0 -2 13 143.76 30.48 48
 0 2 -13 104.32 29.48 23
 0 -2 -13 80.69 29.75 23
 0 2 14 39.68 25 14
 0 2 14 4.04 23.04 15
 0 -2 -14 12.32 29.75 21
 0 2 -14 61.64 27.02 21
 0 -2 14 43.24 26.88 15
 0 -2 14 57.16 26.65 48
 0 2 14 47.91 24.9 48
 0 -2 -14 41.93 26.12 23
 0 2 -14 38.88 25.78 23
 0 2 15 132.13 27.27 15
 0 2 -15 159.73 27.66 18
 0 -2 -15 121.55 31.21 21
 0 2 -15 178.51 30.84 21
 0 2 15 132.7 28.91 14
 0 -2 15 144.56 30.64 15
 0 2 15 162.38 27.17 48
 0 -2 15 134.13 28.21 48
 0 -2 -15 180.64 33.35 23
 0 2 -15 166.06 30.52 23
 0 2 16 415.83 35.88 15
 0 2 16 433.34 36.69 14
 0 -2 16 515.54 39.99 15
 0 -2 16 450.47 35.76 48
 0 2 16 483.57 34.89 48
 0 -2 -16 509.33 42.97 21
 0 -2 -16 525.36 40.5 23
 0 2 -16 530.15 39.66 21
 0 -2 17 63.39 20.97 15
 0 2 17 46.59 17.23 14
 0 2 17 26.51 16.56 15
 0 -2 -17 30.6 22.27 21
 0 2 -17 26.51 18.91 21
 0 -2 17 9.28 18.3 48
 0 2 17 0.55 17.76 48
 0 3 0 -22.96 51.13 1
 0 -3 0 1.86 14.03 9
 0 -3 0 -4.83 18.76 11
 0 -3 0 9.5 49.78 1
 0 -3 -1 12055.18 166.25 11
 0 -3 1 11325.17 131.03 9
 0 3 1 11570.67 377.94 1
 0 -3 -1 10775.79 126.51 9
 0 -3 1 11882.4 368.23 1
 0 -3 -1 12696.15 127.63 8
 0 3 1 11696.77 342.08 2
 0 3 -1 12188.95 380.67 1
 0 -3 1 12266.97 163.59 11
 0 3 2 39504.61 581.17 3
 0 -3 -2 37172.17 244.33 8
 0 3 -2 37135.76 655.76 1
 0 -3 2 38523.7 296.55 11
 0 3 2 37197.13 622.33 2
 0 -3 -2 36366.74 241.72 5
 0 -3 2 35558.29 657.28 1
 0 -3 2 36811.6 278.5 5
 0 3 -2 36300.29 247.29 4
 0 -3 2 36482.47 252.37 9
 0 -3 3 13780.79 168.98 9
 0 3 -3 12789.19 141.7 6
 0 3 3 14741.6 386.28 3
 0 -3 3 13660.31 189.48 5
 0 3 3 13934.44 400.82 2
 0 -3 3 12972.55 426 1
 0 -3 -3 13140.58 156.82 8
 0 3 -3 13313.14 152.28 4
 0 -3 3 14093.28 188.28 11
 0 -3 -3 12462.54 159.39 6
 0 3 -3 13345.66 397.53 1
 0 -3 -4 7058 323.27 2
 0 -3 4 7557.24 138.72 9
 0 -3 4 6931.68 334.62 1
 0 -3 -4 6897.04 130.42 6
 0 -3 -4 7212.73 127.94 8
 0 3 4 7851.8 302.01 3
 0 3 -4 7008.15 300.97 1
 0 3 -4 7244.38 116.21 4
 0 3 4 7573.27 126.68 7
 0 3 -4 7224.3 114.95 6
 0 3 4 7381.23 309.62 2
 0 -3 5 19393.08 606.17 1
 0 3 5 21694.08 546.66 3
 0 3 -5 20079.22 204.32 4
 0 3 -5 20580.69 208.51 6
 0 -3 -5 19449.81 238.27 6
 0 3 5 22095.39 239.89 7
 0 -3 5 21042.73 252.13 9
 0 -3 -5 21892.79 237.95 8
 0 3 5 20156.91 545.08 2
 0 3 6 5936.83 141.7 7
 0 -3 6 5718.68 149.6 9
 0 -3 -6 5640.31 140.4 6
 0 3 -6 5689.31 118.19 4
 0 3 -6 5750.96 121.92 6
 0 -3 -6 5884.6 140.58 8
 0 -3 7 244.49 43.03 9
 0 -3 -7 299.01 44.19 6
 0 -3 -7 286.49 41.14 8
 0 3 7 274.28 40.87 7
 0 3 -7 263.12 33.5 4
 0 3 -7 300.47 38.51 6
 0 -3 -8 449.08 51.31 8
 0 3 -8 425.18 47.11 6
 0 3 -8 396.88 41.63 4
 0 -3 -8 461.79 54.97 6
 0 3 8 420.26 49.32 7
 0 -3 -9 156.62 42.58 6
 0 -3 -9 80.66 34.24 8
 0 3 -9 137.34 30.81 4
 0 3 -9 139.15 34.81 6
 0 3 9 119.26 34.42 7
 0 3 -10 2922.44 124.37 6
 0 -3 -10 2742.71 137.17 6
 0 3 -10 2519.53 110.28 4
 0 3 10 2659.65 124.32 7
 0 -3 11 992.68 53.39 15
 0 3 -11 1063.61 51.36 21
 0 -3 -11 1110.97 97.06 6
 0 3 11 1180.47 90.3 7
 0 3 -11 1297.41 94.8 6
 0 3 11 986.52 46.83 48
 0 -3 -11 842.56 47.49 38
 0 -3 11 962.4 46.99 55
 0 -3 11 942.07 45.67 48
 0 -3 -11 978.31 49.76 32
 0 -3 -11 958.16 58.06 21
 0 -3 -11 1113.94 63.73 23
 0 -3 -12 199.17 34.52 21
 0 3 12 324.66 40.49 14
 0 3 -12 208.24 30.41 21
 0 3 12 209.12 28.67 15
 0 -3 12 261.08 35.83 15
 0 3 -12 347.97 59.35 6
 0 -3 -12 243.15 56.15 6
 0 3 12 317.5 53.92 7
 0 -3 12 275.07 31.42 48
 0 -3 -12 99.84 26.42 38
 0 -3 12 194.88 28.71 55
 0 3 12 274.83 30.84 48
 0 -3 -12 198.56 37.5 23
 0 3 13 290.61 38.42 14
 0 -3 -13 209.36 35.2 21
 0 3 -13 241.38 32.43 21
 0 3 13 197.91 29.32 15
 0 -3 13 250.12 36.4 15
 0 -3 -13 141.27 30.47 38
 0 -3 13 285.77 34.63 48
 0 3 13 235.91 29.83 48
 0 3 -13 280.32 37.69 23
 0 -3 -13 244.58 38.8 23
 0 3 -14 701.65 47.21 21
 0 -3 14 623.08 48.53 15
 0 3 14 565.44 47.96 14
 0 3 14 490.36 39.43 15
 0 -3 14 591.17 43.31 48
 0 3 14 507.85 37.74 48
 0 -3 -14 642.01 51.28 21
 0 -3 -14 606.85 51.88 23
 0 3 -14 660.59 48.35 23
 0 3 -15 16.25 23.22 21
 0 -3 -15 11.23 26.52 21
 0 -3 15 -7.77 23.23 15
 0 3 15 -13.48 24.99 14
 0 3 -15 22.06 21.21 18
 0 3 15 4.83 19.79 15
 0 -3 15 40.39 20.61 13
 0 -3 15 3.54 22.48 48
 0 3 15 -22.66 22.31 48
 0 -3 -15 7.31 23.02 23
 0 3 16 305.79 31.81 14
 0 3 -16 308.82 31.18 18
 0 -3 16 326.76 33.23 15
 0 3 16 269.82 26.28 48
 0 -3 16 298.08 29.09 48
 0 -3 -16 328.62 37.03 21
 0 3 -16 346.24 31.76 21
 0 -3 -16 321.63 33.19 23
 0 -3 -17 15.53 19.11 21
 0 -3 17 29.75 17.9 15
 0 3 17 32.12 16.65 14
 0 -3 17 -2.15 16.19 48
 0 -4 0 6698.65 113.71 9
 0 4 0 8012.01 95.44 7
 0 4 0 7337.1 349.93 1
 0 -4 0 7210.48 145.33 11
 0 -4 0 6302.59 110.21 5
 0 -4 -1 2762.92 74.23 9
 0 4 1 2902.11 222.98 1
 0 -4 1 3075.18 219.1 1
 0 -4 1 2856.03 76.6 9
 0 -4 1 3078.51 95.53 11
 0 4 1 3243.27 69.72 7
 0 -4 -1 3010.97 96.89 11
 0 -4 -1 2684.85 70.92 5
 0 -4 1 2730.69 78.15 5
 0 4 -1 3110.11 229.11 1
 0 4 1 3021.9 205 2
 0 -4 -1 3194.35 74.95 8
 0 4 2 20623.81 600.12 1
 0 4 2 22608.64 565.72 2
 0 -4 -2 20106.34 205.11 9
 0 4 2 23665.4 204.27 7
 0 4 2 24240.35 528.06 3
 0 -4 -2 22769.75 218.19 8
 0 -4 2 23289.48 264.83 11
 0 -4 -2 22039.2 208.35 5
 0 -4 2 21205.67 233.25 5
 0 4 -2 22263.3 226.03 4
 0 -4 -2 22682.87 274.75 11
 0 4 -2 22890.23 608.67 1
 0 -4 2 22515.93 221.98 9
 0 -4 2 22231.32 600.11 1
 0 -4 3 2303.63 85.62 5
 0 -4 3 2302.28 79.53 9
 0 4 -3 2403.46 75.21 4
 0 -4 -3 2465.65 98.64 11
 0 -4 3 2418.88 90.1 11
 0 -4 -3 2289.78 76.23 8
 0 4 3 2378.64 191.74 2
 0 4 -3 2368.4 198.3 1
 0 4 3 2509.4 181.8 3
 0 4 3 2420.78 76.12 7
 0 -4 3 2220.56 201.55 1
 0 -4 4 4812.52 132.17 5
 0 4 -4 4878.68 107.66 4
 0 4 4 5065.99 113.91 7
 0 -4 4 4944.63 122.83 9
 0 -4 -4 4618.28 113.54 8
 0 4 -4 4907.39 102.78 6
 0 -4 4 5027.07 135.51 11
 0 4 5 3699.95 105.89 7
 0 -4 5 3590.77 113.07 9
 0 4 -5 3537.2 94.71 6
 0 -4 5 3324.91 121.18 5
 0 4 -5 3546.38 94.72 4
 0 -4 -5 3527.11 108.18 8
 0 4 -6 2460.59 83.26 4
 0 4 -6 2469.22 86.34 6
 0 -4 -6 2544.57 98.79 8
 0 -4 -6 2380.13 98.09 6
 0 -4 6 2411.44 106.09 9
 0 4 6 2392.63 98.27 7
 0 4 -7 5729.48 140.29 6
 0 -4 7 5812.36 172.26 9
 0 -4 -7 5972.42 161.26 8
 0 4 -7 5745.09 134.44 4
 0 -4 -7 5436.67 159.61 6
 0 4 -8 3576.64 114.74 4
 0 4 -8 4050.12 127.36 6
 0 -4 8 3694.61 155.38 9
 0 -4 -8 3901.74 143.95 8
 0 -4 -8 3594.78 141.36 6
 0 4 8 4070.18 140.41 7
 0 4 -9 484.61 54.88 6
 0 -4 -9 406.9 56.63 8
 0 4 9 433.63 55.7 7
 0 4 -9 386.48 44.47 4
 0 -4 -9 398.65 58.67 6
 0 -4 -10 121.89 44.99 6
 0 4 10 109.72 36.18 7
 0 4 -10 228.43 44.59 6
 0 -4 11 405.95 37.05 15
 0 4 -11 461.38 64.28 6
 0 4 11 369.7 59 7
 0 -4 11 388.65 34.57 48
 0 -4 11 427.19 38 55
 0 -4 -11 372.18 41.79 21
 0 -4 -11 345.12 32.85 32
 0 -4 -11 376.29 43.2 23
 0 -4 -12 179.69 35.56 21
 0 -4 12 269.16 35.77 15
 0 4 12 299.21 39.3 14
 0 -4 12 158.27 50.33 5
 0 4 -12 303.84 57.33 6
 0 4 12 242.3 51.72 7
 0 -4 12 272.98 35.18 48
 0 -4 -12 106.96 27.27 38
 0 -4 12 224.47 31.26 55
 0 -4 -12 235.07 39.68 23
 0 4 13 592.75 49.75 14
 0 -4 13 590.13 47.49 15
 0 -4 13 542.27 41.43 48
 0 -4 13 554.7 41.02 55
 0 4 -13 667.27 50.1 23
 0 -4 -13 630.13 54.69 23
 0 -4 -13 636.05 52.12 21
 0 4 14 513.39 45.31 14
 0 -4 14 506.82 42.77 15
 0 -4 14 406.94 36.29 48
 0 4 -14 531.68 43.69 23
 0 -4 -14 504.3 47.62 21
 0 -4 -14 489.78 45.82 23
 0 -4 15 350.95 35.55 13
 0 4 15 358.4 37.34 14
 0 -4 15 401.92 37.26 15
 0 -4 15 326.92 31.46 48
 0 -4 -15 430.79 40.84 23
 0 -4 -15 364.86 40.64 21
 0 -4 16 250.82 26.25 13
 0 4 16 304.23 30.77 14
 0 4 -16 312.26 29.5 18
 0 -4 16 258.76 29.23 15
 0 -4 16 254.19 25.06 48
 0 -4 -16 347.18 32.66 23
 0 -4 -16 336.34 35.9 21
 0 -4 17 238.36 23.77 15
 0 4 17 254.52 23.94 14
 0 -4 17 218.06 19.57 48
 0 -4 -17 263.56 27.12 21
 0 -5 0 -1.42 22.04 11
 0 5 0 4.6 11.24 7
 0 -5 0 -0.8 15.67 9
 0 -5 0 -5.25 16.54 5
 0 5 1 927.2 43.2 7
 0 -5 1 824.3 58.76 11
 0 -5 -1 788.68 58.72 11
 0 -5 1 757.76 46.7 9
 0 -5 -1 847.75 45.19 5
 0 -5 1 853.67 138.78 1
 0 -5 -1 719.35 44.47 9
 0 -5 1 739.11 45.85 5
 0 -5 -2 469.48 49.94 11
 0 5 -2 426.83 41.2 4
 0 -5 2 377.17 36.56 5
 0 -5 -2 441.31 37.17 9
 0 -5 2 484.41 40.8 9
 0 -5 -2 466.91 39.55 8
 0 -5 2 455.18 103.22 1
 0 -5 2 444.71 45.76 11
 0 5 2 480.97 35.68 7
 0 -5 -2 438.72 34.85 5
 0 -5 3 4035.78 119.1 5
 0 5 -3 4509.65 115.47 4
 0 -5 -3 4130.87 107.29 9
 0 -5 -3 4231.58 114.17 8
 0 -5 3 4642.41 121.69 9
 0 -5 -3 4709.84 149.69 11
 0 5 3 4232.7 104.22 7
 0 -5 3 4570.61 136.25 11
 0 5 -4 5569.3 120.05 6
 0 5 -4 5626.76 129.05 4
 0 5 4 6050.56 134.11 7
 0 -5 4 5887.07 160.12 11
 0 -5 4 5882.68 146.77 9
 0 -5 -4 5578.16 137.95 8
 0 -5 -4 6032.99 180.8 11
 0 -5 4 5232.93 146.96 5
 0 -5 -5 2759.67 132.92 11
 0 5 -5 2662.37 90.95 4
 0 5 5 2878.54 101.91 7
 0 5 -5 2660.81 89.61 6
 0 -5 5 2614.57 108.44 9
 0 -5 -5 2555.61 101.21 8
 0 5 -6 669.24 52.1 6
 0 -5 6 631.58 64.64 9
 0 -5 6 508.64 59.73 5
 0 5 -6 635.56 49.34 4
 0 -5 -6 716.03 62.21 8
 0 5 6 693.19 57.92 7
 0 -5 7 109.34 37.75 5
 0 5 7 134.78 36.74 7
 0 5 -7 153.62 33.08 6
 0 5 -7 156.33 29.64 4
 0 -5 -7 163.96 42.58 8
 0 -5 7 161.65 41.69 9
 0 5 8 6907.35 192.63 7
 0 5 -8 6890.12 170.3 6
 0 5 -8 6392.21 157.97 4
 0 -5 -8 7101.84 199.83 8
 0 5 -9 1135.58 80.17 6
 0 -5 9 750.35 86.5 5
 0 5 9 904.31 81.92 7
 0 -5 9 985.07 97.42 9
 0 -5 10 6592.97 122.37 15
 0 5 10 5918.29 201 7
 0 -5 10 4638.57 208.97 5
 0 5 -10 6852.29 194.57 6
 0 -5 -10 4821.12 104.79 38
 0 -5 10 6293.91 114.71 55
 0 -5 -10 5762.71 132.37 21
 0 -5 -10 5723.56 110.59 32
 0 -5 -10 5820.67 121.06 25
 0 -5 -10 6098.17 145.29 23
 0 -5 10 6262.56 119.97 35
 0 5 11 2982.79 93.06 14
 0 -5 11 2847.83 86.09 15
 0 5 11 2826.29 147.01 7
 0 5 -11 3015.94 141.39 6
 0 -5 11 2811.53 83.54 55
 0 -5 -11 2611.36 92.63 21
 0 -5 -11 2831.6 101.8 23
 0 -5 12 1157.69 61.13 15
 0 5 12 1129.75 63.46 14
 0 -5 12 1187.41 56.92 55
 0 -5 -12 1188.74 66.63 21
 0 -5 -12 1216.84 70.93 23
 0 -5 13 410.3 40.38 15
 0 5 13 439.72 44.21 14
 0 -5 13 413.28 38.32 55
 0 -5 -13 504.5 48.25 23
 0 -5 -13 497.49 47.93 21
 0 5 14 29.63 22.85 14
 0 -5 14 36.39 23.49 15
 0 -5 -14 17.3 27.23 21
 0 -5 -14 50.94 27.63 23
 0 -5 15 81.27 23.55 13
 0 5 15 18.36 20.61 14
 0 -5 -15 40.33 25.27 21
 0 -5 15 51.67 22.3 16
 0 -5 15 39.79 21.03 15
 0 -5 -15 74.54 25.24 23
 0 -5 16 127.79 20.7 15
 0 5 16 197.05 24.58 14
 0 5 -16 191.34 23.84 18
 0 -5 16 166.02 22.61 13
 0 -5 -16 191.09 27.3 21
 0 -5 -16 198.27 26.57 23
 0 -6 0 979.97 53.03 5
 0 -6 0 1096.99 74.46 11
 0 -6 0 988.24 57.44 9
 0 -6 1 2323.56 82.84 5
 0 6 1 2855.73 79.98 7
 0 -6 -1 2692.87 116.4 11
 0 -6 1 2783.57 114.6 11
 0 -6 -1 2430.32 81.16 5
 0 -6 -1 2589.61 88.71 9
 0 -6 1 2763.77 94.75 9
 0 -6 -2 718.15 47.61 5
 0 -6 -2 775.94 66.78 11
 0 6 -2 769.53 56.41 4
 0 -6 2 856.24 65.8 11
 0 -6 2 819.76 55.85 9
 0 -6 -2 720.32 49.1 9
 0 6 2 817.06 47.86 7
 0 -6 3 10902.47 228.74 11
 0 -6 -3 10535.42 246.37 11
 0 6 -3 10636.29 195.13 4
 0 6 3 10550.05 176.28 7
 0 -6 3 10269.44 199.51 9
 0 6 -4 6970.36 145.62 6
 0 6 4 6894.63 154.64 7
 0 -6 4 7027.61 191.96 11
 0 6 -4 7260.51 162.32 4
 0 -6 -4 7084.38 213.88 11
 0 -6 4 7064.7 174.12 9
 0 -6 5 4997.61 169.68 11
 0 -6 -5 5123.09 195.21 11
 0 6 -5 4920.26 134.21 4
 0 6 -5 5016.76 129.12 6
 0 -6 5 5015.97 158.55 9
 0 6 5 5120.46 140.59 7
 0 -6 -5 4623.78 147.01 8
 0 6 -6 4955.26 136.28 4
 0 -6 6 5065.27 168.09 9
 0 -6 -6 5164.98 207.16 11
 0 6 -6 4956.33 134.77 6
 0 6 6 5038.15 151.49 7
 0 6 7 2556.85 116.5 7
 0 -6 7 2511.85 133.16 9
 0 -6 -7 2543.37 161.07 11
 0 6 -7 2503.23 103.47 6
 0 6 8 2627.87 124.72 7
 0 -6 8 2339.47 145.18 9
 0 6 -8 2747.23 115.45 6
 0 -6 -8 2583.01 170.02 11
 0 -6 -9 7222 291.9 11
 0 6 -9 7592.99 198.06 6
 0 6 9 7709.17 222.6 7
 0 -6 9 7147.61 249.15 9
 0 -6 9 7178.99 126.27 37
 0 -6 -9 6754.03 146.54 23
 0 -6 -9 6217.78 134.24 21
 0 -6 -9 6969.13 128.86 25
 0 6 10 1287.9 59.24 14
 0 -6 -10 1193.57 127.86 11
 0 6 -10 1307.59 91.34 6
 0 6 10 1202.84 97.82 7
 0 -6 10 1300.93 59.91 55
 0 -6 -10 1093.61 63.92 21
 0 -6 10 1250.92 61.56 35
 0 -6 -10 1057.42 68.89 23
 0 6 11 753.23 48.62 14
 0 -6 11 662.99 45.64 15
 0 -6 11 718.47 48.83 55
 0 -6 -11 774.34 60.16 23
 0 -6 -11 727.33 54.85 21
 0 -6 12 1499.49 69.26 17
 0 -6 12 1640.91 65.89 15
 0 6 12 1609.62 69.17 14
 0 -6 12 1670.01 65.99 55
 0 -6 -12 1820.95 82.68 23
 0 -6 -12 1708.54 77.56 21
 0 -6 13 75.58 23.61 15
 0 -6 13 70.05 24.82 17
 0 -6 -13 68.73 30.39 21
 0 6 13 50.83 23.33 14
 0 -6 13 65.11 26.27 55
 0 -6 -13 87.71 33.61 23
 0 -6 14 31.22 24.06 13
 0 -6 14 0.78 18.84 15
 0 -6 14 26.21 24.71 16
 0 6 14 -18.23 21.79 14
 0 -6 -14 -12.34 27.42 21
 0 -6 -14 33.28 26.42 23
 0 -6 15 138.2 25.43 13
 0 -6 15 112.51 23.72 16
 0 -6 15 98.81 21.14 15
 0 6 15 78.05 20.66 14
 0 -6 -15 128 27.34 23
 0 -6 16 47.83 16.01 13
 0 6 16 75.35 16.96 14
 0 -6 16 55.77 15.02 15
 0 -6 16 27.7 14.4 16
 0 6 -16 69.41 17.53 18
 0 -6 -16 69.27 18.75 23
 0 -7 0 1.36 19.35 9
 0 -7 0 -3.05 26.37 11
 0 -7 1 3925.04 150.63 11
 0 -7 -1 3866.75 152.83 11
 0 -7 -1 3969.18 121.8 9
 0 -7 1 4082.05 126.99 9
 0 -7 2 4498.92 160.24 11
 0 -7 -2 4626.09 170.76 11
 0 7 -2 4792.96 145.06 4
 0 -7 2 4561.9 140 9
 0 -7 3 498.42 59.27 11
 0 7 3 448.73 42.19 7
 0 7 -3 462.46 42.8 6
 0 -7 -3 493.58 64.82 11
 0 7 -3 496.51 50.63 4
 0 -7 3 515.42 54.87 9
 0 7 -4 2546.49 106.56 4
 0 -7 4 2423.78 115.29 9
 0 7 -4 2489.17 94.39 6
 0 -7 -4 2520.82 139.8 11
 0 7 4 2189.95 93.97 7
 0 -7 4 2388.13 123.43 11
 0 7 -5 888.35 61.37 6
 0 7 -5 880.3 64.57 4
 0 -7 5 782.15 74.46 9
 0 -7 -5 846 89.59 11
 0 -7 5 820.76 80.24 11
 0 7 5 740.97 60.89 7
 0 -7 -6 523.58 79.76 11
 0 7 -6 581.17 54.97 6
 0 -7 6 520.99 68.61 9
 0 7 6 511.9 54.49 7
 0 -7 -7 185.62 59.88 11
 0 7 -7 196.68 41.64 6
 0 7 7 163.25 39.35 7
 0 -7 7 153.66 48.51 9
 0 7 8 1252.74 93.57 7
 0 -7 -8 1267.23 125.78 11
 0 7 -8 1350.54 86.13 6
 0 -7 8 1212.15 109.17 9
 0 -7 8 1272.28 58.16 43
 0 -7 8 1416.69 64.39 53
 0 -7 8 1450.7 58.95 37
 0 -7 8 1235.58 64.25 27
 0 -7 -8 1207.81 61.75 21
 0 -7 -8 1294.41 71.77 23
 0 -7 -9 243.53 37.8 21
 0 7 9 331.66 55.14 7
 0 7 -9 313.12 49.38 6
 0 -7 -9 276.59 67.7 11
 0 -7 9 232.23 60.32 9
 0 -7 9 283.21 33.54 37
 0 -7 9 319.3 39.8 35
 0 -7 -9 257.68 42.13 23
 0 -7 -10 1584.96 74.57 21
 0 -7 10 1525.25 70.16 35
 0 -7 -10 1723.02 84.38 23
 0 -7 11 1067.31 69.78 16
 0 7 11 1067.71 53 14
 0 -7 11 1077.84 63.23 17
 0 -7 11 1081.79 56.59 55
 0 -7 -11 1081.94 69.01 23
 0 -7 -11 1104.89 64.16 21
 0 -7 11 1030.46 58.11 35
 0 -7 12 405.08 46.88 16
 0 -7 12 398.81 41.59 17
 0 7 12 350.75 34.25 14
 0 -7 12 434.24 39.18 55
 0 -7 -12 419.36 42.58 21
 0 -7 -12 512.51 48.86 23
 0 -7 12 424.19 38.38 35
 0 7 13 457.61 35.81 14
 0 -7 13 441.32 45.73 16
 0 -7 13 468.24 39.52 17
 0 -7 -13 475.32 44.14 20
 0 -7 13 544.58 39.99 55
 0 -7 -13 614.9 49.52 23
 0 -7 14 28.24 21.54 13
 0 -7 14 -14.97 22.03 16
 0 7 14 -21.76 18.63 14
 0 -7 14 3.93 17.58 17
 0 -7 -14 -4.62 16.97 20
 0 -7 -14 0.88 23.21 23
 0 -7 15 125.9 22.39 13
 0 -7 15 91.4 20.12 16
 0 7 15 132.77 19.35 14
 0 -7 -15 130.7 23.49 23
 0 -8 0 3247.51 121.92 9
 0 -8 0 2994.18 144.53 11
 0 -8 1 482.2 50.61 9
 0 -8 1 469.1 62.12 11
 0 -8 -1 483.03 63.89 11
 0 8 -1 420.84 51.75 4
 0 -8 2 3264.8 149.25 11
 0 -8 2 3306.91 132.83 9
 0 8 -2 3328.11 130.98 4
 0 -8 -2 3354.58 159.32 11
 0 8 -3 73.28 31.63 4
 0 -8 3 52.4 30.26 9
 0 -8 -3 92.15 41.15 11
 0 -8 3 54.62 31.05 11
 0 8 -4 567.08 52.29 6
 0 8 4 478.87 48.92 7
 0 -8 4 452.72 64.31 11
 0 -8 -4 524.88 75.15 11
 0 -8 4 517.18 62.28 9
 0 -8 5 3921.89 165.84 9
 0 8 -5 4254.71 134.93 6
 0 -8 -5 4339.55 204.25 11
 0 -8 6 2070.99 89.03 16
 0 -8 -6 2111.12 90.62 20
 0 -8 6 2259.56 132.57 9
 0 8 -6 2312.91 104.86 6
 0 -8 -6 2350.36 158.78 11
 0 8 6 2158.73 111.48 7
 0 -8 6 2301.85 77.46 43
 0 -8 6 2238.9 77.68 53
 0 -8 6 2397.91 83.98 54
 0 -8 6 2236.16 82.87 27
 0 -8 -6 2178.03 85.3 23
 0 -8 -6 2107.45 76.59 30
 0 -8 -7 1695.46 85.86 20
 0 -8 7 1643.05 85.07 16
 0 8 7 1789.64 107.06 7
 0 8 -7 1714.63 94.97 6
 0 -8 7 1577.52 121.36 9
 0 -8 -7 1791.4 145.81 11
 0 -8 7 1672.06 73.57 43
 0 -8 7 1804.62 66.39 37
 0 -8 7 1883.26 75.19 53
 0 -8 7 1942.39 80.28 54
 0 -8 -7 1737.72 81.79 23
 0 -8 7 1768.85 76.18 27
 0 -8 -8 1035.7 70.45 20
 0 -8 8 981.72 71.15 16
 0 8 -8 1075.92 79.69 6
 0 -8 8 992.16 102.46 9
 0 -8 -8 1205.02 124.18 11
 0 8 8 1241.47 95.62 7
 0 -8 8 1188.95 62.06 53
 0 -8 8 1163.28 55.54 37
 0 -8 8 1068.15 57.29 43
 0 -8 8 1091.8 63.1 27
 0 -8 -8 1102.24 68.45 23
 0 -8 9 -3.01 29.08 16
 0 -8 -9 15.78 26.64 20
 0 -8 9 33.12 22.94 37
 0 -8 9 2.67 24.97 43
 0 -8 9 11.8 27.47 35
 0 -8 -9 6.87 30.22 23
 0 -8 10 307.69 45.64 16
 0 -8 -10 257.46 41.3 20
 0 -8 10 268.87 40.17 17
 0 -8 10 288.63 38.66 35
 0 -8 -10 332.87 44.62 23
 0 -8 -11 298.04 41.9 20
 0 -8 11 336.57 45.74 16
 0 -8 11 279.05 39.07 17
 0 -8 11 339.48 35.88 55
 0 -8 11 283.14 36.12 35
 0 -8 -11 370.62 44.81 23
 0 -8 12 172.31 32.69 17
 0 -8 -12 172.23 32.12 20
 0 -8 12 239.56 37.38 16
 0 -8 12 171.74 29.74 55
 0 -8 -12 210.57 35.22 23
 0 -8 12 143.49 28.12 35
 0 -8 13 769.37 45.24 17
 0 -8 13 782.88 50.76 16
 0 -8 -13 745.7 48.52 20
 0 -8 13 799.04 48.68 13
 0 -8 13 844.92 42.5 55
 0 -8 -13 933.7 53.12 23
 0 -8 13 782.64 41.28 35
 0 -8 -14 83.65 18.83 20
 0 -8 14 68.13 18.51 17
 0 -8 14 81.44 22.11 16
 0 -8 14 121.44 23.16 13
 0 -8 -14 68.7 21.41 47
 0 -8 -14 91.65 22.96 23
 0 -8 15 41.58 14.8 13
 0 -8 -15 65.32 16.47 47
 0 -9 0 -5.44 29.09 11
 0 -9 1 2501.65 120.45 9
 0 -9 -1 2279.83 139.21 11
 0 -9 1 2247.21 134.08 11
 0 9 -1 2374.35 120.66 4
 0 -9 2 159.02 39.9 9
 0 -9 -2 225.46 53.13 11
 0 9 -2 188.68 42.46 4
 0 -9 2 182.62 46.14 11
 0 -9 -3 602.39 47.2 19
 0 -9 -3 539.95 45.72 20
 0 -9 -3 519.53 74.68 11
 0 -9 3 516.47 63.2 9
 0 -9 3 536.89 70.53 11
 0 -9 3 649.53 52.68 12
 0 -9 3 482.4 42.6 42
 0 -9 3 510.5 39.91 54
 0 -9 3 516.28 42.89 43
 0 -9 -3 486.2 46.12 51
 0 -9 -3 572.41 43.7 42
 0 -9 3 541.79 44.52 27
 0 -9 4 454.98 46.45 16
 0 -9 -4 697.68 53.18 19
 0 -9 4 435.38 44.41 17
 0 -9 -4 516 47.89 20
 0 -9 4 513.42 43.74 20
 0 -9 -4 582.48 45.46 12
 0 -9 4 492.64 70.13 11
 0 -9 4 466.97 63.85 9
 0 -9 -4 565.36 81.22 11
 0 -9 4 469.64 46.32 43
 0 -9 4 520.54 44.45 42
 0 -9 -4 548.17 44.32 42
 0 -9 -4 486.16 44.98 47
 0 -9 4 529.63 42.96 54
 0 -9 4 533.39 47.54 27
 0 -9 -5 3843.01 104.9 19
 0 -9 5 2827.59 103.67 16
 0 -9 5 3210.85 103.78 20
 0 -9 -5 3153 108.12 20
 0 -9 5 2943.87 98.22 17
 0 -9 5 2951.22 151.81 9
 0 -9 -5 3437.48 191.53 11
 0 -9 -5 3197.11 96.89 12
 0 -9 5 3406.13 105.18 49
 0 -9 5 3163.67 98.31 54
 0 -9 5 3105.32 96.45 43
 0 -9 5 2980.03 91.18 53
 0 -9 -5 2956.08 104.62 47
 0 -9 5 3023.9 95.25 42
 0 -9 5 2890.89 80.81 37
 0 -9 -5 3198.73 96.23 42
 0 -9 5 3207.93 102.58 27
 0 -9 -6 3160.3 112.28 20
 0 -9 6 2893.45 106.43 16
 0 -9 6 3254.34 105.54 20
 0 -9 6 2714.1 99.2 17
 0 -9 -6 2996.04 95.38 12
 0 -9 6 2833.2 160.3 9
 0 9 6 2662.48 126.69 7
 0 -9 -6 3355.25 195.25 11
 0 -9 6 3014.72 97.05 43
 0 -9 6 3362.19 103.23 54
 0 -9 -6 3189.27 98.42 42
 0 -9 6 3167.2 95.3 53
 0 -9 6 3199.04 100.96 49
 0 -9 -6 3039.83 108.94 47
 0 -9 6 2973.25 83.21 37
 0 -9 -6 3034.2 101.89 23
 0 -9 6 3165.15 101.85 27
 0 -9 -7 336.05 43.12 20
 0 -9 7 247.08 42.55 16
 0 -9 7 284.87 43.48 17
 0 -9 7 290.61 62.68 9
 0 9 7 337.02 51.58 7
 0 -9 -7 347.68 73.79 11
 0 -9 7 307.78 39.24 49
 0 -9 7 320.41 37.24 53
 0 -9 -7 324.23 42.83 47
 0 -9 7 384.56 42.1 54
 0 -9 7 376.56 35.5 37
 0 -9 7 303.7 40.34 43
 0 -9 -7 325.95 43.5 23
 0 -9 7 334.96 43.74 35
 0 -9 7 326.97 41.17 27
 0 -9 8 244.51 39.65 17
 0 -9 -8 229.45 39.45 20
 0 -9 8 226.03 42.27 16
 0 -9 -8 214.03 38.9 47
 0 -9 8 260.41 31.06 37
 0 -9 8 286.54 35.39 53
 0 -9 8 230.9 36.47 43
 0 -9 8 286.79 41.2 35
 0 -9 -8 238.41 40.58 23
 0 -9 8 233.65 35.97 27
 0 -9 9 741.1 61.45 16
 0 -9 -9 744.6 61.01 20
 0 -9 9 766.26 57.64 17
 0 -9 9 762.91 45.88 37
 0 -9 -9 699.59 59.07 47
 0 -9 -9 821.76 58.44 23
 0 -9 9 796.08 54.74 27
 0 -9 9 831.98 56.71 35
 0 -9 -10 179.26 34.12 20
 0 -9 10 164.93 37.4 16
 0 -9 10 170.58 34.82 17
 0 -9 -10 196.66 35.84 47
 0 -9 10 154.82 33.3 35
 0 -9 -10 210.03 36.82 23
 0 -9 -11 149.79 31.76 20
 0 -9 11 148.65 34.39 16
 0 -9 11 145.95 31.41 17
 0 -9 -11 123.89 31.31 47
 0 -9 11 184.97 29.85 55
 0 -9 -11 163.31 34.01 23
 0 -9 11 142.65 29.69 35
 0 -9 -12 142.1 26.88 20
 0 -9 12 113.04 26.38 17
 0 -9 12 112.18 28.25 16
 0 -9 12 146.61 27.41 13
 0 -9 12 143.06 25.59 55
 0 -9 -12 141.1 28.39 47
 0 -9 12 107.65 24.42 35
 0 -9 -12 168.83 30.98 23
 0 -9 13 184.14 24.71 13
 0 -9 13 185.49 25.26 17
 0 -9 13 156.19 26.31 16
 0 -9 -13 160.15 24.01 20
 0 -9 13 188.9 22.97 55
 0 -9 -13 176.64 27.06 47
 0 -9 13 149.45 22.19 35
 0 -9 14 83.31 18.33 16
 0 -9 14 92.39 17.45 13
 0 -9 -14 103.29 19.4 47
 0 -10 0 1634.76 75.33 20
 0 -10 0 1612.44 70.89 12
 0 -10 0 1538.67 117.81 11
 0 -10 0 1674.65 81.01 51
 0 -10 0 1683.19 74.78 42
 0 -10 0 1658.96 74.07 27
 0 -10 1 272.74 36.42 20
 0 -10 -1 266.51 35.78 20
 0 -10 -1 269.02 56.54 11
 0 -10 -1 295.53 34.97 12
 0 -10 1 284.55 55.55 11
 0 -10 1 251.72 33.93 12
 0 -10 -1 277.53 36.96 42
 0 -10 1 287.79 37.92 51
 0 -10 1 275.86 36.6 42
 0 -10 -1 275.44 37.13 51
 0 -10 1 289.24 38.45 27
 0 -10 -1 291.4 36.6 27
 0 -10 2 353.22 40.67 20
 0 -10 -2 313.23 38.35 20
 0 -10 -2 321.79 36.93 12
 0 -10 -2 327.93 64.38 11
 0 -10 2 357.06 62.01 11
 0 -10 2 417.91 47.09 12
 0 -10 -2 374.58 41.2 42
 0 -10 2 337.85 40.16 42
 0 -10 -2 361.97 42.81 51
 0 -10 -2 440.5 46.94 49
 0 -10 2 304.36 39.58 27
 0 -10 -2 364.95 40.05 27
 0 -10 3 1002.77 60.58 20
 0 -10 -3 1005.18 63.26 20
 0 -10 3 952.27 94 11
 0 -10 -3 1033.02 104.75 11
 0 -10 3 899.72 87.67 9
 0 -10 -3 988.13 56.51 12
 0 -10 3 935.09 58.29 42
 0 -10 -3 971.01 65.05 51
 0 -10 3 977.07 59.11 43
 0 -10 3 1093.87 66.83 49
 0 -10 -3 1031.64 60.39 42
 0 -10 3 968.44 56.29 54
 0 -10 3 889.42 54.61 35
 0 -10 3 948.44 61.35 27
 0 -10 4 769.05 55.1 17
 0 -10 4 843.23 56.83 20
 0 -10 -4 830.11 60.51 20
 0 -10 4 762.65 56.04 16
 0 -10 4 758.1 82.49 9
 0 -10 -4 861.03 99.52 11
 0 -10 -4 873.96 54.84 12
 0 -10 4 822.65 53.85 54
 0 -10 4 975.15 64 49
 0 -10 4 752.69 56.19 43
 0 -10 -4 865.83 56.08 42
 0 -10 4 856.87 54.33 42
 0 -10 -4 828.55 56.77 47
 0 -10 -4 816.14 61.98 51
 0 -10 4 823.59 55.89 35
 0 -10 4 879.59 58.93 27
 0 -10 5 1139.58 66.61 17
 0 -10 5 1067.69 66.54 16
 0 -10 -5 1205.5 71.55 20
 0 -10 5 1231.05 67.11 20
 0 -10 -5 1253.85 62.94 12
 0 -10 5 1074.22 61.95 42
 0 -10 5 1168.53 60.55 53
 0 -10 -5 1058.45 71.03 51
 0 -10 5 1156.66 53.56 37
 0 -10 5 1168.55 63.61 54
 0 -10 -5 1278.77 65.63 42
 0 -10 5 1140.45 64.86 43
 0 -10 -5 1100.85 65.98 47
 0 -10 5 1156.01 70.18 49
 0 -10 5 1209.42 64.98 35
 0 -10 5 1196.48 68.71 27
 0 -10 -6 367.12 43.18 20
 0 -10 6 330.74 40.89 20
 0 -10 6 304.9 40.51 17
 0 -10 6 311.86 42.55 16
 0 -10 -6 375.94 37.61 12
 0 -10 6 318.73 37.46 42
 0 -10 6 360.38 40.45 54
 0 -10 -6 347.12 41.83 47
 0 -10 6 369.21 41.18 49
 0 -10 6 349.33 32.66 37
 0 -10 -6 372.05 39 42
 0 -10 6 382.75 37.89 53
 0 -10 6 336.26 42.19 35
 0 -10 6 323.28 41.16 27
 0 -10 -7 1347.55 74.9 20
 0 -10 7 1259.83 72.91 16
 0 -10 7 1256.15 69.31 17
 0 -10 7 1340.95 66.42 49
 0 -10 7 1387.69 57.53 37
 0 -10 7 1412.3 64.47 53
 0 -10 -7 1207.59 71.39 47
 0 -10 7 1316.87 68.07 35
 0 -10 7 1282.58 70.24 27
 0 -10 8 21.9 26.91 17
 0 -10 8 29.75 28.36 16
 0 -10 -8 29.63 25.06 20
 0 -10 8 63.69 24.37 53
 0 -10 -8 5.3 22.57 47
 0 -10 8 44.25 20.14 37
 0 -10 8 50.31 30.91 35
 0 -10 8 24.49 26.86 27
 0 -10 -9 103.53 30.05 20
 0 -10 9 65.07 30.67 16
 0 -10 9 104.7 32.25 17
 0 -10 -9 81.52 27.6 47
 0 -10 9 108.84 22.5 37
 0 -10 9 87.04 27.91 27
 0 -10 9 91.66 31.78 35
 0 -10 -10 24.35 23.13 20
 0 -10 10 24.93 25.46 17
 0 -10 10 11.66 25.65 16
 0 -10 10 32.21 20.6 13
 0 -10 10 36.4 24.2 55
 0 -10 -10 14.45 22.56 47
 0 -10 10 20.15 26.05 35
 0 -10 -11 301.67 33.67 20
 0 -10 11 281.52 33.35 17
 0 -10 11 262.95 29.26 13
 0 -10 11 266.17 34.69 16
 0 -10 11 320.98 29.61 55
 0 -10 -11 283.51 33.23 47
 0 -10 11 279.18 31.81 35
 0 -10 12 68.75 22.13 16
 0 -10 12 66.06 20.9 17
 0 -10 -12 76.61 20.06 20
 0 -10 12 93.02 19.56 13
 0 -10 -12 97.59 22.13 47
 0 -10 12 96.17 19.65 55
 0 -10 12 36.62 18.99 35
 0 -10 13 12.48 14.86 16
 0 -10 13 -4.53 13.98 17
 0 -10 13 -1.43 12.71 13
 0 -10 -13 8.19 13.54 47
 0 -10 13 -4.82 13.74 55
 0 -11 0 -0.13 22.24 20
 0 -11 0 -19.85 24.03 12
 0 -11 0 26.49 35.93 49
 0 -11 0 18.67 26.89 42
 0 -11 0 -4.58 27.45 27
 0 -11 1 184.76 32.75 20
 0 -11 -1 153.26 30.15 20
 0 -11 1 307.85 43.6 12
 0 -11 -1 167.45 31.4 12
 0 -11 1 203.59 42.79 49
 0 -11 1 178.13 35.54 42
 0 -11 -1 155.38 31.75 51
 0 -11 -1 207.74 42.23 49
 0 -11 -1 184.35 34.84 42
 0 -11 1 152.56 34.52 27
 0 -11 -1 163.23 32.92 27
 0 -11 -2 3062.87 105.07 20
 0 -11 2 3116.32 102.39 20
 0 -11 -2 3158.44 98.33 12
 0 -11 2 2970.47 95.2 54
 0 -11 -2 3152.84 112.08 51
 0 -11 -2 3219.86 103.59 42
 0 -11 -2 3350.84 107.68 49
 0 -11 2 3081.7 100.79 42
 0 -11 2 3353.02 113.35 49
 0 -11 2 3082.66 104.73 27
 0 -11 -2 3043.61 97.98 27
 0 -11 -3 2384.52 94.69 20
 0 -11 3 2360.68 90.04 20
 0 -11 -3 2400.81 84.73 12
 0 -11 -3 2555.84 93.03 42
 0 -11 -3 2379.8 99.12 51
 0 -11 3 2327.98 85.74 54
 0 -11 3 2543.16 98.6 49
 0 -11 3 2325.89 88.06 42
 0 -11 3 2442.03 93.58 27
 0 -11 4 48.3 23.27 20
 0 -11 4 29.85 24.15 16
 0 -11 -4 46 24.83 20
 0 -11 -4 47.09 23 12
 0 -11 4 29.98 23.2 42
 0 -11 4 37.4 21.87 53
 0 -11 4 36.64 18.88 37
 0 -11 4 62.58 36.55 49
 0 -11 4 54.42 24.75 54
 0 -11 -4 53.39 24.42 51
 0 -11 -4 36.87 25.44 42
 0 -11 4 65.45 29.42 35
 0 -11 4 65.51 30.6 27
 0 -11 5 128.84 30.81 17
 0 -11 -5 120.58 29.15 20
 0 -11 5 131.26 30.17 20
 0 -11 5 141.77 30.7 16
 0 -11 -5 128.02 24.86 12
 0 -11 5 129.79 26.95 53
 0 -11 5 129.14 23.38 37
 0 -11 5 130.57 28.56 42
 0 -11 -5 119.68 27.52 47
 0 -11 -5 123.68 29.94 51
 0 -11 -5 129.44 29.66 42
 0 -11 5 158.18 36.14 49
 0 -11 5 133.76 29.4 54
 0 -11 5 127.76 33.48 35
 0 -11 5 125.38 34.83 27
 0 -11 -6 331.64 42.3 20
 0 -11 6 295 38.92 16
 0 -11 6 250.85 37.46 17
 0 -11 6 312.66 35.56 42
 0 -11 -6 365.46 39.36 42
 0 -11 6 313.46 35.26 53
 0 -11 6 329.08 30.98 37
 0 -11 -6 315.13 40.17 51
 0 -11 -6 330.45 38.43 47
 0 -11 6 283.04 40.19 49
 0 -11 6 349.62 40.72 54
 0 -11 6 318.37 42.68 27
 0 -11 6 306.27 40.79 35
 0 -11 -7 694.28 54.84 20
 0 -11 7 584.88 47.97 17
 0 -11 7 602.04 48.33 16
 0 -11 7 609.68 48.44 49
 0 -11 -7 626.79 49.53 47
 0 -11 7 642.69 39.68 37
 0 -11 7 713.5 45.61 53
 0 -11 -7 633.77 52.67 51
 0 -11 7 612.96 47.51 35
 0 -11 7 642.99 50.04 27
 0 -11 8 208.78 35.57 16
 0 -11 -8 256.85 37.76 20
 0 -11 8 251.64 35.48 17
 0 -11 -8 258.3 34 47
 0 -11 -8 203.68 33.46 51
 0 -11 8 238.64 35.38 35
 0 -11 8 242.62 35.46 27
 0 -11 9 24.95 23.64 16
 0 -11 9 15.46 23.01 17
 0 -11 -9 39.14 21.48 20
 0 -11 -9 17.38 18.41 51
 0 -11 -9 36.49 21.31 47
 0 -11 9 34.54 22.35 27
 0 -11 9 16.01 24.65 35
 0 -11 -10 67.04 20.69 20
 0 -11 10 3.69 20.91 17
 0 -11 10 35.59 21.5 16
 0 -11 10 47.34 19.96 55
 0 -11 -10 55.87 20.68 47
 0 -11 -10 57.7 19.87 51
 0 -11 10 16 22.22 35
 0 -11 -11 82.69 19.35 20
 0 -11 11 60.01 19.76 16
 0 -11 11 50.91 19.14 17
 0 -11 -11 74.58 18.92 47
 0 -11 -11 63.5 17.89 51
 0 -11 11 81.37 18.31 45
 0 -11 11 66.21 17.21 55
 0 -11 11 61.98 19.82 35
 0 -11 12 43.68 13.1 55
 0 -12 0 24931.46 281.58 20
 0 -12 0 25758.61 283.26 42
 0 -12 0 25231.09 291.01 49
 0 -12 0 25071.61 279.7 27
 0 -12 -1 8598.75 168.18 20
 0 -12 1 8519.09 164.26 20
 0 -12 -1 8908.95 156.52 12
 0 -12 1 8207.45 152.43 54
 0 -12 1 8879.84 175.55 49
 0 -12 -1 8884.83 168.33 42
 0 -12 -1 8899.72 171.05 49
 0 -12 1 8560.91 165.26 42
 0 -12 -1 8634.24 163.93 27
 0 -12 1 8422.14 166.52 27
 0 -12 -2 45.05 25.32 20
 0 -12 2 22.28 21.21 20
 0 -12 -2 65.68 26.63 12
 0 -12 2 23.97 25.01 42
 0 -12 -2 40.86 26.07 42
 0 -12 -2 58.14 24.81 51
 0 -12 -2 43.44 30.48 49
 0 -12 2 6.71 20.69 54
 0 -12 2 41.26 34.02 49
 0 -12 2 56.66 32.13 27
 0 -12 -2 89.8 27.7 27
 0 -12 -3 157.96 31.22 20
 0 -12 3 135.48 27.04 20
 0 -12 -3 186.13 28.53 12
 0 -12 -3 166.36 31.71 42
 0 -12 -3 160.03 29.95 51
 0 -12 3 121.36 25.14 53
 0 -12 3 145.64 38.37 49
 0 -12 3 155.93 31.81 42
 0 -12 3 104.83 25.33 54
 0 -12 3 116.59 21.06 37
 0 -12 3 177.37 35.41 27
 0 -12 -4 2679.99 95.91 20
 0 -12 4 2605.04 88.04 20
 0 -12 -4 2611.26 80.48 12
 0 -12 4 2426.27 68.36 37
 0 -12 4 2767.18 96.81 49
 0 -12 -4 2774.73 98.58 51
 0 -12 4 2538.1 79.11 53
 0 -12 4 2497.74 86.91 42
 0 -12 4 2536.76 86.12 54
 0 -12 -4 2697.79 91.26 42
 0 -12 4 2578.05 93.74 27
 0 -12 -5 495.49 44.85 20
 0 -12 5 500.85 40.81 20
 0 -12 -5 490.89 36.05 12
 0 -12 -5 527.95 43.01 42
 0 -12 5 498.33 47.5 49
 0 -12 5 474.58 37.64 53
 0 -12 -5 508.04 45.09 51
 0 -12 5 461.91 41.72 54
 0 -12 5 489.55 42.1 42
 0 -12 5 453.38 45.5 27
 0 -12 5 469.18 39.93 35
 0 -12 -6 276.12 36.14 20
 0 -12 6 215.13 31.73 17
 0 -12 6 217.04 30.6 16
 0 -12 6 253.02 35.88 49
 0 -12 -6 307.25 33.71 42
 0 -12 6 279.05 30.11 53
 0 -12 -6 268.83 34.3 51
 0 -12 6 218.33 29.92 42
 0 -12 6 214.31 31.54 35
 0 -12 6 257.12 35.65 27
 0 -12 7 68.75 23.62 17
 0 -12 7 74.59 23.37 16
 0 -12 -7 79.63 24.49 20
 0 -12 7 71.36 25.43 49
 0 -12 -7 69.18 19.79 47
 0 -12 -7 92.87 23.28 51
 0 -12 7 67.58 25.67 35
 0 -12 7 90.84 27.6 27
 0 -12 8 49.01 22.32 17
 0 -12 -8 85.77 23.7 20
 0 -12 8 53.88 21.34 16
 0 -12 -8 29.1 16.39 47
 0 -12 -8 67.32 19.61 51
 0 -12 8 70.65 23.97 27
 0 -12 8 51.82 23.45 35
 0 -12 9 159.08 23.51 16
 0 -12 9 193.13 24.9 17
 0 -12 -9 214.61 26.62 20
 0 -12 -9 171.44 23.26 51
 0 -12 9 185.84 22.36 55
 0 -12 -9 134.25 20.74 47
 0 -12 9 167.68 24.7 35
 0 -12 -10 49.73 15.52 20
 0 -12 10 56.79 17.35 17
 0 -12 10 31.52 16.03 16
 0 -12 10 42.68 14.57 55
 0 -12 10 39.29 16.22 45
 0 -12 10 26.91 17.02 35
 0 -13 0 11.32 18.98 20
 0 -13 0 -9.81 31.29 49
 0 -13 0 -14 25.24 42
 0 -13 0 -11.72 19.74 54
 0 -13 0 5.32 24.81 27
 0 -13 1 739.4 47.8 20
 0 -13 -1 809.44 50.59 20
 0 -13 -1 731.07 44.89 54
 0 -13 1 773.58 46.32 54
 0 -13 -1 749.24 52.31 49
 0 -13 -1 727.88 50.38 42
 0 -13 1 750.09 54.51 49
 0 -13 1 699.27 49.47 42
 0 -13 -1 720.97 48.34 27
 0 -13 1 764.48 51.13 27
 0 -13 -2 732.41 48.28 20
 0 -13 2 682.73 44.32 20
 0 -13 2 653.76 40.57 53
 0 -13 2 667.51 51.64 49
 0 -13 2 597.8 45.44 42
 0 -13 -2 716.28 49.35 42
 0 -13 2 672.86 43.35 54
 0 -13 -2 739.74 49.93 49
 0 -13 2 630.49 49.14 27
 0 -13 3 866.37 48.24 20
 0 -13 -3 909.39 52.77 20
 0 -13 3 847.76 47.7 54
 0 -13 3 864.77 44.77 53
 0 -13 3 880.87 56.02 49
 0 -13 3 772.69 49.9 42
 0 -13 -3 907.94 53.38 42
 0 -13 3 836.75 53.5 27
 0 -13 4 30.28 18.62 20
 0 -13 -4 41.59 20.91 20
 0 -13 4 43.61 19.97 54
 0 -13 4 10.58 25.27 49
 0 -13 4 37.09 21.06 42
 0 -13 4 25.03 17.66 53
 0 -13 -4 15.37 21.43 42
 0 -13 4 9.57 24.56 27
 0 -13 -5 296.54 33.42 20
 0 -13 5 243.32 26.75 53
 0 -13 -5 286.7 31.34 42
 0 -13 5 283.8 34.99 49
 0 -13 -5 325.71 31.96 51
 0 -13 5 228.5 27.4 42
 0 -13 5 243.41 32.66 27
 0 -13 -6 10.78 18.34 20
 0 -13 -6 19.55 17.4 42
 0 -13 -6 23.99 16.9 51
 0 -13 6 13.7 20.68 49
 0 -13 6 -2.28 19.64 35
 0 -13 6 5.11 20.18 27
 0 -13 -7 61.58 19.64 20
 0 -13 7 22.61 16.64 17
 0 -13 -7 64.58 17.59 51
 0 -13 7 57.9 20.1 49
 0 -13 7 27.33 17.87 35
 0 -13 7 68.97 21.56 27
 0 -13 8 626.35 27.49 55
 0 -13 8 544.52 29.78 35
 0 -14 0 1776.98 60.67 20
 0 -14 0 1691.34 63.58 42
 0 -14 0 1811.86 64.47 49
 0 -14 0 1665.26 53.62 53
 0 -14 0 1765.89 58.21 54
 0 -14 0 1621.63 58.91 27
 0 -14 1 420.15 31.62 20
 0 -14 -1 450.23 32.95 20
 0 -14 -1 456.53 31.46 54
 0 -14 1 432.14 34.44 42
 0 -14 1 402.67 28.65 53
 0 -14 1 429.84 32.12 54
 0 -14 -1 459.69 36.1 49
 0 -14 -1 416.46 33.98 42
 0 -14 1 391.69 35.22 49
 0 -14 1 372.98 33.15 27
 0 -14 -2 146.69 22.59 20
 0 -14 2 156.47 21.42 20
 0 -14 2 154.67 22.58 54
 0 -14 2 136.56 19.64 53
 0 -14 -2 128.93 22.9 42
 0 -14 -2 155.05 20.62 54
 0 -14 2 152.6 23.43 42
 0 -14 2 134.75 28.01 49
 0 -14 2 139.31 24.46 27
 0 -14 -3 470.83 32.99 20
 0 -14 -3 397.73 31.84 42
 0 -14 3 426.49 27.85 53
 0 -14 3 368.83 30.77 42
 0 -14 -3 423.44 29.02 54
 0 -14 3 435.55 36.17 49
 0 -14 3 433.86 34.4 27
 0 -14 -4 59.5 17.5 20
 0 -14 4 47.38 17.36 42
 0 -14 -4 45.36 17.53 42
 0 -14 4 67.39 15.64 53
 0 -14 -4 54.79 14.97 54
 0 -14 4 62.51 23.27 49
 0 -14 4 46.37 18.87 27
 0 -14 -5 244.11 23.4 20
 0 -14 5 237.49 25.72 49
 0 -14 5 202.59 25.37 27
 -1 0 18 54.75 18.29 15
 1 0 -18 74.54 19.9 21
 -1 0 18 26.38 16.69 48
 1 0 -17 -5.97 21.32 21
 -1 0 17 3.51 19.76 15
 -1 0 17 4.73 15.39 14
 -1 0 17 -45.91 23.32 48
 1 0 -16 -9.95 26.16 21
 -1 0 16 67.31 22.42 14
 1 0 -16 31.63 20.52 18
 -1 0 16 58.4 25.61 15
 -1 0 16 12.45 24.22 48
 1 0 -15 305.08 36.4 18
 -1 0 15 303.83 37.2 15
 -1 0 15 317.02 33.99 14
 -1 0 15 387.88 37.72 48
 1 0 -15 319.39 37.81 21
 -1 0 14 125.64 29.32 15
 -1 0 14 113.33 26.99 14
 1 0 -14 105.13 28.07 21
 1 0 -14 126.03 28.84 18
 -1 0 14 164.59 31 48
 -1 0 13 -1.91 21.07 14
 -1 0 13 8.69 22.15 15
 1 0 -13 -2.25 24.22 21
 1 0 -13 -10.5 19.9 18
 1 0 -13 -10.82 43.23 6
 -1 0 13 21.71 25.82 48
 1 0 -13 -27.56 26.26 38
 1 0 -13 -9.48 25.57 23
 1 0 -12 112.76 28.07 21
 -1 0 12 89.4 26.25 15
 -1 0 12 73.18 25.04 14
 1 0 -12 47.2 38.23 6
 -1 0 12 122.59 28.68 48
 1 0 -11 11.07 35.1 6
 1 0 -10 426.78 54.63 6
 1 0 -9 2106.42 99.03 6
 -1 0 8 8040.87 154.73 7
 1 0 -8 8326.41 169.85 6
 1 0 -7 5327.23 114.74 4
 1 0 -7 4727.94 230.17 2
 1 0 -7 5569.4 125.87 6
 1 0 -7 4904.3 103.47 8
 -1 0 7 5201.57 116.57 7
 1 0 -6 1132.05 46.12 8
 -1 0 6 1003.3 49.75 7
 1 0 -6 1006.74 96.01 2
 1 0 -6 1031.87 49.14 4
 1 0 -6 1176.95 54.75 6
 -1 0 5 366.6 43.71 3
 -1 0 5 285.17 26.03 7
 1 0 -5 289.37 26.29 4
 1 0 -5 313.7 24.7 8
 1 0 -5 368.94 30.33 6
 1 0 -5 328.61 51.42 2
 1 0 -4 2454.84 111.37 2
 -1 0 4 2618.63 94.65 3
 1 0 -3 473.5 41.51 2
 -1 0 3 389.15 31.79 3
 1 0 -2 703.07 34.72 2
 1 0 0 1172.48 51.54 1
 -1 0 -1 156.37 27.8 3
 -1 0 -2 100.96 32.22 3
 -1 0 -3 576.16 31.69 6
 -1 0 -3 583.02 69.29 3
 -1 0 -4 1736.68 114.73 3
 -1 0 -4 1915.74 58.02 4
 -1 0 -4 1815.68 54.45 6
 -1 0 -5 2832.23 76.47 6
 -1 0 -5 2681.61 69.66 8
 -1 0 -5 2715.53 181.93 2
 -1 0 -5 2796.91 79.58 4
 -1 0 -5 2589.15 147.91 3
 -1 0 -6 2048.76 74.3 6
 -1 0 -6 1736.39 62.27 8
 -1 0 -6 1537.45 124.52 3
 -1 0 -6 2066.74 76.38 4
 -1 0 -7 679.45 45.05 8
 -1 0 -7 823.26 55.41 6
 -1 0 -7 795.95 54.31 4
 1 0 7 687.77 49.31 7
 -1 0 -8 782.34 60.28 4
 -1 0 -8 857.09 63.33 6
 -1 0 -9 1360.1 83.33 4
 -1 0 -9 1527.27 88.9 6
 -1 0 -10 2200.84 114.46 6
 1 0 11 1140.25 57.62 15
 -1 0 -11 1154.83 57.22 21
 -1 0 -11 1204.98 94.81 6
 1 0 11 1064.2 52.03 48
 -1 0 -11 1110.04 54.66 38
 -1 0 -11 1104.69 62.89 23
 -1 0 -11 1198.55 54.85 32
 -1 0 -12 160.08 33.23 21
 1 0 12 149.81 30.53 14
 1 0 12 131.71 29.29 15
 -1 0 -12 109.72 45.37 6
 -1 0 -12 42.61 24.52 38
 1 0 12 43.76 26.86 48
 -1 0 -12 91.89 29.62 23
 1 0 13 63.7 24.9 14
 -1 0 -13 79.12 29.86 21
 1 0 13 50.01 26.49 15
 -1 0 -13 -12.73 28.19 38
 1 0 13 94.08 28.03 48
 -1 0 -13 37.66 27.39 23
 1 0 14 829.11 50.22 14
 1 0 14 862.17 53.79 15
 1 0 14 980.06 52.52 48
 -1 0 -14 933.48 59.39 23
 -1 0 -14 933.29 57.76 21
 1 0 15 48.65 24.57 15
 -1 0 -15 63.85 27.69 21
 1 0 15 48.4 20.84 14
 1 0 15 82.71 25.91 48
 -1 0 -15 84.53 28.46 23
 1 0 16 134.71 25.32 15
 1 0 16 162.88 22.91 14
 -1 0 -16 111.36 26.49 21
 1 0 16 164.17 25.86 48
 -1 0 -16 164.71 28.63 23
 -1 0 -17 85.62 21.94 21
 1 0 17 87.33 19.57 15
 1 0 17 57.05 17.78 48
 -1 0 -17 93.67 20.61 23
 -1 1 18 80.07 15.44 14
 1 -1 -18 94.02 20.39 21
 -1 -1 18 78.78 19.81 15
 -1 1 18 79.7 18.5 15
 -1 -1 18 63.25 17.35 48
 -1 -1 17 24.98 21.79 15
 1 -1 -17 4.33 21.39 21
 -1 1 17 14.62 19.07 15
 1 1 -17 18.88 20.71 21
 -1 1 17 33.26 18.81 14
 -1 -1 17 -27.98 22.54 48
 -1 1 17 -27.53 21.05 48
 -1 1 16 348.74 34.87 14
 -1 1 16 370.92 37.6 15
 -1 -1 16 345.71 36.99 15
 1 1 -16 341.58 34.36 18
 -1 -1 16 349.51 34.61 48
 -1 1 16 336.23 33.43 48
 1 1 -16 314.64 35.07 21
 1 -1 -16 388.69 39.29 21
 -1 1 15 871.34 53.07 14
 -1 -1 15 927.54 49.95 14
 -1 1 15 833.65 53.49 15
 -1 -1 15 861.3 56.87 15
 1 1 -15 935.33 55.44 18
 -1 -1 15 998.23 52.94 48
 -1 1 15 950.69 50.46 48
 1 1 -15 971.93 55.78 21
 1 -1 -15 932.93 56.96 21
 1 -1 -14 281.92 36.82 18
 -1 1 14 332.65 37.91 14
 -1 -1 14 268.04 37.96 15
 1 1 -14 339.74 38.02 18
 -1 1 14 333.81 37.66 15
 -1 -1 14 306.41 33.72 14
 -1 -1 14 365.29 38.14 48
 -1 1 14 408.39 38.32 48
 1 1 -14 380.51 39.63 21
 1 -1 -14 330.68 39.38 23
 1 -1 -14 326.53 40.28 21
 -1 1 13 14.59 23.22 14
 1 1 -13 37.13 26.52 21
 -1 -1 13 19.14 20.76 14
 1 -1 -13 10.31 21.54 18
 1 -1 -13 37.6 26.7 21
 -1 1 13 4.19 22.56 15
 -1 -1 13 30.58 23.73 15
 1 -1 -13 36.91 44.99 6
 1 1 -13 -5.5 39.9 6
 -1 -1 13 45.1 26.65 48
 1 -1 -13 -44.05 28.33 38
 -1 1 13 16.37 25.64 48
 1 1 -13 -67.69 29.65 38
 1 -1 -13 17.54 22.9 23
 -1 -1 12 102.25 24.57 14
 -1 1 12 155.53 29.46 14
 1 -1 -12 144.05 29.68 18
 1 -1 -12 150.23 31.06 21
 -1 -1 12 158.31 30.05 15
 1 1 -12 165.59 30.97 21
 -1 1 12 102.67 25.76 15
 1 -1 -12 135.61 45.64 6
 1 1 -12 154.56 45.89 6
 -1 1 12 162 29.16 48
 1 1 -12 69.68 22.1 38
 -1 -1 12 187.46 30.67 48
 1 -1 -12 65.72 21.96 38
 1 -1 -12 130.61 30.56 23
 1 1 -11 1937.48 110.37 6
 1 -1 -11 1831.45 112.15 6
 -1 1 10 74.47 31.1 7
 1 -1 -10 98.9 37.91 6
 1 1 -10 116.83 37.79 6
 1 -1 -9 1782.27 92.75 6
 1 1 -9 1551.58 75.35 4
 -1 1 9 1657.04 83.37 7
 1 1 -9 1716.1 89.58 6
 1 1 -8 2895.86 100.98 6
 -1 1 8 2757.53 96.94 7
 1 -1 -8 2903.39 96.53 8
 1 1 -8 2556.15 86.06 4
 1 -1 -8 2916.64 107.8 6
 1 -1 -7 12584.64 199.11 6
 1 -1 -7 12050.21 173.89 8
 -1 1 7 12878.22 187.93 7
 1 1 -7 13024.96 182.69 6
 1 1 -7 12473.89 167.99 4
 -1 -1 7 11899.69 453.11 1
 1 1 -6 10714.92 138.8 4
 -1 1 6 10491.94 159.11 7
 1 1 -6 11106.91 150.65 6
 -1 1 6 11275.25 307.97 3
 -1 -1 6 10243.71 375.23 1
 1 -1 -6 10013.03 159.35 6
 1 -1 -6 9310.61 316.32 2
 -1 -1 6 9683.67 132.07 7
 1 -1 -6 10764.54 150.08 8
 1 -1 -5 7055.06 113.5 8
 1 -1 -5 7339.52 254.33 2
 1 1 -5 7981.52 113.89 6
 -1 1 5 7741.5 122.7 7
 1 -1 -5 7228.06 122.82 6
 -1 1 5 7806.09 230.91 3
 1 1 -5 7579.42 103.43 4
 -1 -1 5 7586.75 280.26 1
 1 -1 -4 18928.24 362.27 2
 -1 -1 4 19171.9 380.32 1
 -1 1 4 20899.88 338.22 3
 -1 1 4 20220.99 354.58 2
 -1 1 4 18094.82 167.52 7
 1 -1 -4 18033.12 159.86 8
 1 1 -4 19667 154.82 6
 1 -1 -3 37399.95 449.45 2
 -1 -1 3 38212.29 441.8 1
 -1 1 2 838.13 62.28 2
 -1 -1 2 832.92 52.37 1
 1 -1 -1 29600.01 400.55 1
 -1 -1 1 25731.81 236.22 1
 -1 1 1 26744.81 379.76 1
 1 1 -1 27948.52 246.29 1
 1 1 -1 25380.85 247.86 2
 1 1 -1 25920.69 235.43 3
 -1 -1 1 28979.14 241.71 3
 -1 -1 0 25894.32 298.66 2
 -1 -1 0 26207.79 292.54 3
 1 -1 0 25236.17 368.9 1
 1 1 0 25798.48 287.21 2
 1 1 1 3880.65 134.43 3
 1 -1 1 3898.16 158.54 1
 1 1 1 4002.9 137.74 2
 1 1 2 45623.88 523.3 3
 -1 -1 -2 46922.25 516.81 3
 -1 1 -3 7582.4 102.86 4
 -1 -1 -3 7391.26 229.67 3
 -1 -1 -3 7242.57 249.52 2
 1 -1 3 7035.87 276.89 1
 -1 -1 -3 7039.56 93.14 6
 1 1 3 7596.18 241.59 3
 1 -1 3 7698.65 105.12 9
 -1 -1 -4 7819.24 257.03 3
 1 -1 4 8223.94 125.8 9
 -1 1 -4 7963.03 114.53 6
 1 -1 4 7563.07 319.68 1
 -1 -1 -4 8453.64 125.8 4
 -1 1 -4 8268.84 119.48 4
 1 1 4 8608.14 282.07 3
 -1 -1 -4 7723.28 114.62 8
 -1 -1 -4 8074.65 295.04 2
 -1 -1 -4 8277.73 116.66 6
 -1 1 -4 7790.86 227.16 3
 -1 1 -5 74.01 21.06 6
 -1 -1 -5 61.97 45.77 2
 -1 1 -5 76.85 15.97 8
 1 -1 5 59.8 19.94 9
 1 1 5 53.9 42.05 3
 -1 -1 -5 58.57 22.75 6
 1 -1 5 44.93 50.69 1
 -1 -1 -5 102.97 22.38 8
 -1 1 -5 58.55 20.3 4
 -1 -1 -5 49.41 35.21 3
 -1 1 -5 38.9 27.07 3
 -1 -1 -5 38.52 19.06 4
 -1 -1 -6 8135.85 148.22 6
 -1 1 -6 8474.72 146.36 4
 -1 1 -6 8080.86 140.61 6
 -1 -1 -6 8433.83 154.64 4
 -1 -1 -6 7900.5 138.17 8
 -1 -1 -7 9950.93 180.49 6
 -1 1 -7 9977.06 172.61 4
 -1 1 -7 9804.11 170.9 6
 -1 -1 -7 9481.23 165.97 8
 -1 -1 -8 1052.16 63.44 8
 1 1 8 1027.35 65.24 7
 -1 1 -8 1091.53 67.2 6
 -1 1 -8 1109.34 67.14 4
 -1 -1 -8 1050.93 70.61 6
 -1 1 -9 415.62 51.97 4
 -1 1 -9 535.18 56.72 6
 -1 -1 -9 449.81 54.07 6
 -1 -1 -9 376.97 47.69 8
 1 1 9 381.73 47.11 7
 -1 1 -10 1483.66 93.99 6
 -1 1 -10 1204.22 86.92 4
 -1 -1 -10 1412.44 94.49 6
 -1 1 -11 1141.2 55.32 21
 1 1 11 1121.24 55.15 15
 1 -1 11 1078.22 56.59 15
 -1 -1 -11 1231.83 60.69 21
 -1 -1 -11 1205.22 94.67 6
 -1 1 -11 1171.77 91.6 6
 1 1 11 1074.37 50.57 48
 1 -1 11 1077.31 51.84 48
 -1 1 -11 1198.34 54.57 38
 -1 -1 -11 1139.41 55.66 38
 -1 -1 -11 1168.83 64.02 23
 -1 1 -11 1218.39 62.9 23
 -1 -1 -11 1230.55 56.4 32
 1 -1 12 388.23 43.37 15
 -1 -1 -12 393.49 42.3 21
 1 1 12 329.68 37.98 15
 -1 1 -12 376.12 38.14 21
 1 1 12 411.57 44.01 14
 -1 1 -12 422.23 65.43 6
 -1 -1 -12 333.38 63.33 6
 1 -1 12 307.3 34.58 48
 -1 1 -12 327.05 36.76 38
 1 1 12 296.64 33.73 48
 -1 -1 -12 328.98 37.63 38
 -1 -1 -12 315.6 42.42 23
 -1 1 -12 379.93 43.95 23
 -1 1 -13 762.12 53.22 21
 1 1 13 698.33 48.53 15
 1 -1 13 641.65 50.08 15
 1 1 13 731.08 51.7 14
 1 1 13 860.29 49.86 48
 -1 1 -13 409.94 40.83 38
 1 -1 13 604.81 43.8 48
 -1 -1 -13 443.14 42.63 38
 -1 1 -13 654.26 51.87 23
 -1 -1 -13 642.77 52.51 23
 -1 -1 -13 690.99 52.35 21
 1 1 14 293.45 34.95 14
 1 -1 14 248.54 36.81 15
 -1 1 -14 313.42 37.54 21
 1 1 14 248.95 33.61 15
 1 1 14 305.13 34.96 48
 -1 -1 -14 133.29 30.6 38
 -1 1 -14 150.35 29.99 38
 1 -1 14 308.06 36.19 48
 -1 -1 -14 284.2 39.07 21
 -1 -1 -14 329.54 40.99 23
 -1 1 -14 245.93 36.72 23
 1 1 15 217.5 30.25 14
 1 -1 15 229.58 33.51 15
 1 1 15 199.71 29.79 15
 1 -1 15 262.22 32.76 48
 1 1 15 289.26 32.42 48
 -1 1 -15 227.58 34.55 21
 -1 -1 -15 308.86 37.98 23
 -1 -1 -15 260.46 36.69 21
 -1 1 -15 228.6 34.5 23
 1 -1 16 130.98 26.01 15
 1 1 16 139.57 23.52 14
 -1 1 -16 137.71 26.9 21
 1 1 16 201.25 26.99 15
 1 1 16 179.98 25.44 48
 1 -1 16 185 26.34 48
 -1 1 -16 191.76 28.48 23
 -1 -1 -16 206.36 29.8 23
 -1 -1 -16 210.64 31.34 21
 -1 1 -17 17.55 18.07 21
 1 1 17 14.58 13.32 14
 1 -1 17 15.41 17.24 15
 1 1 17 3.04 14.71 15
 -1 -1 -17 15.11 18.55 21
 1 1 17 -25.35 17.43 48
 1 -1 17 -22.13 17.85 48
 -1 -1 -17 -14.12 18.74 23
 1 -2 -18 59.14 19.74 21
 -1 -2 18 42.47 17.19 15
 -1 2 18 49.41 14.96 14
 -1 2 17 447.04 33.41 15
 -1 -2 17 532.52 38.63 15
 -1 2 17 530.61 36.41 14
 1 2 -17 469.06 34.16 18
 -1 2 17 470.07 31.75 48
 -1 -2 17 457.17 32.44 48
 1 -2 -17 525.08 40.23 21
 1 2 -16 805.36 49.29 18
 -1 2 16 808.02 49.18 14
 -1 -2 16 838.44 51.03 15
 -1 2 16 763.83 46.89 15
 -1 2 16 788.04 43.22 48
 -1 -2 16 833.51 45.79 48
 1 2 -16 881.9 48.6 21
 1 -2 -16 874.04 53.81 21
 -1 -2 15 30.16 24.28 15
 1 2 -15 83.61 26.14 21
 1 -2 -15 71.71 28.84 21
 -1 2 15 32.86 23.76 14
 -1 2 15 90.12 26.96 15
 1 2 -15 76.69 27.25 18
 -1 2 15 54.08 24.06 48
 -1 -2 15 61.98 26.21 48
 1 -2 -15 28.85 23.02 23
 -1 2 14 32.4 23.34 14
 -1 -2 14 56.96 27.97 15
 -1 2 14 13.45 22.19 15
 1 2 -14 74.08 27.49 21
 1 -2 -14 25.83 28.29 21
 -1 -2 14 82.74 24.33 13
 -1 2 14 59.22 24.92 48
 -1 -2 14 87.61 27.93 48
 1 -2 -14 40.03 27.56 23
 -1 2 13 372.06 39.58 14
 1 -2 -13 273.3 36.81 18
 -1 2 13 253.13 33.74 15
 1 2 -13 373.49 38.31 21
 -1 -2 13 352.12 41.15 15
 1 2 -13 369.26 64.36 6
 1 -2 -13 398.19 69.81 6
 -1 2 13 338.04 34.71 48
 -1 -2 13 396.51 39.76 48
 1 -2 -13 334.19 41.03 21
 1 -2 -13 295.9 38.59 23
 -1 2 12 191.61 28.45 15
 1 2 -12 176.94 28.8 21
 -1 -2 12 313.1 35.9 15
 -1 2 12 242.95 36.15 14
 1 -2 -12 221.79 31.75 18
 1 -2 -12 222.65 34.5 21
 1 -2 -12 262.36 57.7 6
 1 2 -12 324.73 57.45 6
 -1 -2 12 222.82 28.3 55
 -1 -2 12 352.25 35.68 48
 1 -2 -12 120.68 28.94 38
 1 2 -12 122.85 26.28 38
 -1 2 12 291.43 32.98 48
 1 -2 -12 260.02 37.01 23
 -1 2 11 158.56 39.2 7
 1 -2 -11 113.87 43.8 6
 1 2 -11 169.27 45.64 6
 -1 2 10 279.45 44.04 7
 1 2 -10 326.28 50.87 6
 1 2 -10 198.84 34.62 4
 1 -2 -10 265.9 51.81 6
 1 2 -9 3571.35 110.49 4
 1 -2 -9 3954.57 142.01 6
 1 2 -9 4014.24 129.64 6
 -1 2 9 3725.12 130.3 7
 -1 2 8 5754.46 144.89 7
 1 -2 -8 5448.61 141.62 8
 1 -2 -8 5546.98 155.21 6
 1 2 -8 5299.35 122.01 4
 1 2 -8 5793.75 138.83 6
 -1 2 7 1276.3 69.64 7
 1 -2 -7 1420.44 68.63 8
 1 2 -7 1312.24 57.04 4
 1 2 -7 1403.17 64.7 6
 -1 -2 7 1130.85 154.38 1
 1 -2 -7 1302.38 73.05 6
 1 2 -6 2832 79.18 6
 1 -2 -6 2408.98 186.65 2
 -1 2 6 2913.34 183.42 3
 -1 2 6 2819.18 89.01 7
 1 2 -6 2720.39 71.73 4
 -1 -2 6 2736.97 95.27 9
 -1 -2 6 2699.53 206.05 1
 1 -2 -6 2588.18 82.99 8
 1 -2 -6 2660.01 91.72 6
 -1 2 5 6019.66 236.26 3
 1 2 -5 5350.78 88.56 4
 -1 2 5 5789.04 244.3 2
 -1 -2 5 5389.93 259.86 1
 1 -2 -5 5426.75 117.8 6
 1 2 -5 5373.68 95.81 6
 -1 2 5 5900.2 114.19 7
 1 -2 -5 4686.81 103.61 8
 -1 -2 5 5180.57 117.56 9
 1 -2 -5 5413.29 253.1 2
 -1 -2 4 70645.03 376 9
 -1 -2 4 75586.2 853.49 1
 1 -2 -4 76367.53 869.71 2
 1 2 -4 74734.2 312.37 6
 -1 2 4 76197.45 375.78 7
 1 -2 -4 76947.67 399.12 6
 -1 2 4 79451.48 838.65 2
 1 -2 -4 73954.59 365.05 8
 1 2 -4 73730.81 289.45 4
 1 2 -3 99682.51 779.35 1
 1 2 -3 99999 314.67 6
 -1 -2 2 3267.7 145.89 1
 1 2 -2 3445.04 141.25 1
 -1 2 2 3585.02 166.27 2
 1 2 -1 7787.38 219.29 1
 1 2 -1 7533.55 177.24 3
 1 2 -1 7440.21 202.5 2
 -1 -2 1 7709.39 211.21 1
 1 -2 -1 7861.44 272.06 1
 1 2 0 7680.06 214.43 2
 1 -2 0 7533.66 262.16 1
 1 2 0 7683.3 198.84 3
 1 2 1 40536.19 528.32 2
 1 -2 1 38857.69 615 1
 -1 2 -1 39759.07 606.35 1
 1 2 2 63366.88 725.96 2
 -1 -2 -2 64057.45 336.02 5
 1 2 2 64805.5 714.04 3
 1 -2 2 62481.6 832.72 1
 -1 2 -2 61410.04 780.83 1
 -1 2 -2 62560.05 301.41 4
 1 -2 3 1529.65 54.71 9
 1 2 3 1514.96 126.57 2
 -1 -2 -3 1472.6 49.05 6
 -1 2 -3 1465.33 133.25 1
 -1 2 -3 1351.09 47.01 6
 1 -2 3 1336.66 139.68 1
 1 2 3 1404.15 120.09 3
 -1 -2 -3 1550.29 53.68 8
 -1 -2 -3 1499.16 131.75 2
 -1 2 -3 1473.87 51.89 4
 -1 2 -4 2742.09 73.64 4
 1 -2 4 2784.26 80.88 9
 -1 2 -4 2749.91 71.88 6
 -1 -2 -4 2468.14 71.47 6
 1 2 4 2611.46 175.67 3
 -1 -2 -4 2424.56 182.68 2
 1 -2 4 2358.98 200.7 1
 -1 -2 -4 2580.26 78.12 8
 -1 -2 -5 3980.98 101.61 8
 -1 2 -5 3877.56 93.44 6
 1 -2 5 4000.53 107.78 9
 -1 -2 -5 3616.08 96.27 6
 -1 2 -5 3457.72 161.45 3
 -1 2 -5 3966.61 95.27 4
 1 2 5 3763.36 228.51 3
 1 -2 5 3523.49 266.37 1
 1 -2 6 160.82 32.79 9
 -1 -2 -6 132.81 31.37 8
 -1 2 -6 155.49 30.06 4
 -1 2 -6 180.45 32.42 6
 -1 -2 -6 148.81 32.63 6
 -1 -2 -7 1695.58 82.43 6
 -1 -2 -7 1679.98 81.79 8
 1 -2 7 1599.83 89.02 9
 -1 2 -7 1806.27 79.87 6
 -1 2 -7 1897.08 78.73 4
 1 2 7 1779.42 84.88 7
 -1 2 -8 1742.18 85.8 4
 -1 -2 -8 1842.99 87.7 8
 1 2 8 1727.04 87.77 7
 -1 -2 -8 1745.46 92.43 6
 -1 2 -8 1900.32 87.97 6
 -1 2 -9 69.54 32.98 6
 1 2 9 73.06 30.42 7
 -1 -2 -9 70.72 32.09 8
 -1 -2 -9 57.07 35.2 6
 -1 2 -9 95.63 32.07 4
 -1 2 -10 31.84 29.47 4
 -1 -2 -10 27.26 35.1 6
 1 2 10 51.85 29.63 7
 -1 2 -10 102.17 39.9 6
 -1 -2 -10 26.23 29.44 8
 -1 2 -11 321.76 34.53 21
 1 -2 11 304.01 35.02 15
 1 2 11 345.51 33.33 15
 -1 -2 -11 398.15 63.71 6
 -1 2 -11 414.63 61.53 6
 -1 2 -11 291.47 49.15 4
 1 -2 11 228.08 26.69 55
 -1 2 -11 323.69 33.45 38
 1 2 11 302.32 30.3 48
 1 -2 11 315.98 32.39 48
 -1 -2 -11 329.09 35.9 38
 -1 -2 -11 354.76 35.63 32
 -1 -2 -11 344.66 39.76 21
 -1 -2 -11 218.48 35.22 25
 -1 -2 -11 312.93 41.14 23
 1 2 12 726.3 46.19 15
 1 2 12 901.42 59.26 14
 -1 2 -12 793.67 49.92 21
 1 -2 12 756.62 52.67 15
 -1 -2 -12 813.72 88.76 6
 -1 2 -12 887.61 85.87 6
 1 2 12 791.74 46.1 48
 -1 -2 -12 553.14 46.09 38
 -1 2 -12 604.15 43.77 38
 1 -2 12 647.02 43.4 48
 -1 -2 -12 790.12 54.24 21
 -1 -2 -12 750.84 48.51 32
 -1 -2 -12 815.76 58.76 23
 -1 2 -12 904.39 59.34 23
 1 2 13 697.59 53 14
 1 -2 13 693.28 53.34 15
 -1 2 -13 814.71 52.77 21
 1 2 13 558.21 42.83 15
 -1 2 -13 451.08 41.88 38
 -1 -2 -13 404.84 42.13 38
 1 2 13 721.12 46.12 48
 1 -2 13 777.32 47.83 48
 -1 2 -13 689.44 53.92 23
 -1 -2 -13 677.77 54.66 23
 -1 -2 -13 654.93 52.17 21
 -1 2 -14 718.9 49.49 21
 1 2 14 594.03 47.85 14
 1 -2 14 530.22 47.39 15
 1 2 14 531.67 40.07 15
 1 -2 14 591.02 44.24 48
 -1 -2 -14 371.35 39.56 38
 1 2 14 670.64 42.4 48
 -1 2 -14 375.03 38 38
 -1 2 -14 602.89 49.62 23
 -1 -2 -14 594.76 50.21 21
 -1 -2 -14 636.28 51.45 23
 1 2 15 21.16 22.06 14
 -1 2 -15 57.11 25.94 21
 1 2 15 64.1 22.1 15
 -1 -2 -15 -3.12 27.23 21
 1 -2 15 49.01 25.23 15
 1 2 15 21.37 21.48 48
 1 -2 15 53.76 24.74 48
 -1 2 -15 41.43 24.5 23
 -1 -2 -15 64.1 27.9 23
 1 2 16 115.63 22.12 15
 1 2 16 87.29 21.62 14
 1 -2 16 99.58 24.45 15
 -1 2 -16 131.86 25.68 21
 -1 -2 -16 121.1 28.41 21
 1 -2 16 111.18 22.79 48
 1 2 16 106.56 21.42 48
 -1 -2 -16 115.47 27.03 23
 -1 2 -16 190.95 27.98 23
 -1 -2 -17 79.42 21.17 21
 -1 2 -17 97.6 19.69 21
 1 2 17 103.23 17.33 14
 1 -2 17 81.01 19.02 15
 1 2 17 43.86 15.31 48
 1 -2 17 29.07 15.58 48
 -1 -3 18 361.68 26.44 15
 -1 3 18 408.03 25.78 14
 -1 3 17 68.82 18.04 15
 1 -3 -17 76.94 23.72 21
 1 3 -17 88.12 20.5 18
 -1 3 17 91.16 21.55 14
 -1 -3 17 83.62 22.5 15
 -1 -3 17 54.72 19.05 48
 1 3 -16 844.03 48.94 18
 -1 3 16 870.99 49.94 14
 -1 3 16 666.04 41.45 15
 -1 -3 16 812.82 48.4 15
 -1 -3 16 732 42.32 48
 -1 3 16 769.25 40.08 48
 1 -3 -16 922.5 54.47 21
 -1 3 15 46.58 21.39 15
 1 -3 -15 45.85 29.87 21
 -1 3 15 34.47 24.21 14
 -1 -3 15 48.75 25.08 15
 -1 -3 15 44.31 21.43 13
 -1 3 15 15.05 21.91 48
 -1 -3 15 18.32 23.56 48
 1 -3 -15 44.42 25.58 23
 -1 3 14 544.03 47.17 14
 -1 -3 14 518.91 45.71 13
 -1 3 14 545.27 41.5 15
 -1 -3 14 626.78 48.24 15
 -1 -3 14 574.46 42.92 48
 -1 3 14 511.08 38.68 48
 1 -3 -14 686.9 53.21 21
 1 -3 -14 569.19 50.97 23
 -1 -3 13 2272.74 82.51 15
 -1 3 13 2241.32 84.09 14
 -1 3 13 1873.67 70.92 15
 1 -3 -13 2272.88 144.11 6
 1 3 -13 2289.2 132.12 6
 -1 -3 13 2205.28 74.02 48
 -1 3 13 1940.75 66 48
 1 -3 -13 2276.06 86.23 21
 1 -3 -13 2181.76 88.06 23
 -1 3 12 471.87 43.89 14
 -1 -3 12 401.46 41.69 15
 -1 3 12 376.64 34.46 15
 -1 3 12 443.94 61.05 7
 1 -3 -12 383.6 65.43 6
 1 3 -12 477.69 65.61 6
 1 -3 -12 226.02 31.4 38
 -1 -3 12 401.81 38.93 48
 -1 3 12 440.06 35.13 48
 -1 -3 12 347.51 32.24 55
 1 -3 -12 398.34 43.34 23
 1 -3 -12 324.8 39.24 21
 1 3 -11 271.39 52.25 6
 1 -3 -11 156.67 48.68 6
 -1 3 11 205.35 45.89 7
 -1 3 10 1723.74 98.69 7
 1 3 -10 1746.53 96.95 6
 1 -3 -10 1803.39 111.13 6
 1 -3 -9 2460.28 118.79 6
 1 3 -9 2230.18 87.27 4
 -1 3 9 2426.26 110.21 7
 1 3 -9 2511.01 103.17 6
 1 -3 -8 713.09 64.77 6
 1 3 -8 738.77 55.47 6
 1 3 -8 624.1 45.3 4
 -1 3 8 625.99 57.01 7
 1 3 -7 1959.76 70.04 4
 1 -3 -7 1906.36 86.75 8
 1 3 -7 2229.14 80.66 6
 -1 3 7 2314.04 92.76 7
 1 -3 -7 2144.59 97.04 6
 -1 -3 7 2077.34 99.35 9
 -1 -3 6 14932.86 526.11 1
 1 3 -6 15444.38 185.84 6
 1 3 -6 15319.47 172.96 4
 -1 -3 6 15821.27 238.44 9
 -1 3 6 15792.1 217.95 7
 1 -3 -6 15966.6 219.08 8
 1 -3 -6 15508.56 233.96 6
 1 -3 -5 21414.22 236.12 8
 -1 3 5 25451.09 581.85 2
 -1 3 5 25976.01 254.01 7
 -1 -3 5 23326.33 261.42 9
 1 3 -5 24211.61 199.17 4
 -1 -3 5 23477.17 599.66 1
 1 -3 -5 23568.8 264.99 6
 1 3 -5 24128.41 210.55 6
 -1 3 5 26518.11 561.1 3
 -1 3 4 6040.94 273.17 2
 -1 -3 4 6192.8 137.33 11
 1 -3 -4 5408.51 112.57 8
 -1 -3 4 5877.42 275.24 1
 -1 3 4 5949.4 113.77 7
 -1 -3 4 6272.69 143.45 5
 1 3 -4 5761.56 240.94 1
 -1 -3 4 5829.55 118.72 9
 1 3 -4 5687.18 94.6 6
 1 -3 -4 5447.17 120.51 6
 1 3 -4 5718.02 92.21 4
 -1 -3 3 1089.22 112.02 1
 1 3 -3 1158.64 107.99 1
 -1 -3 3 1155.75 58.22 11
 1 -3 -3 1134.68 49.57 8
 -1 -3 3 1112.22 48.17 9
 -1 3 3 1061.12 127.97 1
 1 3 -3 1086.52 38.6 6
 -1 -3 3 1121.65 59.6 5
 -1 3 3 1162.61 120.49 2
 1 3 -3 1091.99 40.94 4
 -1 3 3 1212.64 48.56 7
 -1 3 2 839.67 37.82 7
 -1 -3 2 898.45 50.26 11
 -1 -3 2 927.95 50.2 5
 -1 -3 2 909.05 39.78 9
 1 3 -2 801.35 93.03 1
 -1 3 2 931.89 106.16 2
 -1 -3 2 838.1 96.24 1
 1 3 -1 8417.25 273.21 2
 1 3 -1 8869.5 302.48 1
 -1 -3 1 8347.5 131.6 5
 1 3 -1 8776.63 236.55 3
 1 -3 -1 7929.94 119.93 9
 -1 -3 1 8248.94 102.83 9
 1 -3 -1 9197.71 352.99 1
 1 -3 -1 8844.02 135.59 11
 1 3 0 26178.61 430.92 3
 1 3 0 23915.76 506.96 1
 1 -3 0 25213.26 221.6 11
 1 3 0 23984.59 465.52 2
 -1 -3 0 22407.12 206.08 5
 -1 3 0 25100.89 580.47 1
 1 -3 0 22379.78 198.73 9
 1 -3 0 24198.75 563.98 1
 -1 3 -1 81236.09 1048.92 1
 1 3 1 80810.68 888.76 2
 1 3 1 86468.89 855.27 3
 1 -3 1 82709.93 403.21 11
 -1 -3 -1 75119.19 376.09 5
 1 -3 1 77962.07 1025.72 1
 -1 -3 -1 79566.66 333.58 8
 -1 -3 -2 284.83 32.3 11
 -1 -3 -2 259.68 27.87 5
 1 -3 2 251.29 26.61 11
 1 3 2 241.68 62.05 2
 -1 -3 -2 283.78 66.79 2
 -1 3 -2 223.9 27.42 4
 -1 3 -2 241.07 67.7 1
 1 -3 2 277.5 27.76 5
 1 -3 2 290.81 26.77 9
 1 -3 2 271.03 75.05 1
 1 3 2 272.83 60.59 3
 -1 -3 -3 3015.4 80.29 8
 1 -3 3 3028.12 85.96 9
 1 3 3 2880.81 194.42 2
 -1 -3 -3 2612.73 72.67 6
 -1 3 -3 2764.26 203.46 1
 -1 3 -3 2916.67 75.04 6
 1 -3 3 2886.56 85.92 11
 -1 3 -3 3027.92 80.21 4
 1 -3 3 2689.11 219.1 1
 1 3 3 2996.78 190.37 3
 -1 -3 -3 2896.79 206.62 2
 1 3 4 231.88 71.75 2
 -1 -3 -4 303.19 33.28 6
 -1 -3 -4 335.22 34.42 8
 1 -3 4 315 33.96 9
 -1 3 -4 319.16 30.47 6
 1 3 4 306.7 73.81 3
 -1 3 -4 272.52 31.22 4
 1 -3 4 250.63 82.6 1
 1 -3 5 10020.47 182.49 9
 -1 -3 -5 9539.88 168.59 8
 -1 3 -5 9453.01 155.34 4
 -1 3 -5 9933.77 157.03 6
 -1 3 -6 2516.07 88.28 6
 1 -3 6 2365.16 100.23 9
 -1 -3 -6 2562.78 97.06 8
 -1 3 -6 2348.64 84.34 4
 -1 -3 -6 2386.49 94.22 6
 1 3 6 2547.21 99.26 7
 -1 -3 -7 1735.98 88.84 8
 1 3 7 1676.73 90.69 7
 -1 3 -7 1791.73 80.13 4
 -1 -3 -7 1665.3 87.75 6
 1 -3 7 1621.91 96.05 9
 -1 3 -7 1956.92 85.05 6
 -1 3 -8 52.88 27.64 4
 1 3 8 17.94 26.99 7
 1 -3 8 18.53 28.4 9
 -1 -3 -8 29.72 31.33 6
 -1 -3 -8 43.09 30.31 8
 -1 3 -8 55.11 31.21 6
 -1 3 -9 3869.41 135.85 4
 -1 3 -9 4280.82 142.36 6
 1 3 9 4080.94 146.09 7
 -1 -3 -9 3960.47 154.15 6
 -1 -3 -9 4140.11 152.96 8
 -1 3 -10 373.51 53.82 4
 -1 3 -10 470.73 58.28 6
 -1 -3 -10 450.39 58.82 8
 1 3 10 373.55 58.95 7
 -1 -3 -10 422.18 62.94 6
 -1 3 -11 720.85 44.97 21
 1 -3 11 578.86 45.5 15
 -1 3 -11 772.08 77.36 6
 -1 3 -11 582.66 64.71 4
 1 3 11 410.08 59.8 7
 1 3 11 462 35.2 48
 -1 -3 -11 455.46 38.32 38
 1 -3 11 585.39 39.68 55
 1 -3 11 565.88 37.73 48
 -1 -3 -11 568.14 41.07 32
 -1 -3 -11 643.8 53.7 23
 -1 -3 -11 589.36 49.45 21
 -1 -3 -11 449.47 44.82 25
 1 3 12 500.12 46.73 14
 -1 3 -12 345.68 37.38 21
 1 -3 12 352.16 38.75 15
 -1 3 -12 467.99 67.49 6
 -1 -3 -12 231.03 33.8 38
 1 -3 12 313.59 33.04 55
 1 -3 12 280.65 32.48 48
 1 3 12 398.94 35.33 48
 -1 -3 -12 387.93 38.12 32
 -1 -3 -12 304.23 39.82 21
 -1 -3 -12 424.27 47.37 23
 1 3 13 1177.79 65.39 14
 -1 3 -13 1115.55 56.87 21
 1 -3 13 1030.13 62.49 15
 1 -3 13 1065.88 55.25 48
 1 3 13 1026.95 50.86 48
 -1 -3 -13 1162.58 68.66 23
 -1 3 -13 1222.75 64.24 23
 -1 -3 -13 1052.66 62.15 21
 1 -3 14 205.22 33.97 15
 -1 3 -14 225.64 34.18 21
 -1 -3 -14 92.92 31.87 21
 1 3 14 180.05 33.67 14
 1 3 14 134.5 26.05 48
 1 -3 14 166.98 30.67 48
 -1 3 -14 182.9 33.9 23
 -1 -3 -14 159.13 35.96 23
 1 -3 15 449.37 40.55 15
 1 3 15 473.86 40.36 14
 1 3 15 390.24 31.5 48
 1 -3 15 474.71 36.27 48
 -1 -3 -15 545.04 45.39 21
 -1 3 -15 552.17 42.84 23
 -1 3 -15 531.92 40.56 21
 -1 -3 -15 527.49 44.28 23
 1 3 16 124.57 22.43 14
 -1 3 -16 170.07 25.1 21
 1 -3 16 163.43 25.59 15
 1 -3 16 168.34 23.17 48
 1 3 16 123.92 19.54 48
 -1 -3 -16 199.6 28.19 23
 -1 -3 -16 219.07 30.17 21
 -1 3 -16 235.48 27.85 23
 -1 -3 -17 137.31 21.68 21
 1 3 17 173.56 19.92 14
 1 -3 17 150.28 20.03 15
 1 4 -17 74.9 19.37 18
 -1 4 17 96.78 20.23 14
 1 -4 -17 80.18 22.98 21
 -1 -4 17 75.8 19.91 15
 1 -4 -17 79.66 18.83 39
 -1 -4 17 63.2 17.11 48
 -1 4 17 90.24 17.92 24
 1 4 -16 83.91 24.61 18
 -1 4 16 79.58 24.02 14
 1 -4 -16 82.16 27.06 21
 -1 -4 16 41.97 20.56 15
 -1 -4 16 65.58 21.24 13
 -1 -4 16 54.57 21.14 48
 1 -4 -16 78.85 24.83 23
 -1 4 15 276.95 35.69 14
 -1 -4 15 338.53 36.71 13
 -1 -4 15 265.16 34.07 15
 -1 -4 15 267.18 30.83 48
 1 -4 -15 328.94 40.79 21
 1 -4 -15 329.43 38.48 23
 -1 4 14 1.12 24.73 14
 1 -4 -14 10.94 28.11 21
 -1 -4 14 16.78 23.61 15
 -1 -4 14 36.95 24.59 13
 -1 -4 14 11.95 22.37 48
 1 -4 -14 32.57 25.51 23
 -1 4 13 361.82 40.25 14
 -1 -4 13 412.38 41.28 15
 -1 -4 13 320.97 35.66 55
 -1 -4 13 308.37 33.83 48
 1 -4 -13 446.13 45.25 21
 1 -4 -13 351.79 43.8 23
 -1 -4 12 799.88 51.23 15
 -1 4 12 772.13 51.85 14
 1 -4 -12 603.2 79.19 6
 1 4 -12 847.25 82.34 6
 -1 -4 12 473.89 80.51 5
 -1 4 12 644.58 76.1 7
 -1 -4 12 630.38 43.23 55
 -1 -4 12 660.13 44.51 48
 1 -4 -12 623.19 51.43 21
 1 -4 -12 693.77 55.37 23
 -1 -4 11 997.03 52.86 15
 -1 4 11 1019.26 57.63 14
 1 -4 -11 1084.94 97.93 6
 -1 -4 11 789.85 96.08 5
 -1 4 11 1029.06 89.47 7
 1 4 -11 1163.79 87.39 6
 -1 -4 11 948.73 48.55 48
 1 -4 -11 772.48 45.54 38
 -1 -4 11 977.57 47.94 55
 1 -4 -11 1011.94 57.38 21
 1 -4 -11 1087.43 62 23
 -1 4 10 547.82 64.66 7
 1 4 -10 526.96 56.55 6
 -1 -4 10 475.48 73.3 5
 1 -4 -10 548.27 69.74 6
 1 4 -9 635.47 57.35 6
 -1 4 9 615.59 60.5 7
 1 -4 -9 680.78 71.29 6
 -1 4 8 2789.78 117.1 7
 -1 -4 8 2721.1 131.62 9
 1 4 -8 2777.55 102.58 6
 -1 -4 8 2529.08 135.26 5
 1 -4 -8 2739.11 123.29 6
 1 4 -7 228.5 29.96 4
 -1 -4 7 233.39 45.48 9
 1 -4 -7 224.9 42.47 6
 1 4 -7 233.61 34.94 6
 -1 -4 7 223.01 45.86 5
 -1 4 7 211.64 35.7 7
 -1 -4 6 7299.58 176.02 9
 1 4 -6 7266.85 136.38 6
 -1 -4 6 7084.4 191.51 5
 -1 4 6 7133.56 159.08 7
 1 4 -6 6994.79 126.74 4
 1 -4 -6 7007.13 161.36 8
 -1 -4 5 382.25 47.32 5
 1 -4 -5 261.55 34.4 8
 -1 -4 5 387.01 46.8 11
 1 4 -5 336.34 31.33 4
 1 4 -5 385.32 33.74 6
 -1 -4 5 334.13 40.09 9
 -1 -4 5 307.01 86.33 1
 -1 4 5 328.65 36.08 7
 -1 -4 4 3035.81 108.07 11
 -1 4 4 2652.69 84.62 7
 1 4 -4 2898.59 73.49 6
 -1 -4 4 2981.99 92.81 9
 -1 -4 4 2672.51 210.84 1
 -1 -4 4 2879.81 105.81 5
 1 4 -4 2862.4 75.54 4
 1 4 -4 2870.95 199.18 1
 1 -4 -4 2596.55 87.06 8
 1 4 -4 2489.12 128.46 3
 -1 4 4 3115.3 224.69 2
 1 4 -3 13278.56 143.49 6
 1 4 -3 14215.49 439.85 1
 -1 -4 3 13914.99 180.94 9
 -1 -4 3 13784.57 450.87 1
 -1 -4 3 13196.22 211.12 5
 -1 4 3 14705.95 471.6 2
 -1 4 3 14524.74 174.4 7
 -1 -4 3 14461.64 221.59 11
 1 4 -3 13741.46 163.99 4
 1 -4 -3 14818.64 227.11 11
 1 4 -2 41.55 31.88 3
 -1 -4 2 48.21 22.81 11
 1 -4 -2 45.57 17.41 9
 -1 -4 2 60.25 46.7 1
 1 -4 -2 59.75 22.52 11
 -1 -4 2 36.96 20.11 5
 -1 -4 2 61.23 17.27 9
 -1 4 2 68.59 16.07 7
 -1 4 2 26.56 41.74 2
 -1 4 2 36.68 51.74 1
 1 4 -2 49.36 42.5 1
 1 4 -1 5446.51 286.05 1
 -1 4 1 5253.46 311.04 1
 1 -4 -1 5470.35 126.21 11
 -1 -4 1 4847.36 111.03 5
 -1 -4 1 5271.1 82.99 8
 -1 -4 1 5297.35 97.23 9
 -1 4 1 5647.49 92.7 7
 -1 -4 1 5434.28 130.47 11
 1 4 -1 5262.81 257.05 2
 1 -4 -1 5078.35 108.06 9
 1 4 -1 5544.74 225.06 3
 1 4 0 5690.63 238.44 3
 1 4 0 5348.74 287.66 1
 -1 -4 0 5272.57 92.74 9
 1 -4 0 5255.23 108.69 9
 1 -4 0 5746.95 125.82 11
 -1 4 0 5645.61 324.6 1
 -1 -4 0 6075.65 96.3 8
 1 -4 0 5636.2 315.44 1
 1 4 0 5635.91 264.94 2
 -1 -4 0 5636.7 133.39 11
 -1 -4 0 5156.22 110.09 5
 1 4 1 403.37 78.04 2
 1 4 1 348.98 68.13 3
 -1 4 -1 374.41 89.42 1
 -1 -4 -1 391.63 29.74 8
 1 -4 1 289.85 26.12 5
 1 4 1 326.94 79.78 1
 -1 -4 -1 343.13 37.38 11
 -1 -4 -1 310.08 30.81 5
 -1 -4 -1 305.92 24.41 9
 1 -4 1 341.81 84.1 1
 1 -4 1 329.95 30.76 9
 1 -4 1 399.7 36.19 11
 1 4 2 5330.65 305.55 1
 -1 -4 -2 5111.73 94.22 9
 -1 -4 -2 5879.5 146.99 11
 1 -4 2 6049.98 122.11 9
 1 4 2 6141.93 281.43 3
 1 -4 2 6109.39 131.31 11
 -1 -4 -2 5842.07 114.35 8
 1 4 2 5896.61 291.63 2
 1 -4 2 5809.56 333.24 1
 1 -4 2 5370.7 112.65 5
 -1 4 -2 5944.96 125.13 4
 -1 4 -2 6138.33 339.56 1
 -1 -4 -2 5543.8 118.31 5
 -1 -4 -3 7758.51 180.47 11
 1 -4 3 7935.62 147.82 9
 -1 -4 -3 8007.25 143.47 8
 1 -4 3 7482.58 153.41 11
 1 -4 3 7048.55 142.43 5
 1 -4 3 7287.68 390.15 1
 -1 4 -3 7594 140.88 4
 -1 4 -4 9931.58 165.38 4
 -1 4 -4 10025.6 159.31 6
 -1 -4 -4 10213.47 172.95 8
 1 -4 4 10289.69 183.2 9
 -1 -4 -5 16.97 26 6
 -1 4 -5 64.54 28.15 6
 1 -4 5 39.32 26.67 9
 -1 -4 -5 20.69 26.79 8
 -1 4 -5 26.49 23.51 4
 1 -4 6 522.4 57.8 9
 -1 4 -6 577.78 50.34 6
 -1 4 -6 590.83 48.96 4
 -1 -4 -6 608.73 55.21 8
 -1 -4 -6 483.16 49.12 6
 1 4 6 536.08 56.13 7
 -1 4 -7 2633.55 103.26 6
 1 4 7 2949.48 116.02 7
 -1 4 -7 2504.09 101.06 4
 -1 -4 -7 2431.1 108.61 6
 -1 -4 -7 2803.95 119.5 8
 1 -4 7 2554.65 122.7 9
 -1 4 -8 3129.47 119.49 6
 1 -4 8 2674.93 138.92 9
 -1 -4 -8 3149.3 134.26 8
 -1 4 -8 2752.45 109.59 4
 1 4 8 2953.4 124.14 7
 -1 4 -9 72.35 33.55 6
 1 4 9 95.68 34.1 7
 -1 -4 -9 90.54 37.63 8
 -1 4 -9 85.22 33.91 4
 1 -4 10 3375.54 94.24 15
 -1 4 -10 3470.09 86.33 21
 -1 -4 -10 3107.46 147.67 8
 1 4 10 3132.64 143.11 7
 -1 4 -10 3592.78 146.71 6
 -1 4 -10 3314.22 131.81 4
 1 -4 10 3106.42 81.42 48
 1 -4 10 3341.49 83.15 55
 -1 -4 -10 2898.65 82.69 38
 1 -4 10 3076.08 74.7 40
 -1 -4 -10 3267.69 107.05 23
 -1 -4 -10 2661.95 94.25 25
 -1 -4 -10 3117.35 94.57 21
 -1 -4 -10 3187.67 85.33 32
 -1 4 -11 810.21 47.96 21
 1 -4 11 805.29 50.99 15
 1 4 11 630.66 72.93 7
 -1 4 -11 833.36 81.04 6
 -1 -4 -11 606.26 43.66 38
 1 -4 11 619.15 40.42 48
 1 -4 11 787.99 46.54 55
 -1 -4 -11 688.11 51.11 21
 -1 -4 -11 768.83 47.47 32
 -1 -4 -11 766.98 58.73 23
 -1 -4 -11 650.35 52.07 25
 -1 4 -12 1196.61 57.43 21
 1 -4 12 1118.12 60.28 15
 1 4 12 1198.13 66.77 14
 1 -4 12 1069.04 53.62 55
 1 -4 12 1116.31 54.44 48
 -1 -4 -12 1161.1 69.92 23
 -1 -4 -12 1063.02 63.94 21
 1 4 13 78.15 29.6 14
 -1 -4 -13 52.67 31.1 21
 -1 4 -13 6.09 23.5 21
 1 -4 13 75.08 27.79 15
 1 -4 13 92.12 27.93 48
 -1 -4 -13 -12.97 26.12 38
 -1 4 -13 56.19 27.66 23
 -1 -4 -13 41.26 28.11 23
 -1 4 -14 125.95 28.22 21
 1 -4 14 61.98 25.84 15
 -1 -4 -14 87.67 30.38 21
 1 4 14 100.61 28.76 14
 1 -4 14 62.49 24.18 48
 -1 4 -14 128.44 30.09 23
 -1 -4 -14 65.68 29.06 23
 1 -4 15 8.24 20.92 15
 -1 -4 -15 -10.51 24.78 21
 1 4 15 -13.72 21.66 14
 -1 4 -15 7.65 20.25 21
 1 -4 15 24.7 18.66 13
 1 -4 15 6.79 19.5 48
 -1 -4 -15 5.64 22.26 23
 -1 4 -15 2.91 21.24 23
 -1 -4 -16 142.46 25.9 21
 1 4 16 113.75 21.47 14
 1 -4 16 105.25 21.58 15
 1 -4 16 110.54 18.88 48
 -1 -4 -16 173.52 26.35 23
 -1 -5 17 34.72 14.2 13
 -1 5 17 51.51 16.37 14
 1 5 -17 83.47 18.14 18
 -1 -5 17 32.38 15.16 15
 -1 5 17 62.7 16.12 24
 -1 -5 16 219.25 26.24 15
 -1 5 16 321.62 31.26 14
 1 5 -16 296.93 29.92 18
 -1 -5 16 262.37 28.4 13
 1 -5 -16 254.8 31.67 21
 1 -5 -16 299.79 30.87 23
 -1 -5 15 197.46 31.05 13
 -1 5 15 210.01 30.58 14
 -1 -5 15 188.74 29.55 16
 1 -5 -15 235.68 35.69 21
 -1 -5 15 195.01 28.3 15
 1 -5 -15 249.24 33.66 23
 -1 -5 14 243.67 35.58 16
 -1 -5 14 241.78 32.18 15
 1 -5 -14 253.07 37.83 21
 -1 -5 14 263.71 36.93 13
 -1 5 14 283.08 34.58 14
 -1 -5 14 260.83 33.16 55
 1 -5 -14 284.53 38.09 23
 -1 -5 13 276.09 36.54 15
 -1 5 13 391.95 39.71 14
 -1 -5 13 307.99 35.87 55
 1 -5 -13 351.43 42.59 23
 1 -5 -13 396.7 46.42 21
 -1 -5 12 148.03 30.1 17
 1 -5 -12 73.04 31.38 21
 -1 -5 12 118.58 28.33 15
 -1 5 12 105.41 29 14
 -1 -5 12 28.76 39.6 5
 1 5 -12 125.25 43.37 6
 -1 5 12 85.31 39.66 7
 -1 -5 12 92.35 27.81 55
 1 -5 -12 91.5 32.06 23
 -1 5 11 779.61 51.12 14
 -1 -5 11 881.18 50.86 15
 1 5 -11 882.27 80.78 6
 -1 5 11 763.48 80.18 7
 -1 -5 11 832.73 49.38 55
 -1 -5 11 723.92 46.77 35
 1 -5 -11 713.48 57.86 23
 1 -5 -11 726.74 53.92 21
 -1 -5 10 74.38 41.82 5
 -1 5 10 123.2 44.5 7
 1 5 -10 101.83 37.43 6
 1 -5 -10 135.48 31.73 21
 -1 5 9 461.5 59.8 7
 -1 -5 9 446.27 70.4 5
 1 5 -9 534.96 56.42 6
 -1 5 8 3415.56 131.76 7
 1 5 -8 3512.57 117.66 6
 -1 -5 8 3432.78 152.9 9
 -1 -5 7 8412.06 215.55 9
 1 5 -7 8274.85 166.02 6
 -1 -5 7 7972.05 227.65 5
 -1 5 6 9596.34 192.89 7
 1 5 -6 9672.24 165.44 6
 1 5 -6 9624 160.88 4
 -1 -5 6 9687.29 212.85 9
 -1 -5 5 7754.93 175.55 9
 1 -5 -5 8296.36 216.99 11
 1 5 -5 7576.12 138.74 4
 -1 5 5 7650.76 158.74 7
 -1 -5 5 7251.52 189.16 5
 -1 -5 5 8098.69 199.29 11
 1 5 -5 7593.17 136.65 6
 -1 -5 4 21819.74 313.16 11
 1 -5 -4 22277.56 328.55 11
 1 -5 -4 19484.06 257.46 9
 1 5 -4 20658.6 227.9 4
 -1 -5 4 20947.21 267.16 9
 -1 -5 4 19572.23 637.64 1
 1 5 -4 20727.21 210.46 6
 -1 -5 4 19668.72 287.25 5
 -1 5 4 20227.79 240.19 7
 1 -5 -3 640.58 46.93 9
 1 5 -3 566.13 36.34 6
 -1 -5 3 644.53 45.87 9
 -1 -5 3 637.48 55.46 11
 -1 -5 3 563.85 49.2 5
 -1 5 3 675.94 43.3 7
 1 5 -3 597.12 109.96 1
 1 -5 -3 627.35 56.45 11
 1 5 -3 621.07 43.61 4
 1 5 -3 468.02 78.89 3
 -1 -5 3 570.83 111.58 1
 1 5 -2 1405.02 130.32 3
 1 -5 -2 1516.5 79.76 11
 -1 5 2 1511.28 57.86 7
 1 5 -2 1521.6 175.14 1
 1 -5 -2 1343.91 65 9
 1 5 -2 1306.58 153.94 2
 -1 -5 2 1456.72 62.53 9
 -1 -5 2 1468.6 80.03 11
 -1 -5 2 1211.27 65.5 5
 -1 -5 1 47.54 24.5 11
 1 5 -1 38.5 44.24 2
 1 -5 -1 49.17 23.6 11
 -1 5 1 70.88 16.93 7
 1 5 -1 78.21 54.23 1
 1 -5 -1 56.16 21.73 9
 1 5 -1 97.89 45.04 3
 -1 -5 1 30.29 18.69 5
 -1 -5 1 73.09 19.09 9
 -1 -5 0 680.11 45.73 5
 -1 -5 0 809.13 42.79 8
 1 -5 0 830.77 57.01 11
 -1 -5 0 737.9 57.56 11
 1 -5 0 722.92 46.92 9
 -1 -5 0 738.49 41.95 9
 1 5 0 812.91 107.1 3
 1 -5 1 271.85 33.33 9
 1 -5 1 293.89 37.45 11
 -1 -5 -1 251.65 26.16 9
 -1 -5 -1 356.53 32.96 8
 -1 -5 -1 306.24 33.01 5
 -1 -5 -1 273.59 39.73 11
 -1 -5 -2 5632.58 123.71 8
 1 -5 2 5188.56 127.01 9
 1 -5 2 5454.66 139.8 11
 -1 -5 -2 5100.83 122.96 5
 -1 5 -2 5569.15 134.55 4
 -1 -5 -2 5420.19 157.33 11
 -1 -5 -3 19353.86 243.25 8
 -1 5 -3 20135.41 255.74 4
 1 -5 3 20177.22 277.55 11
 -1 -5 -3 20009.96 318.31 11
 1 -5 3 19751.28 258.82 9
 -1 5 -4 5837.87 141.02 4
 -1 -5 -4 5872.6 147.29 8
 1 5 4 6259.48 143.98 7
 -1 -5 -4 5758.85 185.06 11
 -1 5 -4 5686.49 129.83 6
 1 -5 4 5845.29 156.98 11
 1 -5 4 5813.08 150.86 9
 1 -5 5 2879.44 118.32 9
 -1 5 -5 2975.99 99.99 6
 -1 -5 -5 2918.72 113.65 8
 -1 -5 -5 2848.41 140.46 11
 -1 5 -5 2725.34 101.62 4
 1 5 5 3147.48 110.14 7
 -1 5 -6 1379.85 76.04 4
 1 -5 6 1374.76 89.25 9
 -1 5 -6 1441.91 76.39 6
 -1 -5 -6 1420.04 88.42 8
 -1 -5 -6 1365.61 108.94 11
 1 5 6 1438.28 82.64 7
 -1 -5 -7 874.74 75.68 8
 -1 5 -7 804.64 63.48 6
 1 5 7 727.94 64.57 7
 1 -5 7 813.27 78.92 9
 -1 -5 -7 719.66 89.16 11
 -1 5 -7 733.05 59.49 4
 1 -5 8 87.01 40.84 9
 -1 -5 -8 68.37 37.44 8
 -1 5 -8 92.36 35.88 6
 -1 -5 -8 90.33 50.38 11
 -1 5 -8 76.64 30.11 4
 1 5 8 51.57 32.46 7
 -1 5 -9 3769.86 142.73 6
 1 5 9 3756.2 152.84 7
 -1 5 -9 3474.05 131.97 4
 -1 -5 -9 3780.42 161.64 8
 1 -5 9 3177.17 167.55 9
 -1 -5 -9 3332.83 195.69 11
 -1 5 -10 4052.58 92.31 21
 1 -5 10 4060.64 100.02 15
 -1 -5 -10 3572.91 206.53 11
 -1 5 -10 4216.56 158.94 6
 1 5 10 3375.03 156.46 7
 -1 -5 -10 2909.84 85.1 38
 1 -5 10 3695.15 91.65 55
 -1 -5 -10 3399.93 99.1 25
 -1 -5 -10 3656.23 114.82 23
 -1 -5 -10 3375.19 88.97 32
 -1 -5 -10 3473.92 103.31 21
 -1 5 -11 1097.17 52.14 21
 1 -5 11 1034.5 55.28 15
 -1 5 -11 1089.39 89.5 6
 1 5 11 978.28 90.51 7
 -1 -5 -11 867 110.9 11
 -1 -5 -11 786.37 48.78 38
 1 -5 11 1027.69 52.56 55
 -1 -5 -11 1053.09 67.98 23
 -1 -5 -11 985.33 52.84 32
 -1 -5 -11 1047.92 61.86 21
 1 -5 12 375.47 40.27 15
 -1 5 -12 447.73 37.81 21
 1 5 12 435.39 44.39 14
 1 -5 12 437.53 38.16 55
 -1 -5 -12 457.54 50.37 23
 -1 -5 -12 391.79 43.41 21
 1 5 13 522.64 45.66 14
 -1 5 -13 498.69 38.36 21
 1 -5 13 581.44 44.62 15
 1 -5 13 528.33 38.63 55
 1 -5 13 500.99 36.92 48
 -1 -5 -13 519.72 50.04 23
 -1 -5 -13 532.62 47.15 21
 -1 -5 -14 -6.86 25.76 21
 1 5 14 -5.66 23.29 14
 1 -5 14 17.9 21.34 15
 1 -5 14 -1.13 19.8 48
 -1 5 -14 9.56 21.57 23
 -1 -5 -14 30.55 26.1 23
 1 5 15 455.92 35.69 14
 1 -5 15 403.51 33.84 13
 1 -5 15 366.71 32.17 16
 1 -5 15 410.56 33.72 15
 -1 5 -15 490.91 33.84 18
 -1 -5 -15 470.65 39.02 21
 -1 5 -15 524.03 36.38 23
 -1 -5 -15 492.07 39.79 23
 1 -5 16 97.32 17.4 13
 1 5 16 139.45 20.2 14
 1 -5 16 75.38 18.02 15
 -1 -5 -16 121.66 21.84 23
 -1 -6 16 4.64 16.17 13
 -1 -6 16 -22.56 16.13 16
 -1 6 16 16.4 15.76 14
 1 6 -16 -4.01 16.17 18
 1 -6 -16 -5.73 17.22 23
 -1 6 15 399.96 33.81 14
 -1 -6 15 305.1 31.82 16
 -1 -6 15 321.78 29.55 15
 -1 -6 15 367.45 36.59 13
 1 -6 -15 381.75 37.91 23
 -1 -6 14 781.96 45.13 15
 -1 -6 14 895.62 57.22 13
 -1 6 14 820.12 47.86 14
 -1 -6 14 860.4 47.02 55
 1 -6 -14 903.96 58.41 23
 1 -6 -14 923.17 58.16 21
 1 -6 -13 286.35 40.23 21
 -1 -6 13 254.8 31.19 15
 -1 -6 13 239.02 39.19 16
 -1 6 13 251.97 32.14 14
 -1 -6 13 242.84 33.75 17
 -1 -6 13 292.19 35.46 55
 1 -6 -13 329.35 41.31 23
 -1 -6 12 146.27 31.41 17
 1 -6 -12 112.39 32.51 21
 -1 6 12 169.2 28.93 14
 -1 -6 12 116.12 30.37 55
 -1 -6 12 140.11 30.39 35
 1 -6 -12 156.82 37.09 23
 -1 -6 11 18258.41 223.16 17
 -1 6 11 17250.82 203.62 14
 -1 6 11 17807.72 360.23 7
 1 6 -11 18654 338.13 6
 1 -6 -11 16479.32 452.68 11
 -1 -6 11 17617.44 196.56 55
 1 -6 -11 18168.62 250.36 23
 -1 -6 11 17508.2 211.03 35
 1 -6 -11 17259.35 235.39 21
 1 -6 -10 9921.5 341.87 11
 -1 6 10 10218.65 264.43 7
 1 6 -10 10634 240.7 6
 -1 6 10 8955.22 147.26 14
 -1 -6 10 10019.7 158.11 35
 1 -6 -10 9902.44 180.39 23
 1 -6 -10 9126.47 167.38 21
 -1 6 9 558.14 65.69 7
 1 -6 -9 470.43 83.33 11
 -1 -6 9 328.22 62.68 5
 1 6 -9 459.56 52.99 6
 -1 -6 9 435.17 70.09 9
 -1 -6 8 824.82 85.83 9
 -1 6 8 844.24 74.47 7
 1 6 -8 935.85 66.66 6
 1 -6 -8 824.01 100.66 11
 -1 -6 8 632.09 80.1 5
 1 -6 -7 1276.24 113.82 11
 -1 6 7 1262.7 81.01 7
 1 6 -7 1238.51 71.22 6
 -1 -6 7 1127.35 92.58 9
 -1 -6 7 1079.23 92.52 5
 -1 -6 6 1352.3 92.8 9
 1 6 -6 1447.43 71.76 6
 -1 -6 6 1125.04 89.94 5
 -1 6 6 1336.54 78.61 7
 1 -6 -6 1513.82 114.24 11
 -1 -6 5 387.79 55.24 11
 1 -6 -5 358.69 57.79 11
 1 6 -5 408.67 39.48 6
 -1 -6 5 325.69 47.78 5
 -1 -6 5 393.56 50.8 9
 -1 6 5 365.3 40.81 7
 -1 -6 4 1214.22 74.9 9
 1 -6 -4 1116.75 69.54 9
 1 6 -4 1284.27 65.72 4
 -1 -6 4 1201.75 85.4 11
 1 6 -4 1269.86 59.61 6
 1 -6 -4 1234.71 89.49 11
 -1 -6 4 963.25 71.67 5
 -1 6 4 1121.26 62.88 7
 1 6 -3 52.19 19.39 6
 1 -6 -3 50.04 30.78 11
 -1 -6 3 54.16 24.37 9
 1 6 -3 26.85 22.27 4
 -1 6 3 41.8 18.7 7
 -1 -6 3 46.67 24.14 5
 -1 -6 3 39.45 28.56 11
 1 -6 -3 73.55 25.58 9
 -1 -6 2 1882.53 79.7 9
 -1 6 2 1827.02 70.52 7
 1 -6 -2 1901.21 98.14 11
 1 -6 -2 1851.26 81.54 9
 -1 -6 2 1714.02 80.65 5
 -1 -6 2 1861.16 97.32 11
 1 -6 -1 1138.65 74.9 11
 -1 -6 1 952.07 58.86 5
 1 -6 -1 1086.16 62.52 9
 -1 -6 1 1121.38 77.59 11
 -1 -6 1 1138.75 60.03 9
 -1 -6 0 26.95 18.19 5
 -1 -6 0 52.53 18.07 9
 1 -6 0 35.3 21.18 9
 -1 -6 0 33.52 28.55 11
 1 -6 0 56.23 27.15 11
 -1 -6 -1 1853.52 100.4 11
 1 -6 1 1817.99 91.7 11
 -1 -6 -1 1643.65 74.79 5
 -1 -6 -1 1898.28 76.72 8
 1 -6 1 1895.37 83.27 9
 1 6 1 1811.12 66.88 7
 -1 -6 -1 1808.08 69.75 9
 -1 -6 -2 1034.39 78.88 11
 1 -6 2 1082.43 65.9 9
 -1 -6 -2 1034.1 61.16 5
 -1 6 -2 1098.87 68.59 4
 1 6 2 1099.49 55.9 7
 -1 -6 -2 1128.12 62.66 8
 1 -6 2 949.41 68.05 11
 -1 -6 -3 5201.43 181.47 11
 -1 -6 -3 5159.72 140.17 8
 1 -6 3 5290.03 147.71 9
 1 6 3 5526.49 132.86 7
 1 -6 3 5213.51 157.26 11
 -1 6 -3 5336.07 146.47 4
 1 6 4 624.44 53.05 7
 1 -6 4 662.02 59.79 9
 -1 6 -4 664.94 52.17 6
 -1 -6 -4 597.95 55.79 8
 1 -6 4 583.1 58.43 11
 -1 6 -4 623.07 54.57 4
 -1 -6 -4 636.01 73.41 11
 -1 6 -5 4012.7 124.24 6
 1 -6 5 3935.21 145.56 9
 -1 -6 -5 4080.14 141.79 8
 -1 6 -5 3757.41 129.14 4
 -1 -6 -5 3907.62 179.92 11
 1 6 5 4063.85 132.33 7
 1 -6 6 935.12 82.82 9
 -1 -6 -6 972.19 77.46 8
 1 6 6 973.82 72.74 7
 -1 6 -6 999.92 69.77 4
 -1 6 -6 1094.97 71.39 6
 -1 -6 -6 892.54 98.19 11
 1 -6 7 176.8 46.14 9
 1 6 7 160.82 40.77 7
 -1 -6 -7 205.78 47.6 8
 -1 6 -7 195.62 38.47 4
 -1 6 -7 194.73 40.18 6
 -1 -6 -7 170.56 54.64 11
 -1 6 -8 1310.55 84.41 4
 1 -6 8 1345.39 110.09 9
 -1 6 -8 1409.66 90.1 6
 1 6 8 1329.19 97.05 7
 -1 -6 -8 1473.11 104.61 8
 -1 -6 -8 1217.4 128.4 11
 1 -6 9 1080.54 52.81 15
 -1 -6 -9 1053.12 119.82 11
 1 6 9 1020.1 90.4 7
 -1 6 -9 1136.16 85.25 6
 1 -6 9 904.29 101.28 9
 1 -6 9 1113.86 57.81 37
 -1 -6 -9 966.38 58.72 21
 -1 -6 -9 991.65 63.32 23
 -1 -6 -9 1000.8 53.23 25
 -1 -6 -9 1035.19 49.21 32
 1 -6 10 2274.58 76.52 15
 -1 -6 -10 1893.53 161.63 11
 1 6 10 2419.52 134.45 7
 -1 6 -10 2575.64 128.33 6
 1 -6 10 2347.25 75.06 55
 -1 -6 -10 2391.96 95.21 23
 -1 -6 -10 2200.26 85.43 21
 -1 -6 -10 1975.34 79.68 25
 -1 -6 -10 2219.01 71.99 32
 -1 -6 -11 117.88 33.33 21
 1 -6 11 46.78 23.32 15
 1 6 11 127.9 29.82 14
 1 -6 11 112.49 28.34 55
 -1 -6 -11 64.28 34.59 23
 1 -6 11 67.86 26.37 35
 1 -6 12 255.44 33.77 15
 1 6 12 354.71 38.41 14
 1 -6 12 299.13 34.94 55
 -1 -6 -12 349.26 45.42 23
 -1 -6 -12 284.53 39.91 21
 -1 -6 -13 -21.34 27.71 21
 1 -6 13 18.88 20.55 17
 1 6 13 -11.62 22.06 14
 1 -6 13 23.93 21.92 15
 1 -6 13 -9.58 24.46 55
 -1 -6 -13 24.12 27.37 23
 1 -6 14 362.54 37.33 13
 1 -6 14 377.92 32.84 15
 1 6 14 418.93 35.44 14
 1 -6 14 357.31 37.6 16
 -1 -6 -14 507.11 43.8 23
 -1 -6 -14 466.63 40.76 21
 -1 6 -14 554.41 40.01 23
 1 6 15 182.96 23.53 14
 1 -6 15 166 24.25 16
 1 -6 15 216.99 25.62 13
 1 -6 15 154.78 21.3 15
 -1 -6 -15 247.53 29.07 23
 -1 -7 16 154.42 20.21 13
 1 -7 -16 138.75 20.24 47
 -1 -7 15 53.75 20.89 13
 1 -7 -15 59.6 19.48 20
 -1 7 15 91.33 18.65 14
 -1 -7 15 39.53 18.95 16
 1 -7 -15 78.28 22.42 23
 -1 -7 14 234.68 33.76 13
 -1 -7 14 205.3 27.58 17
 1 -7 -14 168.68 30.32 20
 -1 7 14 163.73 23.88 14
 -1 -7 14 204.65 32.27 16
 -1 -7 14 214.79 28.54 55
 1 -7 -14 250.87 34.38 23
 -1 -7 13 70.04 25.53 17
 -1 7 13 70.2 20.65 14
 -1 -7 13 96.64 31.16 16
 -1 -7 13 112.14 31.29 13
 -1 -7 13 95.45 28.02 55
 1 -7 -13 119.11 31.33 23
 -1 -7 13 44.83 23.28 35
 -1 -7 12 250.6 41.44 16
 -1 7 12 238.44 29.1 14
 -1 -7 12 262.85 36.76 17
 -1 -7 12 290.89 35.67 55
 -1 -7 12 240.52 33.77 35
 1 -7 -12 244.58 40.01 23
 -1 -7 11 469.04 49.99 16
 -1 -7 11 442.77 44.79 17
 -1 7 11 474.11 36.64 14
 -1 -7 11 516.37 41.77 55
 1 -7 -11 502.11 49.96 23
 1 -7 -11 480.64 45.95 21
 -1 -7 11 449.22 43.09 35
 -1 7 10 218.75 48.13 7
 1 -7 -10 243.62 64.16 11
 1 7 -10 289.27 49.59 6
 -1 -7 10 284.91 40.8 17
 -1 -7 10 285.23 44.87 16
 1 -7 -10 190.39 36.16 21
 -1 -7 10 278.22 38.21 35
 1 -7 -10 215.45 38.98 23
 1 -7 -9 1300.91 128.45 11
 1 7 -9 1386.01 88.45 6
 -1 -7 9 1161.77 108.78 9
 -1 7 9 1351.87 98.93 7
 -1 -7 9 1105.54 72.09 16
 -1 -7 9 1281.2 64.62 35
 1 -7 -9 1226.76 68.33 23
 1 -7 -9 1057.53 59.98 21
 -1 -7 9 1207.61 65.79 27
 1 7 -8 2971.33 119.76 6
 1 -7 -8 3166.52 189.19 11
 -1 -7 8 2842.14 155.45 9
 -1 7 8 3123.7 139.34 7
 -1 -7 8 2657.87 100.82 16
 1 -7 -8 3020.13 101.95 23
 -1 -7 8 3055.6 91.53 35
 -1 7 7 266.19 47.25 7
 1 -7 -7 224.33 57.85 11
 1 7 -7 239.43 40.24 6
 -1 -7 7 177.94 49.06 9
 -1 7 6 3639.44 134.33 7
 -1 -7 6 3603.66 154.13 9
 1 7 -6 3794.25 118.42 6
 1 -7 -6 3956.16 187.15 11
 -1 -7 5 1169.21 93.57 11
 -1 -7 5 1160.57 86.75 9
 1 -7 -5 1251.83 102.57 11
 -1 7 5 1074.73 70.64 7
 1 7 -5 1298.66 68.16 6
 -1 -7 4 1312.73 95.55 11
 1 -7 -4 1307.77 100.31 11
 -1 -7 4 1343.64 84.63 9
 -1 7 4 1237.86 71.11 7
 1 -7 -3 5408.89 151.15 9
 -1 -7 3 5478.49 184.01 11
 -1 7 3 5317.28 134.62 7
 1 -7 -3 5640.2 191.09 11
 1 7 -3 5748.81 150.11 4
 -1 -7 3 5554.36 158.14 9
 1 7 -2 1153.69 70.55 4
 -1 -7 2 1152.16 69.74 9
 1 -7 -2 1150.32 85.62 11
 1 -7 -2 1116.26 68.81 9
 -1 -7 2 1112.93 86.3 11
 -1 -7 2 892.16 62.65 5
 1 -7 -1 700.33 55.5 9
 -1 -7 1 649.23 67.14 11
 -1 -7 1 712.02 53.76 9
 -1 -7 1 557.14 49.01 5
 1 -7 -1 688.87 65.81 11
 1 -7 0 733.86 57.99 9
 -1 -7 0 770.8 53.98 9
 -1 -7 0 694.7 53.92 5
 1 -7 0 748.96 66.85 11
 -1 -7 0 755.11 71.97 11
 1 -7 1 1443.98 89.51 11
 1 -7 1 1341.05 78.62 9
 -1 -7 -1 1382.82 96.41 11
 -1 -7 -1 1352.9 72.94 5
 -1 7 -1 1500.17 86.06 4
 -1 -7 -2 5745.74 196.54 11
 1 7 2 5995.2 138.13 7
 -1 -7 -2 6030.18 155.47 5
 -1 7 -2 5987.84 169.24 4
 1 -7 2 5980.66 180.91 11
 1 -7 2 6056.66 165.04 9
 1 7 3 396.73 41.82 7
 -1 7 -3 363.21 41.96 6
 -1 7 -3 394.19 49.51 4
 -1 -7 -3 370.17 60.44 11
 1 -7 3 334.93 47.14 9
 1 -7 3 365.99 50.6 11
 -1 -7 -4 1118.16 78.9 8
 -1 7 -4 1306.25 75.7 6
 -1 7 -4 1225.22 79.31 4
 1 7 4 1194.18 72.69 7
 1 -7 4 1253.98 88.72 9
 1 -7 4 1106.07 86.17 11
 -1 -7 -4 1269.84 104.92 11
 1 7 5 1158.09 77 7
 -1 -7 -5 1186.04 85.41 8
 1 -7 5 1112.62 87.81 9
 -1 7 -5 1203.32 78.67 4
 -1 -7 -5 1155.21 107.83 11
 -1 7 -5 1189.95 75.12 6
 -1 7 -6 1620.37 90.01 6
 1 -7 6 1549.66 107.04 9
 -1 7 -6 1585.6 91.75 4
 -1 -7 -6 1461.56 127.59 11
 1 7 6 1519.14 91.37 7
 1 7 7 1449.09 96.88 7
 -1 7 -7 1566.16 93.17 6
 1 -7 7 1337.56 112.3 9
 -1 -7 -7 1484.1 131.75 11
 1 -7 7 1670.26 72.19 54
 1 -7 7 1552.38 67.28 53
 1 -7 7 1495.41 60.62 37
 -1 -7 -7 1467.29 71.84 23
 1 7 8 2092.65 118.4 7
 1 -7 8 1886.83 139.09 9
 -1 7 -8 2165.74 111.23 6
 -1 -7 -8 2015.49 161.34 11
 1 -7 8 2042.17 73.15 43
 1 -7 8 2247.4 76.24 37
 1 -7 8 2263.45 83.57 53
 -1 -7 -8 1814.71 75.29 21
 -1 -7 -8 1954.06 87.75 23
 -1 -7 -9 32.69 26.92 21
 -1 -7 -9 100.11 52.5 11
 -1 7 -9 51.44 33.14 6
 1 7 9 47.66 32.44 7
 1 -7 9 46.09 41.14 9
 1 -7 9 101.87 27.32 37
 -1 -7 -9 77.18 36.39 23
 1 7 10 1898.35 69.91 14
 1 -7 10 1837.06 68.58 55
 -1 -7 -10 2018.84 89.76 23
 1 -7 10 1725.76 73.08 35
 -1 -7 -10 1814.6 78.57 21
 -1 -7 -11 459.91 47.74 20
 1 7 11 514.62 40.65 14
 1 -7 11 521.43 41.92 55
 -1 -7 -11 520.4 52.41 23
 -1 -7 -11 437.99 43.79 21
 1 -7 11 493.1 42.92 35
 -1 -7 -12 291.06 37.57 20
 1 -7 12 323.9 38.45 17
 1 -7 12 300.01 42.16 16
 1 7 12 297.15 32.42 14
 1 -7 12 315.13 34.44 55
 1 -7 12 324.39 34.9 35
 -1 -7 -12 353.32 40.45 21
 -1 -7 -12 375.93 44.14 23
 1 -7 13 419.55 35.49 17
 1 -7 13 443.58 42.22 16
 1 7 13 381.46 32.42 14
 1 -7 13 389.98 33.03 55
 -1 -7 -13 492.15 44.77 23
 1 -7 14 51.79 20.3 13
 1 -7 14 48.57 17.92 17
 1 7 14 28.36 16.05 14
 1 -7 14 34.76 21.28 16
 -1 -7 -14 82.07 25.63 23
 1 7 15 232.14 20.28 14
 1 -7 15 190.3 22.02 16
 1 -7 15 185.7 21.7 13
 -1 -7 -15 223.54 24.81 23
 1 -8 -15 69.23 17.09 20
 -1 -8 15 81.54 18.77 16
 -1 -8 15 83.42 18.38 13
 1 -8 -15 79.22 18.75 47
 -1 -8 14 91.05 24.85 16
 1 -8 -14 104.64 23.13 20
 -1 -8 14 68.3 20.27 17
 -1 -8 14 117.86 24.66 13
 -1 -8 14 86.26 21 55
 1 -8 -14 82.32 23.81 47
 1 -8 -14 88.52 24.18 23
 1 -8 -13 49.13 23.92 20
 -1 -8 13 60.32 26.69 16
 -1 -8 13 84.31 24.23 17
 -1 -8 13 81.11 25.39 13
 -1 -8 13 87.19 24.9 55
 1 -8 -13 119.02 29.68 23
 -1 -8 13 50.57 22.99 35
 -1 -8 12 153.93 34.49 16
 1 -8 -12 137.67 31.13 20
 -1 -8 12 129.38 29.78 17
 -1 -8 12 175.62 32.29 13
 -1 -8 12 153.42 29.61 55
 -1 -8 12 110.4 27.82 35
 1 -8 -12 147.23 32.18 23
 -1 -8 11 406.71 49.37 16
 1 -8 -11 408.1 49.55 20
 -1 -8 11 386.52 44.1 17
 -1 -8 11 451.83 40.93 55
 1 -8 -11 417.22 45.45 23
 -1 -8 11 379.66 41.3 35
 -1 -8 10 2262.86 97.12 16
 -1 -8 10 2285.81 89.66 17
 -1 -8 10 2291.69 84.13 35
 1 -8 -10 2186.29 91.85 23
 1 -8 -9 15.32 39.53 11
 -1 8 9 87.72 38.12 7
 -1 -8 9 48.46 33.09 16
 -1 -8 9 63.67 30.82 17
 -1 -8 9 52.61 27.66 27
 -1 -8 9 76.19 31.48 35
 1 -8 -9 8.14 18.32 30
 1 -8 -9 44.97 31.21 23
 -1 -8 8 2896.75 102 17
 -1 -8 8 2853 108.88 16
 -1 8 8 3046.85 141.16 7
 -1 -8 8 2957.44 166.14 9
 1 -8 -8 3250.41 197.14 11
 -1 -8 8 3363.1 95.51 53
 -1 -8 8 3105.64 91.01 43
 1 -8 -8 3115.32 94.2 30
 -1 -8 8 3239.64 99.11 35
 -1 -8 8 3051.94 101.9 27
 1 -8 -8 3024.38 105.01 23
 -1 -8 7 1175.46 66.48 20
 -1 -8 7 1031.9 68.81 16
 1 -8 -7 1116.22 70.77 20
 -1 -8 7 1017.96 62.22 17
 1 -8 -7 1188.2 119.59 11
 -1 -8 7 948.8 98.07 9
 -1 8 7 1060.53 82.32 7
 -1 -8 7 1101.51 62.02 49
 -1 -8 7 1267.84 64.36 54
 -1 -8 7 1096.36 58.21 43
 1 -8 -7 1197.07 60.74 42
 -1 -8 7 1167.83 57.22 53
 1 -8 -7 1102.8 57.77 30
 -1 -8 7 1089.9 62.98 27
 1 -8 -7 1138.47 66.24 23
 -1 -8 7 1155.63 62.95 35
 1 -8 -6 387.39 70.92 11
 -1 8 6 363.92 49.99 7
 -1 -8 6 327.5 59.28 9
 -1 8 5 662.33 60.2 7
 -1 -8 5 697.99 79.54 11
 1 -8 -5 769.74 87.59 11
 -1 -8 5 624.57 70.32 9
 -1 -8 4 545.75 69.77 11
 -1 -8 4 430.01 56.11 9
 1 -8 -4 492.12 70.39 11
 -1 -8 3 591.83 61.04 9
 1 -8 -3 584.67 70.28 11
 -1 -8 3 555.06 69.19 11
 -1 -8 2 157.97 42.5 11
 -1 -8 2 138.9 32.87 9
 1 -8 -2 142.01 32.12 9
 1 -8 -2 150.54 41.42 11
 1 -8 -1 365.2 46.03 9
 1 -8 -1 399.04 57.74 11
 -1 -8 1 383.56 58.64 11
 1 -8 0 1207.21 79.76 9
 -1 -8 0 1142 92.84 11
 1 -8 0 1155.98 89.76 11
 -1 8 -1 1313.79 88.62 4
 1 -8 1 1293.07 93.72 11
 -1 -8 -1 1267.91 100.45 11
 1 -8 1 1346.59 86.27 9
 -1 -8 -2 120 42.89 11
 1 -8 2 83.14 33.64 11
 1 -8 2 101.75 34.72 9
 -1 8 -2 74.81 33.93 4
 -1 -8 -3 2306.25 143.07 11
 -1 8 -3 2342.78 114.31 4
 -1 8 -3 2295 100.23 6
 1 -8 3 2299.64 117.56 9
 1 -8 3 2102.94 121.12 11
 -1 8 -4 1455.96 83.44 6
 -1 -8 -4 1409.72 117.67 11
 -1 8 -4 1491.88 94.69 4
 1 8 4 1290.23 78.78 7
 1 -8 4 1414.57 97.04 9
 -1 -8 -5 118.52 47.09 11
 -1 8 -5 86.1 34.37 6
 -1 8 -5 128.81 38.09 4
 1 -8 5 114.18 42.89 9
 1 8 5 84.13 31.15 7
 -1 -8 -6 350.98 41.83 20
 1 -8 6 294.18 43.61 16
 -1 -8 -6 343.21 38.54 19
 1 -8 6 333.53 61.47 9
 -1 -8 -6 365.46 75.49 11
 -1 8 -6 438.47 53.86 6
 1 8 6 300.84 47.7 7
 -1 -8 -6 347.2 38.83 12
 1 -8 6 394.34 40.29 54
 1 -8 6 392.39 36.23 37
 1 -8 6 319.08 38.88 43
 1 -8 6 356.81 37.81 53
 1 -8 6 281.81 36.63 27
 -1 -8 -6 376.91 43.83 23
 -1 -8 -7 932.63 65.42 20
 1 -8 7 825.45 63.92 16
 -1 -8 -7 890.82 58.6 12
 -1 8 -7 997.59 77.45 6
 -1 -8 -7 1001.97 114.83 11
 1 8 7 987.69 82.48 7
 1 -8 7 920.03 98.02 9
 1 -8 7 1036 54.39 37
 1 -8 7 1115.59 63.81 54
 1 -8 7 887.09 54.57 43
 1 -8 7 1081.21 60.39 53
 -1 -8 -7 975.5 66.08 23
 1 -8 7 881.09 55.39 27
 -1 -8 -8 103.36 31.93 20
 1 -8 8 97.75 35.53 16
 -1 -8 -8 60.67 45.28 11
 1 -8 8 90.09 45.37 9
 -1 8 -8 105.13 39.15 6
 1 8 8 96 34.74 7
 1 -8 8 118.25 31.33 43
 1 -8 8 144.89 29.51 37
 1 -8 8 144.11 31.53 53
 -1 -8 -8 114.28 34.53 23
 1 -8 9 239.75 43.02 16
 -1 -8 -9 285.07 40.86 20
 1 -8 9 322.16 35.25 37
 1 -8 9 227.35 32.94 43
 1 -8 9 300.65 40.04 35
 -1 -8 -9 333.84 44.74 23
 1 -8 10 525.03 54.16 16
 -1 -8 -10 620.77 53.32 20
 1 -8 10 659.18 45.68 55
 1 -8 10 589.25 48.51 35
 -1 -8 -10 724.66 57.62 23
 1 -8 11 894.91 58.14 17
 1 -8 11 941.28 64.65 16
 -1 -8 -11 930.4 59.88 20
 1 -8 11 1094.28 52.78 55
 -1 -8 -11 1121.53 67.44 23
 1 -8 11 1006.18 54.76 35
 1 -8 12 64 28.96 16
 1 -8 12 41.3 24.18 17
 -1 -8 -12 45.05 20.88 20
 1 -8 12 38.42 22.51 55
 -1 -8 -12 46.99 28.17 23
 1 -8 12 8.58 21.82 35
 1 -8 13 13.84 21.17 16
 1 -8 13 9.3 17.68 17
 1 -8 13 17.72 20.07 13
 1 -8 13 -10.16 19.03 55
 -1 -8 -13 6.36 21.49 23
 1 -8 14 93.24 20.81 16
 1 -8 14 81.75 17.04 17
 1 -8 14 105.23 20.41 13
 -1 -8 -14 103.48 21.63 47
 -1 -8 -14 148.31 23.36 23
 1 -9 -14 590.65 36.59 20
 -1 -9 14 607.6 34.25 13
 -1 -9 14 601.78 36.21 16
 -1 -9 14 615.3 34.02 17
 1 -9 -14 597.75 38.54 47
 -1 -9 13 370.41 32.29 17
 1 -9 -13 343.56 33.75 20
 -1 -9 13 369.17 32.77 13
 -1 -9 13 358.88 35.5 16
 1 -9 -13 313.4 35.05 47
 -1 -9 13 379.22 29.7 55
 -1 -9 13 318.99 29.27 35
 1 -9 -12 195.1 32.98 20
 -1 -9 12 195.26 33.83 16
 -1 -9 12 174.02 30.91 17
 -1 -9 12 205.29 30.58 13
 1 -9 -12 211.45 34.81 47
 -1 -9 12 229.61 28.88 55
 -1 -9 12 148.17 28.02 35
 -1 -9 11 79.95 30.27 16
 1 -9 -11 95.14 30.81 20
 -1 -9 11 86.62 28.39 17
 -1 -9 11 98.46 28.54 13
 -1 -9 11 100.9 26.99 55
 1 -9 -11 75.75 29.34 47
 1 -9 -11 101.48 30.3 23
 -1 -9 11 98.82 29.11 35
 1 -9 -10 546.78 53.93 20
 -1 -9 10 608.07 56.34 16
 -1 -9 10 595.52 51.53 17
 1 -9 -10 566.59 53.46 47
 -1 -9 10 581.79 49.28 35
 -1 -9 10 561.66 48.09 27
 1 -9 -10 581.16 51.64 23
 1 -9 -9 916.29 65.42 20
 -1 -9 9 961.79 62.8 17
 -1 -9 9 930.16 66.8 16
 1 -9 -9 896.97 65.24 47
 -1 -9 9 957.75 60.45 27
 1 -9 -9 961.07 61.74 23
 -1 -9 9 1005.27 60.74 35
 -1 -9 8 1006.83 69.22 16
 1 -9 -8 1049.89 70.84 20
 -1 -9 8 1069.86 65.44 17
 -1 -9 8 1146.39 58.19 53
 1 -9 -8 1030.88 68.81 47
 -1 -9 8 1071.88 62.27 35
 -1 -9 8 1123.15 65.21 27
 1 -9 -8 1134.7 66.25 23
 -1 -9 7 384.48 43.5 20
 -1 -9 7 333.37 45.85 16
 -1 -9 7 259.79 40.53 17
 1 -9 -7 360 45.72 20
 -1 -9 7 316.12 62.01 9
 -1 9 7 333.96 51.05 7
 1 -9 -7 418.59 78.9 11
 1 -9 -7 324.2 43.15 47
 -1 -9 7 342.1 40.41 42
 -1 -9 7 386.13 41.3 54
 -1 -9 7 374.57 37.17 53
 -1 -9 7 371.57 41.23 49
 1 -9 -7 463.95 40.94 42
 1 -9 -7 347.18 37.52 30
 -1 -9 7 351.98 42.67 35
 -1 -9 7 379 43.21 27
 -1 -9 6 4494.04 126.21 20
 1 -9 -6 4495.4 131.8 20
 -1 -9 6 3973.28 116.4 17
 -1 -9 6 4111.44 124.52 16
 1 -9 -6 4390.99 219.39 11
 -1 -9 6 4059.35 183.28 9
 -1 -9 6 4486.44 121.36 49
 -1 -9 6 4593.38 117.85 54
 1 -9 -6 4379.08 128.63 47
 -1 -9 6 4435.46 118.79 42
 1 -9 -6 4497.34 117.35 42
 -1 -9 6 4302.42 106.82 53
 -1 -9 6 4245.31 112.4 35
 -1 -9 6 4450.53 121.13 27
 1 -9 -6 4546.5 116.2 30
 -1 -9 5 4799.26 128.34 16
 -1 -9 5 5113.09 129.32 20
 -1 -9 5 4763.21 121.58 17
 1 -9 -5 4961.87 132.79 20
 -1 -9 5 4789.97 188.52 9
 1 -9 -5 5074.66 224.81 11
 -1 -9 5 4833.06 206.35 11
 -1 -9 5 4807.6 121.06 42
 1 -9 -5 4894.11 121.1 42
 -1 -9 5 4674.45 109.36 53
 -1 -9 5 5133.39 127.51 49
 -1 -9 5 4876.64 118.01 54
 1 -9 -5 4691.65 130.05 47
 -1 -9 5 4618.32 115.6 43
 1 -9 -5 4998.74 119.4 30
 -1 -9 5 4589.33 114.03 35
 -1 -9 5 5014.42 125.95 27
 -1 -9 4 669.69 48.98 20
 1 -9 -4 696.46 51.55 20
 1 -9 -4 635.92 43.03 18
 -1 -9 4 621.12 49.72 16
 -1 -9 4 653.94 47.26 17
 -1 -9 4 745.32 56.35 12
 -1 -9 4 618.82 70.53 9
 1 -9 -4 694.61 85.39 11
 1 -9 -4 670.05 44.64 12
 -1 -9 4 695.52 81.89 11
 -1 -9 4 657.74 47.87 42
 -1 -9 4 615.78 46.44 43
 -1 -9 4 668.98 45.07 54
 1 -9 -4 719.92 48.7 42
 -1 -9 4 758.9 54.09 49
 1 -9 -4 638.97 49.1 47
 -1 -9 4 630.82 49.36 27
 1 -9 -4 673.03 46.26 30
 -1 -9 4 642.38 47.09 35
 1 -9 -3 209.41 32.4 20
 -1 -9 3 186.65 31.49 12
 -1 -9 3 228.17 44.24 9
 -1 -9 3 234.66 53.2 11
 1 -9 -3 228.49 53.48 11
 -1 -9 3 258.78 39.88 49
 1 -9 -3 211 30.39 42
 -1 -9 3 185.58 31.91 42
 1 -9 -3 171.18 27.13 30
 -1 -9 3 204 32.51 27
 -1 -9 2 439.29 65.35 11
 1 -9 -2 452.26 65.3 11
 -1 -9 1 120.48 41.9 11
 1 -9 -1 90.83 32.98 9
 1 -9 -1 117.5 40.07 11
 -1 -9 0 5452.4 212.22 11
 1 -9 0 5163.67 198.52 11
 -1 9 0 5243.1 181.87 4
 1 -9 0 5636.76 179.89 9
 -1 9 -1 2089.31 115.73 4
 1 -9 1 2026.39 112.52 9
 -1 -9 -1 2053.54 134.57 11
 1 -9 1 1876.45 120.41 11
 -1 -9 -2 84.07 24.38 20
 -1 -9 -2 54.38 27.23 19
 1 -9 2 72.14 35.06 11
 -1 -9 -2 69.08 40.2 11
 1 -9 2 67.47 31.7 9
 -1 9 -2 69.51 33.17 4
 -1 -9 -2 67.56 22.89 51
 -1 -9 -2 11.84 27.97 28
 1 -9 2 62.59 24.24 27
 -1 -9 -3 1422.74 72.36 20
 1 -9 3 1303.55 65.53 17
 -1 -9 -3 1453.61 65.73 19
 1 -9 3 1490.37 69 20
 1 -9 3 1501.38 105.21 9
 -1 -9 -3 1552.86 71.05 12
 -1 9 -3 1690.3 103.32 4
 -1 -9 -3 1535.01 125.19 11
 1 -9 3 1430.72 65.49 43
 -1 -9 -3 1498.96 66.77 42
 1 -9 3 1450.26 65.6 54
 1 -9 3 1395.53 65.1 42
 -1 -9 -3 1350.58 65.92 28
 1 -9 3 1587.32 70.7 27
 -1 -9 -4 737.55 49.44 19
 1 -9 4 571.38 50.15 16
 -1 -9 -4 673.85 52.06 20
 1 -9 4 767.32 50.95 20
 1 -9 4 675.96 76.39 9
 -1 -9 -4 818.68 98.04 11
 -1 -9 -4 734.3 51.17 12
 1 -9 4 651.23 46.06 42
 1 -9 4 731.8 49.61 54
 -1 -9 -4 598.93 48.89 47
 1 -9 4 664.88 46.15 53
 -1 -9 -4 681.49 46.61 42
 1 -9 4 657.86 49.01 43
 1 -9 4 706.27 51.5 27
 -1 -9 -5 48.2 25.94 20
 -1 -9 -5 77.49 34.52 19
 1 -9 5 45.53 28.65 16
 1 -9 5 61.62 38.78 9
 -1 -9 -5 46.64 45.41 11
 -1 -9 -5 66.44 27.19 12
 1 -9 5 66.44 27.19 54
 1 -9 5 36.58 24.65 53
 1 -9 5 22.69 21.69 37
 -1 -9 -5 47.48 25.59 47
 1 -9 5 54.28 33.01 43
 -1 -9 -5 79.04 32.87 23
 1 -9 5 41.85 26.15 27
 -1 -9 -6 85.68 31.24 20
 1 -9 6 56.74 29.68 16
 -1 -9 -6 89.61 46.71 11
 1 -9 6 100.83 43.42 9
 1 9 6 73.95 31.97 7
 -1 -9 -6 89.09 28.44 12
 1 -9 6 60.57 24.64 37
 1 -9 6 90.92 28.51 54
 1 -9 6 83.9 31.5 43
 -1 -9 -6 52.08 26.26 47
 1 -9 6 93.03 32.11 49
 1 -9 6 73.76 25.8 53
 1 -9 6 80.34 29.4 27
 -1 -9 -6 102.21 33.87 23
 1 -9 7 44.29 31.97 16
 -1 -9 -7 50.1 27.85 20
 -1 -9 -7 68.89 25.79 12
 1 -9 7 28.43 24.31 53
 1 -9 7 67.31 25.07 37
 1 -9 7 2.87 28.53 43
 -1 -9 -7 23.51 30.81 23
 1 -9 7 33.16 25.85 27
 -1 -9 -8 35.83 25.11 20
 1 -9 8 81.06 33.51 17
 1 -9 8 20.31 29.24 16
 1 -9 8 67.33 24.36 37
 1 -9 8 -20.34 29.8 43
 1 -9 8 70 31.97 35
 -1 -9 -8 15.18 29.33 23
 1 -9 8 32.43 24.56 27
 1 -9 9 178.85 36.68 17
 -1 -9 -9 163.25 33.47 20
 1 -9 9 155.23 37.96 16
 1 -9 9 181.8 28.8 37
 1 -9 9 120.82 29.27 43
 1 -9 9 176.85 35.53 35
 -1 -9 -9 160.76 36.38 23
 1 -9 10 51.49 28.57 17
 1 -9 10 34.79 29.07 16
 -1 -9 -10 32.03 22.63 20
 1 -9 10 32.33 26.5 55
 1 -9 10 18.38 26.46 35
 -1 -9 -10 2.95 30.76 23
 1 -9 11 138.8 33.26 16
 1 -9 11 156.28 30.42 17
 -1 -9 -11 157.75 28.37 20
 -1 -9 -11 187.12 32.97 47
 1 -9 11 196.52 28.79 55
 -1 -9 -11 183.07 33.77 23
 1 -9 11 150.78 28.75 35
 -1 -9 -12 381.61 33.48 20
 1 -9 12 405.64 35.29 13
 1 -9 12 359.3 34.35 17
 1 -9 12 351.15 37.04 16
 1 -9 12 415.77 30.87 55
 -1 -9 -12 364.8 36.6 47
 -1 -9 -12 454.1 38.79 23
 1 -9 12 361.8 30.97 35
 1 -9 13 182.88 22.64 17
 1 -9 13 200 26 16
 1 -9 13 217.31 23.78 13
 -1 -9 -13 182.01 24.72 47
 1 -9 13 210.21 21.36 55
 1 -9 13 185.96 20.37 35
 1 -10 -13 23.55 15.17 20
 -1 -10 13 22.72 18.19 16
 -1 -10 13 18.25 16.14 17
 -1 -10 13 14.59 13.69 13
 1 -10 -13 10.11 12.36 51
 1 -10 -13 33.5 16.64 47
 -1 -10 13 17.53 14.56 55
 -1 -10 12 -2.35 20.72 17
 -1 -10 12 37.44 22.3 16
 1 -10 -12 55.81 20.03 20
 -1 -10 12 13.07 16.39 13
 -1 -10 12 28.98 18.49 55
 1 -10 -12 41.8 19.59 47
 -1 -10 12 -5.04 21.78 35
 -1 -10 11 226.22 29.11 13
 1 -10 -11 269.91 34.36 20
 -1 -10 11 232.73 33.4 17
 -1 -10 11 222.51 35.33 16
 -1 -10 11 254.81 28.57 55
 1 -10 -11 251.18 34.35 47
 -1 -10 11 258.75 32.87 35
 -1 -10 10 45.21 29.94 16
 1 -10 -10 43.14 25.37 20
 -1 -10 10 36.44 27.77 17
 -1 -10 10 43.76 22.7 13
 1 -10 -10 18.08 23.92 47
 -1 -10 10 37.13 24.38 27
 -1 -10 10 35.09 28.16 35
 -1 -10 9 0.58 27.08 17
 -1 -10 9 -0.97 27.36 16
 1 -10 -9 -4.97 24.59 20
 1 -10 -9 -10.95 23.55 47
 -1 -10 9 -11.78 25.38 27
 -1 -10 9 3.03 28.97 35
 -1 -10 8 466.24 49.92 16
 1 -10 -8 501.11 51.12 20
 -1 -10 8 443.84 46.48 17
 -1 -10 8 425.86 43.13 49
 1 -10 -8 452.75 47.44 47
 -1 -10 8 511.75 40.38 53
 -1 -10 8 460.39 47.04 27
 -1 -10 8 482.43 47.2 35
 -1 -10 7 573.6 50.85 17
 -1 -10 7 639.8 56.44 16
 1 -10 -7 705 57.9 20
 -1 -10 7 701.33 51.64 42
 -1 -10 7 629.75 52.67 49
 -1 -10 7 699.66 52.17 54
 -1 -10 7 706.89 47.42 53
 1 -10 -7 678.35 55.43 47
 1 -10 -7 726.13 51 42
 -1 -10 7 603.09 50.66 35
 -1 -10 7 687.91 55.16 27
 1 -10 -6 230.27 38.05 20
 -1 -10 6 216.52 40.45 16
 -1 -10 6 201.93 33.42 20
 -1 -10 6 189.1 35.25 17
 1 -10 -6 272.32 39.31 47
 -1 -10 6 218.03 30.28 53
 -1 -10 6 203.11 33.02 42
 1 -10 -6 180.79 33.88 51
 1 -10 -6 200.93 33.28 42
 -1 -10 6 194.86 38.01 49
 -1 -10 6 224.11 33.07 54
 -1 -10 6 206.27 36.94 35
 -1 -10 6 206.57 38.24 27
 1 -10 -5 102.29 30.28 20
 -1 -10 5 76.29 26.75 20
 -1 -10 5 102.37 31.91 16
 -1 -10 5 79.38 30.21 17
 -1 -10 5 94.46 43.75 9
 1 -10 -5 90.67 46.08 11
 -1 -10 5 72.52 24.12 53
 1 -10 -5 84.32 27.53 47
 -1 -10 5 49.87 26.03 42
 -1 -10 5 75.09 25.68 54
 1 -10 -5 77.8 29.21 42
 1 -10 -5 72.52 24.9 51
 -1 -10 5 94.32 34.79 49
 -1 -10 5 61.01 30.77 27
 -1 -10 5 94.61 33.4 35
 -1 -10 4 2429.11 93.09 20
 -1 -10 4 2270.16 86.01 17
 -1 -10 4 2145.93 87.28 16
 1 -10 -4 2574.07 96.96 20
 1 -10 -4 2371.65 82.53 12
 1 -10 -4 2384.56 155.77 11
 -1 -10 4 2325.72 146.13 11
 -1 -10 4 2581.19 98.77 49
 1 -10 -4 2231.34 90.29 47
 1 -10 -4 2501.56 100.57 51
 1 -10 -4 2638.11 91.73 42
 -1 -10 4 2405.83 85.55 54
 -1 -10 4 2477 90.74 42
 -1 -10 4 2462.11 94.58 27
 -1 -10 4 2152.5 81.34 35
 -1 -10 3 2683.81 96.77 20
 1 -10 -3 2706.1 97.15 20
 -1 -10 3 2375.17 87.96 16
 -1 -10 3 2661.36 93.78 12
 1 -10 -3 2612.05 86.53 12
 1 -10 -3 2565.57 157.04 11
 -1 -10 3 2504.79 151.69 11
 1 -10 -3 2517.19 92.15 47
 -1 -10 3 2776.71 95.34 42
 1 -10 -3 2788.76 93.76 42
 -1 -10 3 2826.99 101.21 49
 1 -10 -3 2689.73 102.1 51
 -1 -10 3 2565.92 86.99 54
 -1 -10 3 2646.29 97.03 27
 1 -10 -3 2813.97 92.44 27
 1 -10 -2 414.46 41.16 20
 -1 -10 2 434.05 43.02 20
 -1 -10 2 403.61 66.7 11
 1 -10 -2 411.53 67.44 11
 1 -10 -2 471.81 41.31 12
 -1 -10 2 448.24 44.11 12
 1 -10 -2 412.93 42.68 51
 -1 -10 2 441.18 44.25 42
 1 -10 -2 377.31 37.69 47
 -1 -10 2 466.85 50.63 49
 1 -10 -2 428.91 42.55 42
 1 -10 -2 473.79 43.63 27
 -1 -10 2 399.14 44.1 27
 1 -10 -1 170.86 30.19 20
 -1 -10 1 203.94 32.68 20
 -1 -10 1 226.97 42.34 19
 -1 10 1 183.98 45.22 4
 -1 -10 1 193.04 52.71 11
 -1 -10 1 177.65 33.86 12
 1 -10 -1 170.17 48.38 11
 1 -10 -1 187.81 30.18 12
 1 -10 -1 187.14 33.16 51
 1 -10 -1 171.93 32.56 42
 -1 -10 1 215.93 42.89 49
 -1 -10 1 197.94 35.31 51
 -1 -10 1 194.43 34.77 42
 -1 -10 1 200.41 35.72 27
 1 -10 -1 209.55 36.18 27
 -1 -10 0 1875.17 81.41 20
 -1 -10 0 1829.53 74.52 19
 1 -10 0 1946.39 80.1 20
 -1 -10 0 1877.62 134.44 11
 -1 10 0 1970.55 116.78 4
 -1 -10 0 2022.01 79.75 12
 1 -10 0 1896.16 128 11
 1 -10 0 2049.36 77.16 12
 1 -10 0 2011.38 87.49 51
 -1 -10 0 1985.54 85.05 49
 1 -10 0 1846.86 72.13 43
 -1 -10 0 2009.47 89.2 51
 1 -10 0 1974.41 79.25 42
 -1 -10 0 1963.68 80.22 42
 -1 -10 0 1765.34 72.08 28
 -1 -10 0 1967.9 79.26 27
 1 -10 0 2099.42 81.82 27
 -1 -10 -1 703.86 53.25 20
 1 -10 1 715.69 50.32 20
 -1 -10 -1 784.58 55.24 19
 -1 -10 -1 712.71 49.85 12
 1 -10 1 843.51 79.76 9
 1 -10 1 838.11 59.71 12
 -1 -10 -1 723.28 88.02 11
 -1 10 -1 787.48 77.43 4
 -1 -10 -1 761.08 57.53 49
 -1 -10 -1 748.36 52.54 42
 1 -10 1 710.42 51.66 43
 1 -10 1 780.13 52.08 42
 -1 -10 -1 720.65 56.07 51
 1 -10 1 802.32 55.53 27
 -1 -10 -1 664.64 50.51 28
 -1 -10 -1 726.12 50.42 27
 -1 -10 -2 1539.74 71.25 19
 1 -10 2 1486.45 70.73 20
 -1 -10 -2 1489.41 74.08 20
 -1 -10 -2 1574.52 127.64 11
 -1 -10 -2 1605.13 72.45 12
 1 -10 2 1491.82 106.35 9
 1 -10 2 1477.8 68.84 42
 -1 -10 -2 1583.33 73.17 42
 -1 -10 -2 1631.19 75.27 49
 -1 -10 -2 1512.28 79.61 51
 1 -10 2 1622.73 70.32 43
 1 -10 2 1583.49 73.64 27
 -1 -10 -3 287.92 44.66 19
 1 -10 3 159.59 29.65 20
 -1 -10 -3 172.83 32.67 20
 1 -10 3 167.34 44.9 9
 -1 -10 -3 168.77 53.46 11
 -1 -10 -3 242.35 35.2 12
 1 -10 3 173.25 31.56 42
 -1 -10 -3 153.04 32.62 51
 1 -10 3 196.59 37.57 43
 -1 -10 -3 187.34 31.71 42
 1 -10 3 187.56 30.89 54
 1 -10 3 181.07 34.52 27
 1 -10 4 438.76 42.33 20
 1 -10 4 362.58 43.09 17
 1 -10 4 348.15 43.04 16
 -1 -10 -4 431.15 46.34 20
 1 -10 4 378.03 62.14 9
 -1 -10 -4 457.11 44.06 12
 -1 -10 -4 408.66 73.42 11
 1 -10 4 455.27 42.84 54
 1 -10 4 359.12 34.14 37
 1 -10 4 342.82 44.07 43
 -1 -10 -4 404.64 47.08 51
 1 -10 4 389.75 39.45 53
 -1 -10 -4 399.88 40.33 42
 1 -10 4 400.26 41.28 42
 1 -10 4 482.18 48.78 49
 1 -10 4 372.36 42.14 27
 -1 -10 -5 581.15 51.63 20
 1 -10 5 443.57 47.47 16
 1 -10 5 454.63 46.83 17
 -1 -10 -5 579.73 47.88 12
 1 -10 5 571.34 41.47 37
 1 -10 5 601.47 46.32 53
 -1 -10 -5 511.61 47.22 47
 1 -10 5 631.61 51.64 49
 -1 -10 -5 628.27 47.14 42
 1 -10 5 532.39 47.6 43
 1 -10 5 628.42 49.35 54
 1 -10 5 535.07 48.55 27
 1 -10 6 600.51 52.36 17
 -1 -10 -6 694.85 57.3 20
 1 -10 6 625.39 53.11 16
 -1 -10 -6 671.03 49.46 12
 1 -10 6 701.02 54.43 43
 -1 -10 -6 584.63 51.31 47
 1 -10 6 717.07 50.48 53
 1 -10 6 654.26 52.52 49
 1 -10 6 668.09 44.53 37
 1 -10 6 737.35 54.07 54
 1 -10 6 675.33 52.36 27
 1 -10 6 688.75 55.27 35
 1 -10 7 334.26 43.02 16
 1 -10 7 372.88 44.55 17
 -1 -10 -7 363.96 43 20
 -1 -10 -7 418.67 39.76 12
 1 -10 7 450.53 41.41 53
 1 -10 7 347.15 39.72 49
 1 -10 7 407.1 36.82 37
 1 -10 7 313.83 39.62 43
 -1 -10 -7 348.99 40.77 47
 1 -10 7 432.2 46.06 35
 1 -10 7 336.93 40.29 27
 1 -10 8 44.75 29.57 16
 -1 -10 -8 72.46 26.13 20
 1 -10 8 70.18 29.84 17
 1 -10 8 65.76 22.31 37
 -1 -10 -8 29.39 22.78 47
 1 -10 8 48.06 25.37 27
 1 -10 8 77.81 31.55 35
 -1 -10 -9 62.9 26.24 20
 1 -10 9 41.77 29.21 16
 1 -10 9 80.53 28.77 17
 -1 -10 -9 36.41 23.58 47
 1 -10 9 84.08 30.34 35
 1 -10 10 3.08 24.21 16
 1 -10 10 30.89 23.75 17
 -1 -10 -10 8.19 19.63 20
 -1 -10 -10 18.82 20.13 47
 1 -10 10 23.17 21.59 55
 1 -10 10 2.23 24.08 35
 -1 -10 -11 200.47 27.36 20
 1 -10 11 176.04 28.55 16
 1 -10 11 184.39 25.85 13
 1 -10 11 180.94 27.3 17
 -1 -10 -11 196.84 27.5 47
 1 -10 11 206 24.43 55
 1 -10 11 183.2 26.67 35
 1 -10 12 10.18 17.08 16
 -1 -10 -12 26.54 14.47 20
 1 -10 12 23.82 16.46 17
 1 -10 12 50.05 15.99 13
 1 -10 12 39.75 15.86 55
 -1 -10 -12 45.68 17.39 47
 1 -10 12 0.65 17.76 35
 1 -11 -12 202.68 23.22 20
 -1 -11 12 226.04 23.75 17
 -1 -11 12 231.13 24.05 16
 -1 -11 12 209.75 19.27 55
 1 -11 -12 190.4 22.39 47
 -1 -11 11 90.72 23.3 16
 -1 -11 11 83.42 22.02 17
 1 -11 -11 96.34 21.62 20
 -1 -11 11 97.66 18.9 55
 1 -11 -11 60.77 17.61 51
 -1 -11 11 103.75 20.84 45
 1 -11 -11 84.85 20.72 47
 -1 -11 11 69.82 21.75 35
 -1 -11 10 128.75 27.79 17
 1 -11 -10 137.99 28.63 20
 -1 -11 10 124.75 27.35 16
 1 -11 -10 144.94 26.71 47
 -1 -11 10 140.11 23.57 55
 1 -11 -10 103.01 22.34 51
 -1 -11 10 119.04 26.98 35
 -1 -11 9 747.85 50.6 17
 1 -11 -9 785.36 54.88 20
 -1 -11 9 723.5 52.01 16
 1 -11 -9 635.04 48.67 51
 1 -11 -9 736.18 50.5 47
 -1 -11 9 793.01 49.88 35
 -1 -11 9 757.79 49.79 27
 -1 -11 8 294.67 37.11 17
 1 -11 -8 342.82 40.96 20
 -1 -11 8 281.38 38.27 16
 1 -11 -8 293.46 36.6 51
 1 -11 -8 281.08 36.57 47
 -1 -11 8 283.66 36.7 49
 -1 -11 8 305.93 37.43 35
 -1 -11 8 305.26 38.32 27
 -1 -11 7 2818.65 93.62 17
 -1 -11 7 2853.13 98.6 16
 1 -11 -7 3161.38 107.68 20
 -1 -11 7 3005.87 96.59 49
 -1 -11 7 2950.35 83.99 53
 -1 -11 7 2698.27 90.13 42
 1 -11 -7 3225.57 94.02 42
 1 -11 -7 2970.41 104.39 51
 1 -11 -7 2755.67 98.08 47
 -1 -11 7 3007.79 99.33 27
 -1 -11 7 2844.76 92.38 35
 -1 -11 6 158.56 32.65 17
 1 -11 -6 183.2 35.24 20
 -1 -11 6 181.89 32.19 20
 -1 -11 6 180.1 34.81 16
 -1 -11 6 141.15 31.91 42
 1 -11 -6 159.41 30.22 42
 -1 -11 6 190.97 29.44 53
 1 -11 -6 143.22 29.91 47
 1 -11 -6 153.3 29.87 51
 -1 -11 6 185.27 32.21 54
 -1 -11 6 184.35 38.25 49
 -1 -11 6 155.46 34.66 27
 -1 -11 6 177.11 34.21 35
 1 -11 -5 298.25 39.36 20
 -1 -11 5 264.9 36.64 16
 -1 -11 5 311.78 37.98 20
 -1 -11 5 251.13 38.88 17
 1 -11 -5 321.88 39.1 42
 -1 -11 5 316.55 44.6 49
 1 -11 -5 307.74 38.7 51
 -1 -11 5 249.45 36.68 42
 -1 -11 5 299.18 36.36 54
 -1 -11 5 292.8 32.55 53
 1 -11 -5 310.94 37.68 47
 -1 -11 5 283.52 41.86 27
 -1 -11 5 241.56 36.32 35
 1 -11 -4 342.42 40.8 20
 -1 -11 4 337.01 39.62 20
 -1 -11 4 343.26 39.92 16
 1 -11 -4 369.27 35.33 12
 -1 -11 4 299.25 39.39 42
 1 -11 -4 310.09 36.57 47
 1 -11 -4 376.63 42.34 51
 1 -11 -4 365.03 41.57 42
 -1 -11 4 291.91 31.96 53
 -1 -11 4 348.36 46.42 49
 -1 -11 4 327.66 36.82 54
 -1 -11 4 312.23 38.5 35
 -1 -11 4 331.59 43.88 27
 1 -11 -3 222.77 34.47 20
 -1 -11 3 223.37 33.93 20
 1 -11 -3 255.02 31.61 12
 1 -11 -3 268.23 35.97 51
 -1 -11 3 248.12 44.05 49
 1 -11 -3 208.79 31.02 47
 -1 -11 3 222.13 35.9 42
 1 -11 -3 279.55 39.38 49
 1 -11 -3 273.88 37.95 42
 -1 -11 3 227.8 31.56 54
 1 -11 -3 208.74 33.83 27
 -1 -11 3 249.75 40.09 27
 1 -11 -2 997.83 61.37 20
 -1 -11 2 1002.35 61.15 20
 -1 -11 2 1160.81 67.8 12
 1 -11 -2 1090.11 57.59 12
 -1 -11 2 976.52 56.05 54
 1 -11 -2 1133.46 67.02 51
 -1 -11 2 1089.57 71.7 49
 1 -11 -2 1154.4 69.39 49
 -1 -11 2 1024.03 63.3 42
 1 -11 -2 1054.7 62.24 42
 1 -11 -2 1132.99 63.5 27
 -1 -11 2 1068.88 66.44 27
 1 -11 -1 5360.01 135.6 20
 -1 -11 1 5300.27 135.86 20
 1 -11 -1 5570.48 127.05 12
 -1 -11 1 5437.56 130.09 12
 -1 -11 1 5389.46 140.91 49
 1 -11 -1 5825.04 146.78 51
 -1 -11 1 5529.62 136.13 42
 1 -11 -1 5745.92 135.89 42
 1 -11 -1 5652.69 134.65 27
 -1 -11 1 5473.3 135.87 27
 -1 -11 0 5631 140.31 20
 1 -11 0 5644.46 135.5 20
 1 -11 0 6047.63 136.52 12
 -1 -11 0 5726.62 132.41 12
 -1 -11 0 5847.34 151.91 51
 -1 -11 0 5691.65 139.15 42
 -1 -11 0 5642.54 142.27 49
 1 -11 0 5702.97 134.03 42
 1 -11 0 5864.97 139.06 27
 -1 -11 0 5529.76 134.72 27
 1 -11 1 1773.75 78.81 20
 -1 -11 -1 1844.84 82.39 20
 -1 -11 -1 1942.65 78.98 12
 -1 -11 -1 1874.1 81.69 42
 1 -11 1 1836.78 78.08 42
 -1 -11 -1 1845.65 83.75 49
 -1 -11 -1 1932.63 89.59 51
 -1 -11 -1 1808.36 77.78 27
 1 -11 1 1834.5 81.71 27
 -1 -11 -2 3712.81 116.05 20
 1 -11 2 3732.13 109.86 20
 -1 -11 -2 3696.4 108.23 12
 -1 -11 -2 3840.06 113.67 42
 -1 -11 -2 3949.49 113.38 49
 -1 -11 -2 3728.79 123.56 51
 1 -11 2 3439.27 103.63 54
 1 -11 2 3581.05 107.03 42
 1 -11 2 4050.89 120.9 49
 1 -11 2 3693.03 112.01 27
 1 -11 3 200.69 31.91 20
 -1 -11 -3 231.76 36.37 20
 -1 -11 -3 191.26 30.88 12
 1 -11 3 212.14 32.05 42
 1 -11 3 231.11 33.62 54
 -1 -11 -3 247.21 36.44 42
 1 -11 3 217.04 31.57 53
 -1 -11 -3 220.53 35.91 51
 1 -11 3 251.31 45.83 49
 1 -11 3 205.61 36.04 27
 1 -11 3 210 35.94 35
 1 -11 4 96.18 26.07 20
 -1 -11 -4 109.94 29.52 20
 -1 -11 -4 77.76 26.1 12
 -1 -11 -4 106.28 29.79 51
 1 -11 4 116.69 28.81 54
 1 -11 4 81 24.46 42
 1 -11 4 182.47 39.14 49
 -1 -11 -4 148.64 31.07 42
 1 -11 4 91.18 24.15 37
 1 -11 4 107.17 26.85 53
 1 -11 4 112.13 33.1 27
 1 -11 4 140.65 34.08 35
 1 -11 5 154.63 30.04 16
 1 -11 5 163.31 32.63 17
 -1 -11 -5 204.04 35.51 20
 -1 -11 -5 173.69 29.88 12
 1 -11 5 165.32 36.51 49
 -1 -11 -5 186.53 33.8 51
 1 -11 5 203.52 33.52 54
 1 -11 5 199.93 31.32 53
 -1 -11 -5 255.16 35.14 42
 1 -11 5 181.04 27.06 37
 1 -11 5 186.56 35 35
 1 -11 5 192.95 35.04 27
 -1 -11 -6 1683.23 80.4 20
 1 -11 6 1548.77 70.79 16
 1 -11 6 1565.55 71.01 17
 -1 -11 -6 1685.45 68.16 12
 1 -11 6 1817.8 75.41 54
 1 -11 6 1595.89 72.31 49
 -1 -11 -6 1683.62 83.46 51
 1 -11 6 1736.62 69.55 53
 1 -11 6 1684.79 61.52 37
 1 -11 6 1633.12 71.39 35
 1 -11 6 1615.57 73.62 27
 1 -11 7 1096.2 60.65 17
 1 -11 7 1054.68 60.48 16
 -1 -11 -7 1161.41 65.46 20
 -1 -11 -7 1102.78 53.84 12
 1 -11 7 1043.97 56.36 49
 1 -11 7 1124.04 56.41 53
 1 -11 7 1099.67 50.04 37
 -1 -11 -7 959.1 57.14 47
 -1 -11 -7 1090.12 66.75 51
 1 -11 7 1089.04 59.51 27
 1 -11 7 1139.99 60.88 35
 1 -11 8 89.22 26.22 16
 1 -11 8 119.6 29.14 17
 -1 -11 -8 112.68 28.11 20
 -1 -11 -8 95.49 24.6 47
 1 -11 8 114.48 22.52 37
 -1 -11 -8 103.75 27.37 51
 1 -11 8 110.29 29.15 35
 1 -11 8 114 26.67 27
 1 -11 9 21.93 21.75 17
 1 -11 9 43.09 23.34 16
 -1 -11 -9 43.66 20.36 20
 1 -11 9 74.66 22.33 55
 -1 -11 -9 40.54 20.79 51
 -1 -11 -9 46.81 20.13 47
 1 -11 9 30.04 23.1 35
 1 -11 10 153.3 25 17
 1 -11 10 166.38 25.33 16
 -1 -11 -10 179.52 25.26 20
 -1 -11 -10 143.58 23.37 47
 -1 -11 -10 153.51 25.23 51
 1 -11 10 193.42 22.89 55
 1 -11 10 170.66 25.34 35
 1 -11 11 86.69 18.72 17
 1 -11 11 92.72 18.97 16
 1 -11 11 91.83 16.57 55
 -1 -11 -11 78.51 16.81 47
 -1 -11 -11 63.88 16.79 51
 1 -11 11 86.21 18.44 35
 1 -12 -10 150.9 22.16 20
 -1 -12 10 133.77 21.73 17
 -1 -12 10 133.46 21.46 16
 1 -12 -10 125.04 19.65 47
 -1 -12 10 145.01 21.74 45
 -1 -12 10 138.8 19.01 55
 -1 -12 10 123.29 21.15 35
 1 -12 -9 15.6 17.31 20
 -1 -12 9 -4.48 19.06 17
 -1 -12 9 6.03 18.32 16
 1 -12 -9 -10.46 16.19 47
 1 -12 -9 14.89 15.04 51
 -1 -12 9 31.41 18.06 55
 -1 -12 9 13.08 18.82 27
 -1 -12 9 -25.36 22.02 35
 -1 -12 8 211.38 29.22 16
 1 -12 -8 250.81 33.06 20
 -1 -12 8 204.69 29.62 17
 -1 -12 8 231.99 30.83 49
 1 -12 -8 248.41 28.87 51
 1 -12 -8 205.48 26.76 47
 -1 -12 8 234.35 31.27 27
 -1 -12 8 229.48 30.55 35
 1 -12 -7 162.8 29.75 20
 -1 -12 7 149.66 28.4 16
 -1 -12 7 152.32 27.93 17
 -1 -12 7 178.54 30.98 49
 1 -12 -7 249.25 30.68 42
 1 -12 -7 191.31 27.99 47
 1 -12 -7 174.11 27.89 51
 -1 -12 7 189.29 24.41 53
 -1 -12 7 163.75 27.47 42
 -1 -12 7 189.45 32.81 27
 -1 -12 7 136.29 29.51 35
 1 -12 -6 461.7 43.81 20
 -1 -12 6 367.29 37.65 17
 -1 -12 6 383.62 37.69 16
 -1 -12 6 465.9 34.85 53
 -1 -12 6 399.61 38.11 42
 1 -12 -6 447.74 40.16 51
 -1 -12 6 377.84 42.67 49
 1 -12 -6 515.56 41.61 42
 1 -12 -6 388.52 36.84 47
 -1 -12 6 342.15 36.95 35
 -1 -12 6 397.66 43.75 27
 -1 -12 5 481.27 42.07 20
 -1 -12 5 462.18 40.44 16
 1 -12 -5 499.64 44.46 20
 1 -12 -5 542.06 44.3 42
 -1 -12 5 451.39 41.78 42
 1 -12 -5 472.46 40.1 47
 -1 -12 5 514.34 47.76 49
 -1 -12 5 451.71 36.09 53
 -1 -12 5 484.82 41.39 54
 1 -12 -5 522.82 44.02 51
 -1 -12 5 424.59 44.3 27
 -1 -12 5 413.61 39.45 35
 1 -12 -4 516.91 45.69 20
 -1 -12 4 470.32 42.34 20
 1 -12 -4 561.94 39.71 12
 1 -12 -4 538.61 44.77 51
 -1 -12 4 454.97 44.46 42
 -1 -12 4 486 49.13 49
 -1 -12 4 463.77 36.29 53
 1 -12 -4 544.71 46.18 42
 -1 -12 4 469.6 39.88 54
 -1 -12 4 475.58 46.87 27
 1 -12 -3 211.16 32.78 20
 -1 -12 3 218.17 33.54 20
 1 -12 -3 284.67 40.03 49
 -1 -12 3 204.73 27.54 53
 -1 -12 3 196.74 35.56 42
 1 -12 -3 283.77 34.88 51
 -1 -12 3 205.11 30.16 54
 -1 -12 3 268.86 44.95 49
 1 -12 -3 247.53 35.84 42
 -1 -12 3 262.95 40.8 27
 1 -12 -3 250.73 34.16 27
 -1 -12 2 2029.98 83.08 20
 1 -12 -2 2153.5 85.33 20
 -1 -12 2 1977.87 75.54 54
 -1 -12 2 2039.55 85.33 42
 1 -12 -2 2251.56 86.78 42
 -1 -12 2 2068.35 88.84 49
 1 -12 -2 2158.78 87.12 49
 1 -12 -2 2132.91 83.03 27
 -1 -12 2 2053.48 86.15 27
 -1 -12 1 489.13 46.84 20
 1 -12 -1 508.37 45.94 20
 1 -12 -1 538.35 48.07 42
 -1 -12 1 475.67 53.29 49
 -1 -12 1 475.64 41.11 54
 -1 -12 1 484.97 48.43 42
 1 -12 -1 521.81 53.72 49
 1 -12 -1 544.9 49 27
 -1 -12 1 544.46 51.77 27
 -1 -12 0 569.43 47.92 20
 1 -12 0 591.23 47.45 20
 -1 -12 0 630.62 51.3 12
 1 -12 0 506.23 52.9 49
 -1 -12 0 493.07 48.16 42
 -1 -12 0 509.87 49.79 49
 1 -12 0 509.99 42.74 54
 1 -12 0 518.52 47.4 42
 1 -12 0 539.17 49.33 27
 -1 -12 0 520.76 47.46 27
 1 -12 1 843.81 53 20
 -1 -12 -1 780.75 56.52 20
 -1 -12 -1 836.78 55.03 12
 1 -12 1 759.55 51.24 54
 -1 -12 -1 882.84 58.62 42
 -1 -12 -1 843.24 57.63 49
 1 -12 1 828.12 56.21 42
 1 -12 1 812.45 62.7 49
 -1 -12 -1 912.05 60.89 51
 1 -12 1 831.16 58.91 27
 -1 -12 -1 852.34 55.58 27
 -1 -12 -2 1.68 23.07 20
 1 -12 2 2.55 18.76 20
 -1 -12 -2 19.91 23.91 12
 -1 -12 -2 -14.02 26.54 49
 -1 -12 -2 -5.54 23.9 42
 1 -12 2 -1.34 20.71 54
 1 -12 2 2.11 21.84 53
 -1 -12 -2 12.8 21.45 51
 1 -12 2 -10.14 22.5 42
 1 -12 2 32.63 34.8 49
 1 -12 2 25.12 28.6 27
 -1 -12 -3 132.46 30.63 20
 1 -12 3 97.16 24.65 20
 -1 -12 -3 145.38 27.91 12
 1 -12 3 70.27 19.89 37
 1 -12 3 90.56 25.53 42
 1 -12 3 128.35 27.61 54
 -1 -12 -3 122.03 29.35 42
 1 -12 3 96.29 34.31 49
 -1 -12 -3 138.96 28.54 51
 1 -12 3 93.13 23.87 53
 1 -12 3 114.44 31.02 27
 -1 -12 -4 34.11 25.66 20
 -1 -12 -4 32.76 21.73 12
 1 -12 4 16.9 22.97 54
 -1 -12 -4 33.59 22.87 42
 -1 -12 -4 19.37 21.67 51
 1 -12 4 15.21 30.31 49
 1 -12 4 32.9 22.68 53
 1 -12 4 27.92 19.69 37
 1 -12 4 21.1 20.72 42
 1 -12 4 31.03 28.04 27
 1 -12 4 20.5 25.27 35
 -1 -12 -5 324.96 39.09 20
 -1 -12 -5 294.01 31.02 12
 -1 -12 -5 306.12 37.35 51
 -1 -12 -5 339.42 35.05 42
 1 -12 5 304.66 39.07 49
 1 -12 5 313.25 36.41 54
 1 -12 5 315.92 33.48 53
 1 -12 5 275.53 28.42 37
 1 -12 5 254.84 36.04 27
 1 -12 5 244.17 34.42 35
 1 -12 6 58.42 23.94 17
 -1 -12 -6 84.94 25.78 20
 -1 -12 -6 47.48 18.7 12
 1 -12 6 99.02 23.19 53
 1 -12 6 97.48 20.79 37
 1 -12 6 79.71 26.95 49
 -1 -12 -6 104.93 25.69 51
 1 -12 6 75.38 26.51 27
 1 -12 6 65.69 26.02 35
 -1 -12 -7 71.05 23.46 20
 1 -12 7 55.49 21.92 17
 1 -12 7 49.61 19.99 16
 -1 -12 -7 81.98 23.04 51
 1 -12 7 41.55 22.06 49
 1 -12 7 74.31 18.35 37
 1 -12 7 40.4 23.57 35
 1 -12 7 62.37 22.93 27
 -1 -12 -8 41.68 18.31 20
 1 -12 8 4.14 18.75 17
 1 -12 8 26.67 17.88 16
 -1 -12 -8 30.44 17.83 51
 1 -12 8 0.66 21.43 35
 1 -12 8 22.05 18.45 27
 1 -12 9 118.81 20.02 16
 -1 -12 -9 183.48 23.3 20
 1 -12 9 150.01 22.4 17
 1 -12 9 192.2 21 55
 -1 -12 -9 155.51 22.44 51
 1 -12 9 134.9 22.07 35
 1 -13 -8 295.73 27.7 20
 -1 -13 8 258.91 23.15 16
 -1 -13 8 230.26 23.21 17
 -1 -13 8 300.29 27.8 45
 -1 -13 8 290.31 21.34 55
 1 -13 -7 1129.9 51.3 20
 -1 -13 7 786.63 38.09 17
 -1 -13 7 880.53 39.4 16
 -1 -13 7 1021.9 46.86 49
 1 -13 -7 1001.03 43.1 42
 -1 -13 7 963.99 49.04 27
 -1 -13 7 842.37 39.6 35
 1 -13 -6 514.05 38.61 20
 -1 -13 6 447.56 29.93 53
 -1 -13 6 500.94 39.93 49
 1 -13 -6 529.21 36.43 42
 -1 -13 6 393.5 33.18 42
 -1 -13 6 476.36 39.13 27
 1 -13 -5 116.78 24.35 20
 1 -13 -5 131.78 26.45 42
 -1 -13 5 116.02 26.26 42
 -1 -13 5 127.19 20.85 53
 -1 -13 5 142.04 30.97 49
 -1 -13 5 122.16 29.93 27
 -1 -13 4 76.59 21.46 20
 1 -13 -4 72.78 23.68 20
 -1 -13 4 80.58 22.69 54
 -1 -13 4 77.37 19.66 53
 -1 -13 4 66.2 23.08 42
 1 -13 -4 71.72 24.02 42
 -1 -13 4 30.99 28.22 49
 -1 -13 4 63.99 26.74 27
 -1 -13 3 496.78 39.24 20
 1 -13 -3 544.72 41.85 20
 -1 -13 3 502.73 46.95 49
 -1 -13 3 474.23 42.52 42
 1 -13 -3 480.28 41.47 42
 -1 -13 3 488.74 37.87 54
 -1 -13 3 525.7 35.57 53
 -1 -13 3 472.68 44.43 27
 -1 -13 2 127.78 25.93 20
 1 -13 -2 157.24 27.81 20
 1 -13 -2 150.13 29.87 42
 1 -13 -2 137.44 32.59 49
 -1 -13 2 114.47 28.17 42
 -1 -13 2 119.78 23.03 53
 -1 -13 2 134.31 33.49 49
 -1 -13 2 145.12 25.44 54
 1 -13 -2 154.85 29.92 27
 -1 -13 2 118.87 30.11 27
 1 -13 -1 364.44 35.1 20
 -1 -13 1 376.3 37.56 20
 1 -13 -1 394.01 40.57 42
 1 -13 -1 369.75 34.13 54
 -1 -13 1 386.82 34.31 54
 -1 -13 1 346.96 41.21 49
 1 -13 -1 395.07 42.7 49
 -1 -13 1 364.61 40.22 42
 1 -13 -1 394.59 39.56 27
 -1 -13 1 390.25 39.77 27
 -1 -13 0 1095.55 58.17 20
 1 -13 0 1098.58 55.01 20
 1 -13 0 1078.3 61.05 49
 1 -13 0 1066.68 58.24 42
 -1 -13 0 1092.67 60.44 42
 1 -13 0 1127.76 55.39 54
 -1 -13 0 1076.87 52.74 54
 -1 -13 0 1154.77 61.63 49
 1 -13 0 1132.12 60.1 27
 -1 -13 0 1073.87 57.1 27
 -1 -13 -1 610.92 45.73 20
 1 -13 1 536.04 40.12 20
 -1 -13 -1 550.23 45.74 49
 -1 -13 -1 584.2 45.84 42
 1 -13 1 579.37 41.17 54
 -1 -13 -1 551.99 39.09 54
 1 -13 1 500.96 41.93 42
 1 -13 1 561.21 39.12 53
 1 -13 1 490.78 32.76 37
 1 -13 1 589.28 48.22 49
 1 -13 1 577.14 46.81 27
 -1 -13 -2 505.64 42.41 20
 1 -13 2 434.43 35.95 20
 1 -13 2 448.81 37.47 54
 -1 -13 -2 436.89 34.38 54
 1 -13 2 432.25 30.6 37
 1 -13 2 472.92 45.04 49
 1 -13 2 451.78 35.73 53
 1 -13 2 447.08 38.72 42
 -1 -13 -2 446.42 40.85 42
 1 -13 2 467.15 43.43 27
 -1 -13 -3 714.16 48.39 20
 -1 -13 -3 863.69 45.37 12
 1 -13 3 693.72 44.09 54
 1 -13 3 651.22 43.8 42
 1 -13 3 668.37 35.66 37
 -1 -13 -3 705.7 46.73 42
 1 -13 3 707.35 50.71 49
 1 -13 3 721.87 41.68 53
 1 -13 3 709.9 48.85 27
 -1 -13 -4 49.07 21.74 20
 -1 -13 -4 75.79 20.65 12
 1 -13 4 35.34 19.38 42
 1 -13 4 34.04 19.31 53
 1 -13 4 37.06 25.93 49
 -1 -13 -4 19.67 19.34 42
 1 -13 4 27.87 16.35 37
 -1 -13 -4 60.46 20.8 51
 1 -13 4 41.96 19.58 54
 1 -13 4 1.85 22.64 27
 -1 -13 -5 176.32 26.32 20
 -1 -13 -5 226.59 24.22 12
 -1 -13 -5 203.69 27.4 51
 -1 -13 -5 155.79 23.74 42
 1 -13 5 143.38 27 49
 1 -13 5 150.1 20.38 37
 1 -13 5 153.04 23.19 53
 1 -13 5 132.96 26.21 27
 1 -13 5 137.83 24 35
 -1 -13 -6 266.33 28.79 20
 1 -13 6 194.06 26.19 49
 -1 -13 -6 268.17 28.07 51
 1 -13 6 215.06 25.02 35
 1 -13 6 218.64 28.79 27
 -1 -13 -7 995.27 44.92 51
 1 -13 7 869 37.77 35
 1 -13 7 914.12 41.85 27
 1 -14 -5 79.7 17.44 20
 1 -14 -5 56.29 14.38 54
 1 -14 -5 53.42 16.57 42
 -1 -14 5 58.27 17.85 45
 -1 -14 5 85.38 22.19 49
 -1 -14 5 37.92 18.05 27
 1 -14 -4 431.75 30.79 20
 -1 -14 4 449.3 35.37 49
 1 -14 -4 394.28 27.96 54
 1 -14 -4 411.62 31.29 42
 -1 -14 4 359.43 27.93 45
 -1 -14 4 381.72 30.5 42
 -1 -14 4 408.73 25.22 53
 -1 -14 4 410.1 33.13 27
 1 -14 -3 1052.69 45.84 20
 -1 -14 3 1014.39 45.08 20
 1 -14 -3 1024.83 47.55 42
 -1 -14 3 979.38 38.1 53
 -1 -14 3 920.2 45.68 42
 -1 -14 3 1055.47 51.49 49
 1 -14 -3 1032.62 44.07 54
 -1 -14 3 985.26 47.6 27
 -1 -14 2 39.28 16.93 20
 1 -14 -2 61.01 17.99 20
 -1 -14 2 59.04 17.51 54
 -1 -14 2 62.01 25.09 49
 -1 -14 2 41.34 15.1 53
 1 -14 -2 59.58 20.93 42
 -1 -14 2 78.95 22.16 42
 1 -14 -2 46.26 16.9 54
 1 -14 -2 26.33 20.26 49
 -1 -14 2 32.67 20.63 27
 -1 -14 1 62.03 18.76 20
 1 -14 -1 72.91 18.35 20
 -1 -14 1 90.93 18.88 54
 -1 -14 1 61.73 24.54 49
 1 -14 -1 79.29 19.59 54
 -1 -14 1 54.71 16.49 53
 1 -14 -1 49.59 23.16 49
 -1 -14 1 90.82 23.85 42
 1 -14 -1 48.44 16.94 53
 1 -14 -1 50.45 14.53 37
 1 -14 -1 54.19 20.6 42
 -1 -14 1 43.17 19.75 27
 1 -14 -1 62.25 21.43 27
 -1 -14 0 205.05 25.66 20
 1 -14 0 175.54 22.65 20
 -1 -14 0 208.61 23.29 54
 -1 -14 0 203.78 29.09 49
 1 -14 0 162.09 27.79 49
 1 -14 0 185.43 22.33 53
 1 -14 0 161.93 25.82 42
 -1 -14 0 190.67 27.5 42
 1 -14 0 198.74 24.26 54
 1 -14 0 171.98 19.36 37
 -1 -14 0 159.63 20.29 53
 1 -14 0 187.15 26.62 27
 -1 -14 -1 34.9 17.33 20
 1 -14 1 40.34 15.79 20
 1 -14 1 24.57 22.78 49
 1 -14 1 36.67 16.85 53
 1 -14 1 52.46 17.77 54
 -1 -14 -1 28.34 20.12 42
 1 -14 1 31.09 14.81 37
 -1 -14 -1 47.08 15.47 54
 1 -14 1 26.97 18.13 42
 -1 -14 -1 34.33 20.92 49
 1 -14 1 20.35 20.16 27
 -1 -14 -2 66.65 18.85 20
 -1 -14 -2 72.97 16.16 54
 1 -14 2 50.83 23.48 49
 1 -14 2 74.27 17.61 53
 1 -14 2 73.97 18.36 54
 1 -14 2 55.35 18.74 42
 -1 -14 -2 58.41 20.07 42
 1 -14 2 51.15 20.59 27
 -1 -14 -3 392.28 30.12 20
 -1 -14 -3 371.98 25.72 54
 -1 -14 -3 341.07 29.08 42
 1 -14 3 350.36 31.47 49
 1 -14 3 300.86 26.58 42
 1 -14 3 385.9 27.23 53
 1 -14 3 320.87 30.75 27
 -1 -14 -4 40.37 15.19 20
 1 -14 4 61.28 14.87 53
 1 -14 4 44.92 19.82 49
 1 -14 4 10.15 16.69 27
 -2 0 18 88.31 17.37 14
 2 0 -18 104.46 21.81 21
 -2 0 18 79.75 21.87 15
 -2 0 17 15.86 17.61 14
 2 0 -17 -7.71 20.29 18
 2 0 -17 15.76 21.75 21
 -2 0 17 18.45 22.69 15
 -2 0 17 -19.79 23.81 48
 2 0 -16 228.15 32.84 18
 -2 0 16 305.11 38.09 15
 -2 0 16 272.68 32.63 14
 -2 0 16 253.95 32.67 48
 2 0 -16 255.97 34.05 21
 2 0 -15 18.4 22.69 18
 -2 0 15 18.42 25.09 15
 2 0 -15 -9.02 27.5 21
 -2 0 15 -3.16 21.61 14
 -2 0 15 27.56 25.34 48
 -2 0 14 615.17 46.67 14
 -2 0 14 571.01 48.06 15
 2 0 -14 675.65 50.21 18
 -2 0 14 663.86 44.8 48
 2 0 -14 657.04 49.43 21
 -2 0 13 861.67 51.74 15
 -2 0 13 800.63 51.39 14
 2 0 -13 816.95 54.37 18
 2 0 -13 950.99 91.18 6
 -2 0 13 841.44 49.51 48
 2 0 -13 797.26 50.32 21
 2 0 -12 -29.02 42.77 6
 2 0 -11 253.68 50.77 6
 2 0 -10 1646.62 95.7 6
 -2 0 9 60.12 22.7 7
 2 0 -9 46.15 31.48 6
 2 0 -8 28922.84 309.34 6
 -2 0 8 27664.02 287.07 7
 -2 0 7 1001.74 53.71 7
 2 0 -7 1139.56 60.35 6
 2 0 -6 1068.15 52.36 6
 -2 0 6 1003.41 67.59 3
 -2 0 6 1064.62 50.83 7
 2 0 -6 893.22 78.91 2
 2 0 -5 13269.59 158.19 6
 -2 0 5 13553.56 159.72 7
 2 0 -4 20768.49 172.91 6
 -2 0 4 20620.57 178.1 7
 -2 0 3 18918.08 159.8 2
 -2 0 2 2352.19 87.97 1
 2 0 -1 13760.59 221.65 1
 -2 0 1 14180.16 207.17 1
 2 0 0 15565.4 269.28 1
 2 0 1 13578.63 301.07 1
 2 0 2 26245.6 491.9 1
 -2 0 -2 27023.8 448.13 3
 -2 0 -3 663.43 32.51 6
 -2 0 -3 620.44 80.41 3
 -2 0 -3 584.94 35.62 4
 -2 0 -3 546.9 33.07 8
 -2 0 -4 405.37 31.99 8
 -2 0 -4 490.31 34.21 6
 -2 0 -4 464.41 74.78 3
 -2 0 -4 481.25 36.97 4
 2 0 4 473.84 96.87 1
 2 0 4 464.87 31.23 9
 -2 0 -5 78.84 22.99 8
 -2 0 -5 82.32 23.81 4
 -2 0 -5 69.48 41.28 3
 -2 0 -5 92.96 23.58 6
 -2 0 -6 44.69 23.73 6
 -2 0 -6 31.76 21.23 8
 -2 0 -6 50.32 25.35 4
 -2 0 -7 586.76 45.81 8
 -2 0 -7 637.62 50.7 6
 -2 0 -7 678 54.6 4
 -2 0 -8 2314.22 103.66 4
 -2 0 -8 2425.35 102.35 6
 -2 0 -9 3062.28 123.38 6
 -2 0 -9 2892.26 124.64 4
 -2 0 -10 2559.44 125.34 6
 2 0 11 37.91 24.95 15
 -2 0 -11 -5.48 28.7 21
 -2 0 -11 14.78 35.34 6
 2 0 11 40.69 25.78 48
 -2 0 -11 70.17 25.93 38
 -2 0 -11 60.93 30.09 23
 -2 0 -11 35.53 23.95 32
 2 0 12 268.55 36.96 15
 2 0 12 316.01 38.13 14
 -2 0 -12 269.99 37.83 21
 -2 0 -12 194.84 50.36 6
 -2 0 -12 209.4 33.5 38
 2 0 12 153.42 28.1 48
 -2 0 -12 229.81 37.99 23
 2 0 13 687.19 48.82 15
 2 0 13 704.1 48.03 14
 -2 0 -13 736.71 53.29 21
 2 0 13 676.76 45.1 48
 -2 0 -13 680.31 54.37 23
 2 0 14 17.32 20.53 14
 -2 0 -14 7.81 27.05 21
 2 0 14 8.59 22.06 15
 -2 0 -14 -43.39 28.18 38
 2 0 14 60.51 26.58 48
 -2 0 -14 -18.12 28.31 23
 2 0 15 366.77 35.06 15
 2 0 15 334.44 30.17 14
 2 0 15 466.04 36.17 48
 -2 0 -15 476.39 42.4 23
 -2 0 -15 387.71 39.08 21
 -2 0 -16 57.95 22.62 21
 2 0 16 98.08 21.06 15
 2 0 16 80.71 20.7 48
 -2 0 -16 95.7 24.14 23
 -2 1 18 1.56 17.38 15
 2 1 -18 15.77 15.74 18
 2 -1 -18 6.76 18.79 21
 -2 -1 18 18.28 18.9 15
 -2 1 18 14.31 14.85 14
 -2 -1 18 -0.62 18.02 48
 2 1 -17 488.42 38.69 18
 -2 1 17 560.23 39.01 14
 -2 1 17 515.15 39.62 15
 -2 -1 17 559.79 41.52 15
 2 -1 -17 504.25 37.39 18
 -2 1 17 536.69 36.47 48
 -2 -1 17 506.8 36.69 48
 2 -1 -17 575.52 41.87 21
 2 1 -17 561.67 38.89 21
 2 1 -16 505.39 43.26 18
 2 -1 -16 512.02 42.35 18
 -2 -1 16 483.01 37.97 14
 -2 1 16 585.28 44.6 14
 -2 1 16 523.85 44.07 15
 -2 -1 16 519 44.7 15
 -2 -1 16 513.93 39.98 48
 -2 1 16 527.04 39.65 48
 2 1 -16 448.2 39.74 21
 2 -1 -16 591.79 46.12 21
 -2 1 15 183.01 31.38 14
 -2 1 15 271.99 35.31 15
 -2 -1 15 198.93 33.82 15
 -2 -1 15 288.27 33.58 14
 2 -1 -15 218.02 34.41 21
 2 1 -15 228.16 35.78 18
 2 -1 -15 238.91 33.96 18
 -2 1 15 234.4 31.88 48
 -2 -1 15 257.19 34.19 48
 2 1 -15 242.09 33.48 21
 -2 1 14 693.05 49.83 15
 -2 1 14 740.62 51.76 14
 -2 -1 14 701.89 47.89 14
 -2 -1 14 692.25 51.61 15
 2 1 -14 727.22 53.84 18
 2 -1 -14 780.02 53.39 18
 -2 -1 14 797.73 49.32 48
 -2 1 14 798.1 48.51 48
 2 1 -14 723.59 50.42 21
 2 -1 -14 793.09 52.35 21
 -2 -1 13 173.55 31.89 15
 -2 -1 13 160.01 27.62 14
 -2 1 13 122.18 29.09 15
 2 -1 -13 172.27 32.11 21
 2 -1 -13 157.9 32.9 18
 -2 1 13 139.09 30.19 14
 2 -1 -13 203.01 57.69 6
 2 1 -13 151.02 46.78 6
 -2 1 13 199.82 31.56 48
 -2 -1 13 216.29 32.1 48
 2 1 -13 197.08 32.13 21
 2 -1 -12 607.6 76.49 6
 2 1 -12 513.95 66.25 6
 2 -1 -11 357.01 57.12 6
 2 1 -11 345.21 53.65 6
 2 1 -10 297.91 47.8 6
 2 -1 -10 258.31 47.31 6
 -2 1 10 234.98 39.76 7
 2 1 -9 1502.1 82.07 6
 2 -1 -9 1380.89 82.55 6
 -2 1 9 1378.49 77.01 7
 -2 1 8 2536.55 94.49 7
 2 -1 -8 2372.53 91.08 10
 2 1 -8 2673.7 95.18 6
 2 1 -8 2305.35 77.44 4
 2 -1 -8 2545.17 100.9 6
 2 1 -7 5607.18 121.71 6
 2 -1 -7 4943.97 127.69 6
 2 1 -7 5230.43 99.22 4
 -2 -1 7 5311.28 272.1 1
 -2 -1 7 4968.38 108.25 7
 2 -1 -7 4315.23 218.29 2
 2 -1 -7 4706.29 116.46 10
 -2 1 7 5107.68 122.66 7
 2 1 -6 1150.37 51.91 6
 -2 1 6 984.89 52.5 7
 -2 1 6 1096.5 90.63 3
 2 1 -6 888.12 68.79 2
 2 -1 -6 1044.75 52.19 10
 -2 -1 6 1074.09 48.4 7
 2 1 -6 1064.1 40.87 4
 2 -1 -6 1051.12 56.33 6
 -2 -1 6 1043.45 108.52 1
 2 -1 -6 980.76 95.56 2
 2 -1 -5 12898.86 160.78 10
 -2 -1 5 12771.9 314.23 1
 2 1 -5 12885.03 145.64 6
 -2 -1 5 12938.19 145.04 7
 -2 1 5 12629.38 163.67 7
 2 -1 -5 13311.19 172.07 6
 -2 -1 4 57152.09 537.06 1
 2 -1 -4 55008.53 303.21 10
 -2 1 4 58299.61 548.76 2
 -2 1 4 55336.04 307.36 7
 -2 1 3 47626.33 483.35 2
 -2 -1 3 47320.64 351.3 1
 -2 1 2 13335.83 308.09 1
 -2 -1 2 13556.91 209.05 3
 -2 1 1 90807.66 788.57 1
 -2 -1 1 89922.27 552.57 2
 -2 -1 1 90088.14 631.04 3
 2 -1 0 18099.36 371.6 1
 -2 1 0 18070.83 359.42 1
 2 1 0 18031.07 320.65 3
 -2 -1 0 18259.06 304.79 2
 -2 -1 0 18837.25 326.71 3
 -2 -1 -1 24072.98 410.66 2
 2 -1 1 25036.16 474.47 1
 2 1 1 23449.08 406.83 3
 -2 -1 -1 25411.87 194.08 5
 -2 1 -1 25334.61 453.46 1
 -2 1 -2 1887.82 51.62 6
 2 -1 2 1928.03 153.2 1
 -2 -1 -2 2016.07 54.83 4
 -2 -1 -2 2141.37 139.29 3
 2 1 2 1821.03 130.06 3
 -2 1 -3 5588.27 219.15 3
 2 -1 3 5836.52 96.55 9
 -2 -1 -3 5413.84 101.06 4
 -2 -1 -3 5533.19 84.02 6
 -2 1 -3 5418.97 92.32 6
 -2 -1 -3 5527.67 247.65 2
 -2 1 -3 5562.08 99.36 4
 -2 -1 -3 4974.46 99.36 8
 2 -1 3 5150.94 268.92 1
 -2 1 -3 4789.66 81.59 8
 -2 -1 -3 5735.31 239.38 3
 -2 1 -4 2014.79 62.88 6
 -2 1 -4 1777.37 54.37 8
 -2 1 -4 1994.78 66.35 4
 -2 -1 -4 1944.02 151.05 3
 -2 -1 -4 1947.11 59.33 6
 -2 -1 -4 1572.54 63.12 8
 -2 1 -4 1831.99 134.37 3
 2 -1 4 1942.36 65.62 9
 2 -1 4 1573.7 171.52 1
 -2 -1 -4 1796.82 67.99 4
 -2 1 -5 88.73 21.18 8
 -2 1 -5 120.31 48.71 3
 2 -1 5 138.68 26.03 9
 -2 -1 -5 136.53 26.93 6
 -2 -1 -5 110.66 27.68 8
 -2 1 -5 155.96 26.84 6
 -2 1 -5 146.6 26.62 4
 -2 -1 -5 151.35 27.31 4
 -2 -1 -6 1323.46 65.01 8
 -2 1 -6 1261.75 69.52 4
 -2 -1 -6 1455.49 68.41 6
 -2 1 -6 1447.56 66.36 6
 -2 -1 -6 1408.56 73.6 4
 2 -1 6 1315.68 67.39 9
 -2 1 -7 3865.12 123.03 4
 -2 1 -7 4009.61 116.15 6
 -2 -1 -7 4096.64 127.4 4
 -2 -1 -7 3901.77 117.89 6
 -2 -1 -7 3899.87 115.68 8
 -2 -1 -8 425.02 50.71 6
 -2 1 -8 383.69 49.7 4
 -2 1 -8 440.11 48.5 6
 -2 -1 -8 335.74 46.08 8
 2 1 8 361.57 44.92 7
 -2 1 -9 475.8 57.31 4
 -2 -1 -9 551.98 60.42 6
 -2 1 -9 577.13 60.17 6
 -2 -1 -10 8.75 33.52 6
 -2 1 -10 64.91 39.54 6
 -2 1 -10 21.18 28.65 4
 -2 -1 -11 347.12 41.5 21
 2 1 11 253.56 35.69 15
 -2 1 -11 298.9 35.2 21
 2 -1 11 224.21 34.78 15
 -2 -1 -11 263.06 55.85 6
 -2 1 -11 336.63 58.59 6
 -2 1 -11 306.14 35.39 38
 2 -1 11 280.51 34.97 48
 2 1 11 292.94 34.62 48
 -2 -1 -11 316.66 36.07 38
 -2 1 -11 308.84 34.05 32
 -2 1 -11 360.82 42.56 23
 -2 -1 -11 287.2 41.3 23
 -2 -1 -11 322.9 35.52 32
 -2 -1 -11 216.4 35.35 25
 2 -1 12 1002.52 62.6 15
 -2 -1 -12 1186.43 62.94 21
 2 1 12 1079.34 56.51 15
 -2 1 -12 1096.27 61.68 21
 -2 1 -12 1105.29 99.07 6
 2 -1 12 1049.19 53.87 48
 -2 -1 -12 971.2 55.26 38
 -2 1 -12 1001.15 55.74 38
 2 1 12 1025.6 52.65 48
 -2 -1 -12 1105.44 57.69 32
 -2 1 -12 1191.59 67.86 23
 -2 -1 -12 1145.22 67.93 23
 2 -1 13 598.2 48.07 15
 2 1 13 575.4 43.9 15
 -2 1 -13 653.87 51.94 21
 2 1 13 625.96 48.56 14
 2 -1 13 512.24 41.56 48
 -2 -1 -13 389.08 40.66 38
 -2 1 -13 380.61 38.57 38
 2 1 13 668.3 44.57 48
 -2 -1 -13 640.55 50.39 21
 -2 -1 -13 562.32 51.18 23
 -2 1 -13 587.26 52.01 23
 -2 1 -14 81.58 29.38 21
 -2 -1 -14 66.32 29.65 21
 2 1 14 58.83 24.15 14
 2 1 14 28.89 21.53 15
 2 -1 14 63.01 27.08 15
 -2 1 -14 13.34 22.92 38
 2 1 14 120.23 28.73 48
 -2 -1 -14 -30.11 27.48 38
 2 -1 14 126.85 30.13 48
 -2 1 -14 73.54 28.86 23
 -2 -1 -14 91.8 32.29 23
 2 1 15 -26.42 20.75 14
 -2 1 -15 -5.38 24.01 21
 2 -1 15 22.37 21.7 15
 2 1 15 -11.99 20.85 15
 -2 -1 -15 -23.53 26.47 21
 2 1 15 17.26 22.18 48
 2 -1 15 21.73 23.13 48
 -2 -1 -15 34.07 24.58 23
 -2 1 -15 39.07 24.9 23
 -2 1 -16 39.26 21.12 21
 -2 -1 -16 95.46 25.25 21
 2 1 16 58.8 18.7 15
 2 -1 16 29.84 19.14 15
 2 1 16 72.4 17.39 14
 2 -1 16 63.49 20.25 48
 2 1 16 48.32 18.93 48
 -2 1 -16 75.04 23.21 23
 -2 -1 -16 63.73 22.91 23
 -2 -2 18 219.88 25.74 15
 -2 2 18 217.09 23.95 14
 2 2 -18 185.05 23.6 18
 -2 2 18 175.94 22.52 15
 2 -2 -18 240.35 27.25 21
 2 2 -17 339 32.81 18
 -2 2 17 346.1 33.02 14
 -2 2 17 282.76 31.17 15
 -2 -2 17 362.31 35.35 15
 -2 2 17 316.83 29.48 48
 -2 -2 17 289.32 30.13 48
 2 -2 -17 339.74 36.07 21
 2 -2 -16 273.16 33.48 18
 2 2 -16 329.21 37.06 18
 -2 2 16 344.21 36.4 14
 -2 2 16 258.29 34.01 15
 -2 -2 16 233.82 34.92 15
 -2 -2 16 280.32 32.65 48
 -2 2 16 272.02 30.93 48
 2 -2 -16 328.79 38.52 21
 -2 -2 15 71.09 26.78 15
 -2 2 15 137.76 28.91 15
 2 2 -15 137.23 30.97 18
 2 -2 -15 92.01 27.6 18
 2 -2 -15 170.72 34.08 21
 -2 2 15 90.14 26.93 14
 -2 2 15 112.51 26.62 48
 -2 -2 15 95.42 27.97 48
 -2 2 14 852.67 55.61 14
 2 -2 -14 833.69 56.76 18
 -2 2 14 956.77 53.46 15
 -2 -2 14 887.52 57.25 15
 -2 -2 14 884.11 53.85 13
 -2 2 14 878.99 48.91 48
 -2 -2 14 975.65 52.39 48
 2 -2 -14 968.91 56.94 21
 -2 -2 13 557 44.46 13
 -2 -2 13 538.05 46.69 15
 -2 2 13 553.06 45.98 14
 -2 2 13 469.96 42.04 15
 2 -2 -13 519.77 47.41 18
 2 -2 -13 634 82.42 6
 2 2 -13 643.05 77.01 6
 -2 -2 13 642.58 44.77 48
 -2 2 13 527.02 39.53 48
 2 -2 -13 570.24 46.43 21
 2 -2 -12 249.89 34.27 18
 -2 2 12 242.25 33.74 14
 -2 -2 12 298.08 34.31 15
 -2 2 12 200.6 27.45 15
 2 -2 -12 217.89 32.64 21
 -2 2 12 250.35 45.68 7
 2 2 -12 304.28 54.9 6
 2 -2 -12 284.43 58.5 6
 -2 -2 12 198.37 25.72 55
 -2 -2 12 304.38 32.83 48
 -2 2 12 245.35 29.9 48
 2 2 -11 685.89 68.28 6
 -2 2 11 608.14 65.17 7
 2 -2 -11 797.45 82.1 6
 2 -2 -10 680.23 71.16 6
 2 2 -10 688.2 63.83 6
 -2 2 10 678.08 61.56 7
 -2 2 9 1222.73 75.83 7
 2 2 -9 1218.25 73.81 6
 2 -2 -9 1183.89 83.27 6
 2 2 -8 1193.31 53.96 4
 -2 2 8 1167.05 70.83 7
 2 2 -8 1279.41 68.98 6
 2 -2 -8 1152.11 76.2 6
 2 2 -7 30145.57 229.55 4
 2 -2 -7 30369.67 329.68 6
 -2 2 7 29526.75 305.26 7
 2 2 -7 31534.38 276.54 6
 -2 2 7 33245.4 623.24 3
 -2 -2 7 28437.57 661.52 1
 -2 2 6 24362.13 500.43 2
 2 -2 -6 22395.02 227.25 10
 2 -2 -6 23377.01 268.55 6
 2 2 -6 23202.28 211.59 6
 2 2 -6 22332.99 173.22 4
 -2 2 6 25518.08 498.13 3
 -2 2 6 21568.41 239.98 7
 -2 -2 6 22812.54 526.62 1
 2 2 -5 1692.98 54.24 6
 -2 2 5 1696 65.75 7
 2 -2 -5 1913.58 74.73 6
 -2 -2 5 1752.48 68.44 9
 -2 -2 5 1803.26 131.72 1
 2 -2 -5 1889.32 63.19 10
 -2 2 5 1807.99 131.19 2
 2 -2 -4 16190.06 192.45 6
 -2 -2 4 15055.28 176.99 9
 -2 2 4 17111.1 181.98 7
 2 2 -4 15834.56 135.13 6
 -2 -2 4 17410.41 207.49 11
 2 -2 -4 15962.06 165.93 10
 -2 2 4 17759.31 390.87 2
 -2 -2 4 16769.87 339.84 1
 -2 -2 3 2588.65 66.81 9
 -2 2 3 2717.45 182.53 1
 -2 -2 3 2832.12 119.48 1
 2 2 -3 3068.1 104.74 1
 2 2 -3 3003.77 97.32 3
 -2 2 3 3171.09 166.54 2
 -2 2 2 8630.1 110.47 7
 2 -2 -2 8946.76 324.52 1
 2 2 -2 7952.57 191.01 2
 2 2 -2 8349.94 182 1
 2 2 -2 7970.8 192.15 3
 -2 2 2 7977.53 298.3 1
 -2 -2 2 8381.67 192.13 3
 -2 -2 1 22261.68 378.4 2
 2 2 -1 22668.61 345.85 2
 2 -2 -1 21639.29 176.65 10
 -2 2 1 22925.02 499.53 1
 2 -2 -1 23493.92 508.54 1
 -2 -2 1 24040.67 366.84 3
 2 2 -1 21395.31 349.45 3
 -2 -2 1 22896.6 204.1 11
 2 2 -1 23386.41 355.04 1
 2 2 0 61801.84 635.1 2
 -2 -2 0 60944.11 674.33 2
 -2 -2 0 61829.61 659.27 3
 2 -2 0 61262.65 825.12 1
 -2 -2 0 60817.58 335.84 11
 -2 -2 -1 5383.15 226.99 2
 -2 -2 -1 5321.02 88.57 8
 2 -2 1 5626.25 265.92 1
 2 -2 1 5728.09 96.44 9
 -2 -2 -1 5426.62 108.24 11
 2 2 1 5545.31 213.34 2
 2 2 1 5293.95 213.77 3
 2 -2 2 3154.3 76.23 9
 -2 2 -2 3099.2 76.19 4
 2 -2 2 3050.56 211.84 1
 -2 -2 -2 3082.12 183.21 2
 2 2 2 3140.87 179.79 3
 -2 -2 -2 3363.45 178.99 3
 -2 2 -2 3256.03 203 1
 -2 -2 -3 3024.07 185.93 3
 2 -2 3 3170.1 81.99 9
 -2 2 -3 2790.39 59.63 8
 2 -2 3 2838.08 220.62 1
 -2 2 -3 3029.71 80.51 4
 -2 -2 -3 2455.67 79.41 8
 2 2 3 2921.8 189.47 3
 -2 -2 -3 2896.17 196.94 2
 -2 2 -3 3028.01 75.63 6
 -2 -2 -3 2859.39 66.28 6
 -2 2 -4 382.47 35.97 4
 -2 2 -4 415.6 34.36 6
 2 2 4 306.17 74.4 3
 2 -2 4 299.68 84.16 1
 -2 -2 -4 327.34 35.29 8
 -2 2 -4 342.6 25.42 8
 2 -2 4 403.94 35.1 9
 -2 -2 -4 316.47 30.08 6
 -2 2 -5 3401.95 97.74 4
 2 -2 5 3445.34 105.11 9
 -2 -2 -5 3172.91 97 8
 -2 -2 -5 3123.14 90.74 6
 -2 2 -5 3344.43 93.07 6
 -2 2 -6 9437.26 166.41 6
 2 -2 6 9223.97 183.59 9
 -2 -2 -6 9446.43 170.25 6
 -2 2 -6 9189.84 171.81 4
 -2 -2 -7 12740.56 220.97 6
 2 -2 7 12639.86 235.24 9
 -2 2 -7 12760.45 210.93 6
 -2 -2 -7 13169.21 222.24 8
 -2 2 -7 12875.2 215.34 4
 -2 2 -8 99.95 32.39 4
 -2 -2 -8 70.28 33.44 6
 -2 -2 -8 70.06 31.96 8
 -2 2 -8 102.53 33.47 6
 2 2 8 120.98 34.71 7
 2 2 9 450.84 55.44 7
 -2 2 -9 459.97 53.88 4
 -2 2 -9 483.49 56.35 6
 -2 -2 -9 406.09 53.78 8
 -2 -2 -9 426.01 55.87 6
 -2 -2 -10 477.76 42.45 21
 2 -2 10 474.65 41.54 15
 -2 2 -10 497.66 39.18 21
 -2 2 -10 502.32 63.76 6
 -2 2 -10 319.06 54.6 4
 -2 -2 -10 398.82 61.62 6
 2 2 10 296.3 50.25 7
 -2 -2 -10 437.61 38.36 38
 2 -2 10 439.29 33.97 40
 2 -2 10 507.84 38.63 48
 -2 -2 -10 441.16 45.41 23
 -2 -2 -10 401.95 41.76 25
 -2 -2 -10 474.85 38.22 32
 2 -2 11 339.17 36.97 15
 -2 2 -11 315.54 37.24 21
 2 2 11 326.36 33.58 15
 -2 -2 -11 404.88 41.35 21
 -2 2 -11 398.11 62.39 6
 -2 2 -11 286.13 52.9 4
 2 -2 11 330.55 34.55 48
 -2 -2 -11 372 36.75 38
 2 2 11 272.95 30.1 48
 -2 2 -11 322.65 33.61 38
 -2 -2 -11 368.39 36.61 32
 -2 -2 -11 357.53 45.76 23
 -2 -2 -11 278.62 37.17 25
 -2 2 -12 43.84 26.43 21
 2 2 12 47.95 22.8 15
 2 -2 12 48.67 26.38 15
 -2 -2 -12 54.04 30.83 21
 2 -2 12 33.92 26.84 48
 -2 -2 -12 21.37 24.28 38
 2 2 12 -26.8 27.91 48
 -2 2 -12 37.67 21.91 38
 -2 2 -12 41.46 29.15 23
 -2 -2 -12 99.48 33.07 23
 -2 -2 -12 -0.78 26.85 32
 -2 -2 -13 161.77 34.25 21
 2 -2 13 211.86 36.46 15
 2 2 13 276.99 38.39 14
 -2 2 -13 249.15 35.65 21
 2 2 13 177.9 28.59 15
 2 -2 13 136.6 30.06 48
 -2 -2 -13 89.64 27.44 38
 2 2 13 273 33.96 48
 -2 2 -13 82.8 25.33 38
 -2 2 -13 202.21 36.99 23
 -2 -2 -13 211.3 40.03 23
 -2 2 -14 249.5 36.4 21
 2 2 14 174.25 31.05 14
 2 2 14 128.93 25.81 15
 -2 -2 -14 172.37 32.99 21
 2 -2 14 170.94 32.72 15
 2 -2 14 262.07 33.6 48
 2 2 14 202.84 29.39 48
 -2 -2 -14 89.68 27.43 38
 -2 2 -14 64.98 22.96 38
 -2 2 -14 195.92 34.14 23
 -2 -2 -14 220.46 36.47 23
 2 2 15 177.36 27.52 14
 2 -2 15 210.85 31.01 15
 2 2 15 186.86 25.24 15
 2 -2 15 170.42 26.51 48
 2 2 15 197.14 26.66 48
 -2 2 -15 222.54 32.48 23
 -2 -2 -15 212.72 32.38 23
 -2 -2 -15 225.97 33.22 21
 -2 2 -15 246.19 32.63 21
 2 2 16 27.67 16.41 14
 -2 -2 -16 111.73 24.48 21
 -2 2 -16 72.45 22.12 21
 2 -2 16 45.79 19.69 15
 2 -2 16 79.32 19.88 48
 2 2 16 51.95 17.47 48
 -2 2 -16 126.17 23.44 23
 -2 -2 -16 52.04 20.89 23
 -2 3 18 77.64 16.66 15
 2 3 -18 58.9 17.32 18
 -2 -3 18 80.34 18.79 15
 -2 3 18 79.42 17.91 14
 2 -3 -18 92.72 19.13 39
 2 3 -17 74.25 21.9 18
 2 -3 -17 69.91 24.18 21
 -2 3 17 91.56 23.27 14
 -2 3 17 58.85 19.85 15
 -2 -3 17 75.75 23.96 15
 -2 -3 17 42.43 19.95 48
 -2 3 17 67.65 19.62 24
 -2 3 16 364.98 38.76 14
 2 3 -16 331.6 38.24 18
 -2 -3 16 301.08 35.49 15
 -2 3 16 283.71 31.77 15
 -2 -3 16 262.06 31.48 13
 -2 3 16 326.92 30.99 48
 -2 -3 16 285.31 32.12 48
 2 -3 -16 411.14 41.17 21
 2 -3 -15 502.71 43.5 18
 -2 3 15 512.48 43.92 14
 -2 -3 15 439.49 42 15
 -2 3 15 432.81 38.8 15
 -2 -3 15 482.64 41.99 13
 -2 -3 15 450.19 39.05 48
 -2 3 15 415.74 35.41 48
 2 -3 -15 564.84 48.63 21
 -2 3 14 1103.19 61.79 14
 -2 -3 14 1065.32 59.64 15
 -2 -3 14 1021.76 59.36 13
 -2 3 14 1054.57 56.37 15
 2 -3 -14 1073.91 63.34 18
 -2 -3 14 1110.94 55.48 48
 -2 3 14 1013.06 50.93 48
 2 -3 -14 1273.38 68.03 21
 -2 -3 13 49.63 26.81 15
 -2 3 13 45.02 23.09 15
 -2 3 13 30.93 25.95 14
 2 -3 -13 21.26 23.51 18
 2 -3 -13 60.22 29.02 21
 -2 3 13 31.5 33.48 7
 -2 -3 13 19.21 40.09 5
 2 -3 -13 5.53 44.49 6
 2 3 -13 65.99 43 6
 -2 3 13 9.16 21.45 48
 -2 -3 13 63.18 27.01 48
 -2 -3 13 0.4 24.83 55
 2 -3 -12 996.89 57.31 18
 -2 -3 12 1049.24 55.38 15
 -2 3 12 831.77 47.85 15
 -2 3 12 1003.13 57.49 14
 2 3 -12 1139.8 91.08 6
 -2 3 12 961.1 86.03 7
 2 -3 -12 1089.96 98.9 6
 -2 3 12 837.66 43.73 48
 -2 -3 12 988.62 50.75 48
 -2 -3 12 900.66 45.07 55
 2 -3 -12 972.61 57.12 21
 -2 3 11 547.99 63.12 7
 2 -3 -11 580.49 74.67 6
 2 3 -11 559.1 63.36 6
 2 -3 -10 1726.69 109.56 6
 2 3 -10 1789.42 95.64 6
 -2 3 10 1705.93 97.07 7
 2 -3 -9 140.17 43.92 6
 2 3 -9 149.83 33.79 6
 -2 3 9 157.53 40.67 7
 -2 3 8 3993.43 130.63 7
 2 3 -8 3951.62 113.26 6
 2 -3 -8 4067.67 140.44 6
 2 -3 -7 253.99 43.32 6
 -2 3 7 193.03 34.74 7
 2 3 -7 228.69 32.13 6
 -2 3 6 518.68 94.61 2
 -2 -3 6 585.64 52.09 9
 2 3 -6 616.82 41.26 6
 -2 3 6 552.83 93.7 3
 2 -3 -6 679.12 58.2 6
 -2 3 6 499.66 44.29 7
 2 3 -6 566.72 33.42 4
 -2 3 5 2250.33 77.42 7
 2 3 -5 2382.79 64.48 6
 -2 -3 5 2491.24 174.61 1
 2 -3 -5 2371.43 69.76 10
 2 3 -5 2394.7 55.47 4
 -2 -3 5 2355.72 84.74 9
 -2 3 5 2637.7 186.21 2
 2 -3 -5 2486.26 91.45 6
 -2 -3 5 2554.65 103.51 5
 2 -3 -4 5293.66 99.17 10
 -2 -3 4 5314.01 113.84 9
 2 3 -4 5103.17 81.08 6
 2 3 -4 5382.73 197.08 1
 -2 3 4 5376.74 110.3 7
 2 3 -4 5432 138.64 3
 -2 3 4 5094.36 292.02 1
 -2 3 4 5982.78 272.23 2
 -2 -3 4 5315.17 224.99 1
 -2 -3 4 5749.06 133.72 11
 -2 -3 4 5727.52 141.07 5
 2 3 -3 6077.62 207.89 1
 2 -3 -3 6025.64 102.68 10
 -2 3 3 6499.85 281.24 2
 -2 3 3 5866.47 303.15 1
 -2 -3 3 6307.96 132.38 11
 -2 -3 3 5778.18 105.47 9
 -2 3 3 6355.42 111.08 7
 2 3 -3 5798.99 75.67 6
 2 3 -3 6099.41 177.24 3
 -2 -3 3 5684.33 215.77 1
 -2 -3 3 6046.31 135.89 5
 2 3 -3 5808.95 209.51 2
 -2 -3 2 579.82 40.58 11
 2 -3 -2 749.54 41.93 11
 -2 -3 2 655.43 33.27 9
 2 3 -2 687.83 70.8 3
 -2 3 2 692.86 106.79 1
 -2 -3 2 650.43 45.62 5
 2 -3 -2 664.93 36.22 10
 2 3 -2 712.85 79.11 1
 -2 3 2 738.45 37.33 7
 2 3 -2 668.02 75.79 2
 -2 -3 1 3444.84 93.8 11
 2 -3 -1 3628.45 80.95 10
 2 3 -1 3469.6 181.22 1
 2 -3 -1 3713.65 240.64 1
 2 3 -1 3322.77 165.92 2
 2 3 -1 3005.15 154.68 3
 -2 -3 1 3045.07 89.01 5
 -2 3 1 3428.67 71.02 7
 -2 -3 0 1173.24 57.6 11
 2 3 0 1286.69 112.24 2
 -2 -3 0 1172.57 43.72 8
 2 3 0 1203.39 107.21 3
 2 -3 0 1199.14 140.07 1
 -2 -3 0 1103.22 53.35 5
 -2 -3 0 1114.14 114.52 2
 2 -3 0 1120.18 48.98 10
 2 -3 0 841.67 43.21 9
 -2 -3 -1 17859.05 223.82 11
 2 3 1 17977.58 432.26 2
 2 -3 1 17061.83 528.7 1
 2 -3 1 17722.36 192.29 9
 -2 -3 -1 17318.35 203.36 5
 -2 3 -1 17985.04 200.11 4
 2 3 1 17915.56 430.57 3
 -2 -3 -1 18050.84 469.64 2
 -2 -3 -1 17669.85 177.16 8
 -2 3 -1 18128.43 531.62 1
 2 3 2 932.39 109.71 3
 -2 3 -2 961.36 50.64 4
 2 3 2 917.57 110.96 2
 -2 -3 -2 970.01 53.3 5
 -2 -3 -2 937.33 58.32 11
 2 -3 2 914.85 48.2 9
 2 -3 2 949.21 43.65 11
 2 -3 2 836.13 126.95 1
 -2 3 -2 917.49 129.08 1
 -2 -3 -2 1008.96 49.27 8
 -2 -3 -2 939.08 119.83 2
 -2 -3 -3 1053.97 53.41 8
 2 -3 3 916.32 143.75 1
 2 3 3 900.87 117.52 3
 -2 3 -3 968.81 52.64 4
 -2 -3 -3 901.36 43.91 6
 2 -3 3 942.71 53.3 9
 -2 3 -4 13990.52 194.98 4
 -2 -3 -4 15606.25 207.8 8
 2 -3 4 14658.51 207.88 9
 -2 3 -4 13944.6 185.61 6
 -2 -3 -4 13047.65 174.76 6
 -2 -3 -5 9327.78 174.63 8
 -2 3 -5 9384.28 164.14 6
 2 -3 5 9452.79 183.5 9
 -2 3 -5 9271.2 166.82 4
 2 -3 6 3124.49 117.88 9
 -2 3 -6 3344.28 106.65 6
 -2 -3 -6 3051.19 106.07 6
 -2 3 -6 3046.29 104.51 4
 -2 -3 -6 3242.8 116.59 8
 -2 -3 -7 252.54 40.39 6
 -2 -3 -7 288.34 45.56 8
 -2 3 -7 284.04 42.45 4
 -2 3 -7 313.23 44.08 6
 2 -3 7 267.33 46.6 9
 2 3 7 255 45.51 7
 -2 3 -8 406.15 50.07 4
 -2 3 -8 417.9 50.79 6
 2 -3 8 334.78 54.93 9
 2 3 8 380.57 51.68 7
 -2 -3 -8 443.98 54.15 8
 -2 -3 -9 740.39 72.24 8
 2 3 9 656.82 65.95 7
 -2 3 -9 742.07 69.16 6
 -2 3 -9 678.39 67.07 4
 2 -3 10 3907.62 101.46 15
 -2 3 -10 4150.63 95.54 21
 -2 -3 -10 3370.75 150.47 8
 -2 3 -10 3511.34 147.42 4
 -2 3 -10 3939.91 153.68 6
 2 3 10 3183.96 142.22 7
 2 -3 10 3629.46 88.77 48
 2 -3 10 3262.56 79.92 55
 -2 -3 -10 3477.67 89.32 38
 2 -3 10 3567.3 83.49 40
 2 3 10 3126.32 77.95 48
 -2 -3 -10 3453.96 102.72 25
 -2 -3 -10 3581.63 111.72 23
 -2 -3 -10 3473.74 98.3 21
 -2 -3 -10 3653.04 93.15 32
 2 -3 11 1691.84 74.49 15
 -2 3 -11 1951.77 72.32 21
 -2 3 -11 2120.09 122.77 6
 -2 3 -11 1574.4 108.49 4
 2 3 11 1483.13 106.51 7
 2 -3 11 1683.58 64.25 48
 2 -3 11 1643.22 61.24 55
 2 3 11 1515.51 56.66 48
 -2 -3 -11 1600.03 66.18 38
 -2 -3 -11 1853.12 84.72 23
 -2 -3 -11 1803.6 79.24 25
 -2 -3 -11 1841.26 70.49 32
 -2 -3 -11 1744.57 75.91 21
 2 -3 12 97.38 27.87 15
 -2 -3 -12 98.93 31.4 21
 -2 3 -12 147.68 30.55 21
 2 -3 12 75.96 25.02 48
 2 3 12 202.41 29.48 48
 -2 -3 -12 67.03 25.69 38
 -2 -3 -12 190.61 39.23 23
 -2 -3 -12 113.45 28.45 32
 -2 3 -12 173.75 36.24 23
 -2 3 -13 206.6 32.41 21
 2 -3 13 279.02 38.56 15
 -2 -3 -13 182.68 34.47 21
 2 3 13 237.13 37.8 14
 2 -3 13 244.87 32.92 48
 2 3 13 240.91 30.87 48
 -2 3 -13 286.17 38.15 23
 -2 -3 -13 243.09 40.5 23
 2 3 14 182.28 32.58 14
 2 -3 14 208.04 33 15
 -2 3 -14 214.14 33.01 21
 -2 -3 -14 141.92 32.31 21
 2 -3 14 201.54 30.38 48
 2 3 14 142.76 25.25 48
 -2 -3 -14 185.29 35.98 23
 -2 3 -14 185.03 32.62 23
 2 3 15 164.73 26.79 14
 2 -3 15 186.44 28.77 15
 2 3 15 146.33 22.44 48
 2 -3 15 169.28 26.05 48
 -2 3 -15 198.71 29.24 21
 -2 3 -15 223.71 30.57 23
 -2 -3 -15 204.28 31.91 21
 -2 -3 -15 207.94 32.61 23
 2 3 16 159.17 21.37 14
 -2 -3 -16 172.66 25.24 21
 2 -3 16 136.31 21.79 15
 2 -3 16 166.33 20.79 48
 -2 3 -16 212.98 25.06 21
 -2 -3 -16 199.39 26.47 23
 -2 3 -16 250.41 26.19 23
 -2 -4 18 244.67 21.92 15
 -2 4 18 350.14 25.14 14
 -2 -4 17 156.5 24.09 15
 -2 4 17 185.39 25.57 14
 2 4 -17 158.16 25.89 18
 -2 -4 17 135.83 21.38 13
 2 -4 -17 179.51 25.34 39
 -2 4 17 168.62 22.46 24
 2 -4 -17 173.51 29.47 21
 -2 -4 16 452.89 37.29 15
 -2 -4 16 461.51 37.88 13
 -2 4 16 585.97 43.65 14
 2 4 -16 602.32 44.22 18
 -2 4 16 414.09 33.33 15
 -2 -4 16 487.11 35.17 48
 2 -4 -16 504.56 43.91 21
 -2 4 15 1020.02 57.3 14
 -2 -4 15 981.71 54.09 15
 -2 -4 15 1035.95 58.42 13
 -2 4 15 849.9 47.59 15
 -2 -4 15 890.2 48.4 48
 2 -4 -15 1164.17 63.72 21
 -2 4 14 1037.82 53.22 15
 -2 4 14 1222.53 63.63 14
 -2 -4 14 978.66 61.78 13
 -2 -4 14 958.87 57.05 15
 2 -4 -14 1061.27 61.16 18
 -2 -4 14 931.31 51.56 48
 2 -4 -14 1267.96 68.05 21
 -2 4 13 843.98 54.22 14
 -2 -4 13 749 49.85 15
 2 -4 -13 841.52 55.31 18
 -2 4 13 703.71 45.63 15
 -2 -4 13 585.27 89.52 5
 -2 4 13 788.46 81.85 7
 -2 -4 13 741.97 46.81 48
 -2 -4 13 769.65 46.63 55
 2 -4 -13 926.5 59.69 21
 2 -4 -13 798.02 55.34 23
 2 -4 -12 5483.83 129.57 18
 -2 4 12 4673.75 104.38 15
 -2 4 12 5781.16 125.65 14
 -2 -4 12 5925.51 121.97 15
 -2 -4 12 4889.02 226.42 5
 -2 4 12 5818.73 200.9 7
 2 4 -12 6338.08 200.1 6
 -2 -4 12 5416.1 107.15 55
 -2 -4 12 5212.59 108.55 48
 2 -4 -12 6133.45 134.14 21
 2 -4 -12 5729.74 130.94 23
 2 -4 -11 174.1 52.54 6
 2 4 -11 189.16 45.06 6
 -2 4 11 146.6 42.82 7
 -2 -4 11 104.19 52.11 5
 2 -4 -11 181.47 33.55 21
 2 4 -10 2801.14 117.19 6
 2 -4 -10 2653.04 137.71 6
 -2 -4 10 2376.91 148.12 5
 -2 4 10 2679.35 126.04 7
 2 4 -9 2723.47 105.38 6
 -2 4 9 2612.47 120.1 7
 2 -4 -9 2486.92 126.79 6
 -2 -4 8 1890.99 122.57 5
 2 -4 -8 2224.99 110.63 6
 -2 4 8 2182.67 103.49 7
 2 4 -8 2184.87 86.48 6
 -2 -4 7 2460.23 110.69 9
 2 4 -7 2598.14 85.24 6
 -2 4 7 2542.81 102.46 7
 -2 -4 7 2489.56 126.06 5
 -2 4 6 4846.59 130.77 7
 2 4 -6 5072.18 107.52 6
 -2 -4 6 4789.04 143.96 9
 2 4 -5 1358.74 52.47 6
 -2 -4 5 1357.21 71.39 9
 -2 -4 5 1453.21 83.35 11
 -2 4 5 1277.75 65.22 7
 -2 -4 5 1415.07 83.76 5
 2 -4 -4 1907.99 62.88 10
 -2 -4 4 1687.46 150.85 1
 -2 -4 4 1830.69 87.86 11
 2 4 -4 1745.49 53.77 6
 -2 4 4 1890.32 180.37 2
 2 4 -4 1687.6 137.46 1
 2 4 -4 1749.88 54.01 4
 -2 -4 4 1741.95 86.32 5
 -2 4 4 1836.81 71.58 7
 -2 -4 4 1810.11 71.82 9
 2 4 -4 1799.08 108.44 3
 2 -4 -3 4336.39 93.53 10
 -2 -4 3 4107.35 120.26 5
 -2 -4 3 4102.03 219.72 1
 2 -4 -3 4488.71 120.87 11
 -2 -4 3 4256.39 97.5 9
 2 4 -3 4001.87 70.39 6
 -2 -4 3 4306.89 124.95 11
 -2 4 3 4549.25 272.77 2
 2 4 -3 4262.89 181.5 3
 2 4 -3 4205.5 218.64 1
 2 4 -3 3977.18 211.42 2
 -2 4 3 4282.89 98.48 7
 2 4 -3 4074.91 82.23 4
 -2 -4 2 1320.95 51.78 9
 2 4 -2 1426.54 137.47 1
 2 -4 -2 1390.81 54.52 10
 2 4 -2 1325.74 110.21 3
 2 4 -2 1314 126.69 2
 -2 -4 2 1310.23 69.37 11
 2 -4 -2 1402.39 65.36 11
 -2 -4 2 1278.69 66.36 5
 2 4 -2 1266.38 36.58 6
 -2 4 2 1340.42 53.28 7
 2 -4 -2 1225.64 60.27 9
 2 -4 -1 1393.19 62.36 11
 2 -4 -1 1450.3 57.85 10
 2 -4 -1 1471.56 172.42 1
 -2 -4 1 1240.62 61.94 5
 -2 4 1 1403.86 171.55 1
 2 -4 -1 1279.58 59.58 9
 2 4 -1 1330.14 119.35 3
 2 4 -1 1206.07 128.75 1
 -2 4 1 1310.54 48.52 7
 -2 -4 1 1303.36 67.58 11
 -2 -4 1 1286.62 45.17 9
 -2 -4 1 1418.06 46.59 8
 2 4 -1 1294.15 124.39 2
 2 -4 0 673.16 43.24 11
 2 4 0 661.25 96.84 2
 2 -4 0 709.89 122.5 1
 -2 -4 0 632.11 49.86 11
 -2 4 0 654.06 122.03 1
 -2 -4 0 595.1 29.12 9
 2 4 0 648.24 102.19 1
 2 4 0 703.18 93.84 3
 2 -4 0 670.43 43.76 9
 -2 -4 0 682.96 37.67 8
 -2 -4 0 643.89 45.2 5
 -2 4 -1 2844.31 91.5 4
 -2 -4 -1 2893.59 79.45 8
 2 -4 1 2651.88 237.6 1
 2 4 1 2501.84 202.46 1
 2 4 1 2644.78 191.93 3
 2 -4 1 2870.97 85.13 11
 -2 -4 -1 2582.02 88.13 5
 -2 -4 -1 2765.22 101.33 11
 2 4 1 2629.41 192.58 2
 2 -4 1 2730.39 85.84 9
 2 -4 2 1928.52 74.19 9
 -2 4 -2 1888.44 75.65 4
 -2 -4 -2 1826.27 87.83 11
 -2 -4 -2 1946.52 71.65 8
 -2 -4 -2 1797.93 76.19 5
 2 -4 2 1938.24 71.88 11
 -2 4 -3 17451.47 228.46 4
 -2 -4 -3 17203.38 280.74 11
 -2 -4 -3 18198.66 227.14 8
 2 -4 3 18158.25 235.56 9
 -2 -4 -4 3703.87 142.68 11
 -2 -4 -4 4099.84 119.27 8
 -2 4 -4 3780.31 112.59 4
 -2 4 -4 3890.36 107.83 6
 2 -4 4 3973.2 121 9
 -2 -4 -5 2184.51 121.5 11
 -2 -4 -5 2413.41 98.41 8
 -2 4 -5 2435.59 91.25 6
 2 -4 5 2358.99 102.32 9
 -2 4 -5 2261.65 91.67 4
 2 -4 6 1330.48 86.14 9
 -2 4 -6 1548.12 79.16 6
 -2 4 -6 1376.69 77.67 4
 -2 -4 -6 1468.13 84.52 8
 -2 -4 -7 581 60.14 8
 2 4 7 458.73 57.39 7
 2 -4 7 373.18 57.44 9
 -2 4 -7 479.05 53.08 6
 -2 4 -7 436.41 52.22 4
 -2 4 -8 74.37 35.53 6
 -2 4 -8 65.5 31.35 4
 2 -4 8 74.66 37.13 9
 -2 -4 -8 77.96 39.03 8
 2 4 8 80.72 37.4 7
 -2 4 -9 1070.11 80.98 6
 -2 4 -9 864.12 76.36 4
 -2 -4 -9 825.07 80.34 8
 2 4 9 867.97 79.98 7
 -2 4 -10 2390.06 74.34 21
 2 -4 10 2178.28 80.27 15
 -2 -4 -10 1585.94 139.29 11
 -2 4 -10 2298.39 122.66 6
 2 4 10 1774.88 113.46 7
 -2 -4 -10 1933.55 121.93 8
 -2 4 -10 1995.58 113.51 4
 2 -4 10 2016.03 68.96 48
 2 -4 10 1993.62 67.25 55
 2 -4 10 2017.07 65.13 40
 -2 -4 -10 1790.95 67.15 38
 -2 -4 -10 1792.17 78.26 25
 -2 -4 -10 1939.09 70.7 32
 -2 -4 -10 2006.01 89.14 23
 -2 -4 -10 1848 76 21
 -2 4 -11 335.32 37.01 21
 -2 -4 -11 247.37 37.92 21
 2 -4 11 268.03 36.86 15
 -2 -4 -11 210.19 63.13 11
 -2 4 -11 270.13 55.94 6
 2 4 11 279.19 53.39 7
 -2 4 -11 213.94 53.22 4
 2 -4 11 208.74 30.73 48
 -2 -4 -11 233.78 32.48 38
 2 -4 11 262.3 32.31 55
 -2 -4 -11 220.5 37.26 25
 -2 -4 -11 297.36 36.05 32
 -2 -4 -11 281.94 44.65 23
 -2 -4 -12 5.65 28.82 21
 -2 4 -12 12.76 23.9 21
 2 -4 12 -3.39 26.98 15
 2 -4 12 -5 23.11 55
 2 -4 12 -30.77 25.79 48
 -2 -4 -12 -36.93 27.1 38
 -2 -4 -12 0.93 25.37 32
 -2 -4 -12 31.04 30.99 23
 -2 4 -13 214.84 30.77 21
 2 4 13 316.42 39.76 14
 2 -4 13 305.54 37.1 15
 2 -4 13 242.01 31.84 48
 -2 4 -13 271.9 38.3 23
 -2 -4 -13 254.47 39.71 23
 -2 -4 -13 277.32 38.29 21
 2 4 14 44.04 24.97 14
 2 -4 14 21.09 23.35 15
 -2 4 -14 31.23 23.73 21
 -2 -4 -14 37.66 26.7 21
 2 -4 14 23.35 21.25 48
 -2 4 -14 55.17 26.18 23
 -2 -4 -14 3.55 25.92 23
 2 -4 15 630.59 38.89 15
 2 -4 15 528.8 34.58 13
 2 4 15 635.67 40.84 14
 2 -4 15 534.92 32.13 48
 -2 -4 -15 608.28 41.71 21
 -2 -4 -15 681.69 44.1 23
 -2 4 -15 697.65 39.46 21
 -2 4 -15 679.11 41.02 23
 2 4 16 175.63 21.08 14
 2 -4 16 142.46 20.05 15
 -2 -4 -16 148.2 22.87 21
 -2 -4 -16 178.48 24.17 23
 -2 -5 17 273.81 24.44 15
 -2 -5 17 306.38 26.41 13
 -2 5 17 356.37 28.68 14
 2 5 -17 368.83 30.38 18
 2 -5 -17 285.7 24.4 39
 2 -5 -17 279.98 26.68 47
 -2 5 17 311.29 27.41 24
 -2 5 16 25.29 20.45 14
 2 5 -16 25.32 20.07 18
 -2 -5 16 3.71 18.2 15
 -2 -5 16 6.15 18.72 13
 2 -5 -16 25.17 19.13 39
 -2 -5 15 272.88 32.14 15
 -2 -5 15 303.74 36.35 13
 -2 5 15 308.49 35.37 14
 2 -5 -15 402.01 42.95 21
 -2 -5 14 339.22 39.16 16
 -2 -5 14 359.75 36.48 15
 -2 -5 14 382.62 42.72 13
 -2 5 14 369.01 37.75 14
 -2 -5 14 366.49 35.46 55
 2 -5 -14 404.71 41.27 23
 2 -5 -14 382.4 44.2 21
 -2 -5 13 961.95 54.18 15
 -2 -5 13 955.31 60.2 16
 -2 5 13 941.59 55.35 14
 -2 -5 13 990.22 51.88 55
 2 -5 -13 1005.47 62.61 23
 2 -5 -13 1094.57 65.85 21
 -2 -5 12 694.52 47.67 17
 2 -5 -12 652.14 49.41 18
 -2 5 12 656.97 47.35 14
 -2 -5 12 701.25 46.88 15
 2 5 -12 771.78 77.43 6
 -2 5 12 683.88 76.7 7
 -2 -5 12 475.55 82.98 5
 -2 -5 12 647.39 44.66 55
 2 -5 -12 677.83 55.05 23
 2 -5 -12 685.32 53.95 21
 2 -5 -11 7846.37 155.86 18
 -2 5 11 8121.81 141.5 14
 -2 -5 11 8081.08 143.34 17
 -2 5 11 8647.53 244.2 7
 -2 -5 11 8152.75 127.72 55
 -2 -5 11 8119.74 136.75 35
 2 -5 -11 8333.29 160.54 23
 2 -5 -11 8149 157.55 21
 2 5 -10 3278.49 128.92 6
 -2 5 10 3326.9 145.8 7
 2 5 -9 9683.25 198.26 6
 -2 5 9 9939.16 235.38 7
 2 5 -8 2093.36 87.92 6
 -2 -5 8 2124.06 117.64 9
 -2 -5 8 1858.97 125.09 5
 -2 5 8 1934.34 102.54 7
 -2 -5 7 819.13 75.33 9
 -2 5 7 879.38 69.03 7
 2 5 -7 894.98 56.29 6
 -2 -5 7 847.1 81.07 5
 -2 -5 6 2337.74 106.52 9
 2 5 -6 2280.4 77.8 6
 -2 5 6 2332.99 96.38 7
 -2 -5 6 2210.17 117.08 5
 -2 -5 5 57.71 27.06 5
 2 5 -5 85.75 22.31 6
 -2 -5 5 58.2 32.02 11
 -2 -5 5 47.15 25.65 9
 -2 5 5 94.99 29.55 7
 -2 -5 4 3526.29 108.12 9
 2 5 -4 3056.17 225.25 2
 2 -5 -4 3704.11 131.26 11
 -2 -5 4 3175.46 122.3 5
 2 5 -4 3425.79 79.62 6
 2 -5 -4 3343.16 112.45 9
 -2 5 4 3484.19 102.85 7
 -2 -5 4 3506.61 131.17 11
 -2 5 3 1431.45 63.51 7
 -2 -5 3 1370.41 76.43 5
 2 -5 -3 1538.41 80.99 11
 2 5 -3 1406.56 48.59 6
 2 5 -3 1186.62 139.35 2
 2 5 -3 1476.65 131 3
 2 -5 -3 1522.43 75.09 9
 -2 -5 3 1562.31 68.04 9
 2 5 -3 1446.49 58.9 4
 -2 -5 3 1492.76 84.4 11
 2 5 -2 417.87 88.67 2
 2 5 -2 490.31 100.8 1
 -2 -5 2 484.22 37.68 9
 2 -5 -2 555.47 47.13 9
 2 -5 -2 484.56 46.17 11
 -2 5 2 482.04 36.24 7
 2 5 -2 417.88 79.05 3
 -2 -5 2 416.76 46.11 5
 -2 -5 2 477.64 50.34 11
 2 5 -1 1654.37 147.13 3
 -2 -5 1 1657.34 60.23 9
 2 5 -1 1796.9 185.14 1
 -2 -5 1 1760.42 87.48 11
 2 -5 -1 1637.72 73.83 9
 -2 -5 1 1937.32 61.47 8
 -2 5 1 1635.48 59.12 7
 -2 -5 1 1659.19 77 5
 2 5 -1 1708.44 165.84 2
 2 -5 -1 1831.06 80.79 11
 -2 -5 0 6060.34 161.3 11
 -2 -5 0 5706.06 102.41 9
 2 -5 0 5809.83 135.76 9
 -2 -5 0 6717.74 121.7 8
 2 -5 0 6530.31 147.39 11
 -2 -5 0 5671.3 138.3 5
 -2 -5 -1 1321.1 69.52 5
 2 -5 1 1380.37 69.35 9
 -2 -5 -1 1509.76 64.16 8
 -2 -5 -1 1410.14 82.83 11
 -2 5 -1 1406.03 74.5 4
 2 -5 1 1396.79 70.19 11
 -2 -5 -2 1189.46 81.3 11
 2 -5 2 1114.68 63.55 11
 2 -5 2 1171.38 67.61 9
 -2 -5 -2 1121.82 66.65 5
 -2 -5 -2 1186.03 63.33 8
 -2 5 -2 1186.94 69.49 4
 2 -5 3 2896.71 106.38 9
 -2 -5 -3 2801.88 127.64 11
 -2 -5 -3 3009.77 103.79 8
 -2 5 -3 2920.18 104.69 4
 2 -5 3 2689.95 99.2 11
 -2 -5 -4 1812.96 111.38 11
 -2 5 -4 2023.31 86.8 6
 2 -5 4 2053.42 95.52 9
 -2 -5 -4 2059.51 93.64 8
 -2 5 -4 1979.68 90.29 4
 -2 -5 -5 456.85 64.31 11
 2 -5 5 483.5 54.48 9
 -2 5 -5 470.74 48.58 6
 -2 5 -5 487.14 49.15 4
 -2 -5 -5 470.54 55.76 8
 -2 -5 -6 818.01 89.86 11
 2 -5 6 854.71 75.16 9
 -2 -5 -6 978.99 74.74 8
 2 5 6 836.58 72.51 7
 -2 5 -6 868.15 67.25 4
 -2 5 -6 896.04 66.73 6
 -2 5 -7 593.2 58.59 6
 2 -5 7 537.78 67.89 9
 -2 5 -7 517.7 57.84 4
 -2 -5 -7 636.67 68.2 8
 2 5 7 514.65 61.76 7
 -2 -5 -7 580.93 83.46 11
 -2 -5 -8 643.04 93.64 11
 2 -5 8 682.57 84.5 9
 -2 5 -8 886.58 74.26 6
 -2 5 -8 645.36 69.03 4
 -2 -5 -8 809.26 81.32 8
 2 5 8 728.45 75.17 7
 -2 5 -9 4570 97.98 21
 2 -5 9 4575.89 106.84 15
 -2 -5 -9 3724.54 209.15 11
 2 -5 9 3888.27 184.88 9
 -2 5 -9 4793.13 167.42 6
 -2 5 -9 4411.15 158.77 4
 -2 -5 -9 4483.64 180.02 8
 -2 -5 -9 3958.85 121 12
 2 5 9 4206.88 172.77 7
 2 -5 9 4167.55 93.87 55
 -2 -5 -9 3812.02 90.41 38
 -2 -5 -9 4074.83 95.66 32
 -2 -5 -9 3877.36 106.76 21
 -2 -5 -9 4537.02 125.75 23
 -2 -5 -9 4155.18 107.24 25
 2 -5 10 403.26 39.99 15
 -2 5 -10 479.68 39.68 21
 -2 5 -10 452.06 62.02 6
 -2 5 -10 371.25 57.2 4
 2 5 10 361.51 59.25 7
 -2 -5 -10 267.13 72.19 11
 -2 -5 -10 325.68 44.01 12
 -2 -5 -10 355.92 62.26 8
 2 -5 10 350.5 31.03 40
 2 -5 10 443.09 38.51 55
 -2 -5 -10 281.17 32.48 38
 -2 -5 -10 289.71 39.5 25
 -2 -5 -10 352.81 39.46 21
 -2 -5 -10 370.64 47.76 23
 -2 -5 -10 374.57 35.65 32
 -2 -5 -11 184.4 35.16 21
 2 -5 11 175.49 32.26 15
 -2 5 -11 216.32 30.11 21
 -2 -5 -11 95.43 25.03 38
 2 -5 11 201.74 30.58 55
 -2 -5 -11 165.37 29.41 32
 -2 -5 -11 125.61 30.57 25
 -2 -5 -11 200.4 39.46 23
 -2 -5 -12 60.85 29.62 21
 2 5 12 101.65 31.38 14
 2 -5 12 20.3 23.97 15
 -2 5 -12 60.42 25.46 21
 2 -5 12 77.85 25.02 48
 2 -5 12 49.1 23.6 55
 -2 -5 -12 -17.47 25.19 38
 -2 -5 -12 69.6 33.52 23
 -2 -5 -13 65.55 29.16 21
 2 5 13 97.17 29.47 14
 2 -5 13 86.99 26.27 15
 -2 5 -13 17.75 22.79 21
 2 -5 13 94.85 24.03 48
 -2 -5 -13 71.34 31.77 23
 -2 5 -13 79.33 28.66 23
 2 5 14 10.7 20.93 14
 -2 -5 -14 0.27 23.79 21
 2 -5 14 31.21 20.85 15
 -2 5 -14 47.58 22.55 21
 2 -5 14 24.75 18.98 48
 -2 -5 -14 29.2 25.89 23
 -2 5 -14 38.12 23.81 23
 2 -5 15 24.43 16.04 13
 -2 -5 -15 48.49 20.95 21
 2 -5 15 41.21 18.95 16
 2 5 15 20.79 17.13 14
 2 -5 15 34.11 18.66 15
 -2 -5 -15 61.01 23.46 23
 -2 5 -15 51.12 20.3 23
 -2 -6 17 -7.2 13.43 13
 -2 6 17 -6.36 12.72 14
 2 6 -17 10.55 14.48 18
 -2 6 17 1.23 13.51 24
 -2 -6 16 11.87 17.86 13
 -2 6 16 40.77 18.43 14
 -2 -6 15 56.76 25.43 13
 -2 6 15 84.9 23.47 14
 -2 -6 15 59.8 24.1 16
 2 -6 -15 78.9 24.74 23
 2 -6 -14 74.43 30.62 21
 -2 -6 14 69.74 26.72 16
 -2 6 14 35.53 21 14
 -2 -6 14 114.18 30.74 13
 -2 -6 14 67.94 25.17 55
 2 -6 -14 80.23 27.34 23
 -2 -6 13 225.25 36.54 13
 -2 -6 13 207.87 36.18 16
 -2 6 13 109.17 24.85 14
 2 -6 -13 178.21 35.68 21
 -2 -6 13 172.84 30.1 17
 -2 -6 13 211.83 31.48 55
 2 -6 -13 184.59 33.25 23
 -2 -6 12 5981.07 127.42 17
 -2 -6 12 5902.14 142.61 16
 -2 6 12 5336.61 115.2 14
 -2 -6 12 5450.16 112.72 55
 2 -6 -12 5511.76 134.74 21
 -2 -6 12 5575.31 119.89 35
 2 -6 -12 5435.29 134.48 23
 -2 -6 11 4630.03 132.6 16
 -2 6 11 4203.67 100.31 14
 -2 -6 11 5016.82 119.82 17
 2 -6 -11 4127.45 113.51 18
 2 6 -11 4618.34 164.65 6
 -2 6 11 4455.46 180.6 7
 2 -6 -11 4471 231.69 11
 -2 -6 11 4421.41 99.26 55
 2 -6 -11 4240.36 117.69 21
 -2 -6 11 4526.57 109.68 35
 2 -6 -11 4192.49 119.66 23
 2 -6 -10 72.38 52.23 11
 -2 -6 10 12.34 37.15 5
 -2 6 10 77.87 39.65 7
 2 6 -10 84.99 36.85 6
 2 -6 -10 18.63 30.04 21
 -2 6 10 68.96 22.6 14
 2 -6 -10 28.29 23.99 18
 -2 -6 10 95.14 33.39 16
 -2 -6 10 83.52 30.76 17
 -2 -6 10 65.27 28.55 35
 2 -6 -10 68.66 30.83 23
 2 6 -9 815.09 64.49 6
 2 -6 -9 799.62 100.54 11
 -2 -6 9 620.27 82.68 5
 -2 6 9 823.62 77.85 7
 2 -6 -8 747.32 91.25 11
 -2 -6 8 632.77 79.22 5
 -2 -6 8 664.86 78.07 9
 2 6 -8 687.46 57.03 6
 -2 6 8 714.23 66.78 7
 2 6 -7 390.83 41.48 6
 -2 -6 7 342.96 57.07 9
 2 -6 -7 413.15 67.3 11
 -2 6 7 448.22 52.17 7
 -2 -6 7 315.94 54.86 5
 2 -6 -6 851.58 69.37 9
 -2 -6 6 795.76 72.65 9
 2 6 -6 827.51 51.67 6
 -2 -6 6 818.84 76.09 5
 2 -6 -6 903.82 86.01 11
 -2 -6 6 873.07 82.9 11
 -2 6 6 801.27 63.3 7
 -2 -6 5 451.13 56.69 5
 -2 -6 5 428.71 50.26 9
 2 -6 -5 481.79 52.2 9
 -2 6 5 489.66 46.97 7
 2 -6 -5 548.85 64.54 11
 -2 -6 5 435.45 59.15 11
 -2 -6 4 273.92 39.04 9
 2 -6 -4 293.49 46.15 11
 2 -6 -4 297.82 39.98 9
 -2 -6 4 269.53 46.93 11
 -2 -6 4 253.97 41.78 5
 -2 6 4 271.55 34.82 7
 -2 -6 3 18.76 26.43 11
 -2 -6 3 30.2 25.31 5
 2 -6 -3 45.15 23.55 9
 -2 -6 3 18.8 19.22 9
 2 -6 -3 16.31 23.59 11
 -2 6 3 48.19 20.42 7
 -2 6 2 849.75 49.31 7
 2 -6 -2 904.26 66.65 11
 -2 -6 2 875.79 53.27 9
 2 -6 -2 862.01 59.64 9
 -2 -6 2 909.83 71.63 11
 -2 -6 2 787.18 58.79 5
 2 -6 -1 4998.43 147.94 11
 -2 -6 1 4929.53 114.56 9
 -2 -6 1 4847.85 158 11
 2 -6 -1 4667.69 132.83 9
 -2 -6 1 4453.11 132.21 5
 2 -6 0 5262.74 140.56 9
 -2 -6 0 5894.17 126.44 8
 2 -6 0 5601.01 153.77 11
 -2 -6 0 5301.75 167.83 11
 -2 -6 0 5044.17 139.91 5
 2 -6 1 4340.4 129.72 9
 -2 -6 -1 4262.94 154.13 11
 2 -6 1 4489.69 136.49 11
 -2 -6 -1 4790.51 123.59 8
 -2 -6 -1 4109.12 126.38 5
 -2 6 -1 4554.74 140.05 4
 -2 -6 -2 189.9 43.12 11
 -2 6 -2 217.27 38.34 4
 -2 -6 -2 187.82 34.04 5
 2 -6 2 222.32 37.46 9
 -2 -6 -2 214.16 35.01 8
 2 -6 2 208.28 34.41 11
 -2 -6 -3 1351.65 76.58 8
 -2 -6 -3 1247.29 94.91 11
 -2 6 -3 1278.88 78.1 4
 2 -6 3 1272.62 79.89 9
 2 6 4 4495.25 134.56 7
 -2 -6 -4 4214.65 178.49 11
 2 -6 4 4208.54 145.55 9
 -2 6 -4 4101.08 128.27 6
 -2 -6 -4 4446.73 143.5 8
 -2 6 -4 4086.46 136.98 4
 2 -6 5 296.49 49.17 9
 -2 6 -5 306.75 44.46 6
 -2 -6 -5 281.14 59.16 11
 -2 -6 -5 298.97 50.37 8
 -2 6 -5 317.64 46.99 4
 2 6 5 334.54 47.18 7
 2 6 6 1378.86 88.77 7
 2 -6 6 1258.79 95.84 9
 -2 -6 -6 1207.86 115.83 11
 -2 6 -6 1315.1 85.34 4
 -2 -6 -6 1406.44 92.62 8
 -2 6 -6 1373.9 84.7 6
 -2 -6 -7 192.01 61.75 11
 2 6 7 219.19 44.95 7
 2 -6 7 193.34 49.58 9
 -2 6 -7 264.05 47.22 6
 -2 6 -7 217.81 45.87 4
 -2 -6 -7 190.45 48.15 8
 -2 6 -8 2211.52 67.76 21
 2 -6 8 2425.63 75.13 15
 -2 -6 -8 2229.32 161.86 11
 -2 6 -8 2483.55 120.34 6
 -2 -6 -8 2564.48 137.1 8
 2 -6 8 2120.81 141.12 9
 -2 6 -8 2143.9 114.64 4
 2 6 8 2324.67 129.15 7
 -2 -6 -8 2235.96 89.83 12
 2 -6 8 2393.73 78.89 37
 -2 -6 -8 2427.58 77.99 25
 -2 -6 -8 2134.37 86.04 23
 -2 -6 -8 1914.37 75.29 21
 -2 -6 -8 2314.79 69.36 32
 2 -6 9 1072.23 54.05 15
 -2 6 -9 1131.09 51.98 21
 -2 -6 -9 877.05 111 11
 -2 6 -9 1081.67 86.52 6
 2 -6 9 824.6 102.36 9
 -2 6 -9 960.07 81.67 4
 -2 -6 -9 891.69 65.27 12
 -2 -6 -9 1072.26 98.99 8
 2 6 9 1053.8 91.34 7
 2 -6 9 1094.73 58.87 37
 -2 -6 -9 1080.39 52.17 32
 -2 -6 -9 989.38 58.9 25
 -2 -6 -9 1045.21 60.1 21
 -2 -6 -9 958.37 66.1 23
 -2 -6 -10 185.69 34.74 21
 -2 6 -10 219.93 31.01 21
 2 -6 10 143.45 28.79 15
 2 -6 10 216.46 32.86 55
 -2 -6 -10 135.38 29.9 25
 -2 -6 -10 209.6 41.93 23
 -2 -6 -10 170.75 27.85 32
 -2 6 -11 150.3 26.66 21
 -2 -6 -11 141.88 32.68 21
 2 -6 11 70.82 24.28 15
 2 6 11 167.23 32.47 14
 2 -6 11 109.1 27.46 55
 -2 -6 -11 84.42 23.87 32
 -2 -6 -11 90.47 33.77 23
 2 6 12 210.72 33.26 14
 -2 6 -12 111.74 25.44 21
 -2 -6 -12 178.65 33.59 21
 2 -6 12 175.13 29.91 15
 2 -6 12 134.21 26.7 55
 -2 -6 -12 194.54 38.97 23
 2 -6 13 422.86 35.12 17
 2 6 13 497.99 39.27 14
 2 -6 13 500.64 37.35 15
 -2 6 -13 550.33 43 23
 -2 -6 -13 500.42 46.29 23
 -2 -6 -13 457.84 41.07 21
 2 -6 14 108.15 23.87 13
 2 -6 14 98.2 21.96 15
 -2 -6 -14 76.44 24.15 21
 2 -6 14 88.51 23.54 16
 2 6 14 89.71 21.94 14
 -2 -6 -14 111.93 27.24 23
 -2 6 -14 145.06 25.9 23
 2 -6 15 81.97 17.37 13
 2 -6 15 68.11 15.91 15
 2 6 15 48.15 15.72 14
 2 -6 15 69.21 18.13 16
 -2 -7 16 97.82 17.7 16
 -2 7 16 138.51 17.75 14
 2 -7 -16 99.56 19.57 20
 -2 -7 16 120.33 20.14 13
 2 -7 -16 96.28 20.22 47
 2 -7 -15 192.84 29.45 20
 -2 7 15 205.64 23.4 14
 -2 -7 15 191.9 26.92 16
 -2 -7 15 191.42 29.2 13
 2 -7 -15 190.05 29.24 47
 2 -7 -15 219.63 27.6 23
 -2 -7 14 153.33 26.02 17
 -2 -7 14 173.86 32.45 13
 -2 7 14 189.59 25.14 14
 -2 -7 14 144.62 29.48 16
 -2 -7 14 121.61 25.81 55
 2 -7 -14 137.96 29.18 23
 -2 -7 13 388.65 42.97 13
 -2 7 13 348.36 31.98 14
 -2 -7 13 387.64 38.77 17
 -2 -7 13 356.02 43.66 16
 -2 -7 13 384.19 36.69 55
 2 -7 -13 473.1 43.99 23
 -2 -7 13 384.14 36.03 35
 -2 -7 12 872.13 61.92 16
 -2 7 12 782.72 44.38 14
 -2 -7 12 824.18 54.6 17
 -2 -7 12 857.48 50.02 55
 2 -7 -12 863.51 56.4 23
 -2 -7 12 855.91 51.55 35
 -2 -7 11 2212.79 85.82 17
 -2 -7 11 2268.22 95.24 16
 -2 -7 11 2041.66 71.22 55
 2 -7 -11 1957.81 84.43 23
 -2 -7 11 2173.21 80.35 35
 2 -7 -10 6961.77 289.77 11
 -2 7 10 7020.59 222.51 7
 2 -7 -10 6605.56 140.87 18
 -2 -7 10 7349.21 152.47 17
 -2 -7 10 7235.33 166.15 16
 -2 -7 10 7442.52 154.02 27
 2 -7 -10 6700.91 148.15 23
 -2 -7 10 7484.44 142.04 35
 2 -7 -9 3689.26 204.47 11
 -2 7 9 3637.73 155.33 7
 -2 -7 9 3464.47 116.62 16
 -2 -7 9 3492.69 107.78 17
 2 -7 -9 3374.17 99.64 18
 -2 -7 9 3724.06 108.39 27
 2 -7 -9 3380 105.17 23
 -2 -7 9 3829.3 101.14 35
 2 -7 -9 3811.8 96.68 30
 -2 -7 8 4237.76 187.44 9
 -2 7 8 4460.08 162.52 7
 2 -7 -8 4630.11 220.64 11
 2 -7 -7 202.3 55.14 11
 -2 -7 7 190.95 47.59 5
 -2 -7 7 178.22 47.44 9
 -2 7 7 213.57 41.07 7
 2 -7 -6 1381.85 111.05 11
 -2 -7 6 1160.03 93.07 9
 -2 -7 6 1129.2 93.09 5
 -2 7 6 1155.39 77.2 7
 -2 -7 6 1295.56 105.35 11
 -2 -7 5 30.68 28.09 5
 -2 -7 5 33.12 28.62 9
 2 -7 -5 40.7 27.18 9
 -2 -7 5 39.08 31.35 11
 2 -7 -5 32.81 31.77 11
 -2 7 5 49.72 26.45 7
 2 -7 -4 3386.58 132.18 9
 -2 -7 4 3350.19 129.31 9
 2 -7 -4 3551.91 155.26 11
 -2 7 4 2946.56 108.7 7
 -2 -7 4 2981.04 129.78 5
 -2 -7 4 3392.26 152.53 11
 -2 -7 3 833.55 61.95 9
 2 -7 -3 842.64 66.62 9
 -2 -7 3 706.27 63.16 5
 2 -7 -3 822.83 74.26 11
 -2 -7 3 788.6 75.46 11
 2 -7 -2 575.14 60.71 11
 -2 -7 2 501.25 62.86 11
 -2 -7 2 471.73 49.57 5
 -2 -7 2 562.72 48.17 9
 2 -7 -2 552.37 53.36 9
 2 -7 -1 4601.43 143.85 9
 2 -7 -1 4948.64 163.06 11
 -2 -7 1 4765.56 172.82 11
 2 -7 0 1379.25 81.62 9
 2 -7 0 1429.45 87.52 11
 -2 -7 0 1438.63 99.12 11
 -2 -7 0 1318.51 76.59 5
 -2 7 -1 175.41 42.46 4
 -2 -7 -1 149.42 33.19 5
 2 -7 1 168.47 36.84 9
 2 -7 1 181.33 35.58 11
 -2 -7 -1 218.95 34.1 8
 -2 -7 -1 208.47 48.58 11
 2 7 1 214.57 30.6 7
 2 7 2 41 23.4 7
 2 -7 2 44.79 30.51 9
 -2 -7 -2 42.91 35.85 11
 -2 7 -2 15.31 28.83 4
 -2 -7 -2 22.37 26.63 8
 -2 -7 -2 21.47 24.07 5
 2 -7 3 1573.9 93.1 9
 -2 -7 -3 1490.94 88.03 8
 2 7 3 1503.78 80.32 7
 -2 7 -3 1571.32 95.45 4
 -2 -7 -3 1590.9 115.15 11
 2 7 4 18.49 23.82 7
 -2 7 -4 3.41 29.86 6
 2 -7 4 26.74 27.66 9
 -2 7 -4 -9.71 32.31 4
 -2 -7 -4 12.08 35.06 11
 -2 -7 -4 16.09 30.45 8
 -2 -7 -5 425.96 72.28 11
 2 7 5 419.18 51.79 7
 2 -7 5 359.86 58.57 9
 -2 7 -5 456.42 54.41 6
 -2 -7 -5 425.82 58.72 8
 -2 7 -5 365.24 51.99 4
 2 7 6 204.7 46.37 7
 -2 -7 -6 141.47 55.36 11
 -2 7 -6 229.49 46.85 4
 -2 7 -6 166.43 42.04 6
 -2 -7 -6 182.78 49.06 8
 2 -7 6 189.52 47.89 9
 -2 -7 -7 838.85 63.03 20
 2 7 7 1179.6 88.75 7
 -2 7 -7 1099.94 83.08 4
 2 -7 7 980.67 96.08 9
 -2 7 -7 1135.14 83.43 6
 -2 -7 -7 990.29 90.92 8
 -2 -7 -7 1076.02 116.8 11
 -2 -7 -7 941.66 62.05 12
 2 -7 7 1166.06 62 53
 2 -7 7 1167.21 57.88 37
 2 -7 7 841.43 50 43
 2 -7 7 940.5 57.09 26
 -2 -7 -7 1007.48 63.67 23
 -2 -7 -8 165.6 35.6 20
 -2 -7 -8 182.36 60.13 11
 -2 7 -8 172.53 44.16 4
 2 -7 8 160.06 54.91 9
 -2 7 -8 210.84 46.09 6
 2 7 8 204.91 46.56 7
 -2 -7 -8 177.8 36.33 12
 2 -7 8 203.2 33.91 43
 2 -7 8 222.36 33.6 37
 -2 -7 -8 219.77 40.73 23
 -2 -7 -8 208.21 30.77 25
 -2 -7 -9 380.16 45.81 20
 -2 -7 -9 382.24 47.26 12
 2 -7 9 497.2 43.86 37
 -2 -7 -9 406.55 39.43 25
 -2 -7 -9 537.13 54.42 23
 2 7 10 1176.12 57.99 14
 2 -7 10 1059.33 52.95 15
 2 -7 10 1201.9 56.58 55
 -2 -7 -10 1083.57 60.59 21
 -2 -7 -10 1168.45 73.31 23
 -2 -7 -10 939.41 55.17 25
 2 -7 10 983.92 58.58 35
 2 -7 11 258.43 30.45 15
 2 7 11 317.31 34.9 14
 2 -7 11 297.76 33.78 55
 2 -7 11 323.57 34.93 35
 -2 -7 -11 372.24 45.24 23
 -2 -7 -11 305.02 37.22 21
 -2 -7 -12 90.66 27.42 21
 2 -7 12 98.59 24.43 15
 2 -7 12 105.83 27.49 17
 2 7 12 125.39 24.98 14
 2 -7 12 111.15 24.96 55
 -2 -7 -12 129.24 34 23
 2 -7 13 39.23 23.83 16
 2 -7 13 25.11 18.27 17
 2 -7 13 25.2 17.95 15
 2 7 13 -3.23 16.76 14
 -2 -7 -13 22.47 25.08 23
 -2 7 -13 25.16 21.75 23
 2 -7 14 29.11 17.74 13
 2 -7 14 8.71 14.01 15
 2 7 14 8.14 13.9 14
 2 -7 14 27.34 17.97 16
 -2 7 -14 41.3 18.34 23
 -2 -7 -14 38.76 21.8 23
 -2 -8 15 294.11 28.01 16
 2 -8 -15 292.9 29.51 20
 -2 -8 15 307.86 28.61 13
 2 -8 -15 329.42 30.92 47
 -2 -8 14 1168.9 55.46 13
 -2 -8 14 1098.78 49.3 17
 2 -8 -14 1078.93 59.72 20
 -2 -8 14 1017.28 53.98 16
 2 -8 -14 988.49 57.7 47
 -2 -8 14 1082.27 46.08 55
 2 -8 -13 179.53 35.67 20
 -2 -8 13 202.64 33.54 13
 -2 -8 13 190.3 33.67 16
 -2 -8 13 165.36 29.77 17
 2 -8 -13 178.14 33.03 47
 -2 -8 13 202.4 28.24 55
 -2 -8 13 174.76 29.29 35
 2 -8 -13 175.51 31.13 23
 -2 -8 12 690.27 55.66 16
 -2 -8 12 624.52 50.83 13
 -2 -8 12 712.05 50.56 17
 2 -8 -12 602.77 54.55 47
 -2 -8 12 666.43 43.26 55
 2 -8 -12 735.25 51.44 23
 -2 -8 12 684.41 46.78 35
 -2 -8 11 1022.75 61.68 13
 -2 -8 11 1018.56 66.67 16
 -2 -8 11 1068.75 62.59 17
 -2 -8 11 1020.87 52.41 55
 2 -8 -11 1089.09 63.33 23
 -2 -8 11 1062.05 59.44 35
 -2 -8 10 504.43 47.72 17
 -2 -8 10 507.71 52.19 16
 2 -8 -10 396.84 39.63 30
 -2 -8 10 522.16 46.63 35
 2 -8 -10 504.41 48.92 23
 -2 -8 10 489.1 48.45 27
 2 -8 -9 1284.65 128.79 11
 -2 8 9 1187.31 92.73 7
 2 -8 -9 1202.72 63.2 18
 -2 -8 9 1212.94 68.86 17
 -2 -8 9 1170.92 74.29 16
 -2 -8 9 1322.05 66.65 35
 2 -8 -9 1328.42 62.16 30
 -2 -8 9 1260.13 68.61 27
 2 -8 -9 1231.79 68.27 23
 2 -8 -8 882.97 54.87 18
 -2 -8 8 930.78 65.71 16
 -2 -8 8 879.27 59.55 17
 2 -8 -8 961.84 114.7 11
 -2 -8 8 836.97 92.52 9
 -2 8 8 817.31 76.34 7
 -2 -8 8 957.48 58.31 49
 -2 -8 8 883.83 58.84 42
 2 -8 -8 1134.13 58.32 30
 -2 -8 8 955.03 59.6 27
 2 -8 -8 911.21 59.61 23
 -2 -8 8 1013.25 60.31 35
 -2 -8 7 198.07 33.74 20
 2 -8 -7 165.02 28.99 18
 -2 -8 7 136.71 32.35 17
 -2 -8 7 148.57 34.1 16
 -2 8 7 197.21 41.2 7
 2 -8 -7 197.15 56.19 11
 -2 -8 7 135.33 45.42 9
 2 -8 -7 173.05 34.51 47
 -2 -8 7 162.54 32.8 49
 -2 -8 7 182.36 30.61 54
 -2 -8 7 171.5 33.18 42
 -2 -8 7 184.71 34.57 35
 -2 -8 7 189.72 34.07 27
 2 -8 -7 138.85 32.3 23
 2 -8 -7 186.8 29.19 30
 -2 8 6 954.87 74.78 7
 -2 -8 6 911.09 88.99 9
 2 -8 -6 1070.3 104.75 11
 -2 -8 6 1046.11 101.05 11
 -2 8 5 185.63 35.54 7
 -2 -8 5 178.44 41.91 9
 -2 -8 5 250.51 54.53 11
 2 -8 -5 237.83 52.68 11
 -2 -8 4 70.51 30.03 9
 2 -8 -4 89.96 30.58 9
 -2 -8 4 77.08 37.6 11
 2 -8 -4 93.64 39.24 11
 2 -8 -3 3230.44 152.82 11
 2 -8 -3 3167.57 131.29 9
 -2 -8 3 3154.68 153.75 11
 -2 -8 3 3148.79 128.97 9
 -2 -8 2 294.91 53.53 11
 2 -8 -2 304.71 44.54 9
 2 -8 -2 289.9 49.84 11
 2 -8 -1 1548.19 91.24 9
 -2 -8 1 1569.68 110.09 11
 -2 -8 1 1431.1 86.12 5
 2 -8 -1 1604.73 103.22 11
 -2 -8 0 239.94 51.17 11
 2 -8 0 194.03 39.62 9
 -2 -8 0 164.56 32.55 5
 -2 8 0 212.41 46.67 4
 2 -8 0 178.85 38.65 11
 -2 -8 -1 2135.85 131.43 11
 2 -8 1 2319.71 113.8 9
 -2 -8 -1 2226.05 105.4 5
 -2 8 -1 2306.89 117.84 4
 -2 -8 -2 6082.78 226.35 11
 2 -8 2 6168.36 187.75 9
 -2 8 -2 6360.48 192.95 4
 -2 -8 -3 2370.02 148.2 11
 -2 8 -3 2492 124.25 4
 -2 8 -3 2394.84 107.85 6
 2 8 3 2337 101.52 7
 2 -8 3 2294.6 121.46 9
 -2 -8 -4 416.97 71.21 11
 2 -8 4 452.48 63.26 9
 -2 8 -4 480.72 56.25 6
 -2 8 -4 431.92 57.25 4
 2 8 4 383.52 49.12 7
 -2 -8 -5 1179.05 68.86 20
 -2 -8 -5 1132.84 58.28 19
 -2 8 -5 1421.52 97.4 4
 2 8 5 1241.91 86.33 7
 -2 -8 -5 1420.31 126.89 11
 -2 8 -5 1515.17 92.49 6
 -2 -8 -5 1243.12 67.84 12
 2 -8 5 1357.61 104.41 9
 2 -8 5 1318.48 57.85 37
 2 -8 5 1465.95 68.09 54
 2 -8 5 1405.7 64.99 53
 2 -8 5 1243.2 64.88 43
 2 -8 5 1213.92 60.13 26
 -2 -8 -5 1310.24 67.74 23
 2 -8 5 1273.16 61.1 27
 -2 -8 -6 446.74 46.29 20
 -2 -8 -6 558.81 87.63 11
 2 8 6 510.74 62.1 7
 2 -8 6 524.43 72.46 9
 -2 8 -6 557.04 62.56 6
 -2 8 -6 569.93 65.85 4
 -2 -8 -6 482.85 48.53 12
 2 -8 6 578.19 48.52 54
 2 -8 6 568.79 45.92 53
 2 -8 6 431.13 45.48 43
 2 -8 6 512.76 41.5 37
 2 -8 6 453.61 40.99 26
 -2 -8 -6 525.12 49.05 23
 2 -8 6 452.39 41.69 27
 -2 -8 -7 80.33 27.92 20
 -2 8 -7 83.8 35.4 6
 2 -8 7 66.19 41.53 9
 2 8 7 53.31 33.63 7
 -2 -8 -7 52.13 28.04 12
 -2 -8 -7 55.02 44.55 11
 2 -8 7 57.47 27.59 43
 2 -8 7 103.31 28.44 37
 2 -8 7 112.45 29.78 53
 -2 -8 -7 102.23 35.26 23
 -2 -8 -8 25.67 24.21 20
 -2 -8 -8 51.42 26.05 12
 2 -8 8 41.45 24.91 37
 2 -8 8 46.89 26.63 43
 -2 -8 -8 34.94 30.6 23
 -2 -8 -9 256 38.53 20
 -2 -8 -9 306.55 38.22 12
 2 -8 9 317.26 35.93 37
 2 -8 9 253.66 33.44 43
 -2 -8 -9 317.12 45.17 23
 2 -8 10 454.14 52.09 16
 -2 -8 -10 502.6 44.78 20
 2 -8 10 593.06 42.42 55
 -2 -8 -10 584.98 53.92 23
 2 -8 10 509.13 44.79 35
 2 -8 11 50.57 29.6 16
 2 -8 11 56.97 26.83 17
 2 -8 11 48.99 24.28 55
 2 -8 11 0.89 22.86 35
 -2 -8 -11 21.37 28.88 23
 2 -8 12 23.28 24.47 16
 2 8 12 -1.42 15.15 14
 2 -8 12 34.54 21.48 17
 2 -8 12 15.27 19.25 55
 2 -8 12 -1.8 19.92 35
 -2 -8 -12 6.96 25.26 23
 2 -8 13 71.74 20.46 13
 2 8 13 59.62 14.64 14
 2 -8 13 53.63 18.79 17
 2 -8 13 67.96 22.68 16
 -2 -8 -13 78.72 23.28 23
 -2 8 -13 111.19 22.51 23
 2 -8 14 12.24 14.53 16
 2 -8 14 23.02 13.44 13
 2 -9 -15 148.28 19.75 47
 -2 -9 15 116.12 17.22 13
 2 -9 -14 115.31 22.6 20
 -2 -9 14 127.68 23.43 16
 -2 -9 14 115.66 21.13 17
 -2 -9 14 99.02 20.21 13
 -2 -9 14 79.01 17.95 55
 2 -9 -14 115.87 23.19 47
 2 -9 -13 30.44 21.27 20
 -2 -9 13 12.24 19.8 17
 -2 -9 13 31.3 23.72 16
 -2 -9 13 25.14 19.57 13
 -2 -9 13 26.38 19.5 55
 2 -9 -13 25.11 21.37 47
 -2 -9 13 -9.3 22.48 35
 2 -9 -12 101.63 29.15 20
 -2 -9 12 111.12 31.01 16
 -2 -9 12 50 25.82 17
 -2 -9 12 97.31 26.98 13
 -2 -9 12 87.74 24.66 55
 2 -9 -12 75.45 27.29 47
 -2 -9 12 47.6 26.05 35
 2 -9 -11 -0.79 24.19 20
 -2 -9 11 0.7 25.68 17
 -2 -9 11 3.54 28.52 16
 -2 -9 11 24.2 23.15 13
 -2 -9 11 33.42 24.57 55
 2 -9 -11 29.14 25.65 47
 -2 -9 11 -7.55 27.97 35
 2 -9 -10 1678.75 86.51 20
 -2 -9 10 1473.98 69.07 13
 -2 -9 10 1575.11 76.5 17
 -2 -9 10 1619.21 81.83 16
 2 -9 -10 1514 81.57 47
 -2 -9 10 1654.58 74.54 35
 -2 -9 10 1697.47 78.06 27
 -2 -9 9 484.67 52.54 16
 2 -9 -9 471.63 51.07 20
 -2 -9 9 485.48 48.82 17
 -2 -9 9 464.86 43.86 13
 2 -9 -9 482.31 50.17 47
 2 -9 -9 469.24 40.87 30
 -2 -9 9 510.27 47.03 35
 -2 -9 9 540.77 49.8 27
 -2 -9 8 7.1 28.56 17
 2 -9 -8 40.54 23.83 18
 -2 -9 8 38.41 30.73 16
 2 -9 -8 47.73 27.69 20
 -2 -9 8 40.31 28.24 49
 2 -9 -8 61.32 27.95 42
 2 -9 -8 21.62 25.37 47
 -2 -9 8 33.41 26.02 42
 -2 -9 8 42.93 30.66 27
 2 -9 -8 34.67 21.85 30
 -2 -9 8 44.39 30.17 35
 -2 -9 7 593.86 55.48 16
 2 -9 -7 603.59 45.77 18
 -2 -9 7 631.46 53.37 20
 2 -9 -7 614.42 55.38 20
 -2 -9 7 532.48 50.17 17
 2 -9 -7 625.9 90.55 11
 -2 -9 7 528.07 73.34 9
 -2 9 7 449.77 57.74 7
 -2 -9 7 659.09 53.01 49
 2 -9 -7 617.85 54.38 47
 -2 -9 7 642.34 49.09 54
 -2 -9 7 563.91 50.73 42
 2 -9 -7 655.29 50.39 42
 -2 -9 7 606.18 51.45 27
 2 -9 -7 614.78 47.27 30
 -2 -9 7 593.08 50.34 35
 2 -9 -6 449.51 46.68 20
 2 -9 -6 452.47 42.25 18
 -2 -9 6 411.98 44.59 20
 -2 -9 6 333.2 42.38 17
 -2 -9 6 367.09 46.38 16
 2 -9 -6 525.99 80.2 11
 -2 -9 6 395.29 66.43 9
 2 -9 -6 441.31 47.18 47
 2 -9 -6 490.61 45.32 42
 -2 -9 6 466.39 42.72 54
 -2 -9 6 402.04 45.67 49
 -2 -9 6 416.81 44.81 42
 -2 -9 6 425.52 46.53 27
 2 -9 -6 475.49 42.64 30
 -2 -9 6 418.71 44.79 35
 -2 -9 5 518.01 46.02 20
 -2 -9 5 447.88 42.91 17
 -2 -9 5 457.12 46.94 16
 2 -9 -5 531.01 47.53 20
 2 -9 -5 528.12 41.49 18
 2 -9 -5 519.25 73.74 11
 -2 -9 5 720.17 58.07 12
 -2 -9 5 532.78 75.95 11
 -2 -9 5 432.66 64.54 9
 2 -9 -5 553.04 47.33 42
 -2 -9 5 432.32 44.31 42
 2 -9 -5 505.6 46.47 47
 -2 -9 5 533.31 50.09 49
 -2 -9 5 485.74 40.49 54
 -2 -9 5 425.94 41.59 35
 -2 -9 5 452.89 46.91 27
 2 -9 -5 521.83 41.87 30
 -2 -9 4 2485.56 91.33 20
 -2 -9 4 2181.08 85.77 16
 2 -9 -4 2318.88 77.94 18
 -2 -9 4 2241.21 81.07 17
 2 -9 -4 2484.51 90.87 20
 2 -9 -4 2575.93 151.4 11
 -2 -9 4 2437.06 84.27 12
 -2 -9 4 2497.08 148.9 11
 -2 -9 4 2502.47 88.73 42
 -2 -9 4 2556.52 92.65 49
 -2 -9 4 2376.48 80.14 54
 2 -9 -4 2642.07 88.81 42
 2 -9 -4 2361.33 90.31 47
 2 -9 -4 2280.53 90.57 51
 2 -9 -4 2470.93 84.49 30
 -2 -9 4 2071.22 75.64 35
 -2 -9 4 2413.54 88.56 27
 -2 -9 3 414.14 39.18 20
 2 -9 -3 344.61 59.09 11
 -2 -9 3 334.82 37.22 12
 -2 -9 3 412.64 65.23 11
 2 -9 -3 428.76 55.7 9
 -2 -9 3 413.34 40.61 42
 2 -9 -3 402.31 38.84 42
 -2 -9 3 380.38 44.93 49
 -2 -9 3 364 40.5 27
 2 -9 -3 355.42 36.09 30
 2 -9 -2 296.68 47.37 9
 -2 -9 2 282.94 56.42 11
 2 -9 -2 300.18 56.71 11
 2 -9 -1 25.41 27.75 9
 -2 9 1 14.18 31.91 4
 -2 -9 1 7.84 32.38 11
 2 -9 0 3418.71 146.69 9
 -2 9 0 3376.76 150.44 4
 -2 -9 0 3220.94 168.35 11
 -2 -9 -1 478.4 41.93 19
 -2 -9 -1 419.4 41.66 20
 -2 -9 -1 436.29 70.03 11
 -2 -9 -1 490.15 42.59 12
 -2 9 -1 476.07 62 4
 2 -9 1 441.17 59.61 9
 -2 -9 -1 430.97 43.83 51
 -2 -9 -1 406.15 40.06 42
 -2 -9 -1 470.16 41.99 28
 2 -9 1 497.27 42.19 27
 -2 -9 -2 10.32 21.02 20
 -2 -9 -2 16.38 28.23 19
 -2 -9 -2 31.11 24.45 12
 -2 9 -2 52.01 36.01 4
 2 -9 2 33.31 30.33 9
 -2 9 -2 -2.65 31.3 6
 -2 -9 -2 22.15 37.06 11
 -2 -9 -2 4.2 22.14 51
 -2 -9 -2 -1.68 23.59 42
 2 -9 2 0.53 21.06 42
 2 -9 2 28.13 26.42 43
 -2 -9 -2 14.52 21.8 22
 -2 -9 -2 -1.44 27.69 28
 2 -9 2 27.13 25.68 27
 -2 -9 -3 452.07 42.62 19
 -2 -9 -3 407.6 43.93 20
 -2 -9 -3 454.55 74.68 11
 2 -9 3 455.13 65.12 9
 -2 9 -3 466.4 54.9 6
 -2 9 -3 458.15 61.08 4
 -2 -9 -3 441.96 43.37 12
 -2 -9 -3 417.21 37.83 42
 2 -9 3 427.24 39.3 54
 2 -9 3 416.62 44.83 43
 2 -9 3 412.59 38.57 42
 2 -9 3 459.14 42.89 27
 2 -9 3 385.35 36.53 26
 -2 -9 -3 396.7 43.56 28
 -2 -9 -4 3031.42 92.21 19
 2 -9 4 2716.1 97.42 16
 -2 -9 -4 3000.21 105.47 20
 -2 -9 -4 3278.63 187.37 11
 2 -9 4 3081.96 154.8 9
 -2 9 -4 3333.81 135.33 6
 -2 -9 -4 3201.92 104.74 12
 -2 9 -4 3299.79 146.11 4
 2 -9 4 3231.98 100.79 54
 2 -9 4 3184.38 96.68 43
 2 -9 4 2977.26 94.14 53
 2 -9 4 2857.91 84.15 37
 2 -9 4 3040.92 92.07 26
 -2 -9 -4 3056.91 99.42 28
 -2 -9 -4 2954.34 98.53 23
 2 -9 4 3119.34 95.97 27
 -2 -9 -5 969.25 57.7 19
 2 -9 5 831.18 60.83 16
 -2 -9 -5 949.97 64.86 20
 -2 -9 -5 1021.32 112.3 11
 2 -9 5 952.88 94.89 9
 -2 9 -5 1100.23 82.1 6
 -2 9 -5 1013.65 86.07 4
 -2 -9 -5 1016.44 63.32 12
 2 9 5 823.83 72.54 7
 2 -9 5 949.55 61.23 43
 2 -9 5 1024.68 59.1 53
 2 -9 5 1071.02 62.12 54
 2 -9 5 987.16 53.17 37
 -2 -9 -5 1029.22 62.47 23
 2 -9 5 924.3 56.88 27
 -2 -9 -6 604.77 53.77 20
 2 -9 6 587.06 55.07 16
 -2 -9 -6 652.02 49.79 19
 -2 -9 -6 631.25 52.06 12
 2 -9 6 718.31 53.52 54
 2 -9 6 695.36 46.45 37
 2 -9 6 670.22 50.06 43
 2 -9 6 713.63 51.47 53
 2 -9 6 634.37 50.08 49
 -2 -9 -6 624.94 54.08 23
 2 -9 6 669.41 50.23 27
 2 -9 7 499.11 54.13 16
 -2 -9 -7 647.34 53.47 20
 -2 -9 -7 629 50.94 12
 2 -9 7 734.95 48.52 37
 2 -9 7 623.54 49.72 43
 2 -9 7 760.66 53.28 53
 -2 -9 -7 681.98 56.16 23
 2 -9 7 620.36 49 27
 2 -9 8 45.22 28.91 16
 -2 -9 -8 45.19 23.69 20
 -2 -9 -8 37.94 23.14 12
 2 -9 8 -1.01 26.66 43
 2 -9 8 30.59 23.38 37
 -2 -9 -8 19.34 29.36 23
 -2 -9 -9 28.48 21.09 20
 2 -9 9 35.96 29.28 16
 2 -9 9 64.58 29.98 17
 -2 -9 -9 43.63 23.09 12
 2 -9 9 -18.29 25.78 43
 2 -9 9 52.02 29.99 35
 -2 -9 -9 13.84 29.9 23
 2 -9 10 133.32 33.3 16
 2 -9 10 197.89 35.31 17
 -2 -9 -10 159.66 29.11 20
 2 -9 10 187.54 28.82 55
 2 -9 10 183.04 31.59 35
 -2 -9 -10 196.82 35.41 23
 2 -9 11 660.81 44.79 17
 2 -9 11 672.42 49.21 16
 2 -9 11 715.17 38.38 55
 -2 -9 -11 598.78 46.34 47
 -2 -9 -11 795.36 50.58 23
 2 -9 11 634.19 40.14 35
 2 -9 12 200.54 25.34 13
 2 -9 12 160.47 24.29 17
 2 -9 12 192.45 27.73 16
 2 -9 12 194.09 22.57 55
 -2 -9 -12 156.01 25.76 47
 -2 -9 -12 217.45 29.63 23
 2 -9 12 156.35 21.86 35
 2 -9 13 97.2 19.02 16
 -2 -9 -13 89.7 18.29 47
 2 -9 13 113.75 17.95 13
 2 -10 -14 502.25 30.46 47
 -2 -10 13 129.94 23.61 16
 -2 -10 13 151.64 23.4 17
 2 -10 -13 145.67 23.65 20
 -2 -10 13 114.47 19.8 13
 2 -10 -13 167.34 25.08 47
 -2 -10 13 135.28 19.35 55
 2 -10 -12 84.25 24.97 20
 -2 -10 12 77.74 23.13 17
 -2 -10 12 95.29 26.43 16
 -2 -10 12 124.27 22.94 13
 -2 -10 12 121.3 21.88 55
 2 -10 -12 106.72 25.32 47
 -2 -10 12 125.89 22.82 45
 -2 -10 12 114.54 25.47 35
 -2 -10 11 177.31 26.97 13
 -2 -10 11 193.07 34.42 16
 -2 -10 11 185.18 32.38 17
 2 -10 -11 203.92 33.83 20
 -2 -10 11 207.53 27.32 55
 2 -10 -11 193.54 32.56 47
 -2 -10 11 213.22 32.96 35
 -2 -10 10 24.9 26.61 17
 2 -10 -10 28.06 23.88 20
 -2 -10 10 24.15 29.64 16
 2 -10 -10 34.61 25.24 47
 -2 -10 10 2.72 28.6 35
 -2 -10 10 4.7 25.12 27
 2 -10 -9 70.1 28.04 20
 -2 -10 9 70.13 29.19 17
 -2 -10 9 59.43 30.57 16
 2 -10 -9 89.68 29.18 47
 -2 -10 9 58.94 29.86 35
 -2 -10 9 80.41 29.85 27
 2 -10 -8 1008.59 67.57 20
 -2 -10 8 1031.5 63.21 17
 -2 -10 8 1065.03 67.71 16
 -2 -10 8 1036.03 60.67 49
 -2 -10 8 943.7 59.56 42
 2 -10 -8 1071.76 58.45 42
 2 -10 -8 997.69 65.46 47
 -2 -10 8 1017.87 63.99 27
 -2 -10 8 983.33 59.96 35
 2 -10 -7 3141.25 94.54 18
 -2 -10 7 3130.31 103.26 17
 -2 -10 7 3157.72 109.8 16
 -2 -10 7 3175.99 108.95 20
 2 -10 -7 3137.29 112.81 20
 2 -10 -7 3140.09 111.18 47
 -2 -10 7 3284.05 105.12 49
 2 -10 -7 2968.56 109.24 51
 2 -10 -7 3479.59 102.89 42
 -2 -10 7 3142.6 103.1 42
 -2 -10 7 3176.69 99.65 54
 -2 -10 7 3060.38 105.31 27
 -2 -10 7 3114.33 99.71 35
 2 -10 -7 3220.27 100.89 30
 -2 -10 6 2472.08 92.1 17
 2 -10 -6 2555.68 85.03 18
 -2 -10 6 2668.64 97.89 20
 -2 -10 6 2457.28 96.36 16
 2 -10 -6 2626.59 100.45 20
 2 -10 -6 2712.45 93.64 42
 2 -10 -6 2481.74 99.27 51
 2 -10 -6 2518.87 98.46 47
 -2 -10 6 2437.95 93.53 42
 -2 -10 6 2572.31 88.59 54
 -2 -10 6 2441.64 78.52 53
 -2 -10 6 2835.06 99.36 49
 2 -10 -6 2589.5 91.15 30
 -2 -10 6 2294 85.53 35
 -2 -10 6 2569.5 96.8 27
 -2 -10 5 52.26 25.73 20
 -2 -10 5 40.29 26.5 16
 2 -10 -5 50.75 23.65 18
 2 -10 -5 48.39 26.87 20
 -2 -10 5 23.65 25.38 17
 2 -10 -5 40.9 38.01 11
 -2 -10 5 49.55 37.37 11
 -2 -10 5 55.01 22.93 54
 -2 -10 5 60.04 35.03 49
 2 -10 -5 83.4 27.31 42
 2 -10 -5 69.2 27.57 47
 -2 -10 5 34.4 20.27 53
 2 -10 -5 34.82 22.02 51
 -2 -10 5 31.09 24.13 42
 -2 -10 5 43.01 28.54 35
 -2 -10 5 47.73 30.21 27
 2 -10 -5 54.16 23.73 30
 -2 -10 4 199.9 33.73 20
 -2 -10 4 150.74 30.1 17
 -2 -10 4 135.41 30.72 16
 2 -10 -4 221.48 33.31 18
 2 -10 -4 206.02 34.34 20
 -2 -10 4 170.91 49.01 11
 -2 -10 4 247.83 40.91 12
 2 -10 -4 181.69 50.43 11
 2 -10 -4 207.96 34.97 42
 2 -10 -4 210.94 32.74 51
 -2 -10 4 185.83 33.09 42
 -2 -10 4 196.64 29.45 54
 2 -10 -4 224.44 34.76 47
 -2 -10 4 190.02 39.22 49
 2 -10 -4 209.24 33.19 27
 2 -10 -4 168.75 30.13 30
 -2 -10 4 164.16 35.49 27
 -2 -10 4 163.6 31.59 35
 2 -10 -3 5527.24 135.51 20
 -2 -10 3 5150.41 125.55 16
 2 -10 -3 5216.37 121.01 18
 -2 -10 3 5546.44 136.62 20
 -2 -10 3 4960.73 113.74 19
 -2 -10 3 5536.78 129.62 12
 -2 -10 3 5188.87 218.06 11
 2 -10 -3 5290.48 116.73 12
 2 -10 -3 5630.55 141.31 51
 2 -10 -3 5286.63 132.53 47
 -2 -10 3 5440.04 137.79 49
 2 -10 -3 5829.59 133.47 42
 -2 -10 3 5181.23 119.89 54
 -2 -10 3 5368.67 134.01 42
 2 -10 -3 5353.71 124.92 30
 -2 -10 3 5216.79 133.47 27
 2 -10 -3 6119.92 135.72 27
 -2 -10 2 336.06 40.48 20
 -2 -10 2 327.8 35.65 16
 2 -10 -2 353.17 38.63 20
 -2 -10 2 339.63 40.22 19
 -2 10 2 327.71 56.1 4
 -2 -10 2 323.47 40.01 12
 2 -10 -2 342.5 34.03 12
 -2 -10 2 356.34 63.93 11
 -2 -10 2 402.21 43.53 42
 -2 -10 2 384.59 46.44 49
 2 -10 -2 338.5 37.6 47
 -2 -10 2 356.88 42.78 51
 2 -10 -2 400.99 41.19 51
 2 -10 -2 400.03 40.39 42
 -2 -10 2 392.89 45.35 27
 2 -10 -2 456.66 45.17 27
 2 -10 -2 308.98 34.62 30
 -2 -10 1 6679.43 135.34 19
 2 -10 -1 7070.24 148.56 20
 -2 -10 1 7185.85 154.68 20
 -2 -10 1 7273.66 150.54 12
 2 -10 -1 6997.07 137.56 12
 -2 -10 1 7139.71 257.83 11
 2 -10 -1 7585.63 224.92 9
 -2 10 1 7114.67 223.54 4
 -2 -10 1 7319.36 168.3 51
 -2 -10 1 6767.97 152.43 49
 -2 -10 1 7060.1 150.79 42
 2 -10 -1 7294.01 145.58 42
 2 -10 -1 6700.11 144.45 47
 2 -10 -1 7563.63 161.71 51
 2 -10 -1 7913.37 155.14 27
 -2 -10 1 6482.18 134.41 28
 -2 -10 1 6984.46 148.4 27
 2 -10 0 960.81 57.63 20
 -2 -10 0 1083.46 59.78 19
 -2 -10 0 940.54 59.88 20
 2 -10 0 1030.86 88.03 9
 -2 10 0 1078.96 90.79 4
 -2 -10 0 1036.71 61.39 12
 -2 -10 0 1034.44 102.95 11
 -2 -10 0 1014.88 60.71 42
 -2 -10 0 1082.56 65.63 49
 -2 -10 0 1040.05 67.53 51
 2 -10 0 1038.09 57.85 42
 2 -10 0 1091.52 59.35 43
 -2 -10 0 1017.65 58.94 27
 -2 -10 0 1030.47 59.26 28
 2 -10 0 1093.72 62.62 27
 -2 -10 0 1172.01 57.36 22
 -2 -10 -1 81.49 34.18 19
 -2 -10 -1 50.94 26.6 20
 2 -10 1 72.56 24.69 20
 -2 -10 -1 37.22 36.95 11
 -2 10 -1 78.56 39.31 4
 2 -10 1 83.18 36.81 9
 -2 -10 -1 84.75 31.69 12
 2 -10 1 42.31 30.06 43
 2 -10 1 54.66 24.11 42
 -2 -10 -1 73.89 26.43 42
 -2 -10 -1 50.83 25.19 51
 -2 -10 -1 76.47 32.11 49
 -2 -10 -1 57.99 25.28 22
 2 -10 1 50.47 26.43 27
 -2 -10 -1 35.68 28.84 28
 -2 -10 -2 46.09 26.84 20
 -2 -10 -2 62.18 31.36 19
 -2 10 -2 47.19 36.72 4
 2 -10 2 76.25 38.07 9
 -2 -10 -2 83.98 42.53 11
 -2 -10 -2 91.87 29.96 12
 2 -10 2 74.66 25.24 42
 -2 -10 -2 87.26 27.98 42
 -2 -10 -2 54.86 24.84 51
 2 -10 2 37.44 23.17 54
 2 -10 2 74.14 30.57 43
 -2 -10 -2 82.54 31.87 28
 2 -10 2 47.8 27.6 27
 -2 -10 -3 149.69 30.53 20
 -2 -10 -3 164.06 36.92 19
 -2 -10 -3 182.65 34.87 12
 -2 -10 -3 198.34 55.72 11
 -2 10 -3 132.39 42.92 4
 2 -10 3 176.83 45.97 9
 2 -10 3 147.62 36.5 43
 2 -10 3 130.42 28.41 53
 2 -10 3 157.86 29.72 54
 -2 -10 -3 133.49 32.02 51
 2 -10 3 136.79 28.05 42
 -2 -10 -3 182.65 32.53 42
 2 -10 3 151.57 33.74 27
 2 -10 4 84.94 30.36 17
 -2 -10 -4 99.56 35.5 19
 -2 -10 -4 58.42 24.93 20
 -2 -10 -4 58.28 27.45 12
 -2 -10 -4 62.67 23.27 42
 -2 -10 -4 27.27 23.04 51
 2 -10 4 43.72 24.19 53
 2 -10 4 48.01 24.72 54
 2 -10 4 27.81 22.07 37
 2 -10 4 36.22 29.69 43
 2 -10 4 13.37 25.32 27
 2 -10 5 38.9 25.59 16
 2 -10 5 66.13 30.86 17
 -2 -10 -5 43.93 26.58 20
 -2 -10 -5 48.86 25.74 12
 2 -10 5 14.57 21.42 37
 2 -10 5 33.79 26.6 49
 2 -10 5 29.58 29.3 43
 2 -10 5 74.41 27.34 54
 2 -10 5 63.76 27.14 53
 2 -10 5 18.84 25.91 27
 -2 -10 -6 1859.44 86.04 20
 2 -10 6 1589.42 78.67 16
 2 -10 6 1768.81 79.38 17
 -2 -10 -6 1882.72 79.88 12
 2 -10 6 1654.06 73.47 49
 2 -10 6 1925.7 69.75 37
 2 -10 6 1923.32 78.37 43
 2 -10 6 2028 78.46 53
 2 -10 6 1955.14 82.11 54
 2 -10 6 1796.15 77.35 27
 -2 -10 -7 728.82 55.02 20
 2 -10 7 714.36 53.91 16
 2 -10 7 840.17 57.15 17
 -2 -10 -7 771.89 52.09 12
 2 -10 7 847.14 48.23 37
 2 -10 7 778.16 51.9 43
 -2 -10 -7 644.5 50.75 47
 2 -10 7 882.38 53.41 53
 2 -10 7 759.35 51.57 27
 2 -10 7 826.89 57.11 35
 -2 -10 -8 34.68 23.16 20
 2 -10 8 25.34 27.66 17
 2 -10 8 17.63 26.34 16
 -2 -10 -8 6.47 20.31 12
 2 -10 8 27.89 21.09 37
 2 -10 8 -19.12 29.18 43
 -2 -10 -8 24.02 21.96 47
 2 -10 8 98.08 33.28 35
 2 -10 9 32.36 25.32 16
 2 -10 9 51.73 26.06 17
 -2 -10 -9 26.01 19.96 20
 2 -10 9 41.27 23.06 55
 -2 -10 -9 31.04 22.29 47
 2 -10 9 42.82 26.94 35
 -2 -10 -10 102.99 22.57 20
 2 -10 10 81.22 24.32 17
 2 -10 10 72.37 24.71 16
 -2 -10 -10 55.34 21.09 47
 2 -10 10 90.77 21.84 55
 2 -10 10 85.07 24.38 35
 2 -10 11 87.72 22.1 16
 2 -10 11 104.18 22.5 17
 2 -10 11 91.83 20.03 13
 -2 -10 -11 97.18 21.47 47
 2 -10 11 112.02 19.28 55
 2 -10 11 99.74 21.42 35
 2 -10 12 160.14 19.83 17
 2 -10 12 138.98 20.28 16
 -2 -10 -12 143.8 20.82 51
 -2 -11 12 45.24 18.13 16
 2 -11 -12 50.81 17.61 20
 -2 -11 12 58.51 18.56 17
 2 -11 -12 42.55 16.84 47
 -2 -11 12 26.53 14.32 55
 -2 -11 12 33.77 15.41 45
 -2 -11 11 36.3 22.19 16
 2 -11 -11 51.49 20.56 20
 -2 -11 11 47.73 21.63 17
 2 -11 -11 59.51 21.31 47
 -2 -11 11 19.39 18.51 45
 -2 -11 11 41.78 18.09 55
 -2 -11 11 26.71 21.01 35
 -2 -11 10 72.87 26.55 16
 2 -11 -10 79.86 25.64 20
 -2 -11 10 60.95 25.31 17
 2 -11 -10 61.4 22.72 47
 -2 -11 10 76.33 20.98 55
 -2 -11 10 39.61 23.99 35
 2 -11 -9 139.6 29.95 20
 -2 -11 9 121.16 29.91 17
 -2 -11 9 127.58 31.08 16
 -2 -11 9 130.94 28.96 49
 2 -11 -9 132.09 25.32 51
 2 -11 -9 128.4 29.2 47
 -2 -11 9 141.68 30.93 27
 -2 -11 9 105.8 29.12 35
 -2 -11 8 800.29 53.64 17
 2 -11 -8 861.19 59.77 20
 -2 -11 8 730.43 56.63 16
 2 -11 -8 822.33 55.76 47
 2 -11 -8 787.47 52.86 51
 -2 -11 8 825.02 54.89 49
 2 -11 -8 920.86 52.15 42
 -2 -11 8 717.12 49.88 42
 -2 -11 8 793.8 52.48 35
 -2 -11 8 774.95 55.64 27
 2 -11 -7 152.95 32.25 20
 -2 -11 7 118.99 30.17 17
 -2 -11 7 132.92 32.75 16
 2 -11 -7 183.73 32.28 47
 2 -11 -7 171.88 29.46 51
 -2 -11 7 166.64 31.1 42
 -2 -11 7 126.91 33.05 49
 2 -11 -7 188.82 30.88 42
 -2 -11 7 139.74 33.83 27
 -2 -11 7 107.48 29.42 35
 -2 -11 6 405.4 43.44 20
 2 -11 -6 411.2 43.78 20
 -2 -11 6 387.15 41.64 17
 -2 -11 6 382.17 42.27 16
 -2 -11 6 414.68 42.27 42
 -2 -11 6 409.18 40.28 54
 2 -11 -6 418.65 42.51 47
 2 -11 -6 438.88 42.73 51
 2 -11 -6 421.67 42.74 42
 -2 -11 6 429.68 46.57 49
 -2 -11 6 379.7 45.44 27
 -2 -11 6 337.26 40.26 35
 2 -11 -5 226.81 35.55 20
 -2 -11 5 229.82 36.16 16
 -2 -11 5 222.1 36.29 17
 -2 -11 5 245.5 36.36 20
 -2 -11 5 226.35 37.48 42
 2 -11 -5 262.05 34.46 51
 2 -11 -5 222.59 35.27 42
 2 -11 -5 227.02 33.59 47
 -2 -11 5 218.94 31.89 54
 -2 -11 5 203.59 28.35 53
 -2 -11 5 238.41 43.81 49
 -2 -11 5 214.91 38.49 27
 -2 -11 5 232.13 35.44 35
 -2 -11 4 1753.21 75.13 16
 2 -11 -4 1874.57 81.53 20
 -2 -11 4 1775.47 80.73 20
 -2 -11 4 1683.9 79.32 42
 2 -11 -4 1761.16 78.21 47
 2 -11 -4 1930.49 80.62 42
 2 -11 -4 1914.52 83.13 51
 -2 -11 4 1936.16 87.52 49
 -2 -11 4 1824.86 72.83 54
 -2 -11 4 1700.8 82.75 27
 2 -11 -4 1929.3 78.62 27
 -2 -11 3 335.37 40.76 20
 -2 -11 3 327.14 37.12 16
 2 -11 -3 282.51 36.15 20
 2 -11 -3 460.77 39.69 12
 -2 -11 3 483.88 50.39 12
 -2 -11 3 337.41 42.15 42
 -2 -11 3 326.8 46.37 49
 2 -11 -3 400.96 40.91 51
 2 -11 -3 368.69 41.91 42
 -2 -11 3 351.57 35.99 54
 2 -11 -3 339.68 38.4 47
 -2 -11 3 358.6 45.84 27
 2 -11 -3 356.61 40.99 27
 -2 -11 2 860.05 58.59 20
 2 -11 -2 907.67 56.79 20
 -2 -11 2 892.01 56.84 12
 2 -11 -2 885.55 55.23 47
 -2 -11 2 930.35 61.35 42
 -2 -11 2 912.83 63.47 49
 -2 -11 2 913.02 52.73 54
 2 -11 -2 1002.99 59.49 42
 -2 -11 2 866.65 59.94 27
 2 -11 -2 1026.98 60.92 27
 -2 -11 1 3251.84 103.45 19
 2 -11 -1 3284.7 103.58 20
 -2 -11 1 3255.49 108.32 20
 -2 -11 1 3279.93 102.57 12
 -2 -11 1 3371.27 117.21 51
 -2 -11 1 3337.6 107.77 42
 -2 -11 1 3301.67 110.09 49
 2 -11 -1 3318.81 103.01 42
 2 -11 -1 3527.8 107.95 27
 -2 -11 1 3015.53 93.82 28
 -2 -11 1 3164.96 103.62 27
 -2 -11 0 1209.78 67.64 20
 2 -11 0 1221.64 63.66 20
 -2 -11 0 1379.76 71.25 19
 -2 -11 0 1172.73 64.88 12
 -2 -11 0 1219.45 72.48 51
 -2 -11 0 1238.92 69.81 49
 -2 -11 0 1247.03 67.63 42
 2 -11 0 1185.76 64.03 42
 -2 -11 0 1218.8 64.41 28
 2 -11 0 1254.62 67.19 27
 -2 -11 0 1147.64 64.47 27
 -2 -11 -1 425.1 43.57 20
 2 -11 1 380.24 39.04 20
 -2 -11 -1 357.39 40.08 12
 2 -11 1 391.67 38.78 54
 2 -11 1 396.89 43.47 43
 2 -11 1 373.17 39.68 42
 -2 -11 -1 409.17 44.07 42
 -2 -11 -1 410.41 44.79 49
 -2 -11 -1 403.39 45.9 51
 2 -11 1 371.7 43.61 27
 -2 -11 -2 79.08 27.21 20
 -2 -11 -2 73.44 26.1 12
 2 -11 2 89.18 26.25 42
 2 -11 2 106.99 27.93 54
 -2 -11 -2 104.86 29.87 42
 2 -11 2 75.03 31.35 43
 -2 -11 -2 93.72 28.67 51
 2 -11 2 76.89 29.02 27
 -2 -11 -3 108.27 29.21 20
 -2 -11 -3 81.93 27.46 12
 -2 -11 -3 83.02 28.26 51
 2 -11 3 53.96 21.77 37
 2 -11 3 48.65 30.12 43
 2 -11 3 76.54 25.41 42
 -2 -11 -3 113.55 29.01 42
 2 -11 3 163.33 38.86 49
 2 -11 3 68.21 24.28 53
 2 -11 3 90.35 27.04 54
 2 -11 3 81.37 30.41 27
 -2 -11 -4 59.27 26.04 20
 -2 -11 -4 71.85 27.78 12
 -2 -11 -4 61.97 25.93 51
 2 -11 4 80.39 25.7 54
 2 -11 4 37 21.76 37
 2 -11 4 57.14 24.41 53
 2 -11 4 76.84 33.99 49
 2 -11 4 22.69 30.75 43
 -2 -11 -4 59.92 23.97 42
 2 -11 4 58.32 31.31 35
 2 -11 4 67.7 30.4 27
 2 -11 5 261.07 37.16 17
 -2 -11 -5 366.13 41.13 20
 -2 -11 -5 348.46 38.55 12
 -2 -11 -5 319.24 42.78 51
 2 -11 5 324.17 33.15 37
 2 -11 5 288.95 38.73 49
 2 -11 5 354.13 39.26 54
 2 -11 5 262.93 38.33 43
 2 -11 5 387.53 38.89 53
 2 -11 5 354.05 39.74 27
 2 -11 5 336.76 40.08 35
 2 -11 6 344.96 39.06 17
 2 -11 6 323.14 37.3 16
 -2 -11 -6 410.28 43.4 20
 -2 -11 -6 371.55 37.96 12
 -2 -11 -6 344.57 42.78 51
 2 -11 6 393.34 34.87 37
 2 -11 6 423.71 39.31 53
 2 -11 6 303.21 36.96 49
 2 -11 6 346.66 38.04 27
 2 -11 6 368.88 41.43 35
 -2 -11 -7 617.17 48.5 20
 2 -11 7 531.44 44.56 17
 2 -11 7 482.1 42.73 16
 -2 -11 -7 628.75 42.49 12
 -2 -11 -7 584.55 51.28 51
 2 -11 7 597.09 40.02 37
 2 -11 7 606.08 47.29 35
 2 -11 7 530.02 42.8 27
 -2 -11 -8 234.06 30.5 20
 2 -11 8 183.29 29.64 17
 2 -11 8 170.04 28.87 16
 2 -11 8 212.13 26.04 37
 -2 -11 -8 186.37 30.96 51
 2 -11 8 227.02 32.78 35
 -2 -11 -9 103.92 22.23 20
 2 -11 9 63.97 21.34 16
 2 -11 9 70.51 22.87 17
 2 -11 9 116.97 21.61 55
 -2 -11 -9 74.38 19.12 47
 -2 -11 -9 74.58 21.79 51
 2 -11 9 78.66 23.08 35
 -2 -11 -10 7.19 13.05 20
 2 -11 10 0.15 15.84 16
 2 -11 10 -11.89 17.6 17
 2 -11 10 14.84 15.39 55
 -2 -11 -10 -13.96 13.69 47
 -2 -11 -10 8.39 14.78 51
 2 -11 10 -4.49 17.71 35
 2 -12 -11 19.49 13.43 20
 -2 -12 11 26.87 15.18 16
 -2 -12 11 14.65 14.81 17
 -2 -12 11 12.39 12.13 55
 2 -12 -11 22.62 13.12 47
 -2 -12 10 435.03 31.84 17
 -2 -12 10 407.91 31.75 16
 2 -12 -10 451.56 34.76 20
 -2 -12 10 425.02 31.5 45
 -2 -12 10 408.42 25.24 55
 2 -12 -10 412.54 31.05 47
 -2 -12 9 83.25 23.75 17
 -2 -12 9 90.37 23.76 16
 2 -12 -9 89.48 23.48 20
 -2 -12 9 126.99 20.69 55
 2 -12 -9 77.48 20.74 47
 -2 -12 9 97.41 23.37 49
 -2 -12 9 99.42 24.56 27
 -2 -12 9 40.26 21.82 35
 2 -12 -8 537.56 43.27 20
 -2 -12 8 475.59 38.75 17
 -2 -12 8 565.11 41.87 16
 -2 -12 8 574.98 42.57 49
 2 -12 -8 572.57 41.24 47
 2 -12 -8 595.53 38.8 42
 -2 -12 8 447.18 37.14 42
 -2 -12 8 544.52 44.27 27
 -2 -12 8 510.4 39.84 35
 -2 -12 7 129.46 28.28 16
 2 -12 -7 140.78 28.19 20
 -2 -12 7 113.89 26.04 17
 -2 -12 7 132.86 32.15 49
 2 -12 -7 199.15 29.36 42
 -2 -12 7 122.84 27.06 42
 2 -12 -7 135.38 25.92 47
 -2 -12 7 113.9 28.21 35
 -2 -12 7 152.93 31.53 27
 -2 -12 6 317.96 35.1 17
 -2 -12 6 351.92 37.59 16
 2 -12 -6 342.4 37.98 20
 -2 -12 6 338.11 43.14 49
 2 -12 -6 348.53 36.46 47
 -2 -12 6 294.66 36.21 42
 2 -12 -6 363.82 37.96 42
 -2 -12 6 304.57 39.45 27
 -2 -12 6 319.28 34.73 35
 -2 -12 5 1389.72 62.44 16
 -2 -12 5 1424.42 67.56 20
 2 -12 -5 1448.97 69.06 20
 -2 -12 5 1341.82 68.18 42
 -2 -12 5 1465.62 73.24 49
 -2 -12 5 1316.22 54.35 53
 2 -12 -5 1535.43 68.48 42
 2 -12 -5 1431.25 65.69 47
 -2 -12 5 1322.55 62.12 54
 -2 -12 5 1299.55 70.57 27
 -2 -12 4 305.96 36.78 20
 -2 -12 4 311.4 34.46 16
 2 -12 -4 318.91 36.84 20
 -2 -12 4 335.68 44.28 49
 -2 -12 4 307.08 29.6 53
 2 -12 -4 343.84 36.43 47
 -2 -12 4 300.17 33.33 54
 -2 -12 4 337.78 39.59 42
 2 -12 -4 354.52 41.08 42
 -2 -12 4 328.38 40.99 27
 2 -12 -4 325.62 36.85 27
 2 -12 -3 130.02 27.08 20
 -2 -12 3 121.86 29.63 20
 -2 -12 3 128.51 36.96 49
 2 -12 -3 140.05 35.33 49
 -2 -12 3 86.82 28.22 42
 2 -12 -3 142.91 27.11 47
 -2 -12 3 142.21 25.88 54
 2 -12 -3 115.8 31.43 42
 2 -12 -3 113.81 28.93 27
 -2 -12 3 131.06 32.56 27
 -2 -12 2 531.25 47.26 20
 2 -12 -2 573.33 45.15 20
 2 -12 -2 557.67 52.11 49
 -2 -12 2 429.09 47.69 49
 -2 -12 2 454.99 46.74 42
 -2 -12 2 537.1 41.24 54
 2 -12 -2 553.87 48.18 42
 2 -12 -2 596 49.6 27
 -2 -12 2 493.23 47.4 27
 2 -12 -1 1209.99 62.31 20
 -2 -12 1 1217.38 66.32 20
 -2 -12 1 1277.21 65.02 12
 2 -12 -1 1175.14 63.64 42
 2 -12 -1 1187.1 67.3 49
 -2 -12 1 1155.51 66.84 49
 -2 -12 1 1142.87 66.5 42
 -2 -12 1 1113.98 55.92 54
 2 -12 -1 1261.32 66.68 27
 -2 -12 1 1085.94 63.1 27
 2 -12 0 1770.49 73.01 20
 -2 -12 0 1820.87 80.27 20
 -2 -12 0 1890.13 76.02 12
 -2 -12 0 1684.23 66.9 54
 2 -12 0 1869.74 82.57 49
 2 -12 0 1798.82 73.24 54
 -2 -12 0 1730.32 77.71 49
 2 -12 0 1710.83 74.28 42
 -2 -12 0 1813.03 79.82 42
 2 -12 0 1794.21 77.41 27
 -2 -12 0 1626.09 72.2 27
 -2 -12 -1 288.46 38.06 20
 2 -12 1 274.34 31.45 20
 -2 -12 -1 294.73 36.36 12
 -2 -12 -1 281.26 37.63 42
 -2 -12 -1 326.37 39.88 51
 -2 -12 -1 267.64 38.3 49
 2 -12 1 264.15 34.01 54
 2 -12 1 280.39 44.83 49
 2 -12 1 244.92 34.55 42
 2 -12 1 245.27 36.54 27
 -2 -12 -2 423.87 42.42 20
 -2 -12 -2 407.93 40.43 12
 -2 -12 -2 383.79 40.89 42
 2 -12 2 370.55 37.13 42
 2 -12 2 455.96 47.79 49
 2 -12 2 387.46 37.09 53
 2 -12 2 343.28 31.34 37
 -2 -12 -2 438.28 43.78 51
 2 -12 2 418.15 38.9 54
 2 -12 2 387.39 43.94 27
 -2 -12 -3 131.2 28.93 20
 -2 -12 -3 158.44 29.67 12
 -2 -12 -3 116.46 28.84 42
 2 -12 3 124.54 26.31 53
 2 -12 3 109.65 32.21 49
 -2 -12 -3 141.39 29.93 51
 2 -12 3 117.44 26.28 42
 2 -12 3 124.97 27.65 54
 2 -12 3 122.92 23.93 37
 2 -12 3 122.03 31.41 27
 -2 -12 -4 878.98 56.45 20
 -2 -12 -4 883.28 48.77 12
 -2 -12 -4 826.39 50.6 42
 -2 -12 -4 867.11 57.97 51
 2 -12 4 791.24 43.43 37
 2 -12 4 797.1 48.14 53
 2 -12 4 737.23 53.31 49
 2 -12 4 800.79 51.13 54
 2 -12 4 776.13 53.25 27
 2 -12 4 779.99 48.09 35
 -2 -12 -5 367.84 37.98 20
 -2 -12 -5 358.93 33.68 12
 2 -12 5 297.26 36.6 49
 2 -12 5 351.28 35.22 53
 2 -12 5 331.57 30.65 37
 -2 -12 -5 331.56 38.48 51
 2 -12 5 327.68 36.51 27
 2 -12 5 315.16 34.67 35
 -2 -12 -6 26.65 20.58 20
 2 -12 6 17.44 20.43 17
 -2 -12 -6 7.82 17.3 12
 2 -12 6 -0.24 23.67 49
 2 -12 6 24.84 19.48 53
 2 -12 6 26.43 18.3 37
 -2 -12 -6 34.09 20.76 51
 2 -12 6 17.66 23.32 35
 2 -12 6 5.46 20.24 27
 -2 -12 -7 1.91 16.59 20
 2 -12 7 6.04 18.56 17
 -2 -12 -7 -0.81 14.85 12
 -2 -12 -7 -1.15 17.29 51
 2 -12 7 4.75 14.97 37
 2 -12 7 -2.11 18.62 27
 2 -12 7 6.91 20.94 35
 2 -12 8 143.16 20.21 16
 -2 -12 -8 185.33 23.94 20
 2 -12 8 141.81 23.08 17
 2 -12 8 188.07 21.6 55
 -2 -12 -8 182.47 25.32 51
 2 -12 8 170.6 24.28 35
 2 -12 9 468.91 28.69 17
 2 -12 9 504.53 25.11 55
 -2 -12 -9 438.51 31.1 51
 2 -12 9 482.53 29.4 35
 2 -13 -9 185.83 21.15 20
 -2 -13 9 154.69 20.71 45
 2 -13 -8 104.5 20.95 20
 -2 -13 8 51.51 16.97 17
 -2 -13 8 70.12 17.77 16
 -2 -13 8 96.14 20.85 45
 2 -13 -8 80.68 17.87 42
 2 -13 -8 92.44 17.42 47
 -2 -13 8 119.86 17.63 55
 -2 -13 8 72.41 21.11 49
 -2 -13 7 88.87 19.01 17
 2 -13 -7 153.68 24.13 20
 -2 -13 7 146.49 22.59 16
 2 -13 -7 157.3 23.69 42
 -2 -13 7 109.81 21.63 42
 2 -13 -7 136.88 20.87 47
 -2 -13 7 160.71 26.18 45
 -2 -13 7 151.9 27.66 49
 -2 -13 7 139.72 26.95 27
 2 -13 -6 93.61 22.51 20
 -2 -13 6 101.52 21.43 16
 -2 -13 6 84.22 22.89 42
 2 -13 -6 113.95 20.82 47
 -2 -13 6 102.58 28.3 49
 2 -13 -6 85.5 22.38 42
 -2 -13 6 119.31 27.63 27
 2 -13 -5 365.35 34.19 20
 -2 -13 5 323.45 33.58 42
 2 -13 -5 363 34.92 42
 -2 -13 5 344.92 40.11 49
 2 -13 -5 345.98 30.77 47
 -2 -13 5 324.65 36.53 27
 -2 -13 4 662.39 45.23 20
 2 -13 -4 704.13 45.68 20
 -2 -13 4 690.05 42.46 54
 -2 -13 4 672.45 47.17 42
 2 -13 -4 720.99 46.91 42
 -2 -13 4 713.37 51.49 49
 -2 -13 4 615.61 47.4 27
 -2 -13 3 158.74 28.24 20
 2 -13 -3 145.71 24.99 20
 -2 -13 3 127.08 32.74 49
 2 -13 -3 155.71 31.44 49
 2 -13 -3 150.24 29.87 42
 -2 -13 3 168.09 30.34 42
 -2 -13 3 114.05 20.91 53
 -2 -13 3 133.46 23.32 54
 -2 -13 3 104.78 28.62 27
 2 -13 -3 135.14 28.88 27
 -2 -13 2 219.61 31.7 20
 2 -13 -2 217.73 29.57 20
 2 -13 -2 208.95 31.49 42
 -2 -13 2 206.13 37.73 49
 2 -13 -2 182.13 27.04 54
 2 -13 -2 227.84 35.91 49
 -2 -13 2 199.78 26.6 54
 -2 -13 2 196.87 25.16 53
 -2 -13 2 216.41 34.28 42
 -2 -13 2 205.11 33.68 27
 2 -13 -2 209.96 32.8 27
 -2 -13 1 2219.08 80.39 20
 2 -13 -1 2078.83 72.48 20
 2 -13 -1 2211.03 78.79 42
 2 -13 -1 2199.49 81.03 49
 -2 -13 1 2217.84 70.61 54
 -2 -13 1 2288.9 84.15 42
 2 -13 -1 2216.05 75.34 54
 -2 -13 1 2341.99 84.45 49
 -2 -13 1 2019.71 74.99 27
 2 -13 -1 2330.1 81.05 27
 2 -13 0 1549.26 61.28 20
 -2 -13 0 1553.61 68.15 20
 -2 -13 0 1527.46 58.69 54
 2 -13 0 1415.82 59.41 53
 2 -13 0 1560.59 65.15 42
 -2 -13 0 1534.94 69 42
 -2 -13 0 1638.86 69.8 49
 2 -13 0 1568.85 64.27 54
 2 -13 0 1562.07 70.72 49
 2 -13 0 1559.11 69.11 27
 -2 -13 -1 86.71 24.08 20
 -2 -13 -1 87.74 25.45 42
 2 -13 1 70.23 31.79 49
 2 -13 1 64.42 21.72 53
 -2 -13 -1 87.05 28 49
 2 -13 1 60.33 19.02 37
 -2 -13 -1 82.87 19.69 54
 2 -13 1 64.39 23.7 42
 2 -13 1 86.46 22.87 54
 2 -13 1 98.63 29.72 27
 -2 -13 -2 279.29 33.69 20
 -2 -13 -2 290.83 30.59 12
 2 -13 2 244.7 29.48 53
 -2 -13 -2 231.14 30.96 42
 2 -13 2 236.66 36.94 49
 2 -13 2 230.88 25.61 37
 -2 -13 -2 235.28 24.94 54
 2 -13 2 185.19 28.2 42
 2 -13 2 268.09 30.78 54
 2 -13 2 243.28 33.32 27
 -2 -13 -3 63.19 22.54 20
 -2 -13 -3 74.94 22.07 12
 2 -13 3 57.13 27.98 49
 2 -13 3 43.4 20.28 42
 -2 -13 -3 34.12 20.01 42
 2 -13 3 62.78 21.33 53
 2 -13 3 42.03 17.89 37
 2 -13 3 62.71 22.27 54
 2 -13 3 60.33 24.51 27
 -2 -13 -4 73.23 21.51 20
 -2 -13 -4 76.47 19.62 12
 2 -13 4 57.13 18 37
 2 -13 4 60.3 20.63 53
 -2 -13 -4 45.14 18.8 42
 2 -13 4 22.94 24.32 49
 -2 -13 -4 73.76 21.34 51
 2 -13 4 47.76 22.95 27
 -2 -13 -5 17.45 16.82 20
 -2 -13 -5 -1.02 14.43 12
 2 -13 5 35.38 17.18 53
 2 -13 5 27.65 20.26 49
 2 -13 5 32.77 15.43 37
 -2 -13 -5 44.99 18.99 51
 2 -13 5 25.85 19.44 27
 2 -13 5 -8.98 19.23 35
 -2 -13 -6 8.38 15.11 20
 -2 -13 -6 17.86 12.53 12
 2 -13 6 0.23 17.31 49
 -2 -13 -6 18.12 15.03 51
 2 -13 6 6.08 12.42 37
 2 -13 6 7.64 16.6 27
 2 -13 6 -6.62 17.66 35
 2 -13 7 528.37 25.46 55
 -2 -13 -7 538.71 32.92 51
 2 -14 -5 51.49 15.34 20
 -2 -14 5 43.97 16.79 45
 -2 -14 5 27.25 16.55 42
 2 -14 -5 38 17.35 42
 2 -14 -5 37.44 14.34 54
 -2 -14 5 34.55 20.01 49
 -2 -14 5 43.83 19.16 27
 2 -14 -4 270.4 24.55 20
 2 -14 -4 271.68 27.81 42
 -2 -14 4 264.41 27.19 42
 -2 -14 4 277.4 30.86 49
 2 -14 -4 259.64 23.83 54
 -2 -14 4 278.5 28.78 27
 -2 -14 3 279.12 27.52 20
 2 -14 -3 286.87 25.5 20
 2 -14 -3 284.34 27.7 42
 2 -14 -3 296.95 25.95 54
 -2 -14 3 276.47 31.49 49
 -2 -14 3 250.1 28.2 42
 -2 -14 3 268.19 28.72 27
 2 -14 -2 328.65 27.09 20
 -2 -14 2 335.7 29.91 20
 -2 -14 2 333.98 32.32 42
 2 -14 -2 302.76 30.53 49
 -2 -14 2 321.15 33.32 49
 2 -14 -2 319.91 27.15 53
 -2 -14 2 348.77 26.56 54
 2 -14 -2 354.13 28.53 54
 2 -14 -2 339.13 30.95 42
 -2 -14 2 303.01 29.65 27
 2 -14 -2 329.31 29.78 27
 2 -14 -1 93.35 17.59 20
 -2 -14 1 115.47 20.99 20
 2 -14 -1 109.79 20.36 54
 2 -14 -1 100.32 22.85 42
 2 -14 -1 85.86 18.72 53
 2 -14 -1 80.4 23.64 49
 2 -14 -1 71.81 16.02 37
 -2 -14 1 117.12 26.38 49
 -2 -14 1 120.87 19.02 54
 -2 -14 1 105.15 22.96 42
 -2 -14 1 97.77 17 53
 2 -14 -1 86.82 22.06 27
 -2 -14 0 1731.13 60.41 20
 2 -14 0 1601.44 52.83 53
 -2 -14 0 1646.95 57.54 49
 2 -14 0 1538.89 55.36 42
 2 -14 0 1529.46 58.51 49
 2 -14 0 1505.58 45.63 37
 -2 -14 0 1481.46 46.57 53
 -2 -14 0 1509.9 58.8 42
 2 -14 0 1662.01 56.07 54
 2 -14 0 1547.69 57.99 27
 -2 -14 -1 968.24 46.37 20
 2 -14 1 881.57 35.26 37
 -2 -14 -1 871.56 45.32 42
 2 -14 1 824.53 41.2 42
 2 -14 1 963.93 43.79 54
 2 -14 1 860.64 45.64 49
 2 -14 1 909.85 40.86 53
 2 -14 1 937.81 46.18 27
 -2 -14 -2 63.66 17.66 20
 -2 -14 -2 50.91 18.72 42
 2 -14 2 83.15 18.39 54
 2 -14 2 55.71 17.07 42
 2 -14 2 76.46 17.28 53
 2 -14 2 66.24 15.07 37
 2 -14 2 33.27 21.05 49
 2 -14 2 47.46 20.21 27
 -2 -14 -3 89.34 18.81 20
 2 -14 3 91.02 17.63 53
 2 -14 3 39.79 19.68 49
 2 -14 3 47.9 18.97 27
 -2 -14 -4 132.15 18.46 20
 2 -14 4 60.79 18.42 27
 -3 0 19 -8.38 15 15
 3 0 -19 23.73 15.86 39
 -3 0 18 348.18 27.73 14
 -3 0 18 362.46 33.68 15
 3 0 -18 386.47 32.72 18
 3 0 -17 -13.87 23.78 18
 -3 0 17 5.92 23.93 15
 3 0 -17 -4.54 21.04 21
 -3 0 17 6.85 18.62 14
 -3 0 17 -9.4 23.61 48
 -3 0 16 352.29 36.13 14
 -3 0 16 380.2 40.97 15
 3 0 -16 286.21 37.59 18
 -3 0 16 323.58 34.56 48
 3 0 -16 395.92 39.02 21
 -3 0 15 50.09 27.19 15
 3 0 -15 39.75 25.69 18
 3 0 -15 23.34 24.77 21
 -3 0 15 91.22 27.05 14
 -3 0 15 43.34 25.6 48
 3 0 -14 805.65 57.8 18
 -3 0 14 752.08 51.53 14
 -3 0 14 796.08 52.81 15
 3 0 -14 925.26 94.9 6
 -3 0 14 851.35 49.52 48
 3 0 -14 782.88 50.8 21
 3 0 -13 181.28 30.83 21
 -3 0 13 139.6 27.65 15
 3 0 -13 225.42 33.69 18
 -3 0 13 165.36 29.24 14
 3 0 -13 278.65 60.81 6
 -3 0 13 205.7 30.78 48
 3 0 -12 3.01 36.62 6
 3 0 -11 -7.42 39.11 6
 3 0 -10 1547.46 89.35 10
 3 0 -10 1625.51 94.81 6
 -3 0 10 1512.21 82.59 7
 3 0 -9 304.5 44.37 6
 -3 0 9 303.05 38.38 7
 -3 0 8 2449.07 91.53 7
 3 0 -8 2624.17 97.57 6
 3 0 -7 1485.77 69.29 6
 -3 0 7 1547.68 68.3 7
 3 0 -6 1096.59 55.06 6
 -3 0 6 1132.04 55.08 7
 3 0 -5 75.2 22.1 10
 -3 0 5 54.58 20.03 7
 3 0 -5 32.13 19.93 6
 -3 0 4 21.14 26.56 1
 3 0 -4 86.75 21.36 10
 3 0 -4 87.58 23.15 6
 -3 0 4 66.41 19.91 7
 -3 0 3 742.74 39.75 7
 -3 0 3 643.52 62.42 1
 -3 0 2 487.28 49.87 1
 3 0 -2 471.87 56.31 1
 3 0 -1 8019.8 219.72 1
 -3 0 1 8465.06 206.28 1
 3 0 0 3120.06 157.99 1
 -3 0 -1 147.85 20.64 4
 3 0 1 153.71 50.14 1
 -3 0 -1 124.08 22.88 8
 -3 0 -1 149.16 49.52 3
 -3 0 -2 35.49 38.88 3
 -3 0 -2 51.59 15.13 6
 3 0 2 11.5 34.79 1
 -3 0 -2 23.99 17.41 8
 -3 0 -2 38.5 17.87 4
 -3 0 -3 711.83 43.68 4
 -3 0 -3 725.34 36.46 6
 -3 0 -3 614.47 40.99 8
 3 0 3 621.15 107.14 1
 -3 0 -3 736.45 99.3 3
 -3 0 -4 74.34 24.09 4
 -3 0 -4 96.1 22.5 6
 -3 0 -4 46.25 21.41 8
 3 0 4 59.87 15.89 9
 -3 0 -5 14.09 20.6 8
 -3 0 -5 13.61 19.66 6
 -3 0 -5 16.3 23.43 4
 -3 0 -6 3067.01 96.89 6
 -3 0 -6 3259.77 109.56 4
 -3 0 -7 278.09 38.28 6
 -3 0 -7 259.81 37.23 8
 -3 0 -7 284.99 42.85 4
 -3 0 -8 113.44 35.88 6
 -3 0 -8 98.2 33.29 4
 -3 0 -9 1699.51 106.9 4
 -3 0 -9 1856.09 103.87 6
 3 0 10 448.49 40.36 15
 -3 0 -10 424.4 40.46 21
 -3 0 -10 493.87 63.82 6
 -3 0 -10 587.73 42.99 38
 3 0 10 441.74 35.49 40
 3 0 10 538.53 43.23 48
 -3 0 -10 427.9 41.27 25
 -3 0 -10 489.79 48.26 23
 -3 0 -10 569.64 40.9 32
 3 0 11 525.09 46.8 15
 -3 0 -11 698.31 47.57 21
 -3 0 -11 634.05 74.76 6
 3 0 11 725.08 48.46 48
 -3 0 -11 737.03 49.68 38
 -3 0 -11 764.11 57.52 23
 -3 0 -11 723.67 46.69 32
 3 0 12 606.91 47 14
 -3 0 -12 600.09 50.95 21
 3 0 12 582.7 45.25 15
 3 0 12 493.27 40.15 48
 -3 0 -12 504.4 43.87 38
 -3 0 -12 569.51 52.92 23
 -3 0 -12 489.73 40.7 32
 3 0 13 4.68 22.24 15
 3 0 13 24.82 21.43 14
 -3 0 -13 8.06 27.31 21
 -3 0 -13 -50.63 29.24 38
 -3 0 -13 -11.95 28.38 23
 -3 0 -14 52.69 27.81 21
 3 0 14 84.33 22.12 14
 3 0 14 65.08 24.49 15
 3 0 14 140.67 28.87 48
 -3 0 -14 94.26 29.63 23
 -3 0 -15 -23.5 24.55 21
 3 0 15 -28.39 21.4 15
 3 0 15 13 19.91 48
 -3 0 -15 -1.41 21.38 23
 -3 0 -16 132.5 22.65 21
 3 0 16 103.46 18.28 15
 3 0 16 108.86 18.89 48
 -3 0 -16 111.09 22.37 23
 -3 -1 19 698.77 34.59 15
 -3 1 19 744.22 34.84 15
 3 -1 -19 776.04 36.49 39
 3 1 -19 714.59 34.57 39
 -3 -1 18 228.71 28.3 15
 3 1 -18 243.08 28.05 18
 -3 1 18 282.78 27.01 14
 -3 1 18 227.89 29.01 15
 3 -1 -18 242.44 27.09 18
 3 -1 -18 260.84 27.84 21
 -3 -1 17 731.75 41.31 14
 3 -1 -17 759.85 47.86 18
 3 1 -17 765.13 47.75 18
 -3 -1 17 836.14 51.13 15
 -3 1 17 780.61 46.33 14
 -3 1 17 745.37 47.57 15
 -3 1 17 740.47 42.61 48
 -3 -1 17 818.45 45.69 48
 3 -1 -17 831.92 48.12 21
 -3 -1 16 510.71 39.09 14
 -3 -1 16 595.69 46 15
 -3 1 16 473.26 42.95 15
 3 1 -16 482.4 44.6 18
 -3 1 16 540.61 43.8 14
 3 -1 -16 448.7 42.9 18
 -3 1 16 465.8 38.13 48
 -3 -1 16 522.65 40.12 48
 3 -1 -16 530.27 43.9 21
 3 -1 -15 208.9 34.67 18
 3 1 -15 271.31 36.59 18
 -3 -1 15 172.86 33.41 15
 -3 -1 15 257.07 32.57 14
 -3 1 15 231.82 35.09 15
 -3 1 15 205.09 32.3 14
 -3 1 15 200.63 30.25 48
 -3 -1 15 273.59 34.39 48
 3 -1 -15 259.68 35.99 21
 -3 1 14 176.03 30.76 14
 -3 1 14 183.27 33.48 15
 3 -1 -14 157.8 33.33 18
 3 -1 -14 182.56 30.99 21
 -3 -1 14 152.04 29.99 15
 3 1 -14 205.35 34.95 18
 -3 -1 14 200.84 32.18 14
 -3 1 14 196.28 29.58 48
 -3 -1 14 136.55 30.22 48
 3 1 -14 294.54 63.08 6
 3 -1 -14 204.76 56.43 6
 3 -1 -13 76.52 25.54 21
 3 -1 -13 90.34 27.82 18
 -3 -1 13 74.85 22.81 14
 -3 1 13 52.4 22.43 14
 -3 1 13 51.7 22.93 15
 -3 -1 13 96.59 25.62 15
 3 1 -13 79.99 40.61 6
 3 -1 -13 150.4 51.51 6
 -3 1 13 75.46 24.86 48
 -3 -1 13 120.39 27.29 48
 3 1 -12 1015.23 86.53 6
 3 -1 -12 1057.04 93.46 6
 3 -1 -11 2472.65 127.23 6
 3 1 -11 2453.32 118.3 6
 -3 1 11 2308.41 110.21 7
 3 -1 -10 1265.06 88.51 6
 -3 1 10 1131.8 75.67 7
 3 1 -10 1237.46 80.71 6
 3 -1 -9 1110.52 76.53 6
 3 1 -9 1126.04 70.55 6
 -3 1 9 1064.78 67.58 7
 3 -1 -9 1103.07 68.61 10
 3 1 -8 6110.31 140.19 6
 -3 -1 8 5872.18 132.06 7
 -3 1 8 5742.51 141.26 7
 3 -1 -8 5904.72 151.25 6
 3 1 -7 65.24 25.16 6
 -3 -1 7 83.52 21.97 7
 3 -1 -7 83.48 26.29 10
 3 -1 -7 73.24 31.58 6
 -3 1 7 51.81 23.84 7
 3 -1 -6 4974.28 119.34 6
 3 -1 -6 4560.62 113.49 10
 -3 -1 6 4777.92 195.62 1
 -3 -1 6 4896.28 105.5 7
 3 1 -6 4418.66 97.24 6
 -3 1 6 4582.93 111.54 7
 -3 1 5 255.2 41.12 2
 3 -1 -5 232.28 32.12 6
 3 -1 -5 223.57 29.23 10
 -3 -1 5 237.3 39 1
 3 1 -5 233.14 26.09 6
 -3 -1 5 146.84 18 3
 -3 1 5 257.76 28.85 7
 -3 -1 5 217.92 24.88 7
 -3 -1 4 3499.74 97.22 5
 -3 1 4 3381.65 137.17 2
 -3 -1 4 3340.9 89.82 1
 -3 -1 4 3164.91 105.59 3
 -3 1 4 3228.57 81.91 7
 3 1 -4 3114.43 64.99 6
 3 -1 -4 3264.98 85.08 6
 -3 -1 4 3110.72 74.96 7
 3 -1 -4 3359.44 86.25 10
 -3 -1 3 22171.13 191.92 11
 -3 -1 3 21421.35 319.34 3
 -3 -1 3 21189.36 184.19 7
 3 -1 -3 21808.83 203.76 10
 -3 -1 2 1062.72 50.71 5
 3 1 -2 1181.88 46.45 10
 -3 -1 2 1081.26 66.92 2
 3 -1 -2 1022.03 105.01 1
 -3 1 2 1084.98 104.41 1
 -3 -1 2 1097.09 86.62 3
 -3 1 1 89368.93 373.39 7
 -3 -1 1 88534.22 687.78 2
 3 -1 -1 88513.26 908.86 1
 -3 -1 1 88264.52 799.42 3
 -3 -1 1 84778.18 330.45 8
 3 1 -1 90921.55 587.44 1
 -3 -1 1 92337.91 406.34 5
 -3 1 1 89641.01 867.75 1
 3 -1 0 1312.13 121.89 1
 -3 -1 0 1294.38 102.11 2
 -3 1 0 1303.55 115.44 1
 -3 -1 0 1135.87 48.47 5
 -3 1 0 1383.17 46.72 4
 3 -1 0 1222.55 49.87 10
 -3 -1 -1 644.54 32.14 4
 3 -1 1 598.06 38.05 10
 3 -1 1 658.3 32.04 9
 -3 -1 -1 619.99 39.09 5
 -3 1 -1 639.45 35.6 4
 -3 -1 -1 651.74 82.54 2
 3 -1 1 628.01 94.75 1
 -3 1 -2 1137 49.02 4
 -3 1 -2 1115.2 45.05 6
 -3 -1 -2 1223.76 122.79 3
 -3 -1 -2 1141.31 35.81 6
 -3 -1 -2 1214.86 48.05 4
 -3 -1 -2 1214.5 120.84 2
 3 -1 2 1274 44.32 9
 -3 -1 -2 1048.32 49.54 8
 3 -1 2 1157.89 132.87 1
 -3 1 -2 1129.18 46.93 8
 -3 -1 -3 89.79 23.9 8
 3 -1 3 95.99 17.68 9
 -3 -1 -3 109.17 17.82 6
 -3 1 -3 93.22 20.72 8
 -3 1 -3 93.41 22.27 4
 -3 1 -3 106.91 21.04 6
 -3 1 -3 97.51 46.5 3
 3 -1 3 94.88 62.56 1
 -3 -1 -3 105.22 22.47 4
 -3 -1 -3 90.57 47.06 3
 -3 -1 -4 1161.82 59.21 4
 -3 1 -4 1006.07 52.39 6
 3 -1 4 1035.93 52.07 9
 -3 1 -4 927.19 57.46 4
 -3 -1 -4 1120.36 48.62 6
 -3 1 -4 982.76 48.97 8
 -3 1 -4 1004.15 122.65 3
 -3 -1 -4 1107.04 58.59 8
 -3 -1 -5 135.07 30.6 8
 3 -1 5 124.71 26.39 9
 -3 1 -5 111.22 28.28 4
 -3 -1 -5 135.92 24.87 6
 -3 1 -5 143.74 29.41 6
 -3 1 -5 85.46 23.39 8
 -3 -1 -5 131.52 29.69 4
 -3 -1 -6 949.13 57.78 6
 -3 -1 -6 877.51 63.01 4
 -3 1 -6 937.76 58.1 6
 -3 1 -6 816.74 61.82 4
 -3 -1 -6 703.47 54.88 8
 -3 1 -6 667.37 46.92 8
 -3 -1 -7 1240.94 75.49 8
 -3 1 -7 1535.47 77.76 6
 -3 1 -7 1477.24 82.6 4
 -3 -1 -7 1374.55 84.88 4
 -3 -1 -7 1428.99 77.09 6
 3 1 8 487.85 53.86 7
 -3 -1 -8 639.23 60.57 6
 -3 1 -8 515 55.09 6
 -3 -1 -8 545.3 57.14 8
 -3 1 -8 611.88 60.53 4
 -3 -1 -9 933.34 77.14 6
 -3 1 -9 974.31 76.95 6
 -3 1 -9 925.89 79.77 4
 -3 -1 -10 194 32.07 21
 3 1 10 175.8 28.43 15
 3 -1 10 154.39 30.66 15
 -3 1 -10 235.18 32.49 21
 -3 1 -10 140.31 44.25 4
 -3 1 -10 234.47 49.41 6
 3 -1 10 204.11 32.81 48
 -3 -1 -10 285.52 34.43 38
 3 -1 10 149.01 26.56 40
 3 1 10 268.37 34.66 48
 -3 1 -10 291.37 33.6 38
 -3 -1 -10 187.63 33.52 25
 -3 1 -10 207.18 28.8 32
 -3 -1 -10 247.23 32.9 32
 -3 -1 -10 186.64 35.27 23
 -3 1 -10 228.93 37.27 23
 -3 1 -11 185.93 31.4 21
 3 -1 11 181.06 31.7 15
 -3 -1 -11 249.24 37.7 21
 3 1 11 263.88 32.69 15
 -3 1 -11 205.13 51.2 6
 -3 -1 -11 204.75 32.56 38
 -3 1 -11 272.76 34.31 38
 3 1 11 169.09 29.43 48
 3 -1 11 235.64 33.58 48
 -3 -1 -11 204.01 38.17 23
 -3 1 -11 217.56 37.57 23
 -3 -1 -11 221.82 32.37 32
 -3 1 -11 170.88 28.88 32
 -3 -1 -11 124.33 29.51 25
 3 -1 12 269.87 36.71 15
 3 1 12 230.36 32.57 15
 -3 1 -12 207.05 35.07 21
 -3 -1 -12 279.32 39.4 21
 3 -1 12 168.9 30.44 48
 -3 -1 -12 197.15 32.32 38
 3 1 12 180.96 29.39 48
 -3 1 -12 199.31 32.59 38
 -3 -1 -12 216.84 32.96 32
 -3 1 -12 261.85 42.84 23
 -3 -1 -12 203.47 38.54 23
 3 1 13 118.84 28.48 14
 3 -1 13 74.3 28.28 15
 -3 -1 -13 51.01 29.22 21
 -3 1 -13 138.46 33.33 21
 3 1 13 48.78 23.18 15
 -3 -1 -13 -19.9 27.69 38
 3 1 13 77.35 26.64 48
 -3 1 -13 4.9 25 38
 3 -1 13 -34.09 28.53 48
 -3 1 -13 55.19 30.67 23
 -3 -1 -13 128.37 34.29 23
 3 1 14 91.15 23.43 15
 -3 1 -14 118.03 29.97 21
 -3 -1 -14 89.15 29.13 21
 3 1 14 99.13 25.02 14
 3 -1 14 124.65 28.54 15
 3 1 14 131.75 27.35 48
 3 -1 14 221.98 31.68 48
 -3 -1 -14 32.71 24.13 38
 -3 1 -14 40.34 22.49 38
 -3 -1 -14 128.41 32.29 23
 -3 1 -14 99.56 30.17 23
 3 1 15 -17.22 18.14 14
 3 1 15 15.85 17.4 15
 -3 1 -15 2.51 21.76 21
 3 -1 15 -19.45 20.37 15
 -3 -1 -15 -24.06 25.33 21
 3 -1 15 7.26 19.98 48
 3 1 15 20.69 20.34 48
 -3 1 -15 42.95 24.33 23
 -3 -1 -15 12.47 22.47 23
 3 -1 16 253.53 23.93 15
 3 -1 16 223.19 22.12 48
 3 1 16 204.54 20.87 48
 -3 -1 -16 252.11 26.96 23
 -3 1 -16 265.68 26.54 23
 -3 1 -16 213.64 25.4 21
 -3 -1 -16 255.29 27.02 21
 -3 -2 19 2.67 13.68 15
 3 -2 -19 -0.39 13.58 39
 3 -2 -18 251.35 26.07 18
 -3 2 18 271.43 27.14 14
 -3 -2 18 283.44 29.28 15
 -3 2 18 232.99 26.38 15
 3 2 -18 234.2 26.93 18
 3 -2 -18 316.01 30.31 21
 -3 2 17 44.12 22.98 14
 3 2 -17 33.54 22.5 18
 -3 -2 17 71.9 25.23 15
 3 -2 -17 15.73 22.83 21
 -3 2 17 39.7 22.73 15
 3 -2 -17 56.48 22.86 18
 -3 -2 17 12.34 21.65 48
 -3 2 17 46.91 20.16 24
 3 -2 -16 313.11 37.11 18
 -3 -2 16 348.59 39.25 15
 -3 2 16 299.84 36.43 15
 -3 2 16 378.91 39.76 14
 3 2 -16 344.4 39.7 18
 -3 -2 16 271.67 33.01 48
 -3 2 16 325.86 32.56 48
 3 -2 -16 359.71 39.2 21
 3 2 -15 448.54 44.77 18
 3 -2 -15 376.42 41.88 18
 -3 -2 15 355.05 36.08 13
 -3 2 15 408.84 41.93 14
 -3 -2 15 345.69 37.93 15
 -3 2 15 423.71 41.02 15
 -3 -2 15 369.02 37.22 48
 -3 2 15 428.28 36.66 48
 3 -2 -15 457.02 43.86 21
 -3 -2 14 180.62 29.91 13
 -3 2 14 132.5 29.78 14
 -3 2 14 173.25 32.44 15
 3 -2 -14 179.65 33.38 18
 -3 -2 14 156.06 30.03 15
 3 -2 -14 170.55 53.31 6
 -3 -2 14 177.4 30.2 48
 -3 2 14 159.64 27.72 48
 3 -2 -14 241.1 36.92 21
 3 -2 -13 79.96 26.81 18
 -3 -2 13 70.96 26.24 15
 3 -2 -13 62.41 26.3 21
 -3 2 13 51.37 23.66 14
 -3 2 13 83.79 26.12 15
 3 -2 -13 98.55 48.53 6
 3 2 -13 64.34 41.62 6
 -3 -2 13 79.24 24.96 13
 -3 2 13 78.21 22.64 48
 -3 -2 13 78.66 25.97 48
 -3 2 12 0.71 26.5 7
 3 -2 -12 21.71 41.93 6
 3 2 -12 18.83 33.84 6
 3 2 -11 637.86 64.75 6
 -3 2 11 606.77 63.09 7
 3 -2 -11 694.94 76.43 6
 3 -2 -10 463.09 62.62 6
 3 2 -10 444.98 52.69 6
 -3 2 10 473.35 52.4 7
 -3 2 9 74.7 28.54 7
 3 -2 -9 46.23 38.77 6
 3 2 -9 85.24 30.28 6
 3 -2 -8 7712.78 184.53 6
 3 -2 -8 7132.48 156.81 10
 3 2 -8 7946.15 154.6 6
 -3 2 8 7369.02 167.04 7
 3 2 -7 3867.42 99.05 6
 -3 2 7 3585.86 201.88 3
 3 -2 -7 3565 106.85 10
 3 -2 -7 3881.54 122.63 6
 -3 2 7 3309.02 106.43 7
 3 -2 -6 15579.45 208.89 10
 3 2 -6 14916.76 171.1 6
 -3 -2 6 15277.55 174.36 7
 -3 2 6 15300.24 207.92 7
 -3 2 5 1081.55 101.68 2
 -3 2 5 818.52 117.74 1
 3 -2 -5 1046.96 53.49 10
 3 2 -5 806.77 38.73 6
 3 -2 -5 1054.96 58.7 6
 -3 -2 5 874.5 40.71 7
 -3 -2 5 951.1 63.1 5
 -3 -2 5 873.98 72.8 1
 -3 2 5 1005.7 53.19 7
 -3 2 4 681.89 84.91 2
 -3 2 4 649.36 41.57 7
 3 2 -4 503.48 34.3 2
 3 -2 -4 626.58 40.3 10
 3 2 -4 582.92 28.43 6
 -3 2 4 562.4 93.27 1
 -3 -2 4 565.9 45.66 5
 -3 -2 4 668.52 44.7 11
 -3 -2 4 434.47 34.13 1
 -3 2 3 3102 202.7 1
 3 -2 -3 3111.43 81.63 10
 -3 2 3 3256.3 81.84 7
 3 2 -3 3068.46 103.19 2
 -3 -2 3 3382.73 132.23 3
 -3 -2 3 3163.4 86.52 11
 3 2 -2 2820.16 98.45 1
 3 -2 -2 2872.07 77 10
 3 2 -2 2934.54 120.88 2
 3 -2 -2 3263.65 208.93 1
 -3 -2 2 3111.79 148.04 3
 -3 2 2 2818.46 192.52 1
 -3 -2 2 2598.16 132.22 2
 -3 2 2 3007.16 75.56 7
 -3 -2 2 2942.08 80.1 11
 -3 -2 1 73708.45 383.28 11
 -3 2 1 74120.99 353.19 7
 -3 2 1 75609.86 974.4 1
 -3 -2 1 75833.85 782.53 3
 -3 -2 1 73623.84 313.72 8
 -3 -2 1 73912.13 741.3 2
 3 2 -1 74496.59 767.1 3
 -3 -2 0 11705.63 157.77 11
 -3 -2 0 12005.59 331.75 2
 3 -2 0 11814.87 151.44 9
 -3 -2 0 12437.58 351.2 3
 3 -2 0 11765.6 405.06 1
 -3 -2 0 11827.41 164.72 5
 -3 2 0 11611.19 138.07 7
 -3 2 0 11816.38 148.73 4
 -3 2 0 12216.61 396.39 1
 -3 -2 0 11962.58 138.16 8
 3 -2 1 2088.26 70.62 10
 3 -2 1 2237.55 190.14 1
 3 -2 1 2324.59 67.42 9
 -3 -2 -1 2459.03 164.15 3
 -3 -2 -1 2147.17 67.46 8
 -3 -2 -1 2271.42 75.17 5
 -3 2 -1 2303.92 69.49 4
 -3 2 -1 2296.27 179.88 1
 3 2 1 2290.77 161.43 3
 -3 -2 -1 2367.42 163.52 2
 -3 -2 -1 2173.96 74.6 11
 -3 -2 -2 2874.95 91.9 11
 -3 -2 -2 2778.81 194.97 2
 3 2 2 2943.8 197.27 3
 3 -2 2 2894.8 230.75 1
 -3 -2 -2 3254.07 202.38 3
 -3 2 -2 3060.08 218.03 1
 3 -2 2 3172.13 81.03 9
 -3 -2 -2 3205.23 95.43 5
 -3 -2 -2 2967.26 81.84 8
 -3 2 -2 2878.35 82.05 4
 -3 -2 -3 6042.82 123.18 4
 3 -2 3 6942.76 127.82 9
 -3 2 -3 6430.06 119.99 6
 3 2 3 6297.3 307.77 3
 -3 2 -3 6620.85 127.43 4
 -3 2 -3 6066.21 105.67 8
 -3 -2 -3 6226.7 129.66 8
 -3 -2 -3 5933.85 96.28 6
 -3 2 -4 676.1 39.97 8
 3 -2 4 839.79 50.69 9
 -3 2 -4 798.64 48.86 6
 -3 2 -4 749.7 51.43 4
 -3 -2 -4 717.32 54.69 8
 -3 -2 -4 776.06 43.68 6
 -3 -2 -5 2513.46 82.53 6
 3 -2 5 2575.89 94.63 9
 -3 2 -5 2628.5 88.41 6
 -3 2 -5 2358.1 92.06 4
 -3 -2 -5 2396.38 94.34 8
 -3 -2 -6 8072.86 161.6 6
 3 -2 6 7738.64 176.87 9
 -3 2 -6 8036.27 164.27 6
 -3 2 -6 8293.07 175.05 4
 -3 -2 -6 8443.04 177.98 8
 3 -2 7 3661.31 132.11 9
 -3 -2 -7 3692.34 128.15 8
 -3 2 -7 4018.4 126.07 6
 -3 2 -7 3737.16 130.7 4
 3 2 8 834.16 71.17 7
 -3 2 -8 857.78 72.37 4
 -3 -2 -8 724.44 67.9 8
 -3 2 -8 961.86 71.29 6
 3 2 9 44.26 30.94 7
 -3 2 -9 7.11 30.83 6
 -3 -2 -9 14.93 29 8
 -3 2 -9 35.37 30.67 4
 -3 -2 -10 799.29 53.81 21
 -3 2 -10 884.04 53.15 21
 3 -2 10 847.87 55.6 15
 -3 2 -10 690.24 76.62 4
 -3 2 -10 951.69 82.85 6
 -3 -2 -10 916.91 52.23 38
 -3 2 -10 952.1 50.94 38
 3 -2 10 801.11 45.97 40
 3 2 10 850.29 47.84 48
 3 -2 10 915.01 53.03 48
 -3 -2 -10 851.2 60.52 23
 -3 -2 -10 900.76 52.35 32
 -3 -2 -10 723.19 55.31 25
 3 -2 11 543.9 50.7 15
 -3 -2 -11 737.46 53.02 21
 -3 2 -11 722.58 49.9 21
 -3 2 -11 555.5 75.41 4
 -3 2 -11 767.12 81.12 6
 3 2 11 711.96 43.6 48
 -3 2 -11 720.35 46.41 38
 -3 -2 -11 665.2 47.39 38
 3 -2 11 672.49 45.46 48
 -3 2 -11 752.95 56.94 23
 -3 -2 -11 789.6 50.04 32
 -3 -2 -11 663.55 53.47 25
 -3 -2 -11 664.38 57.77 23
 -3 2 -12 492.67 43.22 21
 3 -2 12 377.67 42.26 15
 3 2 12 408.65 35.86 48
 3 -2 12 423.82 38.81 48
 -3 -2 -12 414.62 39.9 38
 -3 2 -12 446.25 39.75 38
 -3 2 -12 499.74 49.41 23
 -3 -2 -12 417.92 39.9 32
 -3 -2 -12 489.95 46.08 21
 -3 -2 -12 555.09 53.28 23
 -3 2 -13 382.05 42.43 21
 3 -2 13 272.8 39.31 15
 3 2 13 320.8 38.84 14
 -3 2 -13 138.38 26.98 38
 3 2 13 362.01 35.15 48
 -3 -2 -13 167.23 30.97 38
 3 -2 13 186.46 31.23 48
 -3 2 -13 291.15 41.45 23
 -3 -2 -13 282.93 38.07 21
 -3 -2 -13 355.44 44.75 23
 3 -2 14 114.19 27.9 15
 3 2 14 96.71 25.8 14
 -3 -2 -14 63.4 27.09 21
 -3 2 -14 133.41 31.18 21
 3 2 14 80.18 24.14 48
 -3 2 -14 -0.05 21.53 38
 -3 -2 -14 -25 26.07 38
 3 -2 14 121.98 27.07 48
 -3 -2 -14 98.11 30.02 23
 -3 2 -14 100.68 29.68 23
 3 -2 15 10.08 19.31 15
 -3 2 -15 -5.48 21.33 21
 3 2 15 -9.63 17.59 14
 -3 -2 -15 26.98 22.83 21
 3 -2 15 16.91 19.71 48
 3 2 15 5.58 17.75 48
 -3 -2 -15 12.7 21.45 23
 -3 2 -15 35.06 22.91 23
 3 -2 16 137.92 19.95 15
 -3 2 -16 146.55 21.67 21
 3 -2 16 152.47 19.09 48
 -3 -2 -16 170.17 23.18 21
 -3 -2 -16 176.77 23.59 23
 -3 3 18 142.41 20.93 15
 -3 -3 18 129.64 21.95 15
 -3 3 18 159.22 22.41 14
 3 3 -18 164.65 23.49 18
 3 -3 -18 163.15 23.79 39
 -3 3 18 154.36 19.12 24
 -3 -3 17 26.24 21.88 15
 3 3 -17 32.61 21.73 18
 3 -3 -17 11.69 18.67 18
 -3 3 17 -4.52 18.95 15
 -3 3 17 23.11 20.85 14
 3 -3 -17 -15.86 24.27 21
 -3 -3 17 -1.73 16.47 13
 -3 -3 17 -21.68 21.31 48
 -3 3 17 44.53 19.62 24
 -3 3 16 284.08 36.86 14
 3 3 -16 265.95 37.43 18
 -3 -3 16 223.72 32.55 15
 3 -3 -16 213.91 31.6 18
 -3 3 16 181.55 30.2 15
 -3 -3 16 210.24 29.99 13
 -3 3 16 187.51 26.86 48
 -3 -3 16 227.14 30.71 48
 3 -3 -16 258.68 35.7 21
 -3 -3 15 267.86 35.73 15
 -3 3 15 334.42 38.37 14
 -3 3 15 301.73 34.86 15
 -3 -3 15 317.9 36.54 13
 3 -3 -15 380.27 40.95 18
 -3 3 15 343.36 32.96 48
 -3 -3 15 302.64 33.88 48
 3 -3 -15 395.73 43.61 21
 -3 -3 14 584.13 45.87 15
 3 -3 -14 596.72 51.55 18
 -3 3 14 623.03 45.35 15
 -3 3 14 638.83 48.32 14
 -3 -3 14 647.5 49.02 13
 -3 3 14 577.77 38.92 48
 -3 -3 14 563.79 42.49 48
 3 -3 -14 710 52.58 21
 -3 -3 13 47.73 23.7 15
 -3 3 13 44.24 23.75 14
 3 -3 -13 34.99 26.21 18
 -3 3 13 37.69 23.01 15
 3 -3 -13 89.35 31.12 21
 -3 -3 13 45.6 25.56 48
 -3 3 13 41.87 22.1 48
 -3 -3 13 -13.71 29.12 55
 -3 -3 13 57.65 42.98 5
 3 -3 -13 68.63 48.35 6
 3 3 -13 -13.53 42.7 6
 -3 -3 13 73.97 26.71 13
 -3 3 13 16.67 30.73 7
 -3 3 12 15.46 20.61 14
 -3 3 12 52.38 21.58 15
 -3 -3 12 49.04 22.98 15
 3 -3 -12 36.42 23.1 18
 3 -3 -12 63.21 28.44 21
 -3 -3 12 48.72 22.88 13
 3 -3 -12 12.9 42.3 6
 -3 -3 12 49.82 41.13 5
 3 3 -12 20.1 33.12 6
 -3 3 12 31.8 30.72 7
 -3 3 12 16.66 21.42 48
 -3 -3 12 71 23.84 48
 -3 -3 12 9.79 22.03 55
 -3 -3 11 426.12 73.99 5
 3 -3 -11 536.52 73.49 6
 -3 3 11 438.66 56.42 7
 3 3 -11 497.52 59.94 6
 -3 -3 10 5293.23 210.21 5
 3 -3 -10 5513.77 190.07 6
 3 3 -10 5835.99 160.88 6
 -3 3 10 5647.39 174.31 7
 -3 -3 9 72.52 39.01 5
 3 -3 -9 64.28 36.78 6
 3 3 -9 122.79 33.43 6
 -3 3 9 100.41 32.98 7
 3 3 -8 774.54 52.71 6
 3 -3 -8 774.56 67 6
 -3 3 8 673.94 59.02 7
 -3 -3 8 728.82 75.4 5
 3 -3 -7 6475.22 168.7 6
 3 3 -7 6320.5 123.85 6
 -3 -3 7 6629.16 191.51 5
 -3 3 6 533.76 91.57 2
 3 3 -6 469.75 34.74 6
 -3 -3 6 526.11 57.2 5
 -3 3 6 523.73 45.67 7
 3 -3 -6 560.89 43.18 10
 -3 -3 5 4441.15 137.14 5
 3 -3 -5 4239.92 104.87 10
 3 3 -5 3965.26 77.97 6
 -3 -3 5 4001.39 108.94 9
 -3 3 5 4255.46 109.36 7
 3 3 -5 3547.23 138.1 2
 -3 -3 5 4514.96 129.09 11
 -3 3 5 4788.24 252.51 2
 3 -3 -4 6671.52 126.43 10
 3 3 -4 5832.04 80.92 6
 -3 -3 4 5983.74 119.63 9
 -3 3 4 6228.84 334.49 1
 -3 3 4 6584.22 127.42 7
 -3 -3 4 6803.64 147.78 11
 -3 3 4 7166.61 310.23 2
 3 3 -4 6154.5 185 2
 -3 -3 4 6793.65 159.66 5
 -3 3 3 4543.14 279.61 1
 -3 -3 3 4811.74 126.72 5
 3 3 -3 4601.03 170.41 2
 3 -3 -3 4743.84 103.81 10
 -3 3 3 4623.63 101.5 7
 3 3 -3 4843.06 151.36 1
 3 3 -3 4844.49 180.98 3
 -3 -3 3 4095.79 89.79 9
 -3 -3 3 4712.97 118.34 11
 -3 3 2 2039.6 189.34 1
 3 -3 -2 2056.3 63.91 11
 -3 3 2 1944.52 64.06 7
 3 -3 -2 1997.22 68.24 10
 3 3 -2 2070.51 123.71 2
 -3 -3 2 1721.06 50.9 9
 -3 -3 2 1962.46 51.86 8
 3 3 -2 2083.83 131.97 3
 -3 -3 2 2018.89 79.55 5
 3 3 -2 2064.57 124 1
 3 -3 -2 2245.36 201.55 1
 -3 -3 2 2069.03 77.91 11
 3 3 -1 6861.55 244.21 2
 -3 -3 1 6731.86 137.42 11
 3 -3 -1 7370.87 355.6 1
 -3 3 1 6551.44 111.68 7
 -3 -3 1 7192.36 262.39 3
 3 -3 -1 6566.87 128.82 9
 -3 -3 1 6975.54 103.3 8
 3 3 -1 6499.14 251.39 3
 -3 -3 1 6614.21 269.21 2
 -3 -3 1 6607.5 138.44 5
 3 3 -1 6689.04 249.07 1
 -3 3 1 6978.76 344.2 1
 3 -3 -1 6892.34 124.13 10
 -3 -3 0 44959.89 357.08 11
 3 -3 0 45844.42 324.8 10
 3 3 0 46070.57 681.4 2
 -3 -3 0 47861.23 715.91 3
 3 -3 0 44423.41 328.53 9
 3 -3 0 45167.68 891.33 1
 -3 -3 0 46985.57 292.96 8
 3 3 0 43554.01 691.82 3
 -3 -3 0 44566.15 353.25 5
 -3 -3 0 45785.42 745.04 2
 -3 3 0 46603.39 889.55 1
 -3 3 0 43563.52 274.41 7
 -3 3 0 44930.61 331.29 4
 -3 -3 -1 3902.15 112.5 11
 -3 3 -1 3876.12 100.14 4
 3 -3 1 3939.46 99.12 9
 3 -3 1 3916.37 279.81 1
 -3 -3 -1 4047.09 96.09 8
 -3 -3 -1 4075.48 110.2 5
 3 3 1 4016.23 227.7 3
 -3 3 -1 4120.15 272.68 1
 -3 -3 -1 4146.37 227.51 3
 -3 -3 -1 4182.15 243.76 2
 3 -3 2 1102.15 163.84 1
 3 -3 2 1371.23 61.61 9
 -3 -3 -2 1266.34 66.54 5
 -3 -3 -2 1283.96 62.1 8
 3 3 2 1187.57 135.47 3
 -3 -3 -2 1158.54 68.22 11
 -3 3 -2 1213.24 61.53 4
 -3 -3 -3 6391.85 163.24 11
 -3 3 -3 6309.43 129.79 6
 -3 -3 -3 6322.67 138.71 8
 -3 3 -3 6485.33 137.6 4
 -3 3 -4 11090.16 188.29 4
 3 -3 4 11632.59 195.31 9
 -3 3 -4 11098.26 178.36 6
 -3 -3 -4 11558.68 196.84 8
 -3 -3 -4 10662.23 227.66 11
 3 -3 5 1796.29 86.83 9
 -3 3 -5 1925.99 81.23 6
 -3 3 -5 1889.1 84.76 4
 -3 -3 -5 1737.95 85.5 8
 3 -3 6 1297.49 80.42 9
 -3 3 -6 1325.3 74.28 6
 -3 3 -6 1166.69 73.97 4
 -3 -3 -6 1289.89 78.83 8
 3 -3 7 590.28 65.31 9
 -3 3 -7 758.34 62.55 6
 -3 3 -7 624.07 61.57 4
 -3 -3 -7 787.2 67.28 8
 3 3 8 310.22 53.69 7
 -3 3 -8 370.53 51.76 6
 -3 3 -8 330.43 52.43 4
 -3 -3 -8 361.54 55.05 8
 -3 3 -9 2599.06 75.81 21
 -3 -3 -9 2273.79 78.25 21
 3 -3 9 2643.34 83.8 15
 3 3 9 2171.37 116.68 7
 -3 3 -9 2582.3 121.32 6
 -3 3 -9 2326.2 123.08 4
 -3 -3 -9 2336.54 122.68 8
 3 -3 9 2547.33 74.21 48
 3 -3 9 2430.86 69.84 40
 -3 -3 -9 2617.58 75.42 38
 -3 -3 -9 2465.79 85.46 25
 -3 -3 -9 2212.51 90.85 23
 -3 -3 -9 2453.74 75.99 32
 -3 3 -10 2644.14 82.96 21
 3 -3 10 2739.65 87.37 15
 -3 3 -10 2482.32 128.04 6
 -3 3 -10 2213.88 127.64 4
 -3 -3 -10 2069.12 124.68 8
 3 3 10 1843.7 117.48 7
 -3 -3 -10 2333.02 77.19 38
 3 -3 10 2366.14 72.79 40
 3 3 10 1865.45 63.32 48
 3 -3 10 2122.1 65.9 55
 3 -3 10 2640.3 80.33 48
 -3 -3 -10 2158.43 82.73 21
 -3 -3 -10 2412.79 96.03 23
 -3 -3 -10 2354.88 78.74 32
 -3 -3 -10 2391.41 87.79 25
 -3 -3 -11 47.14 28.42 21
 -3 3 -11 60.31 27 21
 3 -3 11 57.27 27.48 15
 3 3 11 7.75 26.02 48
 3 -3 11 30.73 24.75 48
 -3 -3 -11 20.6 23.5 38
 -3 -3 -11 16.75 24.38 32
 -3 -3 -11 70.06 33.65 23
 -3 -3 -11 8.85 25.3 25
 -3 -3 -12 251.9 37.23 21
 3 -3 12 229.76 35.73 15
 -3 3 -12 313.25 36.37 21
 3 3 12 292.24 31.9 48
 -3 -3 -12 193.31 30.67 38
 3 -3 12 208.13 29.84 48
 -3 -3 -12 242.02 33.6 32
 -3 3 -12 314.22 43.08 23
 -3 -3 -12 323.07 44.97 23
 3 -3 13 474.9 45.31 15
 3 3 13 542.91 47.51 14
 -3 3 -13 516.04 43.66 21
 3 3 13 493.75 35.96 48
 3 -3 13 444.64 37.97 48
 -3 -3 -13 404.29 41.5 21
 -3 -3 -13 501.64 49.76 23
 -3 3 -13 530.32 48.03 23
 3 3 14 64.04 24.62 14
 3 -3 14 83.61 25.22 15
 -3 3 -14 109.52 27.6 21
 -3 -3 -14 72.76 27.62 21
 -3 -3 -14 -17.99 24.64 38
 3 3 14 50.02 20.69 48
 3 -3 14 74.06 23.77 48
 -3 3 -14 86.55 27.99 23
 -3 -3 -14 62.82 27.84 23
 3 -3 15 617.75 38.71 15
 3 3 15 599.56 37 14
 3 3 15 551.88 29.29 48
 3 -3 15 589.85 33.21 48
 -3 3 -15 661.33 39.5 21
 -3 -3 -15 648.43 41.09 21
 -3 3 -15 735.2 42.09 23
 -3 -3 -15 668.77 43.3 23
 -3 4 18 501.47 30.86 14
 3 4 -18 498.88 32.68 18
 -3 -4 18 387.31 27.06 15
 3 -4 -18 421.74 28.8 39
 -3 4 18 446.38 27.98 24
 3 4 -17 843.8 46.84 18
 -3 4 17 641.08 36.19 15
 -3 -4 17 670.9 40.7 15
 -3 4 17 866.03 46.17 14
 -3 -4 17 702.12 40.69 13
 3 -4 -17 740.91 43.16 39
 -3 4 17 808.33 42.79 24
 -3 -4 16 97.02 25.12 15
 3 -4 -16 70.99 24.1 18
 3 4 -16 107.1 27.21 18
 -3 4 16 120.27 27.78 14
 3 -4 -16 51.19 26.72 21
 -3 4 16 51.83 21.06 15
 -3 -4 16 76.28 23.84 13
 -3 -4 16 32.93 21.32 48
 -3 4 15 370.09 34.32 15
 -3 4 15 389.51 40.14 14
 -3 -4 15 352.76 36.24 15
 -3 -4 15 421.18 41.1 13
 3 -4 -15 408.06 40.6 18
 -3 -4 15 360.01 34.13 48
 3 -4 -15 470.42 45.18 21
 3 -4 -14 436.79 45.3 18
 -3 -4 14 430.95 44.12 13
 -3 -4 14 349.72 38.4 15
 -3 4 14 394.56 40.41 14
 -3 4 14 362.23 36.36 15
 -3 4 14 412.79 33.61 48
 -3 -4 14 376.61 35.44 48
 3 -4 -14 458.86 46.29 21
 -3 4 13 821.33 49.08 15
 3 -4 -13 1008.99 62.79 18
 -3 -4 13 1019.91 54.91 15
 -3 4 13 909.67 55.42 14
 -3 -4 13 1023.17 61.73 13
 3 4 -13 1105.01 93.5 6
 -3 4 13 919.09 87.36 7
 -3 -4 13 732.8 97.59 5
 -3 -4 13 900.46 46.93 55
 -3 -4 13 927.08 50.79 48
 3 -4 -13 1083.21 63.5 21
 -3 4 12 140.07 25.58 15
 3 -4 -12 125.28 30.85 18
 -3 -4 12 145.89 27.2 15
 -3 4 12 137.47 26.92 14
 3 -4 -12 154.76 34.6 21
 -3 -4 12 128.76 52.93 5
 3 4 -12 196.44 48.83 6
 -3 4 12 137.32 39.5 7
 -3 -4 12 83.61 24.6 48
 -3 -4 12 109.39 24.35 55
 3 4 -11 3967.48 147.7 6
 -3 4 11 3869.81 158.72 7
 3 4 -10 2023.19 97.37 6
 -3 -4 10 1869.75 133.23 5
 -3 4 10 1990.66 109.8 7
 3 4 -9 3251.53 112.28 6
 -3 4 9 3142.1 127.94 7
 -3 -4 9 3008.06 155.42 5
 -3 4 8 195.97 39.66 7
 -3 -4 8 185 48.87 5
 3 4 -8 139.31 28.05 6
 3 4 -7 2594.71 82.33 6
 -3 -4 7 2620.15 133.87 5
 -3 4 7 2356.4 99.67 7
 3 4 -6 5386.52 104.75 6
 -3 -4 6 5395.47 145.77 9
 -3 4 6 5309.65 138.15 7
 -3 -4 6 5245.54 174.36 5
 3 -4 -5 4614.75 112.42 10
 -3 -4 5 4136.42 120.83 9
 3 4 -5 4204.35 83.38 6
 -3 -4 5 4752.75 145.33 11
 -3 -4 5 4762.06 152.25 5
 -3 4 5 4440.88 119.27 7
 -3 -4 4 8068 185.43 5
 -3 -4 4 7532.19 142.92 9
 3 4 -4 7257.38 95.07 6
 -3 4 4 8216.23 151.4 7
 3 4 -4 8330.48 247.39 3
 3 -4 -4 8350.75 147.08 10
 -3 4 4 8840.92 394.98 2
 -3 -4 4 8440.41 182.58 11
 3 4 -4 7856.84 267.71 2
 3 4 -3 2522.37 152.18 1
 -3 -4 3 2381.24 97.14 5
 3 -4 -3 2468.86 80.65 10
 -3 -4 3 2226.87 72.71 9
 3 4 -3 2378.38 152.97 2
 -3 4 3 2356.48 78.58 7
 3 4 -3 2481.8 150.19 3
 3 -4 -3 2586.34 89.58 11
 -3 -4 3 2409.97 95.74 11
 -3 -4 2 11181.68 198.99 5
 3 4 -2 11228.68 341.48 2
 3 -4 -2 12719.39 527.98 1
 -3 -4 2 10030.24 136.06 9
 3 -4 -2 10854.17 183.64 9
 -3 4 2 11058.28 159.12 7
 -3 -4 2 10951.53 130.67 8
 3 4 -2 10860.33 340.61 3
 3 4 -2 11905.2 371.62 1
 3 -4 -2 11796.18 172.35 10
 3 -4 -2 11839.83 177.1 11
 -3 -4 2 11528.21 201 11
 -3 -4 1 1714.55 79.55 11
 3 -4 -1 1746.69 65.49 11
 3 4 -1 1569.8 134.82 2
 3 -4 -1 1858.89 71.42 10
 3 -4 -1 1632.58 71.67 9
 -3 4 1 1598.4 59.67 7
 3 4 -1 1453.23 134.63 3
 -3 -4 1 1598.14 56.59 8
 3 -4 -1 1723.46 198.87 1
 -3 -4 1 1605.06 75.58 5
 3 4 -1 1647.15 148.34 1
 -3 4 0 4896.01 123.38 4
 -3 -4 0 4840.43 134.09 11
 3 4 0 4565.92 259.67 1
 3 -4 0 4895.11 120.81 9
 -3 -4 0 5044.97 105.4 8
 3 4 0 4601.95 251.87 3
 -3 -4 0 4618.1 123.66 5
 -3 4 0 4653.42 94.63 7
 3 4 0 4763.51 252.87 2
 3 -4 0 4909.64 104.26 11
 -3 4 -1 1417.84 71.28 4
 3 -4 1 1438.36 68.14 9
 -3 -4 -1 1323.67 62.06 8
 -3 -4 -1 1295.93 75.91 11
 -3 -4 -2 4081.37 136.02 11
 3 -4 2 4265.85 116.11 9
 -3 -4 -2 4387.23 114.5 8
 -3 -4 -2 4072.12 123.53 5
 -3 4 -2 4102.77 118.03 4
 3 -4 3 10417.55 191.38 9
 -3 4 -3 10192.44 189.07 4
 -3 -4 -3 9988.72 224.47 11
 -3 -4 -4 265.53 46.77 11
 -3 4 -4 256.1 37.23 6
 3 -4 4 222.85 36.74 9
 -3 -4 -4 250.23 40.29 8
 -3 4 -4 258.43 38.88 4
 -3 -4 -5 340.7 56.26 11
 3 -4 5 377.51 49.62 9
 -3 -4 -5 441.26 53.24 8
 -3 4 -5 383.08 47.59 4
 -3 4 -5 458.32 48.84 6
 3 -4 6 1319.61 90.24 9
 -3 4 -6 1620.31 86.38 6
 -3 4 -6 1427.28 82.56 4
 -3 -4 -6 1581.28 93.1 8
 -3 -4 -6 1283.4 106.02 11
 -3 -4 -7 1631.09 124.91 11
 3 -4 7 1908.53 112.88 9
 -3 4 -7 2170.68 104.19 6
 -3 -4 -7 2229.06 112.53 8
 -3 4 -7 1897.16 103.83 4
 3 4 8 1366.24 101.85 7
 -3 -4 -8 1140.02 115.3 11
 3 -4 8 1255.43 102.83 9
 -3 4 -8 1653.8 97.72 6
 -3 4 -8 1467.37 98.03 4
 -3 -4 -8 1731.11 107.3 8
 -3 4 -9 3535.07 90.64 21
 3 -4 9 3297.61 96.94 15
 3 4 9 2704.78 140.66 7
 -3 -4 -9 2486.11 162.96 11
 -3 4 -9 3428.08 144.48 6
 -3 4 -9 3217.42 142.49 4
 -3 -4 -9 3040.1 146.55 8
 3 -4 9 3209.65 84.32 48
 -3 -4 -9 3123.31 83.01 38
 3 -4 9 3315.67 80.57 40
 3 -4 9 2953.38 76.7 55
 -3 -4 -9 3176.2 87.68 32
 -3 -4 -9 2845.96 90.47 21
 -3 -4 -9 3156.52 106.5 23
 -3 -4 -9 3135.45 97.87 25
 -3 -4 -10 242.37 35.44 21
 -3 4 -10 248.99 34.53 21
 3 -4 10 282.17 38.05 15
 3 4 10 237.63 52.45 7
 -3 4 -10 316.83 56 6
 -3 4 -10 248.79 52.52 4
 -3 -4 -10 258.62 54.53 8
 3 -4 10 243.81 29.96 40
 -3 -4 -10 224.08 31.8 38
 3 -4 10 262.55 30.4 55
 3 -4 10 220.3 31.39 48
 -3 -4 -10 287.31 34.86 32
 -3 -4 -10 270.74 43.46 23
 -3 -4 -10 270.54 38.83 25
 -3 4 -11 170.13 31.53 21
 3 -4 11 127.36 30.15 15
 -3 -4 -11 135.42 31.99 21
 3 -4 11 124.94 25.5 55
 -3 -4 -11 57.98 24.66 38
 3 -4 11 108.37 26.58 48
 -3 -4 -11 165.98 37.76 23
 -3 -4 -11 117.99 28.31 32
 -3 -4 -11 79.44 28.98 25
 -3 -4 -12 -22.23 30.01 21
 3 -4 12 -12.94 27.94 15
 -3 4 -12 42.88 25.56 21
 -3 -4 -12 49.19 24.96 12
 3 -4 12 -21.31 26.43 48
 -3 -4 -12 -31.01 26.81 38
 -3 -4 -12 50.03 30.74 23
 -3 -4 -12 9.27 26.24 32
 -3 4 -12 83.36 30.07 23
 3 4 13 80.79 30.15 14
 3 -4 13 77.81 27.81 15
 -3 -4 -13 54.39 28.26 21
 -3 4 -13 -13.17 25.57 21
 3 -4 13 81.98 25.83 48
 -3 -4 -13 -29.73 24.74 38
 -3 -4 -13 45.65 31.42 23
 -3 4 -13 62.57 27.85 23
 3 4 14 97.93 25.17 14
 -3 4 -14 122.74 26.7 21
 3 -4 14 92.29 24.96 15
 -3 -4 -14 116.19 27.63 21
 3 -4 14 75.28 21.69 48
 -3 -4 -14 77.05 26.69 23
 -3 4 -14 118.96 27.61 23
 3 4 15 -13.73 16.75 14
 3 -4 15 13.51 17.09 15
 -3 -4 -15 -0.52 18.73 21
 -3 4 -15 10.4 17.7 21
 3 -4 15 7.04 15.15 48
 -3 -4 -15 37.06 21.56 23
 -3 4 -15 6.2 19.32 23
 3 5 -18 217.8 22.8 18
 -3 5 18 176.95 19.09 14
 3 5 -17 108.45 23.09 18
 -3 5 17 136.55 22.41 14
 -3 -5 17 106.71 19.41 15
 -3 -5 17 105.25 20.15 13
 3 -5 -17 75.13 17.91 47
 3 -5 -17 85.62 19.52 39
 -3 5 17 132.65 21.7 24
 -3 -5 16 42.73 19.92 15
 -3 5 16 58.66 22.39 14
 -3 -5 16 43.57 21.64 13
 3 -5 -16 53.71 22.44 39
 -3 -5 15 1155.69 61.93 13
 -3 -5 15 1047.44 53.43 15
 3 -5 -15 1198.41 60.39 18
 -3 5 15 1240.59 60.39 14
 -3 -5 14 925.92 59.32 13
 -3 -5 14 845.29 48.97 15
 3 -5 -14 919.76 57.34 18
 -3 -5 14 844.92 54.01 16
 -3 5 14 844.55 50.4 14
 -3 -5 14 837.9 47.27 55
 3 -5 -14 987.49 60.72 21
 -3 5 13 771.73 50.76 14
 3 -5 -13 886.89 58.17 18
 -3 -5 13 922.22 60.38 13
 -3 -5 13 886.44 58 16
 -3 -5 13 886.08 47.88 55
 3 -5 -13 909.3 59.51 21
 3 -5 -12 3345.72 110.07 18
 -3 -5 12 3499.25 105.89 13
 -3 5 12 3490.08 95.12 14
 -3 -5 12 3226.26 107.87 16
 -3 -5 12 3382.41 95.72 17
 3 5 -12 3523.74 149.32 6
 -3 5 12 3768.94 168.39 7
 -3 -5 12 3396.82 86.71 55
 3 -5 -12 3639.07 108.39 21
 -3 -5 12 3397.07 92.06 35
 -3 5 11 1858.2 68.01 14
 3 -5 -11 1915.19 81.08 18
 -3 -5 11 1873.36 71.22 17
 -3 -5 11 1925.79 81.91 16
 3 5 -11 2070.2 109.82 6
 -3 5 11 2008.08 119.12 7
 -3 -5 11 1997.93 65.02 55
 -3 -5 11 1912.19 69.41 35
 3 -5 -11 1995.63 80.75 21
 3 5 -10 954.92 72.27 6
 -3 5 10 983.83 82.53 7
 -3 -5 10 780.05 93.37 5
 -3 5 9 16.91 28.39 7
 -3 -5 9 26.93 33.86 5
 3 5 -9 2.38 24.68 6
 -3 5 8 46.12 28.74 7
 3 5 -8 11.14 21.41 6
 -3 -5 8 23.2 31.4 5
 3 5 -7 292.57 32.66 6
 -3 -5 7 244.68 45.6 9
 -3 5 7 271.49 44.26 7
 -3 -5 7 251.6 51.4 5
 -3 -5 6 166.17 42.11 5
 -3 -5 6 144.29 35.25 9
 -3 -5 6 191.57 43.2 11
 -3 5 6 180.68 34.86 7
 -3 -5 5 9190.03 220.85 5
 -3 -5 5 8568.51 184.48 9
 3 -5 -5 10083.73 222.94 11
 -3 5 5 8859.14 176.27 7
 -3 -5 5 9734.59 225.44 11
 3 -5 -4 4224.73 110.01 10
 -3 5 4 3865.74 110.89 7
 -3 -5 4 3831.15 113.2 9
 -3 -5 4 3759.84 135.36 5
 -3 -5 4 4100.99 141.46 11
 3 -5 -4 3843.42 126.25 9
 3 -5 -4 4152.08 134.64 11
 3 -5 -3 4220.28 127.81 11
 3 5 -3 3739.39 226.28 2
 -3 -5 3 3794.03 130.2 5
 -3 -5 3 3905.08 104.57 9
 3 -5 -3 4187.42 128.79 9
 3 5 -3 3820.86 217.17 3
 -3 5 3 3805.81 105.52 7
 -3 -5 3 4025.04 137.7 11
 3 -5 -2 4317.16 122.43 11
 -3 -5 2 3777.44 125.32 5
 3 -5 -2 4636.56 118.27 10
 3 5 -2 4032.95 241.8 2
 -3 -5 2 4042.57 96.44 9
 3 -5 -2 4154.49 125.01 9
 3 5 -2 3819.82 231.54 3
 -3 5 2 3992.43 103.65 7
 -3 -5 2 4128.02 137.31 11
 -3 -5 1 502.21 52.68 11
 3 -5 -1 513.72 43.73 11
 -3 -5 1 449.85 45.85 5
 3 -5 -1 614.45 50.55 9
 -3 -5 1 584.86 39.38 8
 -3 5 1 461.61 36.37 7
 -3 5 0 5592.57 149.11 4
 3 -5 0 5406.89 140.25 9
 -3 -5 0 5791.08 122.38 8
 -3 -5 0 5294.86 158.43 11
 3 -5 0 5522.21 130.51 11
 3 -5 1 17799.51 251.17 9
 -3 -5 -1 17390.2 262.8 5
 -3 5 -1 18112.97 265.05 4
 -3 -5 -1 17032.87 287.94 11
 -3 -5 -2 15480.58 287.81 11
 3 -5 2 15491.71 246.91 9
 -3 -5 -2 16009.72 261.13 5
 -3 5 -2 16205.72 252.47 4
 -3 -5 -3 3697.55 150.75 11
 3 -5 3 3865.24 129.25 9
 -3 5 -3 3897.87 128.78 4
 -3 -5 -4 1736.71 111.46 11
 3 -5 4 1881.69 96.11 9
 -3 -5 -4 1986.04 95.42 8
 -3 5 -4 1892.87 88.42 6
 -3 5 -4 1816.58 90.35 4
 -3 -5 -5 229.46 53.88 11
 3 -5 5 312.22 48.01 9
 -3 5 -5 301.79 45.13 6
 -3 5 -5 316.47 47.2 4
 -3 -5 -5 272.7 47.19 8
 -3 -5 -6 2304.97 145.5 11
 3 -5 6 2293.86 124.09 9
 -3 5 -6 2605.59 112.72 6
 -3 5 -6 2313.4 112.58 4
 -3 -5 -6 2422.24 121.07 8
 -3 -5 -7 654.87 88.83 11
 3 5 7 845.04 78.17 7
 3 -5 7 708.48 81.25 9
 -3 5 -7 897.18 75.1 6
 -3 -5 -7 867.32 80.65 8
 -3 5 -7 741.05 71.49 4
 -3 5 -8 3287.76 83.2 21
 -3 -5 -8 2611.54 171.61 11
 3 -5 8 2663.03 153.96 9
 -3 5 -8 3258.6 137.65 6
 -3 5 -8 2950.54 136.46 4
 -3 -5 -8 3406.32 154.09 8
 3 5 8 3242.8 145.52 7
 3 -5 8 3059.52 73.99 40
 3 -5 8 3271.92 91.19 37
 -3 -5 -8 3247.5 93.27 25
 -3 -5 -8 2982.1 80.75 32
 3 -5 8 3091.53 92.81 26
 -3 -5 -8 2742.13 86.31 21
 -3 -5 -8 3113.98 102.81 23
 -3 5 -9 1389.75 60.42 21
 3 -5 9 1345.96 63.96 15
 3 5 9 1195.34 100.1 7
 -3 -5 -9 994.7 113.01 11
 -3 5 -9 1395.84 97.37 6
 -3 5 -9 1228.25 95.63 4
 -3 -5 -9 1209.16 101.32 8
 -3 -5 -9 1156.7 53.66 38
 3 -5 9 1246.07 51.35 40
 3 -5 9 1229.19 54.19 55
 -3 -5 -9 1031.09 57.98 21
 -3 -5 -9 1152.39 56.08 32
 -3 -5 -9 1031.97 63.32 25
 -3 -5 -9 1257.19 72.12 23
 -3 -5 -10 14.57 27.59 21
 -3 5 -10 39.21 25.13 21
 3 -5 10 34.32 25.21 15
 -3 -5 -10 20.4 25.43 12
 3 -5 10 48.92 23.08 55
 3 -5 10 -0.03 23.19 40
 -3 -5 -10 -0.78 22.82 38
 -3 -5 -10 21.33 23.73 25
 -3 -5 -10 45.33 24.51 32
 -3 -5 -10 39.98 31.02 23
 3 -5 11 69.63 26.56 15
 -3 5 -11 144.39 28.06 21
 -3 -5 -11 165.7 33.04 21
 -3 -5 -11 123.95 31.13 12
 -3 -5 -11 13.72 23.93 38
 3 -5 11 97.7 24.12 55
 3 -5 11 68.49 23.24 48
 -3 -5 -11 90.32 27.62 25
 -3 -5 -11 118.98 36.23 23
 -3 -5 -11 109.05 26.64 32
 3 -5 12 -45.68 27.04 15
 -3 5 -12 -10.56 22.97 21
 -3 -5 -12 20.74 26.03 21
 3 5 12 51.31 27.98 14
 -3 -5 -12 -36.92 24.89 38
 3 -5 12 50.05 21.73 48
 -3 -5 -12 1.65 31.56 23
 -3 -5 -13 224.38 33.09 21
 3 -5 13 292.69 33.04 15
 3 5 13 265.28 34.67 14
 -3 5 -13 189.6 28.73 21
 3 -5 13 225.58 26.94 48
 -3 -5 -13 239.22 35.72 23
 -3 5 -13 257.38 34.59 23
 -3 5 -14 113.76 23.43 21
 3 5 14 95.1 23.03 14
 -3 -5 -14 63.37 22.27 21
 3 -5 14 66.97 21.39 15
 -3 5 -14 65.25 24.06 23
 -3 -5 -14 95.52 26.92 23
 3 -5 15 11.54 14.25 15
 3 -5 15 29.34 15.87 16
 3 5 15 -0.8 14.24 14
 -3 -5 -15 44.2 18.73 23
 -3 6 17 123.19 18.26 14
 3 6 -17 132.39 21.63 18
 -3 -6 17 95.81 18.72 13
 3 -6 -17 92.53 17.81 47
 -3 6 17 130.61 20.2 24
 -3 6 16 56.37 19.09 14
 3 -6 -16 39.6 19.23 47
 -3 -6 16 29.17 19.8 13
 -3 -6 15 509.39 43.74 13
 -3 -6 15 411.94 37.22 16
 -3 6 15 505.31 37.76 14
 -3 -6 14 11.88 21.82 16
 3 -6 -14 -13.12 22.01 18
 -3 6 14 33.05 21.39 14
 -3 -6 14 5.9 25.72 13
 -3 -6 14 -27.89 25.4 55
 -3 -6 13 667.86 52.34 16
 -3 -6 13 743.06 56.02 13
 -3 6 13 603.31 41.93 14
 3 -6 -13 755.4 54.22 18
 -3 -6 13 725.43 49.14 17
 -3 -6 13 716.76 45.02 55
 3 -6 -13 748.98 55.12 21
 -3 -6 13 772.33 48.19 35
 -3 6 12 127.72 23.59 14
 3 -6 -12 178.9 32.94 18
 -3 -6 12 198.2 36.92 16
 -3 -6 12 151.14 29.79 17
 -3 -6 12 244.26 40.27 13
 3 -6 -12 202.94 37 21
 -3 -6 12 229.03 32.49 55
 3 -6 -12 188.48 33.79 23
 -3 -6 12 124.28 26.8 35
 3 -6 -11 1198.46 67.4 18
 -3 6 11 1143.96 52.65 14
 -3 -6 11 1343.85 64.83 17
 -3 -6 11 1309.51 73.18 16
 -3 6 11 1301.12 100.28 7
 -3 -6 11 1355.24 56.81 55
 3 -6 -11 1181.57 65.08 21
 3 -6 -11 1197.88 64.92 23
 -3 -6 11 1282.12 60.84 35
 -3 -6 10 1133.01 112 5
 -3 6 10 1483.92 102.18 7
 -3 -6 10 1406.57 73.57 16
 3 -6 -10 1321.55 65.54 18
 -3 -6 10 1266.41 65.21 17
 3 -6 -10 1242.7 64.66 21
 -3 -6 10 1472.7 62.9 35
 -3 -6 10 1366.46 68.84 27
 3 -6 -10 1313.71 65.33 23
 -3 -6 9 1816.21 137.01 5
 -3 6 9 2001.86 112.58 7
 -3 6 8 14.95 25.52 7
 3 -6 -8 11.21 33.4 11
 -3 -6 8 20.93 32.54 5
 -3 -6 7 223.03 51.73 5
 -3 -6 7 257.75 47.83 9
 3 -6 -7 265.75 55.36 11
 -3 6 7 238.68 41.43 7
 3 -6 -6 1597.24 106.38 11
 -3 -6 6 1401.98 99.74 5
 -3 -6 6 1397.38 91.28 9
 3 -6 -6 1598.11 95.2 9
 -3 6 6 1340.42 79.56 7
 -3 -6 6 1584.8 107.09 11
 -3 6 5 900.47 62.28 7
 -3 -6 5 840.21 66.98 9
 3 -6 -5 969.97 74.19 9
 3 -6 -5 1050.84 82.22 11
 -3 -6 5 821.5 74.18 5
 -3 -6 5 913.46 80.89 11
 3 -6 -4 227.24 40.49 11
 -3 -6 4 193.26 41.13 5
 -3 -6 4 196.37 35.52 9
 3 -6 -4 219.95 38.78 9
 -3 6 4 204.32 33.61 7
 -3 -6 4 205.1 44 11
 3 -6 -3 783.66 63.75 11
 -3 6 3 737.28 50.9 7
 -3 -6 3 732.46 52.66 9
 3 -6 -3 776.69 61.87 9
 -3 -6 3 692.9 62.29 5
 -3 -6 3 756.82 70.18 11
 3 -6 -2 1313.31 76.09 11
 3 -6 -2 1240.77 76.1 9
 -3 -6 2 1062.99 73.14 5
 -3 -6 2 1219.12 84.7 11
 -3 -6 1 1790.97 101.64 11
 3 -6 -1 1871.71 88.68 11
 3 -6 -1 1746.03 86.99 9
 -3 -6 1 1635.58 87.33 5
 -3 6 0 470.25 54.17 4
 -3 -6 0 439.02 54.59 11
 3 -6 0 503.11 49.8 9
 -3 -6 0 535.86 45.32 8
 -3 -6 0 467.73 49.57 5
 -3 -6 -1 2678.11 128.66 11
 -3 6 -1 2932.89 117.61 4
 3 -6 1 2653.48 110.19 9
 -3 -6 -1 2872 101.43 8
 -3 -6 -1 2544.21 109.31 5
 -3 -6 -2 965.79 83.36 11
 -3 6 -2 1075.34 74.44 4
 3 -6 2 1022.73 71.67 9
 -3 -6 -2 1117.21 69.27 8
 -3 -6 -2 1070.18 74.59 5
 -3 -6 -3 55.77 35.45 11
 -3 6 -3 39.16 32.76 4
 3 -6 3 61.82 29.01 9
 -3 -6 -3 67.69 32.61 8
 -3 -6 -4 9.96 33.89 11
 -3 6 -4 31.88 31.98 4
 3 -6 4 19.45 27.42 9
 -3 6 -4 -2.54 31.18 6
 -3 -6 -4 36.57 32.33 8
 -3 -6 -5 480.62 74.22 11
 3 -6 5 523.26 62.8 9
 -3 6 -5 547.16 58.86 6
 -3 -6 -5 534.51 63.53 8
 -3 6 -5 520.8 60.37 4
 -3 -6 -6 725.17 92.59 11
 3 -6 6 814.25 82.04 9
 -3 6 -6 772.73 73.58 4
 -3 -6 -6 839.44 78.74 8
 3 6 6 742.4 73.6 7
 -3 6 -6 940.79 75.54 6
 -3 6 -7 15.54 21.18 21
 3 6 7 61.41 35.2 7
 -3 6 -7 5.65 29.5 4
 3 -6 7 34.45 37.07 9
 -3 6 -7 15.95 32.84 6
 -3 -6 -7 37.92 25.25 12
 -3 -6 -7 17.06 37.64 8
 -3 -6 -7 25.79 39.47 11
 3 -6 7 71.78 25.06 37
 -3 -6 -7 6.85 19.88 25
 3 -6 7 23.4 22.56 26
 -3 -6 -7 8.84 19.97 32
 -3 -6 -7 24.41 28.24 23
 3 -6 8 110.12 26.32 15
 -3 6 -8 108.53 27.33 21
 -3 -6 -8 79.65 50.08 11
 3 6 8 124.01 41.55 7
 -3 6 -8 84.91 37.27 4
 3 -6 8 94.04 47.83 9
 -3 6 -8 148.12 44.66 6
 -3 -6 -8 133.45 47.77 8
 -3 -6 -8 97.39 32.48 12
 3 -6 8 167.68 31.03 37
 -3 -6 -8 94.18 32.97 23
 -3 -6 -8 98.83 27.46 25
 -3 -6 -8 108.81 24.72 32
 -3 6 -9 666.87 43.56 21
 3 -6 9 576.63 45.01 15
 -3 -6 -9 430.54 80.91 11
 -3 6 -9 578.74 68.51 4
 3 6 9 615.17 75.07 7
 -3 -6 -9 536.09 73.88 8
 -3 -6 -9 554.94 55.18 12
 3 -6 9 635.73 43.54 55
 -3 -6 -9 604.55 56.56 23
 -3 -6 -9 488.31 46.86 25
 -3 -6 -9 595.07 41.99 32
 3 -6 10 71.02 25.28 15
 -3 -6 -10 70.93 27.95 21
 -3 6 -10 121.34 28.06 21
 -3 -6 -10 78.71 29.75 12
 3 -6 10 79.95 26.23 55
 -3 -6 -10 77.25 24.9 32
 -3 -6 -10 66.95 32.86 23
 -3 -6 -10 56.09 24.57 25
 -3 -6 -11 197.27 33.3 21
 -3 6 -11 227.1 31.43 21
 3 -6 11 138.78 28.24 15
 -3 -6 -11 209.13 34.15 12
 3 -6 11 176.52 27.37 55
 -3 -6 -11 212.81 40.36 23
 -3 -6 -11 185.72 28.83 32
 3 -6 12 282.69 32.55 15
 -3 -6 -12 255.07 33.84 21
 -3 6 -12 216.59 28.73 21
 3 6 12 283.03 35.23 14
 3 -6 12 199.1 25.56 55
 -3 -6 -12 313.55 41.89 23
 -3 6 -13 -7.06 19.83 21
 3 6 13 21.7 19.83 14
 3 -6 13 50.04 20.47 15
 -3 -6 -13 -17.99 23.89 21
 3 -6 13 41.66 18.96 17
 -3 -6 -13 35.29 26.51 23
 -3 6 -13 45.35 24.77 23
 3 -6 14 106.2 20.56 13
 3 6 14 73.95 18.64 14
 3 -6 14 83.54 20.68 16
 3 -6 14 66.43 18.18 15
 -3 6 -14 126.48 23.46 23
 -3 -6 -14 117.16 24.2 23
 3 7 -17 9.43 13.52 18
 -3 -7 17 15.77 12.29 13
 -3 -7 16 172.82 24.38 13
 -3 7 16 183.45 19.78 14
 3 -7 -16 194.49 26.83 20
 3 -7 -16 207.11 25.29 47
 -3 -7 15 8.6 18.91 16
 -3 7 15 35.73 16.6 14
 3 -7 -15 25.79 20.25 47
 -3 -7 15 13.77 20.7 13
 -3 7 14 433.14 33.6 14
 -3 -7 14 424.18 40.86 16
 -3 -7 14 465.42 37.79 17
 -3 -7 14 537.95 45.11 13
 3 -7 -14 440.98 43.51 47
 -3 -7 14 469.22 36.56 55
 -3 -7 13 333.33 40.83 13
 3 -7 -13 298.07 36.7 18
 -3 7 13 304.01 30.67 14
 -3 -7 13 279.84 34.63 17
 -3 -7 13 307.08 41.11 16
 -3 -7 13 315.7 33.89 55
 3 -7 -13 342.75 37.76 23
 -3 -7 13 294.01 34.38 35
 -3 -7 12 1415.43 68.49 17
 -3 -7 12 1390.65 74.15 16
 -3 -7 12 1498 73.11 13
 3 -7 -12 1381.42 69.44 18
 -3 -7 12 1387.53 59.1 55
 3 -7 -12 1461.03 71.11 23
 -3 -7 12 1512.83 66.65 35
 -3 -7 11 3103.72 109.12 16
 3 -7 -11 2794.47 99.16 18
 -3 -7 11 3084.98 100.46 17
 -3 -7 11 3319.21 104.98 13
 -3 -7 11 3035.41 83.39 55
 -3 -7 11 3231.84 97.1 35
 3 -7 -11 2745.3 97.83 23
 -3 -7 10 356.92 69.79 5
 -3 7 10 413.41 61.41 7
 3 -7 -10 392.57 78.72 11
 3 -7 -10 392.4 42.68 18
 -3 -7 10 444.56 46.51 17
 -3 -7 10 490.19 52.24 16
 -3 -7 10 490.45 45.51 35
 3 -7 -10 410.02 43.87 23
 -3 -7 10 412.73 47.69 27
 3 -7 -10 401.97 39.58 30
 3 -7 -9 0.34 24.1 18
 -3 -7 9 13.6 24.34 17
 -3 -7 9 7.42 27.4 16
 -3 7 9 17.79 28.56 7
 3 -7 -9 50.97 42.81 11
 -3 -7 9 18.25 36.54 5
 -3 -7 9 7.05 22.44 42
 -3 -7 9 14.65 26.32 35
 -3 -7 9 -2.75 27.04 27
 3 -7 -9 6.56 27.19 23
 3 -7 -9 25.09 18.2 30
 3 -7 -8 623.85 86.42 11
 -3 7 8 563.63 61.93 7
 -3 -7 8 491.69 75.44 5
 3 -7 -7 190.07 50.74 11
 -3 -7 7 152.12 45.4 5
 -3 -7 7 143.31 44.34 9
 3 -7 -7 203.03 45.1 9
 -3 7 7 191.15 39.26 7
 -3 7 6 186.96 37.2 7
 3 -7 -6 211.59 49.83 11
 -3 -7 6 181.33 46.9 11
 -3 -7 6 161.75 41.89 9
 3 -7 -6 239.2 45.32 9
 -3 -7 6 187.85 46.49 5
 -3 -7 5 621.6 68.08 5
 -3 -7 5 691.54 64.82 9
 3 -7 -5 773.93 78.03 11
 3 -7 -5 737.45 69.3 9
 -3 7 5 730.35 60.24 7
 -3 -7 5 803.17 80.84 11
 3 -7 -4 4028.33 159.55 11
 -3 -7 4 3802.4 136.26 9
 3 -7 -4 3934.6 146.78 9
 -3 -7 4 3651.36 147.07 5
 -3 7 4 3511.19 120.49 7
 -3 -7 4 3910.97 163.85 11
 3 -7 -3 3859.53 149.4 11
 3 -7 -3 3764.54 140.6 9
 -3 -7 3 3475.46 139.14 5
 -3 -7 3 3722.09 158.51 11
 3 -7 -2 850.04 68.98 11
 3 -7 -2 766.97 65.28 9
 -3 -7 2 735.85 63.89 5
 -3 -7 2 766.21 74.12 11
 -3 -7 1 226.11 40.22 5
 3 -7 -1 219.39 39.63 9
 -3 -7 1 238.8 48.77 11
 -3 -7 0 775.34 64.62 5
 -3 -7 0 817.21 78.6 11
 3 -7 0 836.69 66.85 9
 -3 7 0 861.77 71.1 4
 -3 -7 -1 2515.87 102.16 8
 -3 -7 -1 2207.97 107.31 5
 -3 7 -1 2335.05 114.77 4
 -3 -7 -1 2274.27 129.03 11
 3 -7 1 2399.49 111.14 9
 -3 -7 -2 2513.7 139.43 11
 3 -7 2 2608.61 119.84 9
 -3 7 -2 2725.22 124.39 4
 -3 -7 -2 2549.69 110.82 8
 -3 -7 -2 2646.04 121.78 5
 -3 -7 -3 1177.76 103.17 11
 3 -7 3 1218.38 88.52 9
 -3 7 -3 1213.77 86.66 4
 -3 7 -3 1224.61 78.89 6
 -3 -7 -3 1262.51 84.53 8
 -3 -7 -4 845.93 93.85 11
 3 7 4 863.3 70.8 7
 3 -7 4 893.72 80.07 9
 -3 7 -4 984.7 74.61 6
 -3 -7 -4 1024.37 81.62 8
 -3 7 -4 880.47 78.11 4
 -3 -7 -5 132.27 51.34 11
 3 7 5 145.88 42.28 7
 3 -7 5 177.43 46.11 9
 -3 7 -5 228.9 46.38 6
 -3 -7 -5 157.77 45.32 8
 -3 7 -5 186.48 44.73 4
 -3 7 -6 766.12 42.95 21
 -3 -7 -6 633.76 51.8 20
 3 7 6 818.65 78.05 7
 -3 -7 -6 796.24 98.47 11
 3 -7 6 782.61 83.21 9
 -3 7 -6 894.13 77.09 6
 -3 7 -6 824.7 77.28 4
 -3 -7 -6 814.31 83.46 8
 -3 -7 -6 736.11 57.38 12
 3 -7 6 876.56 50.71 37
 -3 -7 -6 841.94 53.14 44
 3 -7 6 682.23 51.66 43
 3 -7 6 840.38 53.31 53
 -3 -7 -6 779.53 57.11 23
 3 -7 6 682.16 49.26 26
 -3 7 -7 286.55 32.56 21
 3 7 7 276.56 53.64 7
 -3 -7 -7 272.94 68.27 11
 3 -7 7 215.68 59.46 9
 -3 7 -7 295.2 52.35 6
 -3 -7 -7 253.57 40.88 12
 -3 -7 -7 306.02 57.69 8
 -3 7 -7 228.85 51.2 4
 3 -7 7 319.85 37.9 37
 3 -7 7 268.05 37.25 43
 3 -7 7 231.31 37.07 26
 -3 -7 -7 304.02 42.1 23
 -3 -7 -7 247.29 32.87 25
 3 -7 8 511.27 40.62 15
 -3 7 -8 504.46 38.96 21
 -3 -7 -8 399.24 81.49 11
 3 -7 8 373.8 73.58 9
 -3 7 -8 490.87 63.92 6
 -3 7 -8 454.14 61.5 4
 -3 -7 -8 468.26 72.4 8
 -3 -7 -8 407.07 48.39 12
 3 7 8 411.32 60 7
 3 -7 8 492.22 43.58 37
 3 -7 8 431.68 40.53 43
 -3 -7 -8 478.69 42.05 25
 -3 -7 -8 517.17 51.64 23
 3 -7 9 476.49 40.09 15
 -3 7 -9 510.94 39.3 21
 -3 -7 -9 426.02 48.24 12
 3 -7 9 516.31 40.6 55
 -3 -7 -9 428.13 35.72 32
 -3 -7 -9 452.39 41.92 25
 -3 -7 -9 514.92 53.9 23
 -3 7 -10 477.28 37.89 21
 3 -7 10 319.19 34.24 15
 -3 -7 -10 339.97 40.05 12
 3 -7 10 402.88 36.14 55
 -3 -7 -10 284.81 29.58 32
 -3 -7 -10 308.44 35.1 25
 -3 -7 -10 481.76 49.83 23
 3 7 11 234.14 30.79 14
 3 -7 11 179.65 27.06 15
 -3 7 -11 231.77 29.06 21
 3 -7 11 159.95 26.24 55
 3 -7 11 196.43 29.15 35
 -3 -7 -11 208.55 39.2 23
 3 -7 12 237.17 30.74 17
 3 -7 12 313.94 30.78 15
 3 7 12 241.66 29.52 14
 3 -7 12 230.37 25.51 55
 -3 -7 -12 284.94 38.06 23
 3 -7 13 199.05 22.84 15
 3 7 13 184.36 23.01 14
 3 -7 13 162.86 22.84 17
 3 -7 13 176.23 27.69 16
 -3 7 -13 258.27 28.44 23
 -3 -7 -13 252.63 31.58 23
 3 -7 14 51.54 15.32 13
 3 -7 14 33.4 16.09 16
 -3 -7 -14 36.53 18.38 23
 3 -8 -16 0.6 12.8 20
 3 8 -16 29.55 15.24 18
 -3 -8 16 11.71 14.02 13
 3 -8 -16 17.6 13.59 47
 -3 8 16 13.69 13.53 24
 -3 -8 15 166.02 21.92 17
 -3 -8 15 151.69 23.07 16
 3 -8 -15 153.6 25.52 20
 3 -8 -15 133.51 23.46 47
 -3 -8 15 151.85 23.87 13
 3 -8 -14 279.46 37.69 20
 -3 -8 14 332.65 34.81 16
 -3 -8 14 312.96 30.78 17
 -3 -8 14 318.64 33.35 13
 3 -8 -14 341.3 36.86 47
 -3 -8 14 313.49 29.49 55
 -3 -8 13 62.49 27.84 16
 -3 -8 13 61.3 24.54 17
 -3 -8 13 79.15 27.52 13
 -3 -8 13 80.29 25.03 55
 3 -8 -13 65.79 25.65 47
 -3 -8 13 65.05 26.56 35
 3 -8 -12 31.9 23.4 18
 -3 -8 12 14.27 24.88 17
 -3 -8 12 25.83 26.94 16
 -3 -8 12 40.5 25.13 13
 3 -8 -12 35.23 25.9 47
 -3 -8 12 45 23.73 55
 -3 -8 12 -3.92 29.02 35
 3 -8 -12 54.24 26.19 23
 -3 -8 11 2027.12 83.18 17
 3 -8 -11 1981.07 80.33 18
 -3 -8 11 2015.15 89.76 16
 -3 -8 11 2042.36 82.11 13
 3 -8 -11 1985.01 92.7 47
 -3 -8 11 2004.64 68.23 55
 3 -8 -11 2016.59 82.37 23
 -3 -8 11 2074.17 81.69 35
 -3 -8 10 2774.2 103.62 16
 -3 -8 10 2621.66 94.59 13
 3 -8 -10 2655.46 92.34 18
 -3 -8 10 2738.3 98.86 17
 3 -8 -10 2665.29 107.65 47
 3 -8 -10 2736.59 90.22 30
 -3 -8 10 2874.11 94.96 35
 3 -8 -10 2606.21 92.98 23
 -3 -8 10 2822.09 102.01 27
 3 -8 -9 1822.31 77.66 18
 -3 -8 9 1968.27 89.07 16
 -3 -8 9 1928.91 82.01 17
 -3 -8 9 1733.26 75.43 13
 3 -8 -9 1810.75 148.42 11
 -3 8 9 1726.25 110.37 7
 3 -8 -9 1864.85 89.37 47
 -3 -8 9 1836.88 82.43 42
 3 -8 -9 1866.98 77.11 30
 -3 -8 9 1934.83 83.89 27
 -3 -8 9 1944.06 78.15 35
 3 -8 -9 1793.48 77.09 23
 -3 -8 8 223.7 34.99 17
 3 -8 -8 280.14 36.78 18
 -3 -8 8 231.59 39.11 16
 -3 8 8 209.13 43.21 7
 3 -8 -8 242.57 63.38 11
 -3 -8 8 274.97 38.38 42
 3 -8 -8 264.4 38.59 47
 -3 -8 8 251.74 37.91 49
 -3 -8 8 266.42 37.27 35
 3 -8 -8 213.65 33.82 23
 -3 -8 8 204.58 37.13 27
 3 -8 -8 269.38 33.75 30
 3 -8 -7 59.34 25.52 18
 -3 -8 7 52.15 23.82 20
 -3 -8 7 25.63 27.32 16
 -3 -8 7 40.43 26.51 17
 3 -8 -7 86.87 42.25 11
 -3 -8 7 38.34 33.84 5
 -3 -8 7 25.79 31.98 9
 -3 8 7 39.53 29.3 7
 -3 -8 7 58.43 22.22 54
 -3 -8 7 33.71 26.14 42
 -3 -8 7 42.57 28.27 49
 3 -8 -7 47.29 25.15 47
 -3 -8 7 57.19 27.72 35
 -3 -8 7 51.6 27.55 27
 3 -8 -7 59.61 21.52 30
 -3 -8 6 436.39 63.6 9
 3 -8 -6 539.74 65.16 9
 -3 -8 6 426.76 64.26 5
 3 -8 -6 550.95 75.42 11
 -3 8 6 482.05 55.53 7
 -3 -8 6 546.66 76.84 11
 3 -8 -5 875.77 88.66 11
 -3 -8 5 701.73 72.34 9
 3 -8 -5 847.39 77.32 9
 -3 -8 5 740.76 76.48 5
 -3 -8 5 803.06 85.37 11
 3 -8 -4 3580.01 148.99 9
 -3 -8 4 3137.4 142.73 5
 3 -8 -4 3546.43 161.73 11
 -3 -8 4 3449.47 166.3 11
 3 -8 -3 692.17 70.47 11
 3 -8 -3 727.73 68.41 9
 -3 -8 3 579.63 60.95 5
 -3 -8 3 626.3 74.2 11
 3 -8 -2 1604.49 97.36 9
 -3 -8 2 1402.23 91.41 5
 -3 -8 2 1522.4 110.6 11
 3 -8 -1 3018.06 130.52 9
 -3 -8 1 2717.41 123.53 5
 -3 8 1 2974.12 136.89 4
 -3 -8 1 2946.21 152.63 11
 -3 -8 0 3403.57 164.47 11
 3 -8 0 3325.18 139.94 9
 -3 -8 0 3356.75 137.61 5
 -3 8 0 3549.14 149.78 4
 -3 -8 -1 65.32 29.05 5
 -3 -8 -1 73.99 40.1 11
 -3 8 -1 53.54 36.77 4
 3 -8 1 75.3 34.5 9
 -3 -8 -2 125.77 44.06 11
 -3 8 -2 134.97 41.88 4
 3 -8 2 171.6 41.59 9
 -3 -8 -3 3136.99 173.49 11
 3 8 3 3062.89 121.14 7
 3 -8 3 3174.91 147.94 9
 -3 8 -3 3350.44 134.08 6
 -3 -8 -3 2862.15 132.54 8
 -3 8 -3 3238.62 147.5 4
 -3 -8 -4 1038.01 61.06 20
 -3 -8 -4 1005.74 57.08 19
 3 8 4 1136.7 80.92 7
 -3 -8 -4 1079.44 109.86 11
 3 -8 4 1085.58 93.62 9
 -3 8 -4 1158.61 85.17 6
 -3 -8 -4 1113.48 89.2 8
 -3 8 -4 1156.39 89.84 4
 -3 -8 -4 1090.61 65.12 12
 3 -8 4 1140.62 60.58 43
 3 -8 4 1056.06 52.89 37
 3 -8 4 1077.99 51.72 41
 3 -8 4 1092.17 57.57 53
 3 -8 4 1201.67 61.31 54
 -3 -8 -4 921.61 61.31 28
 3 -8 4 1030.62 54.43 27
 3 -8 4 966.22 53.71 26
 -3 -8 -4 983.54 61.09 23
 -3 -8 -5 52.86 27.92 19
 -3 -8 -5 111.34 29.21 20
 -3 -8 -5 112.6 49.56 11
 -3 8 -5 124.54 41.37 4
 3 -8 5 118.24 43.55 9
 -3 8 -5 152.01 42.19 6
 -3 -8 -5 113.34 42.58 8
 3 8 5 121.82 37.58 7
 -3 -8 -5 106.55 32.56 12
 3 -8 5 117.55 34.9 43
 3 -8 5 111.07 27.76 54
 3 -8 5 112.61 29 53
 3 -8 5 134.42 28.29 37
 -3 -8 -5 110.33 32.83 28
 -3 -8 -5 94.2 32.12 23
 3 -8 5 88.34 27.01 26
 3 -8 5 84.01 25.83 27
 -3 8 -6 134.02 25.31 21
 -3 -8 -6 133.11 32.08 20
 -3 -8 -6 181 57.66 11
 -3 8 -6 147.56 43.52 4
 -3 -8 -6 172.36 35.73 12
 3 -8 6 127.17 47.7 9
 -3 8 -6 181.22 45.73 6
 -3 -8 -6 131.23 45.49 8
 3 8 6 156.72 41.73 7
 3 -8 6 188.45 33.46 53
 3 -8 6 172.15 35.69 43
 3 -8 6 166.37 31.13 37
 3 -8 6 136.72 31.18 26
 -3 -8 -6 161.46 36.38 23
 -3 8 -7 576.54 40.11 21
 -3 -8 -7 455.35 47.07 20
 -3 -8 -7 529.3 53.24 12
 3 -8 7 677.88 49 37
 3 -8 7 567.06 48.86 43
 -3 -8 -7 556.68 53.59 23
 -3 -8 -8 475 50.15 12
 3 -8 8 565.78 45.26 37
 3 -8 8 427.47 41.06 43
 -3 -8 -8 495.55 51.7 23
 -3 -8 -9 294.27 38.73 12
 3 -8 9 202.44 31.46 43
 3 -8 9 320.06 35.39 55
 -3 -8 -9 327.23 43.7 23
 -3 -8 -10 1475.89 68.95 12
 3 -8 10 1656.17 59.66 55
 3 -8 10 1606.01 65.33 35
 3 -8 11 293.04 38.53 16
 3 8 11 318.61 28.71 14
 3 -8 11 269.29 35.39 17
 3 -8 11 347.9 30.19 55
 3 -8 11 304.64 31.16 35
 -3 -8 -11 371.42 40.2 23
 3 -8 12 99.73 22.67 17
 3 -8 12 106.04 24.86 16
 3 8 12 104.09 18.13 14
 3 -8 12 62.93 17.11 55
 -3 -8 -12 94.35 26.58 23
 3 -8 13 67.42 19.24 16
 3 -8 13 77.51 16.75 17
 3 -8 13 86.36 18.53 13
 -3 -8 -13 65.65 18.18 47
 -3 -8 -13 117.93 22.45 23
 -3 8 -13 128.81 21.17 23
 -3 -9 15 146.04 19.51 16
 3 -9 -15 146.53 21.44 20
 -3 -9 15 148.85 19.49 13
 3 -9 -15 159.08 21.53 47
 3 -9 -14 20.48 18.32 20
 -3 -9 14 15.44 18.78 16
 -3 -9 14 6.19 16.59 17
 -3 -9 14 -2.87 16.89 55
 3 -9 -14 20.5 18.42 47
 -3 -9 14 7.73 16.87 13
 3 -9 -13 16.39 22.3 20
 -3 -9 13 -12.88 23.26 16
 -3 -9 13 1.94 20.45 17
 -3 -9 13 6.82 19.06 13
 -3 -9 13 18.19 19.1 55
 3 -9 -13 24.15 21.84 47
 3 -9 -12 505.72 49.47 20
 -3 -9 12 470.46 42.5 17
 -3 -9 12 444.27 40.47 13
 -3 -9 12 500.99 46.99 16
 3 -9 -12 458 45.85 47
 -3 -9 12 467.77 34.96 55
 -3 -9 12 458.61 39.73 45
 -3 -9 12 471.91 41.24 35
 3 -9 -11 30.74 25.98 20
 3 -9 -11 43.89 22.23 18
 -3 -9 11 5.5 27.47 17
 -3 -9 11 12.02 28.09 16
 -3 -9 11 29.21 22.14 13
 -3 -9 11 55.54 24.54 55
 3 -9 -11 40.25 26.11 47
 -3 -9 11 24.72 28.71 35
 3 -9 -10 650.38 58.03 20
 -3 -9 10 583.22 46.55 13
 3 -9 -10 638.91 47.57 18
 -3 -9 10 674.12 52.35 17
 -3 -9 10 696.49 57.33 16
 3 -9 -10 774.77 48.98 42
 3 -9 -10 585.27 53.3 47
 3 -9 -10 655.47 45.67 30
 -3 -9 10 616.84 49.88 35
 -3 -9 10 637.18 53.2 27
 -3 -9 9 1044.63 68.6 16
 -3 -9 9 1056.8 64.48 17
 3 -9 -9 1041.93 59.19 18
 3 -9 -9 1063.58 70.51 20
 -3 -9 9 1093.37 65.08 42
 -3 -9 9 1172.84 65.47 49
 3 -9 -9 1041.73 68.53 47
 3 -9 -9 1257.12 64.64 42
 -3 -9 9 1117.94 67.05 27
 3 -9 -9 1138.67 60.3 30
 -3 -9 9 1085.89 61.87 35
 -3 -9 8 1254.13 74.64 16
 3 -9 -8 1252.64 65.39 18
 3 -9 -8 1293.02 75.59 20
 -3 -9 8 1084.27 67.33 17
 -3 -9 8 1247.13 69.75 49
 3 -9 -8 1385.98 71.27 42
 -3 -9 8 1263.37 69.77 42
 3 -9 -8 1363.82 77.49 47
 3 -9 -8 1306.47 65.5 30
 -3 -9 8 1268.8 71.77 27
 -3 -9 8 1183.28 65.74 35
 -3 -9 7 1696.4 83.91 16
 3 -9 -7 1749.18 73.18 18
 -3 -9 7 1607.6 76.54 17
 -3 -9 7 1815.03 85.31 20
 3 -9 -7 1821.59 84.62 20
 3 -9 -7 1641.22 134.24 11
 3 -9 -7 1775.05 86.04 47
 -3 -9 7 1629.65 79.79 42
 -3 -9 7 1813.45 74.2 54
 -3 -9 7 1788.15 78.78 49
 3 -9 -7 1939.38 79.35 42
 -3 -9 7 1758.16 80.91 27
 3 -9 -7 1918.95 77.72 30
 -3 -9 7 1642.82 73.07 35
 -3 -9 6 107.69 28.88 17
 3 -9 -6 150.85 31.02 20
 -3 -9 6 160.8 31.46 20
 -3 -9 6 140.18 33.35 16
 3 -9 -6 175.15 31.05 18
 3 -9 -6 138.82 46.26 11
 -3 -9 6 133.84 47.79 11
 3 -9 -6 150.53 32.2 47
 -3 -9 6 167.19 36.18 49
 -3 -9 6 174.28 32.59 42
 3 -9 -6 202.3 32.67 42
 -3 -9 6 162.72 28.83 54
 -3 -9 6 136.71 30.68 35
 -3 -9 6 158.13 35.17 27
 3 -9 -6 162.98 29.29 30
 3 -9 -5 2614.52 86.84 18
 -3 -9 5 2796.73 98.61 20
 3 -9 -5 2805.78 97.15 20
 -3 -9 5 2674.58 90.05 17
 -3 -9 5 2725.06 95.8 16
 3 -9 -5 2770.98 157.09 11
 -3 -9 5 2655.68 90.35 12
 -3 -9 5 2741.85 159.2 11
 -3 -9 5 2576.15 94.51 42
 3 -9 -5 3065.68 96.1 42
 3 -9 -5 2795.03 100.1 47
 -3 -9 5 2695.27 85.48 54
 -3 -9 5 2902.95 97.88 49
 -3 -9 5 2512.38 82.48 35
 -3 -9 5 2652.79 95.4 27
 3 -9 -5 2993.11 93.24 30
 3 -9 -4 60.99 23.81 20
 3 -9 -4 83.29 25.8 18
 -3 -9 4 42.91 24.6 17
 -3 -9 4 79.54 26.46 20
 -3 -9 4 76.93 27.53 16
 -3 -9 4 92.68 43.45 11
 -3 -9 4 54.76 21.92 12
 3 -9 -4 71.85 32.34 9
 -3 -9 4 67.86 26.01 42
 3 -9 -4 107.45 28.62 42
 3 -9 -4 70.41 25.67 47
 -3 -9 4 46.29 19.07 54
 -3 -9 4 70.57 30.23 49
 -3 -9 4 52.12 24.84 35
 3 -9 -4 92.09 23.05 30
 -3 -9 4 83.48 26.93 27
 -3 -9 3 776.61 52.94 20
 -3 -9 3 743.07 48.22 19
 3 -9 -3 725.55 48.56 18
 -3 -9 3 737.57 50.22 16
 3 -9 -3 783.08 50.66 20
 3 -9 -3 764.49 74.1 9
 -3 -9 3 755.81 49.92 12
 -3 -9 3 781.8 86.57 11
 3 -9 -3 901.65 51.5 42
 -3 -9 3 718.53 44.08 54
 -3 -9 3 800.01 56.48 49
 3 -9 -3 706.1 50.25 47
 -3 -9 3 733.22 55.09 51
 -3 -9 3 771.73 52.06 42
 -3 -9 3 718.08 50.47 27
 3 -9 -3 827.79 48.51 30
 -3 -9 2 135.29 32.2 19
 3 -9 -2 160.68 30.81 18
 -3 -9 2 142.25 28.99 20
 -3 -9 2 123.35 42.85 11
 -3 9 2 142.32 44.14 4
 3 -9 -2 132.26 37.62 9
 -3 -9 2 105.65 25.78 12
 -3 -9 2 155.55 31.46 42
 -3 -9 2 133.83 35.11 49
 3 -9 -2 137.98 27.6 47
 3 -9 -2 138.5 28.87 42
 -3 -9 2 134.39 27.85 51
 -3 -9 2 122.84 31.27 28
 -3 -9 1 7025.01 147.11 20
 -3 -9 1 7033.11 131.39 19
 3 -9 -1 7350.71 217.33 9
 -3 -9 1 7099.66 145 12
 -3 9 1 7181.77 222.94 4
 -3 -9 1 7190.55 250.47 11
 -3 -9 1 6893.86 143.49 49
 -3 -9 1 7054.79 142.35 42
 3 -9 -1 7363.65 136.62 42
 3 -9 -1 6791.62 144.9 47
 -3 -9 1 6989.92 158.76 51
 -3 -9 1 7070.99 135.65 28
 -3 -9 0 3411 104.55 20
 -3 -9 0 3473.39 93.78 19
 -3 9 0 3801.77 162.55 4
 3 -9 0 3656.92 157.14 9
 -3 -9 0 3520.33 104.57 12
 -3 -9 0 3702.56 183.94 11
 3 -9 0 3476.94 94.41 42
 -3 -9 0 3511.23 101.18 42
 -3 -9 0 3400.04 101.3 49
 3 -9 0 3823.76 97.35 43
 3 -9 0 3327.14 102.48 47
 -3 -9 0 3455.56 112.59 51
 3 -9 0 4186.17 107.28 27
 -3 -9 0 3489.73 99.34 28
 -3 -9 0 3624.08 97.32 22
 -3 -9 -1 20.07 29.62 19
 -3 -9 -1 -7.04 22.39 20
 -3 -9 -1 8.11 36.51 11
 -3 9 -1 6.76 35.6 4
 3 -9 1 13.6 28.37 9
 -3 -9 -1 21.46 22.96 12
 -3 -9 -1 -6 23.19 51
 -3 -9 -1 19.73 20.42 42
 3 -9 1 4.97 20.3 42
 3 -9 1 47.32 30.9 43
 -3 -9 -1 10.77 23.84 22
 3 -9 1 1.69 23.85 27
 -3 -9 -1 3.48 22.35 31
 -3 -9 -1 -6.78 28.03 28
 -3 -9 -2 678.27 49.49 19
 -3 -9 -2 654.06 49.81 20
 -3 -9 -2 695.34 87.79 11
 -3 -9 -2 678.03 51.82 12
 3 -9 2 660.44 71.88 9
 -3 9 -2 732.6 67.9 6
 -3 9 -2 755.56 80.32 4
 -3 -9 -2 636.33 46.18 42
 3 -9 2 689.15 47.4 54
 3 -9 2 596.16 39.87 41
 3 -9 2 666.87 49.04 43
 3 -9 2 606.17 42.61 42
 3 -9 2 620.78 46.95 27
 3 -9 2 671.13 44.23 26
 -3 -9 -2 713.14 48.22 22
 -3 -9 -2 622.58 49.78 28
 -3 -9 -3 905.5 59.31 20
 -3 -9 -3 900.37 56 19
 -3 -9 -3 1021.93 107.6 11
 3 -9 3 996.36 89.3 9
 -3 9 -3 1066.6 81.3 6
 -3 -9 -3 972.57 62.32 12
 -3 9 -3 1009.81 88.01 4
 3 -9 3 1020.46 57.49 54
 3 -9 3 951.73 55.35 53
 3 -9 3 985.73 59.4 43
 -3 -9 -3 895.52 59.36 28
 3 -9 3 937.51 56.94 27
 -3 -9 -3 1013.87 59.88 22
 3 -9 3 959.69 53.42 26
 -3 -9 -4 1658.05 68.78 19
 -3 -9 -4 1483.59 76.79 20
 -3 -9 -4 1679.92 139.67 11
 3 -9 4 1548.78 115.11 9
 -3 9 -4 1740.12 103.9 6
 -3 9 -4 1711.26 113.52 4
 -3 -9 -4 1565.85 77.38 12
 3 -9 4 1515.38 71.04 43
 3 -9 4 1471.8 64.06 37
 3 -9 4 1675.11 74.29 54
 3 -9 4 1556.59 71.47 53
 -3 -9 -4 1508.98 72.28 23
 -3 -9 -4 1375.23 74.15 28
 3 -9 4 1572.47 68.91 26
 3 -9 4 1535.33 71.31 27
 -3 -9 -5 203.64 35.58 19
 -3 -9 -5 251.08 36.36 20
 3 -9 5 215.85 38.37 16
 -3 -9 -5 245.68 63.68 11
 -3 9 -5 297.93 51.66 6
 -3 9 -5 300.2 55.54 4
 -3 -9 -5 221.04 38.72 12
 3 9 5 218.31 43.54 7
 3 -9 5 281.87 37.25 54
 3 -9 5 249.18 41.57 43
 3 -9 5 275.15 35.01 37
 3 -9 5 318.02 38.58 53
 3 -9 5 218.2 34.22 26
 3 -9 5 192.43 33.7 27
 -3 -9 -5 242.44 37.48 23
 -3 -9 -6 676.47 55.49 20
 3 -9 6 635.71 53.95 16
 -3 -9 -6 671.64 47.77 19
 -3 -9 -6 720.59 57.76 12
 3 -9 6 866.34 52.09 37
 3 -9 6 902.07 56.48 53
 3 -9 6 758.39 54.76 43
 -3 -9 -6 737.89 57.1 23
 3 -9 6 671.28 49.33 27
 -3 -9 -7 163.28 31.6 20
 3 -9 7 175.57 36.7 16
 -3 -9 -7 170.68 34.88 12
 3 -9 7 182.39 35.38 43
 3 -9 7 233.7 34.07 37
 -3 -9 -7 184.41 37.51 23
 -3 -9 -8 197.84 30.47 20
 3 -9 8 161.17 36.48 16
 -3 -9 -8 206.97 34.52 12
 3 -9 8 151.82 30.9 43
 3 -9 8 198.96 31.26 37
 -3 -9 -8 150.27 33.79 23
 3 -9 9 128.28 32.17 16
 -3 -9 -9 116.22 27.55 12
 3 -9 9 156.58 27.55 55
 3 -9 9 54.43 23.61 43
 3 -9 9 187.24 32.68 35
 -3 -9 -9 152.27 35.05 23
 3 -9 10 337.44 38.11 16
 3 -9 10 316.24 37.61 17
 3 -9 10 421.97 32.24 55
 -3 -9 -10 423.96 43.09 23
 3 -9 10 370.43 35.15 35
 3 -9 11 161.16 25.73 17
 3 -9 11 162.57 27.43 16
 -3 -9 -11 164.15 26.56 47
 3 -9 11 196.77 22.55 55
 3 -9 11 146.44 23.57 35
 -3 -9 -11 196.48 29.82 23
 3 -9 12 241.67 24 13
 3 -9 12 206.92 24.58 16
 3 -9 12 223.23 23.79 17
 -3 -9 -12 190.47 23.33 47
 3 -10 -14 24.64 14.91 20
 -3 -10 14 37.21 15.11 17
 -3 -10 14 29.45 15.67 16
 3 -10 -14 40.98 15.49 47
 3 -10 -13 25.02 19.29 20
 -3 -10 13 -18.49 18.74 17
 -3 -10 13 16.15 18.3 16
 -3 -10 13 12.13 15.01 13
 -3 -10 13 18.35 15.03 55
 3 -10 -13 11.73 17.05 47
 3 -10 -12 181.26 30.74 20
 -3 -10 12 188.47 28.75 17
 -3 -10 12 169.76 29.45 16
 -3 -10 12 159.97 23.97 13
 3 -10 -12 194.95 30.4 47
 -3 -10 12 196.22 26.9 45
 -3 -10 12 190.85 23.82 55
 -3 -10 12 181.52 28.36 35
 -3 -10 11 372.59 39.57 17
 -3 -10 11 392.12 42.91 16
 3 -10 -11 376.51 43.11 20
 3 -10 -11 388.32 40.99 47
 -3 -10 11 395.58 31.88 55
 -3 -10 11 379.38 38.54 35
 3 -10 -10 87 27.83 20
 3 -10 -10 99.93 25.51 18
 -3 -10 10 48.36 29.69 16
 -3 -10 10 53.65 28.1 17
 3 -10 -10 64.26 26.84 47
 3 -10 -10 102.62 23.68 42
 -3 -10 10 42.63 28.07 35
 -3 -10 10 70.16 28.36 27
 -3 -10 9 373.57 45.98 16
 -3 -10 9 375.06 43.92 17
 3 -10 -9 389.35 45.7 20
 3 -10 -9 409.65 38.19 18
 -3 -10 9 386.47 41.29 49
 3 -10 -9 453.58 41.1 42
 3 -10 -9 432.74 46.12 47
 -3 -10 9 357.62 41.22 42
 -3 -10 9 396.1 44.16 27
 -3 -10 9 378.88 42.1 35
 3 -10 -9 361.11 38.11 30
 3 -10 -8 1450.29 66.64 18
 -3 -10 8 1472.74 76.91 16
 -3 -10 8 1261.42 68.84 17
 3 -10 -8 1469.59 77.28 20
 -3 -10 8 1522.88 72.93 49
 3 -10 -8 1485.62 77.25 47
 -3 -10 8 1404.25 71.75 42
 3 -10 -8 1583.78 73.55 42
 -3 -10 8 1396.52 67.96 35
 -3 -10 8 1428.16 75.45 27
 3 -10 -8 1453.28 69.5 30
 -3 -10 7 12.88 28.33 16
 3 -10 -7 45.13 25.24 20
 -3 -10 7 24.46 27.21 17
 -3 -10 7 41.45 26.39 20
 3 -10 -7 50.23 25.48 18
 -3 -10 7 38.38 25.79 42
 3 -10 -7 56.31 25.94 42
 3 -10 -7 31.27 25.11 47
 -3 -10 7 36.53 31.92 49
 -3 -10 7 30.76 28.64 35
 -3 -10 7 44.45 29.34 27
 3 -10 -7 32.99 21.4 30
 3 -10 -6 722.6 55.61 20
 3 -10 -6 730.39 49.83 18
 -3 -10 6 639.86 53.57 16
 -3 -10 6 710.99 55.64 20
 -3 -10 6 670.51 51.56 17
 -3 -10 6 748.76 57.74 49
 3 -10 -6 795.86 55.1 42
 3 -10 -6 719.48 56.37 47
 -3 -10 6 736.96 48.98 54
 -3 -10 6 726.53 57.11 42
 3 -10 -6 709.72 51.21 30
 -3 -10 6 598.87 48.82 35
 -3 -10 6 660.57 55.1 27
 -3 -10 5 1429.65 70.67 17
 3 -10 -5 1494.9 74.57 20
 -3 -10 5 1463.38 74.2 20
 -3 -10 5 1405.13 72.78 16
 3 -10 -5 1472.04 68.06 18
 -3 -10 5 1486.88 123.13 11
 -3 -10 5 1590.85 78.85 49
 3 -10 -5 1579.51 73.75 42
 3 -10 -5 1505.98 76.58 47
 -3 -10 5 1474.94 66.34 54
 -3 -10 5 1499.49 74.77 42
 3 -10 -5 1488.61 69.57 30
 -3 -10 5 1327.5 64.85 35
 -3 -10 5 1374.19 74.42 27
 3 -10 -4 536.23 45.41 18
 -3 -10 4 494.43 44.91 17
 -3 -10 4 491.79 46.12 16
 -3 -10 4 471.33 45.61 20
 3 -10 -4 486.08 45.7 20
 -3 -10 4 555.96 45.21 12
 -3 -10 4 485.14 73.91 11
 -3 -10 4 455.19 46.89 42
 3 -10 -4 493.36 45.28 47
 -3 -10 4 478.88 51.19 49
 3 -10 -4 512.87 46.1 42
 -3 -10 4 469.78 39.17 54
 -3 -10 4 440.53 47 27
 3 -10 -4 472.77 42.65 30
 -3 -10 3 1794.11 82.28 20
 -3 -10 3 1798.54 71.57 19
 -3 -10 3 1783.2 76.62 16
 3 -10 -3 1854.3 78.43 20
 3 -10 -3 1872.93 76.06 18
 -3 10 3 1894.22 118.81 4
 -3 -10 3 1871.16 78.23 12
 3 -10 -3 1983.69 119.44 9
 -3 -10 3 1816.72 132.14 11
 3 -10 -3 2079.32 81.2 42
 -3 -10 3 1942.01 86.22 49
 -3 -10 3 1819.77 71.11 54
 -3 -10 3 1884.59 82.39 42
 3 -10 -3 1883.78 82.04 47
 -3 -10 3 1806.15 80.87 27
 3 -10 -3 1873.24 74.57 30
 -3 -10 2 653.03 49.61 19
 -3 -10 2 663.9 51.91 20
 -3 -10 2 602.44 45.92 16
 3 -10 -2 673.59 49.1 20
 3 -10 -2 725.37 75.84 9
 -3 -10 2 609.95 47.56 12
 3 -10 -2 948.65 57.95 12
 -3 -10 2 663.42 84.08 11
 -3 10 2 717.98 77.13 4
 -3 -10 2 615.19 55.44 49
 3 -10 -2 670.65 49.51 42
 3 -10 -2 616.71 49.21 47
 -3 -10 2 703.82 56.55 51
 -3 -10 2 661.59 52.22 42
 -3 -10 2 598.99 50.21 27
 -3 -10 2 672.08 45.84 22
 3 -10 -2 802.32 54.96 27
 -3 -10 2 643.65 48.87 28
 3 -10 -2 645.97 44.42 30
 -3 -10 1 2226.67 80.17 16
 -3 -10 1 2249.9 82.35 19
 -3 -10 1 2367.51 91.37 20
 3 -10 -1 2369.15 85.15 20
 3 -10 -1 2434.68 133.03 9
 -3 -10 1 2301.38 150.05 11
 -3 -10 1 2287.97 87.08 12
 -3 10 1 2390.31 133.47 4
 -3 -10 1 2378.11 90.99 42
 -3 -10 1 2328.04 97.6 51
 3 -10 -1 2373.62 84.97 42
 -3 -10 1 2346.18 91.62 49
 3 -10 -1 2257.6 87.63 47
 3 -10 -1 2458.19 82.05 43
 3 -10 -1 2691.59 92.17 27
 -3 -10 1 2118.22 83.34 27
 -3 -10 1 2472.21 82.6 22
 -3 -10 1 2349.34 84.72 28
 -3 -10 1 2753.82 92.2 31
 3 -10 -1 2015.46 73.48 30
 -3 -10 0 241.26 36.63 20
 -3 -10 0 253.62 39.48 19
 -3 -10 0 270.91 40.65 12
 -3 10 0 282.72 55.9 4
 3 -10 0 260.08 49.92 9
 -3 -10 0 198.24 52.08 11
 -3 -10 0 252.7 38.19 51
 3 -10 0 221.7 33.37 47
 3 -10 0 215.25 32.32 42
 -3 -10 0 272.85 40.98 49
 -3 -10 0 234.45 34.83 42
 3 -10 0 223.43 38.73 43
 -3 -10 0 325.9 38.07 31
 -3 -10 0 253.57 35.14 22
 -3 -10 0 203.36 35.9 28
 3 -10 0 318.3 40.74 27
 -3 -10 -1 82.63 31.59 19
 -3 -10 -1 101.04 29.05 20
 -3 10 -1 105.96 43.31 4
 -3 -10 -1 123.12 46.38 11
 3 -10 1 115.42 40.52 9
 -3 10 -1 92.11 35.45 6
 -3 -10 -1 105.45 32.09 12
 3 -10 1 78.32 31.33 43
 -3 -10 -1 114.39 28.86 42
 3 -10 1 109.07 27.58 42
 -3 -10 -1 77.78 27.89 51
 3 -10 1 97.03 32.04 27
 -3 -10 -1 86.81 32.62 28
 -3 -10 -1 119.89 27.53 22
 -3 -10 -2 1081.97 61.83 19
 -3 -10 -2 1057.98 64.18 20
 3 -10 2 1043.15 93.8 9
 -3 10 -2 1061.58 80.92 6
 -3 -10 -2 1087.93 65.44 12
 -3 10 -2 973.7 89.41 4
 -3 -10 -2 1073.81 109.3 11
 3 -10 2 1032.88 59.45 54
 -3 -10 -2 1036.56 69.29 51
 -3 -10 -2 1007.94 59.81 42
 3 -10 2 1006.44 55.99 42
 3 -10 2 1023.65 61.55 43
 -3 -10 -2 1016.37 61.49 28
 3 -10 2 1072.89 61.02 27
 -3 -10 -2 1097.99 61.92 22
 -3 -10 -3 409.22 44.45 19
 -3 -10 -3 385.32 43.64 20
 -3 -10 -3 386.6 45.05 12
 3 -10 3 353.76 35.44 37
 3 -10 3 385.36 39.11 53
 -3 -10 -3 363.56 45.2 51
 3 -10 3 382.72 46.1 43
 3 -10 3 408.7 41.62 54
 -3 -10 -3 331.85 45.65 28
 3 -10 3 378.72 40.71 27
 3 -10 3 376.51 37.95 26
 -3 -10 -4 140.89 30.54 20
 -3 -10 -4 117.47 34.82 19
 -3 -10 -4 119.32 32.84 12
 3 -10 4 105.1 33.96 43
 -3 -10 -4 80.96 30.03 51
 3 -10 4 127.64 26.83 37
 3 -10 4 159.12 31.21 54
 3 -10 4 117.59 28.59 53
 3 -10 4 119.09 30.2 27
 -3 -10 -5 334.46 42.47 19
 -3 -10 -5 351.1 40.69 20
 -3 -10 -5 250.06 38.83 12
 3 -10 5 355.06 42.73 43
 3 -10 5 327.14 38.82 54
 3 -10 5 319.94 35.5 37
 3 -10 5 341.52 38.91 53
 3 -10 5 290.08 37.19 27
 3 -10 6 790.75 54.55 16
 -3 -10 -6 911 60.36 20
 -3 -10 -6 944.24 60.22 12
 3 -10 6 1062.24 55.18 37
 3 -10 6 894.04 57.7 43
 3 -10 6 1060.87 59.96 53
 3 -10 6 897.55 55.11 27
 -3 -10 -7 527.72 46.69 20
 3 -10 7 560.73 48.51 17
 3 -10 7 505.46 45.11 16
 -3 -10 -7 584.31 46.99 12
 3 -10 7 617.85 43.7 37
 3 -10 7 553.4 43.97 43
 -3 -10 -8 2.92 18.9 20
 3 -10 8 3.4 23.93 16
 3 -10 8 30.48 25.79 17
 -3 -10 -8 15.45 21.8 12
 3 -10 8 -19.5 26.08 43
 3 -10 8 38.27 22.17 37
 -3 -10 -8 -2.81 19.44 47
 3 -10 8 67.06 29.91 35
 3 -10 9 10.36 22.02 16
 3 -10 9 11.66 23.01 17
 -3 -10 -9 14.42 17.43 12
 -3 -10 -9 7.32 17.87 47
 3 -10 9 6.61 19.24 55
 3 -10 9 29 23.32 35
 3 -10 10 234.87 29.29 17
 3 -10 10 218.12 27.78 16
 -3 -10 -10 213.63 26.16 47
 3 -10 10 275.25 24.41 55
 3 -10 10 256.11 27.78 35
 3 -10 11 183.73 23.08 16
 3 -10 11 188.33 22.79 17
 3 -10 11 212.79 21.64 13
 -3 -10 -11 158.48 22.89 51
 3 -10 11 191.54 18.57 55
 3 -10 11 168.53 20.19 35
 3 -11 -13 15.79 12.92 20
 -3 -11 13 3.94 13.51 16
 3 -11 -13 -17.15 13.52 47
 3 -11 -12 326.17 30.53 20
 -3 -11 12 320.85 30.11 16
 -3 -11 12 344.33 29.4 17
 3 -11 -12 325.01 29.4 47
 -3 -11 12 298.58 22.23 55
 -3 -11 12 317.73 26.19 45
 3 -11 -11 99.41 24.61 20
 -3 -11 11 98.02 24.64 17
 -3 -11 11 71.24 23.6 16
 -3 -11 11 109.64 23.14 45
 -3 -11 11 91.34 19.29 55
 3 -11 -11 88.46 22.69 47
 3 -11 -10 19.16 22.35 20
 -3 -11 10 16.73 23.66 16
 -3 -11 10 25.57 23.43 17
 -3 -11 10 33.47 18.91 55
 3 -11 -10 11.62 16.61 42
 -3 -11 10 43.77 22.71 45
 3 -11 -10 15.3 20.15 47
 -3 -11 10 -10.3 26.6 35
 3 -11 -9 120.59 29.53 20
 -3 -11 9 133.6 31.11 17
 -3 -11 9 151.56 32.43 16
 -3 -11 9 127.39 30.59 49
 3 -11 -9 135 25.92 42
 3 -11 -9 146.3 30.28 47
 -3 -11 9 120.09 29.9 35
 -3 -11 9 158.86 32.98 27
 3 -11 -8 648.49 51.48 20
 -3 -11 8 571.58 50.37 16
 3 -11 -8 684.29 45.55 18
 -3 -11 8 596.99 48.12 17
 3 -11 -8 620.34 50.36 47
 -3 -11 8 559.44 46.56 42
 3 -11 -8 697.02 48.9 42
 -3 -11 8 630.96 49.39 49
 -3 -11 8 585.54 47.07 35
 -3 -11 8 619.14 51.79 27
 3 -11 -7 465.69 40.78 18
 3 -11 -7 427.5 43.4 20
 -3 -11 7 422.78 42.88 17
 -3 -11 7 388.43 43.65 16
 -3 -11 7 380.54 42.74 42
 -3 -11 7 479.36 47.37 49
 3 -11 -7 512.55 43.75 42
 3 -11 -7 433.77 43.41 47
 -3 -11 7 427.68 46.43 27
 -3 -11 7 372.71 39.87 35
 3 -11 -6 60.78 26 20
 -3 -11 6 51.25 27.73 16
 -3 -11 6 33.1 24.27 20
 -3 -11 6 75.17 28.35 17
 3 -11 -6 72.3 25.88 18
 -3 -11 6 55.53 22.97 54
 -3 -11 6 50.11 32.71 49
 -3 -11 6 50.36 27.84 42
 3 -11 -6 44.99 25.54 42
 3 -11 -6 37.37 22.07 47
 -3 -11 6 21.94 25.96 35
 -3 -11 6 45.19 30.06 27
 -3 -11 5 319.65 37.68 17
 -3 -11 5 283.83 38.43 16
 3 -11 -5 285.18 35.91 20
 -3 -11 5 290.07 38.79 20
 -3 -11 5 284.51 35.24 54
 3 -11 -5 358.92 39.82 42
 -3 -11 5 322.51 41.41 42
 3 -11 -5 297.67 37.06 47
 -3 -11 5 294.87 44.43 49
 -3 -11 5 275.25 42.05 27
 3 -11 -5 352.95 39.05 27
 -3 -11 4 281.33 36.91 16
 -3 -11 4 288.1 39.66 20
 3 -11 -4 277.96 35.32 20
 -3 -11 4 290.56 43.81 49
 -3 -11 4 249.3 38.12 42
 3 -11 -4 302.56 37.67 47
 3 -11 -4 318.18 38.8 42
 -3 -11 4 286.37 33.13 54
 3 -11 -4 341.77 40.49 27
 -3 -11 4 269.23 41.55 27
 -3 -11 3 112.17 27.52 16
 3 -11 -3 130.07 27.59 20
 -3 -11 3 216.54 39.9 19
 -3 -11 3 122.29 30.77 20
 -3 -11 3 131.42 30.46 12
 -3 -11 3 100.53 29.32 42
 3 -11 -3 126.34 31.29 42
 3 -11 -3 133.94 28.68 47
 -3 -11 3 103.19 35.74 49
 -3 -11 3 121.09 25.19 54
 3 -11 -3 139.09 31.09 27
 -3 -11 3 102.53 32.76 27
 -3 -11 2 1504.91 68.46 19
 3 -11 -2 1515.76 69.94 20
 -3 -11 2 1430.87 74.19 20
 -3 -11 2 1474.45 64.76 16
 -3 -11 2 1544.29 71.31 12
 -3 -11 2 1431.72 76.82 49
 -3 -11 2 1443.26 74.03 42
 3 -11 -2 1559.17 71.65 42
 3 -11 -2 1471.24 71.11 47
 -3 -11 2 1443.19 63.9 54
 3 -11 -2 1600.86 74.38 27
 -3 -11 2 1391.05 70.51 27
 -3 -11 2 1403.2 65.33 28
 3 -11 -1 2092.06 80.57 20
 -3 -11 1 2043.37 78.75 19
 -3 -11 1 2050.69 87.32 20
 -3 -11 1 2061.52 82.98 12
 -3 -11 1 2074.1 87.24 42
 -3 -11 1 2080.62 87.66 49
 3 -11 -1 2046.21 82.66 47
 -3 -11 1 2054.47 92.95 51
 3 -11 -1 2096.13 81.62 42
 -3 -11 1 1953.14 73.23 54
 3 -11 -1 2280.55 87.51 27
 -3 -11 1 1917.77 80.51 27
 -3 -11 1 2091.98 80.09 28
 -3 -11 1 2304.78 78.63 22
 -3 -11 0 163.41 37.13 19
 -3 -11 0 189.43 33.51 20
 -3 -11 0 173.24 34.37 12
 -3 -11 0 177.84 34.76 51
 -3 -11 0 143.24 34.77 49
 -3 -11 0 151.9 31.69 42
 3 -11 0 156.64 30.31 42
 3 -11 0 146 32.88 43
 -3 -11 0 179.83 34.8 28
 3 -11 0 172.6 34.18 27
 -3 -11 0 238.16 33.23 22
 -3 -11 -1 392.94 42.91 19
 -3 -11 -1 408.76 43.64 20
 -3 -11 -1 346.05 41.02 12
 3 -11 1 367.12 37.85 54
 -3 -11 -1 364.25 41.61 42
 3 -11 1 392.26 38.32 42
 -3 -11 -1 352.98 42.62 51
 3 -11 1 360.31 41.32 43
 3 -11 1 403.14 42.89 27
 -3 -11 -1 371.39 44.27 28
 -3 -11 -2 909.15 57.78 19
 -3 -11 -2 816.69 56.62 20
 -3 -11 -2 845.05 56.35 12
 3 -11 2 740.04 48.14 42
 3 -11 2 777.18 50.85 53
 3 -11 2 809.67 52.74 54
 3 -11 2 785.73 52.46 43
 -3 -11 -2 756.15 52.71 42
 -3 -11 -2 790.14 60.33 51
 3 -11 2 814.05 55.56 27
 -3 -11 -3 92.66 28.74 20
 -3 -11 -3 161.39 38.64 19
 -3 -11 -3 117.11 31.98 12
 3 -11 3 105.7 28.34 54
 3 -11 3 68.05 23.76 37
 -3 -11 -3 86.68 27.11 42
 3 -11 3 74.42 24.97 53
 -3 -11 -3 87.46 28.41 51
 3 -11 3 36.21 28.43 43
 3 -11 3 65.24 27.27 27
 -3 -11 -4 13.3 21.08 20
 -3 -11 -4 55.09 27.87 12
 -3 -11 -4 35.01 24.99 51
 3 -11 4 38.55 22.48 37
 3 -11 4 28.66 31.99 43
 3 -11 4 69.27 25.27 54
 3 -11 4 78.4 31.73 49
 3 -11 4 54.64 25.1 53
 3 -11 4 39.86 26.5 27
 -3 -11 -5 122.54 28.46 20
 3 -11 5 114.99 28.81 17
 -3 -11 -5 115.66 29.85 12
 3 -11 5 103.51 31.09 43
 -3 -11 -5 126.64 30.99 51
 3 -11 5 122.41 31.18 49
 3 -11 5 158.04 30.03 53
 3 -11 5 151.29 26.89 37
 3 -11 5 93.23 26.97 27
 -3 -11 -6 164.86 28.83 20
 3 -11 6 164.03 31.31 17
 -3 -11 -6 168.18 29.83 12
 3 -11 6 144.46 30.11 53
 -3 -11 -6 124.99 30.53 51
 3 -11 6 169.33 27.69 37
 3 -11 6 102.07 28.42 43
 3 -11 6 129.16 28.03 49
 3 -11 6 179.5 33.6 35
 3 -11 6 142.93 27.45 27
 -3 -11 -7 83.71 24.43 20
 3 -11 7 70.27 22.89 16
 3 -11 7 64.92 24.76 17
 -3 -11 -7 77.62 22.25 12
 -3 -11 -7 82.52 26.87 51
 3 -11 7 97.39 23.53 37
 3 -11 7 104.02 28.84 35
 -3 -11 -8 213.09 26.31 20
 3 -11 8 151.56 27.48 17
 3 -11 8 146.43 24.8 16
 -3 -11 -8 202.5 24.39 12
 3 -11 8 216.37 25.11 55
 -3 -11 -8 193.35 29.97 51
 3 -11 8 229.85 30.44 35
 3 -11 9 247.88 26.18 16
 3 -11 9 288.22 28.38 17
 -3 -11 -9 313.72 31.89 51
 3 -11 9 340.77 24.43 55
 3 -11 9 316.24 28.33 35
 3 -11 10 -16.17 15.25 17
 -3 -11 -10 1.2 12.78 51
 3 -11 10 -15.06 16.11 35
 3 -12 -11 95.27 18.18 20
 -3 -12 11 89.88 17.98 17
 -3 -12 11 87.62 18.48 16
 3 -12 -11 83.01 17.09 47
 -3 -12 11 77.44 14.11 55
 -3 -12 11 105.07 18.89 45
 3 -12 -10 47.93 18.73 20
 -3 -12 10 39.51 19.32 17
 -3 -12 10 38.18 19.59 16
 -3 -12 10 49.2 19.9 45
 3 -12 -10 62.31 18.57 47
 -3 -12 10 58.98 16.08 55
 -3 -12 9 219.32 28.56 17
 3 -12 -9 256.93 29.64 20
 -3 -12 9 240.97 30.68 16
 3 -12 -9 267.28 28.42 42
 -3 -12 9 241.33 29.87 49
 -3 -12 9 278.55 31.71 45
 3 -12 -9 224.84 27.99 47
 -3 -12 9 257.62 23.78 55
 3 -12 -8 101.65 24.58 20
 -3 -12 8 86.13 24.77 17
 -3 -12 8 125.67 27.5 16
 -3 -12 8 101.77 24.38 42
 -3 -12 8 118.11 28.46 49
 3 -12 -8 119.89 24.07 42
 3 -12 -8 114.74 24.35 47
 -3 -12 8 132.99 30.64 27
 3 -12 -7 79.46 24.36 20
 -3 -12 7 70.34 24.02 17
 -3 -12 7 53.7 24.74 16
 -3 -12 7 51.57 24.97 42
 3 -12 -7 45.86 21.98 42
 -3 -12 7 72.86 30.54 49
 3 -12 -7 69.7 22.79 47
 -3 -12 7 91.39 29.77 27
 -3 -12 6 363.33 37.69 16
 -3 -12 6 330.08 37.59 20
 3 -12 -6 359.43 37.4 20
 -3 -12 6 373.39 36.78 17
 -3 -12 6 370.02 44.58 49
 3 -12 -6 343.66 37.36 47
 3 -12 -6 334.49 37.29 42
 -3 -12 6 324.71 37.88 42
 -3 -12 6 346.41 42.01 27
 3 -12 -5 123.98 27.06 20
 -3 -12 5 119.53 28.77 20
 -3 -12 5 140.22 28.69 16
 -3 -12 5 133.65 25.67 54
 -3 -12 5 128.29 36.75 49
 3 -12 -5 130.12 29.54 42
 -3 -12 5 121.3 32.34 42
 3 -12 -5 137.04 28.12 47
 -3 -12 5 102.37 30.94 27
 3 -12 -5 170.55 29.97 27
 -3 -12 4 181.38 29.68 16
 -3 -12 4 212.87 32.77 20
 3 -12 -4 222.78 30.96 20
 -3 -12 4 176.98 39.37 49
 -3 -12 4 194 34.77 42
 3 -12 -4 179.24 32.9 42
 3 -12 -4 208.7 31.68 47
 -3 -12 4 191.41 28.71 54
 3 -12 -4 220.79 36.83 49
 -3 -12 4 186.78 35.16 27
 3 -12 -4 227.65 34.41 27
 -3 -12 3 4.05 20.83 20
 3 -12 -3 16.53 19.49 20
 -3 -12 3 -22.14 23.54 16
 3 -12 -3 13.89 20.31 47
 -3 -12 3 -15.81 28.32 42
 3 -12 -3 -10.75 23.11 42
 -3 -12 3 -66.2 36.86 49
 -3 -12 3 1.5 17.85 54
 3 -12 -3 -1.88 24.63 27
 -3 -12 3 -11.32 28.14 27
 -3 -12 2 65.84 25.9 20
 3 -12 -2 66.71 22.09 20
 -3 -12 2 145.1 34.73 12
 -3 -12 2 46.04 25.26 42
 3 -12 -2 51.44 25.16 42
 -3 -12 2 65.25 19.38 54
 -3 -12 2 -4.47 34.68 49
 -3 -12 2 64.14 27.49 27
 3 -12 -2 65.79 28.35 27
 -3 -12 1 812.63 55.64 20
 -3 -12 1 915.24 54.96 12
 -3 -12 1 817.2 55.89 42
 3 -12 -1 870.25 54.15 42
 -3 -12 1 797.51 57.42 49
 3 -12 -1 903.52 56.86 27
 -3 -12 0 213 33.83 20
 -3 -12 0 243.65 34.74 12
 -3 -12 0 231.88 36.35 51
 -3 -12 0 191.32 35.91 49
 -3 -12 0 178.17 33.25 42
 3 -12 0 183.43 30.03 42
 3 -12 0 200.76 30.71 54
 3 -12 0 215.25 35.63 27
 -3 -12 -1 176.61 31.82 20
 -3 -12 -1 178.45 32.98 12
 3 -12 1 174.32 29.92 54
 -3 -12 -1 180.32 32.42 42
 3 -12 1 150.73 27.02 42
 3 -12 1 178.67 29.53 53
 3 -12 1 221.35 42.1 49
 -3 -12 -1 203.44 33.9 51
 3 -12 1 132.13 32.32 27
 -3 -12 -2 206.9 32.76 20
 -3 -12 -2 176.6 30.68 12
 -3 -12 -2 236.81 36.11 51
 3 -12 2 203.03 31.32 54
 3 -12 2 162.89 26.2 37
 -3 -12 -2 178.23 31.18 42
 3 -12 2 186.47 29.28 42
 3 -12 2 177.07 30.31 53
 3 -12 2 207.84 37.5 49
 3 -12 2 171.35 32.98 27
 -3 -12 -3 156.19 30.46 20
 -3 -12 -3 155.51 28.52 12
 3 -12 3 149.43 25.98 37
 3 -12 3 126.88 27.38 53
 -3 -12 -3 132.22 26.43 42
 3 -12 3 136.22 34.72 49
 -3 -12 -3 145.37 30.25 51
 3 -12 3 156.36 29.16 54
 3 -12 3 133.31 29.63 35
 3 -12 3 129.91 30.52 27
 -3 -12 -4 121.22 27.16 20
 -3 -12 -4 137.03 26.3 12
 3 -12 4 113.42 30.81 49
 3 -12 4 117.93 26.62 54
 3 -12 4 130.77 27.44 53
 -3 -12 -4 134.64 28.88 51
 3 -12 4 133.27 25.25 37
 3 -12 4 109.94 28.03 27
 3 -12 4 133.35 29.62 35
 -3 -12 -5 418.12 37.43 20
 -3 -12 -5 362.86 32.86 12
 3 -12 5 378.48 32.09 37
 3 -12 5 312.93 34.84 49
 -3 -12 -5 380.29 40.06 51
 3 -12 5 360.41 35.15 53
 3 -12 5 287.86 33.89 27
 3 -12 5 372.37 36.35 35
 -3 -12 -6 73.47 20.5 20
 3 -12 6 60.83 21.06 17
 -3 -12 -6 49.93 18.62 12
 -3 -12 -6 72 22.72 51
 3 -12 6 48.72 21 49
 3 -12 6 70.89 19.52 37
 3 -12 6 94.62 24.74 35
 3 -12 6 56.19 20.69 27
 3 -12 7 18.42 16.6 17
 -3 -12 -7 41.01 17.27 20
 -3 -12 -7 36.48 15.22 12
 -3 -12 -7 31.45 17.9 51
 3 -12 7 13.95 18.74 35
 3 -12 8 82.01 17.7 17
 -3 -12 -8 80.7 18.06 51
 3 -12 8 120.26 17.09 55
 3 -12 8 81.09 18.99 35
 3 -13 -9 87.63 17.11 20
 -3 -13 9 74.67 16.58 16
 -3 -13 9 66.04 17.4 45
 -3 -13 8 564.4 33.07 16
 -3 -13 8 464.49 29.94 17
 3 -13 -8 570.76 35.14 20
 3 -13 -8 606.16 34.6 42
 -3 -13 8 549.49 25.59 55
 -3 -13 8 591.19 36.64 49
 3 -13 -8 564.08 33.37 47
 -3 -13 8 590.97 36.28 45
 -3 -13 7 596.49 34.4 17
 -3 -13 7 660.6 37.09 16
 3 -13 -7 692.12 40.46 20
 3 -13 -7 696.54 40.21 42
 -3 -13 7 642 40.34 45
 -3 -13 7 723.02 43.94 49
 -3 -13 7 585.28 38.52 42
 3 -13 -7 679.27 38.33 47
 -3 -13 7 648.08 43.1 27
 -3 -13 6 26.12 17.57 16
 3 -13 -6 53.83 19.93 20
 3 -13 -6 69.58 19.36 47
 -3 -13 6 38.86 21.84 42
 3 -13 -6 77.55 22.64 42
 -3 -13 6 63.44 22.86 45
 -3 -13 6 43.46 25.83 49
 -3 -13 6 60.68 25.35 27
 -3 -13 5 117.73 24.03 20
 -3 -13 5 100.46 21.46 16
 3 -13 -5 127.87 23.36 20
 3 -13 -5 125.89 27.2 42
 -3 -13 5 136.8 32.01 49
 3 -13 -5 124.6 22.52 47
 -3 -13 5 99.69 24.56 45
 -3 -13 5 98.67 26.88 42
 -3 -13 5 103.24 27.46 27
 -3 -13 4 221.11 30.96 20
 3 -13 -4 247.81 28.38 20
 3 -13 -4 234.78 30.31 42
 3 -13 -4 249.21 32.96 49
 -3 -13 4 252.58 33.73 42
 -3 -13 4 227.21 29.05 45
 -3 -13 4 275.44 37.66 49
 3 -13 -4 198.04 28.67 27
 -3 -13 4 231.16 32.44 27
 3 -13 -3 117.11 23.76 20
 -3 -13 3 124.88 26.18 20
 -3 -13 3 131.26 34.04 49
 3 -13 -3 110.64 26.39 42
 -3 -13 3 117.45 29.76 42
 3 -13 -3 121.86 30.85 49
 -3 -13 3 138.87 29.55 27
 3 -13 -3 96.4 25.82 27
 -3 -13 2 44.9 20.78 20
 3 -13 -2 63.23 19.5 20
 3 -13 -2 83.35 30.03 49
 -3 -13 2 75.46 27.39 42
 3 -13 -2 70.17 24.21 42
 3 -13 -2 54.37 20.71 54
 -3 -13 2 53.79 31.03 49
 3 -13 -2 67.25 25.14 27
 -3 -13 2 44.07 23.41 27
 -3 -13 1 2362.11 82.06 20
 3 -13 -1 2365.5 76.75 54
 -3 -13 1 2333.94 82.82 42
 3 -13 -1 2304.11 76.62 42
 -3 -13 1 2502.4 84.78 49
 3 -13 -1 2345.18 81.72 49
 3 -13 -1 2282.01 73.33 53
 3 -13 -1 2394.09 81.01 27
 -3 -13 0 2675.83 86.06 20
 -3 -13 0 2798.54 81.66 12
 -3 -13 0 2632.57 83.04 49
 3 -13 0 2552.48 85.82 49
 3 -13 0 2469.64 76.68 42
 3 -13 0 2334.59 66.78 37
 -3 -13 0 2564.39 85.11 42
 3 -13 0 2615.93 79.92 54
 3 -13 0 2444.97 75.37 53
 3 -13 0 2631.08 84.76 27
 -3 -13 -1 42.4 21.56 20
 -3 -13 -1 58.81 22.77 12
 -3 -13 -1 28.92 22.72 42
 3 -13 1 51.16 20.27 54
 3 -13 1 24.8 18.47 42
 3 -13 1 22.81 18.1 37
 3 -13 1 41.7 28.82 49
 3 -13 1 32.84 19.66 53
 3 -13 1 50.97 26.03 27
 -3 -13 -2 464.04 37.97 20
 -3 -13 -2 469.82 35.15 12
 -3 -13 -2 430.59 36.07 42
 3 -13 2 415.17 30.6 37
 3 -13 2 426.18 39.64 49
 3 -13 2 395.25 33.64 53
 3 -13 2 346.66 30.78 42
 3 -13 2 424.11 35.12 54
 3 -13 2 412.29 38.36 27
 -3 -13 -3 25.37 19.19 20
 -3 -13 -3 13.99 18.23 12
 3 -13 3 17.15 24.27 49
 -3 -13 -3 28.76 18.86 51
 3 -13 3 24.38 18.73 53
 3 -13 3 28.69 17 37
 3 -13 3 37.42 19.27 54
 3 -13 3 9.72 20 27
 -3 -13 -4 15.07 17.05 20
 -3 -13 -4 17.23 16.46 12
 3 -13 4 -4.41 20.88 49
 -3 -13 -4 30.72 17.53 51
 3 -13 4 12.67 15.69 53
 3 -13 4 16.68 15.67 37
 3 -13 4 -17.73 19.67 35
 3 -13 4 -3.16 19.28 27
 -3 -13 -5 34.59 16.38 20
 -3 -13 -5 27.01 15.38 12
 3 -13 5 18.79 18.16 49
 3 -13 5 17.72 14.39 37
 -3 -13 -5 50.42 17.55 51
 3 -13 5 10.64 17.04 35
 3 -13 5 21.13 18.01 27
 -3 -13 -6 337.36 27.97 51
 3 -14 -6 95.4 16.31 54
 -3 -14 5 29.24 16.85 42
 3 -14 -5 34.95 16.72 42
 -3 -14 5 29.15 20.99 49
 3 -14 -5 26.53 13.05 54
 -3 -14 4 13.28 17.38 42
 -3 -14 4 41.54 21.57 49
 3 -14 -4 22.24 16.22 42
 3 -14 -4 24.69 14.49 54
 -3 -14 4 21.25 17.44 27
 -3 -14 3 149.92 22.87 20
 3 -14 -3 129.88 19.49 53
 -3 -14 3 133.63 26.55 49
 3 -14 -3 119.33 22.45 49
 3 -14 -3 127.06 21.96 42
 -3 -14 3 134.41 24.23 42
 3 -14 -3 148.65 20.95 54
 -3 -14 3 118.43 22.2 27
 3 -14 -3 149.66 22.58 27
 -3 -14 2 175.3 23.28 20
 3 -14 -2 160.03 25.92 49
 -3 -14 2 164.52 26.99 49
 3 -14 -2 160.86 23.8 42
 3 -14 -2 158.87 19.05 37
 -3 -14 2 163.7 25.97 42
 3 -14 -2 183.29 21.66 53
 3 -14 -2 190.52 22.67 54
 3 -14 -2 186.26 24.98 27
 -3 -14 1 65.68 18.65 20
 -3 -14 1 56.14 21.68 49
 3 -14 -1 54.07 15.22 37
 3 -14 -1 62.15 23.58 49
 -3 -14 1 63.11 21.27 42
 3 -14 -1 58.65 18.54 42
 3 -14 -1 54.78 16.86 53
 3 -14 -1 72.73 18 54
 3 -14 -1 44.09 19.41 27
 -3 -14 0 316.24 28.81 20
 3 -14 0 241.18 24.99 42
 -3 -14 0 260.77 27.71 42
 3 -14 0 288.63 30.8 49
 3 -14 0 248.48 21.79 37
 3 -14 0 287.6 25.41 53
 3 -14 0 316.23 26.86 54
 3 -14 0 264.32 28.32 27
 -3 -14 -1 213.02 24.49 20
 -3 -14 -1 177.91 23.52 42
 3 -14 1 162.54 26.36 49
 3 -14 1 219.51 23.54 54
 3 -14 1 160.69 20.88 42
 3 -14 1 181.13 20.26 37
 3 -14 1 204.58 22.09 53
 3 -14 1 175.8 25.44 27
 -3 -14 -2 137.46 20.22 20
 3 -14 2 136.82 17.76 37
 3 -14 2 94.94 22.85 49
 3 -14 2 149.22 19.66 53
 3 -14 2 90.3 20.91 27
 4 0 -19 37.96 16.16 18
 -4 0 19 11.05 16.21 15
 -4 0 19 40.22 13.56 14
 4 0 -19 56.4 18.42 39
 -4 0 18 30.03 17.32 14
 4 0 -18 39.18 20.27 18
 -4 0 18 39.5 22.14 15
 -4 0 17 -8.62 23.51 15
 4 0 -17 -8.94 23.83 18
 -4 0 17 -3.67 19.56 14
 -4 0 17 -31.77 25.59 48
 4 0 -16 137.21 29.71 18
 -4 0 16 178.75 32.75 15
 -4 0 16 167.54 29.98 14
 -4 0 16 166.68 29.81 48
 -4 0 15 86.25 29.2 15
 4 0 -15 102.51 28.79 18
 -4 0 15 89.89 27.34 14
 -4 0 15 63.22 25.8 48
 -4 0 14 606.25 48.09 15
 4 0 -14 599.59 50.6 18
 -4 0 14 629.03 49.19 14
 4 0 -14 721.67 84.15 6
 -4 0 14 572.86 42 48
 -4 0 14 653.38 46.53 24
 -4 0 13 1358.67 61.81 15
 4 0 -13 1450.96 67.49 18
 -4 0 13 1400.24 65.14 14
 -4 0 13 1259.5 56.35 48
 4 0 -12 1008.19 88.84 6
 4 0 -11 764.86 69.88 10
 4 0 -11 842.94 76.81 6
 4 0 -10 1684.36 93.86 10
 4 0 -10 1783.6 97.35 6
 -4 0 10 1729.18 90.08 7
 4 0 -9 4339.33 142.47 10
 -4 0 9 4399.42 132.62 7
 4 0 -9 4378.94 138.02 6
 4 0 -8 129.15 32.86 10
 4 0 -8 126.81 33.33 6
 -4 0 8 183.23 32.77 7
 4 0 -7 3971.3 111.73 6
 4 0 -7 3726.98 117.01 10
 -4 0 7 3894.39 113.03 7
 4 0 -6 266.04 33.66 6
 -4 0 6 170.26 47.68 1
 4 0 -6 237.51 34.81 10
 -4 0 6 280.33 33.64 7
 4 0 -5 13271.54 171.7 6
 -4 0 5 13717.69 186.06 7
 4 0 -5 13633.52 193.82 10
 4 0 -4 6354.35 110.78 6
 -4 0 4 6238.01 191.53 1
 -4 0 4 6290.31 123.84 7
 4 0 -4 6588.15 128.77 10
 4 0 -3 20328.61 375.61 1
 4 0 -3 21656.47 223.28 10
 -4 0 3 20810.74 212.56 7
 -4 0 3 22063.08 332.82 1
 -4 0 3 23038.58 215.76 5
 4 0 -2 49105.03 322.34 10
 4 0 -2 48957.11 604.25 1
 4 0 -1 3625.48 177.31 1
 4 0 -1 3579.68 85.42 10
 4 0 0 593.13 83.95 1
 4 0 0 562.77 36.95 10
 -4 0 0 598.63 32.28 4
 -4 0 0 595.77 34.8 5
 -4 0 -1 107.27 20.34 4
 4 0 1 95.56 19.67 10
 -4 0 -1 84.54 16.28 6
 -4 0 -1 80.19 21.82 8
 -4 0 -1 102.61 47.13 3
 4 0 1 143.39 54.17 1
 4 0 2 643.99 40.34 10
 -4 0 -2 729.43 37.04 6
 -4 0 -2 756.99 44.46 4
 -4 0 -2 737.43 45.68 8
 4 0 2 699.15 113.47 1
 -4 0 -3 12.65 19.33 4
 -4 0 -3 7.19 16.21 6
 -4 0 -3 -5.02 22.58 8
 -4 0 -4 335.63 33.95 6
 -4 0 -4 309.52 40.53 4
 -4 0 -4 337.97 38.9 8
 -4 0 -5 15.67 23.74 4
 -4 0 -5 15.92 20.49 6
 -4 0 -5 24.47 24.62 8
 -4 0 -6 1034.5 61.04 6
 -4 0 -6 1035.04 71.66 4
 -4 0 -6 837.28 59.99 8
 -4 0 -7 409.26 45.55 6
 -4 0 -7 453.21 54.49 4
 -4 0 -7 342.07 44.07 8
 -4 0 -8 137.1 37.39 6
 -4 0 -8 93.36 36.97 4
 -4 0 -9 12.36 23.17 21
 4 0 9 -6.33 20.92 15
 -4 0 -9 12.38 21.94 38
 4 0 9 -18.03 22.01 40
 -4 0 -9 -4.74 20.72 25
 -4 0 -9 6.2 25.35 23
 -4 0 -9 13.43 22.61 32
 -4 0 -10 11.83 26.44 21
 4 0 10 38 23.83 15
 -4 0 -10 121.51 29.32 38
 4 0 10 5.28 25.67 40
 4 0 10 92.26 31.41 48
 -4 0 -10 -14.21 24.74 25
 -4 0 -10 26.8 27.9 23
 -4 0 -10 33.98 24.96 32
 4 0 11 -59.17 28.04 15
 -4 0 -11 -25.62 29.7 21
 4 0 11 15.8 26.11 48
 -4 0 -11 37.77 26.72 38
 -4 0 -11 19.69 29.49 23
 -4 0 -11 -17.57 26.62 32
 4 0 12 73.91 24.94 14
 4 0 12 52.01 25.54 15
 -4 0 -12 46.73 29.18 21
 -4 0 -12 -7.11 25.24 38
 4 0 12 -26.36 29.01 48
 -4 0 -12 5.54 30.41 23
 -4 0 -12 -65.47 28.33 32
 4 0 13 284.64 32.2 14
 4 0 13 267.37 33.35 15
 -4 0 -13 209.11 31.18 38
 4 0 13 211.31 31.24 48
 -4 0 -13 309.02 38.07 21
 -4 0 -13 285.89 39.1 23
 -4 0 -14 -6.32 23.78 21
 4 0 14 -28.34 20.34 15
 4 0 14 59.65 23.73 48
 -4 0 -14 -47.51 25.47 38
 -4 0 -14 26.34 24.02 23
 4 0 15 9.16 15.26 15
 -4 0 -15 -2.65 20.44 21
 4 0 15 41.62 18.27 48
 -4 0 -15 31.4 21.94 23
 4 1 -19 36.28 16.53 18
 -4 1 19 11.9 12.95 14
 -4 1 19 26.07 16.85 15
 -4 -1 19 15.35 16.12 15
 4 -1 -19 24.57 14.91 18
 4 -1 -19 38.8 17.42 39
 4 1 -19 42.52 17.31 39
 -4 1 18 82.21 21.01 14
 4 1 -18 38.29 20.41 18
 4 -1 -18 84.28 22.03 18
 -4 1 18 73.76 22.74 15
 -4 -1 18 74.12 23.58 15
 4 -1 -17 0.82 22.71 21
 4 -1 -17 22.77 23.43 18
 -4 -1 17 30.72 24.42 15
 -4 -1 17 10.85 18.54 14
 -4 1 17 4.57 22.96 15
 4 1 -17 30.49 23.21 18
 -4 1 17 26.41 21.91 14
 -4 -1 17 -26.49 25.64 48
 -4 1 16 152.88 31.68 15
 -4 -1 16 168.34 27.12 14
 4 1 -16 144.04 30.93 18
 4 -1 -16 121.54 28.39 18
 -4 -1 16 172.38 31.7 15
 4 -1 -16 167.11 29.26 21
 -4 1 16 161.48 30.64 14
 -4 1 16 120.3 26.61 48
 -4 -1 16 125.31 27.19 48
 -4 1 16 154.17 27.82 24
 -4 -1 15 345.38 40.31 15
 -4 1 15 316.78 39.43 15
 -4 -1 15 354.09 36.77 14
 4 -1 -15 281.62 39.08 18
 -4 1 15 281.54 37.63 14
 4 1 -15 298.08 38.41 18
 -4 1 15 268.93 32.22 48
 -4 -1 15 281.66 33.87 48
 -4 1 15 287.18 35.34 24
 4 -1 -15 326.35 38.71 21
 -4 1 14 568.04 47.86 15
 -4 -1 14 541.28 45.94 15
 -4 -1 14 648.33 46.79 14
 4 -1 -14 615.48 49.75 18
 -4 1 14 634.72 47.56 14
 4 1 -14 643.01 50.65 18
 4 -1 -14 718.03 86.95 6
 4 1 -14 733.23 85.67 6
 -4 1 14 587.77 41.21 48
 -4 -1 14 521.5 41.04 48
 4 -1 -14 668.82 47.15 21
 -4 1 13 504.2 40.71 15
 4 -1 -13 524.52 44.67 18
 -4 -1 13 528.14 43.39 14
 -4 1 13 437.95 40.45 14
 -4 -1 13 495.26 41.61 15
 -4 -1 13 475.03 38.19 13
 4 -1 -13 636.87 80.28 6
 4 1 -13 638.66 76.61 6
 -4 1 13 455.85 36.56 48
 -4 -1 13 481.48 38.58 48
 4 -1 -13 515.26 41.31 21
 4 1 -12 291.44 53.49 10
 4 -1 -12 338.07 60.42 6
 4 1 -12 315.98 55.43 6
 4 1 -11 238.2 45.7 10
 -4 1 11 215.46 40.55 7
 4 -1 -11 281.66 54.76 6
 4 1 -11 205.76 44.28 6
 4 -1 -10 3964.33 149.16 6
 4 1 -10 4097.01 138.98 6
 4 -1 -10 3821.2 137.69 10
 -4 1 10 3915.15 137.43 7
 4 -1 -9 1298.79 83.74 6
 4 1 -9 1163.45 72.52 6
 4 -1 -9 1278.98 78.03 10
 -4 1 9 1161.62 72.92 7
 4 1 -8 6292.53 145.29 6
 4 -1 -8 7004.95 169.74 6
 4 -1 -8 6212.86 160.28 10
 -4 -1 8 6850.91 150.89 7
 -4 1 8 6593 156.69 7
 4 -1 -7 11144.72 199.89 10
 -4 -1 7 11718.16 185.02 7
 4 -1 -7 11582.66 201.23 6
 -4 1 7 11249.43 194.5 7
 4 1 -7 10720.82 171.86 6
 -4 -1 6 5873.51 151.03 5
 4 1 -6 5060.64 108.44 6
 4 -1 -6 5481.8 129.97 6
 4 -1 -6 5442.66 131.82 10
 -4 1 6 5271.14 127.21 7
 -4 -1 6 5497.03 120.75 7
 -4 -1 5 6248.71 143.53 5
 4 1 -5 5311.91 100.74 6
 -4 1 5 5029.24 243.17 1
 -4 -1 5 4614.1 88.56 1
 -4 -1 5 5445.37 169.18 3
 4 -1 -5 5712.17 128.97 10
 -4 -1 5 5651.7 117.4 7
 -4 1 5 5444.29 122.67 7
 -4 1 5 5647.7 178.85 2
 4 -1 -5 5634.31 122.91 6
 4 1 -5 5603.9 125.03 10
 -4 1 4 1424.84 53.22 5
 4 1 -4 1210.67 46.22 6
 4 -1 -4 1308.75 61.27 10
 -4 1 4 1306.19 59.49 7
 -4 1 4 1138.55 113.46 1
 4 1 -4 1312.5 59.86 10
 -4 -1 4 1181.35 53.98 7
 -4 -1 4 1258.36 92.68 3
 -4 -1 4 1276.52 64.1 5
 -4 -1 3 4893.84 134.5 2
 4 1 -3 5248.7 108.92 10
 -4 1 3 5327.76 229.79 1
 4 -1 -3 5096.72 111.25 10
 -4 -1 3 5422.27 204.35 3
 -4 1 3 5193.29 109.2 7
 -4 -1 3 5541.08 119.97 5
 -4 -1 3 5111.82 94.47 11
 4 -1 -3 5882.65 251.73 1
 -4 1 2 51633.7 334.79 7
 4 1 -2 48175.45 459.94 1
 4 1 -2 52318.76 323.87 10
 4 -1 -2 49237.29 332.49 10
 -4 -1 2 51196.84 541.66 2
 -4 -1 2 53695.14 691.31 3
 -4 -1 2 55030.79 359.73 5
 -4 1 2 48827.66 263.81 4
 -4 1 2 51936.46 708.45 1
 4 -1 -2 53925.18 762.24 1
 4 -1 -1 4407.96 101.07 10
 -4 -1 1 4405.11 100.03 5
 -4 -1 1 4447.13 188.62 2
 4 -1 -1 4671.31 235.74 1
 -4 -1 1 4757.83 224.85 3
 -4 1 1 4685.13 220.79 1
 -4 -1 1 4466.32 92.09 8
 4 1 -1 4576.05 173.01 1
 4 1 -1 4416.88 92.06 10
 -4 1 1 4478.87 84.34 4
 4 -1 0 4926.52 257.84 1
 4 1 0 4577.41 89.62 10
 -4 -1 0 5067.25 80.88 4
 -4 -1 0 4823.37 221.09 2
 4 -1 0 4938.49 93.6 9
 -4 1 0 5202.23 245.57 1
 4 1 0 5027.44 212.34 1
 -4 -1 0 5211.39 247.78 3
 -4 -1 0 5066.45 106.95 5
 -4 1 0 5055.57 93.13 4
 -4 -1 0 5003.57 100.53 8
 4 -1 0 4782.92 106.06 10
 4 -1 1 10128.54 149.81 10
 4 1 1 9335.74 123.06 10
 4 -1 1 10398.74 401.22 1
 -4 -1 -1 10912.84 136.01 4
 -4 -1 -1 10122.46 357.46 2
 4 -1 1 10904.31 133.36 9
 4 1 1 10278.41 345.19 1
 -4 1 -1 10687.08 145.21 4
 -4 -1 -1 10842.61 163.17 5
 -4 -1 -1 9182.82 131.6 11
 -4 -1 -1 11437.12 383.92 3
 -4 -1 -1 10882.16 154.5 8
 -4 -1 -2 1898.77 69.1 11
 4 1 2 1898.37 56.53 10
 4 -1 2 2139.33 203.66 1
 -4 -1 -2 2266.15 54.16 6
 -4 -1 -2 2377.45 72.79 4
 4 -1 2 2382.67 65.24 9
 -4 1 -2 2313.8 67.73 6
 4 1 2 2008.4 175.42 1
 -4 1 -2 2327.1 75.02 4
 -4 -1 -2 2399.7 79.87 8
 -4 1 -2 2173.51 73.64 8
 -4 -1 -3 103.22 27.37 4
 -4 1 -3 95.76 26.27 8
 4 -1 3 124.36 20.63 9
 -4 -1 -3 115.93 20.03 6
 -4 -1 -3 90.66 28.78 8
 -4 1 -3 120.06 25.91 6
 -4 1 -3 117.82 26.41 4
 -4 -1 -4 359.78 41 4
 -4 -1 -4 336 32.06 6
 -4 1 -4 383.77 37.07 6
 -4 1 -4 330.18 40.61 4
 -4 -1 -4 262.31 39.84 8
 -4 1 -4 239.43 34.18 8
 -4 -1 -5 11.94 22.96 4
 -4 1 -5 24.19 25.26 4
 -4 -1 -5 14.64 25.06 8
 -4 -1 -5 2.6 19.27 6
 -4 1 -5 5.26 21.87 6
 -4 1 -5 11.08 19.69 8
 -4 -1 -6 498.04 56.33 4
 -4 1 -6 531.03 49.18 6
 -4 1 -6 534.76 53.46 4
 -4 -1 -6 388.21 49.27 8
 -4 1 -6 395.56 43.12 8
 -4 -1 -7 35.07 28.61 4
 -4 1 -7 41.37 31.48 4
 -4 -1 -7 48.3 28.71 8
 -4 1 -7 59.55 28.73 6
 -4 1 -8 465.8 61.39 4
 -4 -1 -8 396.64 55.17 8
 -4 1 -8 529.03 56.78 6
 4 -1 9 167.37 30.24 15
 -4 1 -9 202.25 30.34 21
 -4 -1 -9 143.07 28.81 21
 4 1 9 182.89 27.32 15
 -4 1 -9 191.01 46.74 4
 -4 1 -9 243.11 49.42 6
 4 1 9 165.36 25.12 40
 -4 -1 -9 173.12 30.05 38
 -4 1 -9 234.63 30.5 38
 4 1 9 281.97 35 48
 4 -1 9 181.18 27.66 40
 -4 -1 -9 149.15 34.4 23
 -4 1 -9 208.91 29.22 32
 -4 -1 -9 196.54 33.19 25
 -4 -1 -9 215.45 32.31 32
 -4 1 -10 446.94 39.82 21
 4 1 10 300.72 34.2 15
 4 -1 10 384.29 42.11 15
 -4 -1 -10 316.77 39.14 21
 -4 1 -10 362.54 58.85 4
 -4 1 -10 386.2 58.89 6
 -4 1 -10 549.11 43.74 38
 4 -1 10 505.63 44.52 48
 -4 -1 -10 554.49 44.05 38
 4 -1 10 409.3 36.6 40
 4 1 10 449.51 41.77 48
 -4 1 -10 441.48 37.6 32
 -4 1 -10 406.83 46.75 23
 -4 -1 -10 383.44 42.79 25
 -4 -1 -10 416.21 46.26 23
 -4 -1 -10 444.24 40.5 32
 -4 -1 -11 1132.14 62.06 21
 4 1 11 1122.76 57.13 15
 -4 1 -11 1120.83 59.57 21
 4 -1 11 1053.76 59.28 15
 4 1 11 1001.5 52.84 48
 4 -1 11 1062.79 55.47 48
 -4 -1 -11 1170.4 59.36 38
 -4 1 -11 1132.57 57.7 38
 -4 1 -11 915.85 50.08 32
 -4 -1 -11 1055.41 56.83 32
 -4 -1 -11 997.09 60.42 25
 -4 1 -11 1126.79 67.53 23
 -4 -1 -11 1033.43 65.77 23
 4 1 12 337.08 34.92 15
 4 -1 12 324.86 38.23 15
 -4 1 -12 318.4 39.7 21
 -4 -1 -12 313.67 39.92 21
 -4 1 -12 307.73 35.81 38
 4 -1 12 282.36 34.03 48
 4 1 12 282.12 33.47 48
 -4 -1 -12 266.19 36.66 38
 -4 -1 -12 260.29 33.2 32
 -4 -1 -12 320.34 43.61 23
 -4 1 -12 319.84 42.15 23
 -4 -1 -13 211.57 34.84 21
 4 -1 13 186.03 32.76 15
 4 1 13 151.78 26.98 15
 4 1 13 204.29 31.72 14
 -4 1 -13 261.24 37.47 21
 -4 -1 -13 128.05 29.36 38
 4 1 13 233.84 30.58 48
 4 -1 13 78 26.22 48
 -4 1 -13 116.8 26.15 38
 -4 -1 -13 260.81 39.27 23
 -4 1 -13 222.9 36.25 23
 4 1 14 120.83 23.15 14
 -4 -1 -14 101.8 26.59 21
 4 1 14 85.6 20.46 15
 4 -1 14 109.87 23.88 15
 -4 1 -14 135.42 29.72 21
 -4 -1 -14 44.88 22.41 38
 4 -1 14 185.91 27.54 48
 -4 1 -14 20.37 21.4 38
 4 1 14 162.77 25.54 48
 -4 1 -14 165.1 30.26 23
 -4 -1 -14 163.93 32.66 23
 4 1 15 -35.17 15.25 14
 -4 -1 -15 4.41 18.91 21
 4 -1 15 -22.71 17.47 15
 -4 1 -15 -14.43 20.72 21
 4 1 15 4.36 16.69 48
 4 -1 15 2.16 16.68 48
 -4 1 -15 -8.02 18.72 23
 -4 -1 -15 -3.02 20.13 23
 -4 2 19 176.1 19.81 14
 4 2 -19 218.32 23.65 18
 -4 2 19 151.09 20.06 15
 -4 -2 19 161.87 20.83 15
 4 -2 -19 191.34 22.03 39
 4 -2 -18 468.16 35.53 18
 -4 2 18 494.37 35.8 14
 4 2 -18 469.38 38.4 18
 -4 2 18 457.37 34.05 15
 -4 -2 18 456.95 35.4 15
 4 -2 -18 462.17 36.52 39
 -4 2 18 428.97 30.2 24
 -4 2 17 895.78 50.62 14
 -4 -2 17 783.99 47.48 15
 4 2 -17 796.87 51.91 18
 -4 2 17 709.08 46.41 15
 4 -2 -17 814.46 49.78 18
 -4 -2 17 718.07 43.23 48
 4 -2 -17 806.33 48 21
 -4 2 17 755.43 44.85 24
 4 -2 -16 140.34 31.09 18
 -4 -2 16 165.99 31.97 15
 -4 2 16 129.79 29.12 15
 4 -2 -16 162.28 30.3 21
 4 2 -16 169.72 33.72 18
 -4 2 16 176.09 31.44 14
 -4 -2 16 130.36 25.05 13
 -4 2 16 125.71 26.07 48
 -4 -2 16 98.27 26.65 48
 -4 2 16 158.43 28.23 24
 -4 -2 15 195.76 32.96 15
 4 -2 -15 209.14 34.94 21
 4 -2 -15 150.82 31.81 18
 4 2 -15 225.1 34.8 18
 -4 2 15 158.56 32.68 14
 -4 2 15 156.41 30.88 15
 -4 -2 15 154.1 29.15 48
 -4 2 15 115.86 26.57 48
 -4 -2 15 167.13 27.93 13
 -4 2 14 161.17 30.57 14
 -4 2 14 108.43 29.74 15
 4 -2 -14 148.4 31.21 18
 -4 -2 14 179.26 29.1 13
 4 -2 -14 219.23 34.79 21
 -4 -2 14 157.34 28.91 15
 -4 2 14 93.02 25.23 48
 -4 -2 14 170.72 28 48
 -4 -2 14 135.35 51.75 5
 4 -2 -14 175.48 55.59 6
 4 2 -14 227.43 54.69 6
 -4 2 13 110.9 26.03 14
 -4 2 13 143.66 28.89 15
 -4 -2 13 139.95 27.87 15
 4 -2 -13 134.7 31.72 18
 4 -2 -13 136.22 30.66 21
 -4 2 13 159.87 42.3 7
 -4 -2 13 158.29 52.65 5
 4 2 -13 171.4 47.4 10
 4 -2 -13 134.78 49.48 6
 4 2 -13 123.23 42.83 6
 -4 -2 13 153.97 27.37 13
 -4 -2 13 126.65 26.42 48
 -4 2 13 135.46 25.51 48
 4 -2 -12 761.7 82.38 6
 4 2 -12 743.94 73.98 6
 -4 2 12 642.06 69.01 7
 4 2 -11 2622.22 118.95 6
 4 -2 -11 2824.22 140.15 6
 -4 2 11 2614.61 124.41 7
 -4 2 10 39.37 26.66 7
 4 -2 -10 92.4 41.44 6
 4 2 -10 66.09 32.01 6
 -4 2 9 299.7 44.87 7
 4 -2 -9 310.61 41.67 10
 4 2 -9 365.41 43.97 6
 4 -2 -9 342.21 53.01 6
 4 -2 -8 1660.24 91.92 6
 -4 2 8 1400.4 78.84 7
 4 -2 -8 1441.01 79.48 10
 4 2 -8 1632.51 73.6 6
 -4 -2 8 1562.13 102.63 5
 -4 -2 7 389.9 53.67 5
 4 -2 -7 418.83 45.26 10
 4 2 -7 361.69 37.05 6
 4 -2 -7 481.61 52.31 6
 -4 -2 7 387.37 36.56 7
 -4 2 7 448.16 45.78 7
 -4 2 6 335.83 64.4 2
 4 -2 -6 336.23 43.31 6
 4 -2 -6 336.21 39.78 10
 -4 2 6 244.1 79.46 1
 -4 2 6 299.83 38.22 7
 -4 -2 6 359.92 34.45 7
 4 2 -6 306.78 31.11 6
 -4 -2 6 357.3 47.69 5
 -4 2 5 8461.24 156.35 7
 -4 2 5 9441.79 306.49 2
 4 -2 -5 8828.88 163.46 10
 4 2 -5 7961 115.17 6
 -4 2 5 7801.64 350.74 1
 -4 -2 5 7043.79 175.28 3
 -4 -2 5 8588.61 139.35 7
 -4 -2 5 9505.24 190 5
 4 -2 -4 6996.14 138.36 10
 -4 -2 4 6851.58 211.89 3
 -4 2 4 7000.34 136.02 7
 -4 2 4 6477.57 308.99 1
 -4 -2 4 6943.34 137.53 11
 4 -2 -3 7834.89 141.98 10
 4 2 -3 7742.58 131.87 10
 -4 2 3 7847.4 334.22 1
 -4 -2 3 7687.4 251.19 3
 -4 -2 3 7319.71 107.95 8
 -4 2 3 7551.73 136.46 7
 -4 -2 3 8311.28 160.43 5
 -4 -2 3 7832.16 136.24 11
 -4 -2 2 2625.19 142.89 2
 -4 2 2 2709.48 196.17 1
 -4 2 2 2692.45 80.74 7
 4 2 -2 2793.37 75.54 10
 4 -2 -2 3028.82 214.48 1
 4 2 -2 2693.16 93.49 1
 -4 -2 2 2701.05 161.32 3
 -4 -2 2 2627.29 67.92 8
 -4 -2 2 2873.63 92.4 5
 4 -2 -2 2609.53 81.56 10
 -4 -2 2 2690.44 77.78 11
 -4 -2 1 27136.94 244.47 11
 -4 -2 1 27772.51 507.94 2
 4 2 -1 27352.18 220.87 10
 -4 2 1 27207.28 237.33 4
 4 -2 -1 26311.19 249.25 9
 -4 -2 1 27122.89 553.78 3
 -4 -2 1 28029.35 225.75 8
 -4 -2 1 28263.72 278.05 5
 4 -2 -1 28256.37 663.53 1
 -4 2 1 26410.6 247.89 7
 -4 2 1 28097.96 631.17 1
 4 -2 -1 27130.24 258.52 10
 -4 -2 0 4580.94 103.91 11
 4 -2 0 4595.13 108.91 10
 -4 -2 0 4654.37 233.63 2
 4 -2 0 4735.11 104.2 9
 4 -2 0 4547.75 278.1 1
 -4 -2 0 5124.55 255.71 3
 -4 -2 0 4741.98 102.07 8
 -4 -2 0 4640.29 113.98 5
 -4 2 0 4663.19 266.55 1
 -4 2 0 4755.9 103.73 4
 -4 -2 -1 2825.64 88.2 11
 -4 -2 -1 2928.59 205.29 2
 -4 -2 -1 2932.6 76.37 4
 4 -2 1 2850.22 238.18 1
 4 -2 1 2926.42 82.37 9
 4 -2 1 2901.41 90.02 10
 -4 -2 -1 3224.13 99.91 5
 -4 -2 -1 2980.01 87.7 8
 -4 2 -1 3045.75 87.48 4
 -4 -2 -2 1354.98 68.94 11
 -4 -2 -2 1492.27 62.1 4
 4 -2 2 1705.69 65.03 9
 -4 2 -2 1540.32 67.78 4
 -4 -2 -2 1556.45 68.5 8
 -4 2 -2 1395.45 61.13 8
 -4 -2 -3 588.63 52.7 11
 -4 -2 -3 664.06 49.4 4
 4 -2 3 833.33 48.81 9
 -4 2 -3 796.11 48.71 6
 -4 2 -3 697.31 50.93 4
 -4 -2 -3 738.84 53.71 8
 -4 2 -3 623.35 45.44 8
 -4 -2 -4 237.45 39.35 11
 -4 -2 -4 266.49 39.85 4
 4 -2 4 323.48 36.21 9
 -4 2 -4 390.46 40.52 6
 -4 2 -4 340.44 42.74 4
 -4 -2 -4 293.29 40.74 8
 -4 2 -4 294.62 34.07 8
 4 -2 5 1893.44 85.61 9
 -4 2 -5 1778.16 86.64 4
 -4 -2 -5 1693.65 90.34 8
 -4 2 -6 3221.31 112.49 6
 -4 2 -6 3425.57 124.46 4
 -4 -2 -6 3440.62 127.6 8
 -4 2 -7 1014.4 70.55 6
 -4 2 -7 913.33 73.9 4
 -4 -2 -7 918.59 73.74 8
 -4 2 -8 1186.11 81.04 6
 -4 2 -8 1024.33 83.77 4
 -4 -2 -8 1094.37 84.3 8
 -4 2 -9 561.58 42.18 21
 -4 -2 -9 413.85 40.55 21
 4 -2 9 514.15 45.08 15
 -4 2 -9 458.55 58.77 6
 -4 2 -9 454.92 64.85 4
 -4 -2 -9 374.05 59.08 8
 -4 -2 -9 520.76 41.92 38
 -4 2 -9 526.52 39.58 38
 4 -2 9 461.34 37.27 40
 4 2 9 550.98 41.5 48
 -4 -2 -9 487.09 47.49 23
 -4 -2 -9 537.61 43.27 32
 -4 -2 -9 432.59 45.61 25
 -4 2 -10 575.77 47.32 21
 -4 -2 -10 634.69 50.48 21
 4 -2 10 538.71 49.61 15
 -4 2 -10 570.54 69.63 6
 -4 2 -10 459.05 68.7 4
 4 2 10 467.64 40.01 48
 -4 -2 -10 672.55 47.29 38
 -4 2 -10 625.99 44.58 38
 4 -2 10 712.58 49.85 48
 4 -2 10 517.31 40.56 40
 -4 -2 -10 623.65 46.72 32
 -4 -2 -10 537.71 48.91 25
 -4 -2 -10 577.54 52.41 23
 4 -2 11 -14.43 26.62 15
 -4 -2 -11 40.1 29.02 21
 -4 2 -11 0.99 26.01 21
 -4 2 -11 -7.58 21.95 38
 4 -2 11 -3.24 25.93 48
 4 2 11 -19.54 27.6 48
 -4 -2 -11 16.44 24.41 38
 -4 -2 -11 -43.67 29.27 25
 -4 -2 -11 12.84 28.43 23
 -4 -2 -11 -16.91 27.3 32
 -4 2 -11 23.14 29.53 23
 -4 -2 -12 90.03 29.93 21
 4 -2 12 34.57 27.46 15
 -4 2 -12 67.98 26.51 21
 -4 2 -12 50.24 23.56 38
 4 -2 12 12.17 27.85 48
 4 2 12 7.5 27.77 48
 -4 -2 -12 30.26 24.45 38
 -4 -2 -12 24.31 26.84 32
 -4 -2 -12 149.45 36.3 23
 -4 2 -12 125.03 33.8 23
 -4 2 -13 85.77 29.37 21
 4 -2 13 75.66 27.99 15
 -4 -2 -13 11.3 24.92 21
 4 2 13 72.74 26.42 14
 4 2 13 79.53 25.09 48
 -4 -2 -13 -91.8 30.95 38
 4 -2 13 -44 26.73 48
 -4 2 -13 -31.49 25.45 38
 -4 -2 -13 36.3 28.71 23
 -4 2 -13 27.3 27.24 23
 4 -2 14 261.45 31.26 15
 4 2 14 339.74 31.54 14
 4 2 14 307.68 28.13 48
 4 -2 14 333.18 31.26 48
 -4 -2 -14 156.65 26.6 38
 -4 2 -14 137.36 23.06 38
 -4 -2 -14 286.84 33.06 21
 -4 2 -14 332.66 36.04 21
 -4 -2 -14 303.66 36.78 23
 -4 2 -14 317.14 35.71 23
 4 2 15 220.32 21.68 14
 4 -2 15 185.84 22.92 15
 4 2 15 243.42 21.55 48
 4 -2 15 238.08 23.23 48
 -4 -2 -15 240.12 27.19 21
 -4 2 -15 243.61 27.84 21
 -4 -2 -15 277.68 29.36 23
 -4 3 19 -4.68 12.69 14
 4 3 -19 -0.5 15.28 18
 4 -3 -19 -0.33 13.27 39
 -4 3 18 478.69 32.39 15
 -4 -3 18 432.7 32.57 15
 4 -3 -18 518.71 35.09 18
 4 3 -18 530.75 37.78 18
 -4 3 18 586.4 36.93 14
 4 -3 -18 514.12 35.4 39
 -4 3 18 540.96 32.29 24
 -4 3 17 472.61 39.31 14
 4 3 -17 457.51 40.95 18
 -4 -3 17 377.39 32.77 13
 4 -3 -17 431.91 37.22 18
 -4 -3 17 414.75 36.46 15
 -4 3 17 371.44 34.94 15
 4 -3 -17 445.53 38.87 21
 -4 3 17 445.69 35.98 24
 -4 -3 16 293.82 33.23 13
 -4 3 16 206.21 32 15
 4 -3 -16 274.35 36.1 18
 -4 -3 16 345.19 37.39 15
 -4 3 16 326.28 38.93 14
 4 3 -16 335.79 40.19 18
 -4 -3 16 259.15 31.1 48
 4 -3 -16 288.99 36.12 21
 4 -3 -15 229.4 35.9 18
 -4 -3 15 271.21 34.54 15
 -4 3 15 273.82 36.89 14
 -4 3 15 246.37 32.05 15
 -4 -3 15 254.52 33.26 13
 -4 -3 15 231.9 31.72 48
 -4 3 15 213.64 27.97 48
 4 -3 -15 271.23 37.66 21
 4 -3 -14 33.99 27.77 18
 -4 -3 14 1.66 25.26 15
 -4 3 14 10.11 22.1 15
 -4 3 14 4.02 24.25 14
 4 -3 -14 38.39 27.53 21
 -4 3 14 -10.88 24.27 48
 -4 -3 14 6.99 27.08 48
 -4 -3 14 24.54 22.2 13
 4 3 -14 30.28 33.91 10
 -4 3 13 95.12 24.39 14
 -4 3 13 123.93 27.12 15
 4 -3 -13 104.67 29.62 18
 4 -3 -13 125.14 30.57 21
 -4 -3 13 85.88 24.03 15
 -4 -3 13 62.73 45.42 5
 4 -3 -13 106.48 49.85 6
 4 3 -13 93.46 39.85 6
 -4 -3 13 117.25 27.72 13
 -4 3 13 168.03 44.18 7
 -4 3 13 113.77 22.9 48
 -4 -3 13 70.6 24.14 48
 -4 -3 13 64.47 21.81 55
 -4 -3 12 203.44 30.54 13
 -4 3 12 212.45 28.92 15
 4 -3 -12 202.37 32.31 18
 -4 3 12 195.75 29.03 14
 -4 3 12 217.44 47.6 7
 -4 -3 12 216.21 61.99 5
 4 -3 -12 215.39 55.65 6
 4 3 -12 207.47 46.62 6
 -4 -3 12 200.83 25.37 55
 4 -3 -12 229.95 35.11 21
 -4 -3 11 2154.79 148.13 5
 4 -3 -11 2533.68 140.04 6
 4 3 -11 2531.3 117.97 6
 -4 3 11 2528.73 126.31 7
 -4 -3 10 309.11 61.63 5
 4 3 -10 321.44 46.2 6
 -4 3 10 284.56 46.55 7
 4 -3 -10 414.95 61.73 6
 4 -3 -9 1674.84 101.32 6
 -4 -3 9 1524.06 115.05 5
 4 3 -9 1555.15 77.65 6
 -4 3 9 1422.89 88.69 7
 -4 -3 8 1964.01 118 5
 4 3 -8 1895.52 77.22 6
 -4 3 8 1692.41 89.3 7
 4 -3 -7 3270.07 110.52 10
 4 3 -7 3120.17 89.09 6
 -4 3 7 3161.75 112.21 7
 -4 -3 7 3420.88 144.11 5
 -4 3 6 3078.14 208.81 2
 4 -3 -6 3208.09 105.25 10
 -4 3 6 2956.28 102.83 7
 -4 -3 6 3218.31 131.61 5
 4 -3 -5 1653.7 73.81 10
 4 3 -5 1501.93 49.26 6
 -4 3 5 1683.06 74.7 7
 -4 -3 5 1712.36 90.2 5
 -4 3 5 1734.59 160.64 2
 -4 -3 5 1705.79 82.26 11
 4 -3 -4 1381.02 66.2 10
 -4 -3 4 1463.68 78.28 5
 -4 3 4 1384.2 166.81 1
 -4 3 4 1457.12 67.88 7
 -4 -3 4 1481.39 72.39 11
 4 3 -3 509.59 36.14 1
 4 -3 -3 712.84 48.87 10
 4 -3 -3 808.9 132.21 1
 -4 -3 3 738.11 87.6 3
 -4 3 3 697.21 47.85 7
 -4 3 3 766.11 127.79 1
 -4 -3 3 733.19 36.9 8
 -4 -3 3 737.61 56.45 5
 -4 -3 3 700.37 50.48 11
 -4 -3 2 213.42 34.09 5
 4 -3 -2 185.84 30.88 10
 4 3 -2 253.9 27.12 10
 4 3 -2 182.06 43.14 1
 -4 -3 2 209.23 55.32 2
 -4 -3 2 257.15 64.12 3
 4 -3 -2 170.84 74.51 1
 -4 -3 2 212.29 24.98 8
 -4 3 2 226.17 29.78 7
 -4 3 2 195.71 70.93 1
 -4 -3 2 222.64 31.63 11
 -4 -3 1 8982.03 163.57 11
 4 -3 -1 9150.05 426.58 1
 -4 3 1 8933.05 146.8 7
 4 3 -1 8707.12 124.88 10
 -4 -3 1 9725.25 343.51 3
 4 -3 -1 8812.21 161.23 9
 -4 -3 1 9270.49 138.44 8
 4 3 -1 8631.56 329.84 3
 4 -3 -1 8935.18 157.33 10
 -4 -3 1 9168.22 336.08 2
 -4 -3 1 9281.69 175.49 5
 -4 3 1 9452.48 422.97 1
 -4 3 1 9054.51 155.69 4
 -4 -3 0 1961.8 171.1 2
 -4 -3 0 1963.18 80.46 11
 -4 3 0 1954.38 77.75 4
 4 -3 0 1867.43 74.44 9
 -4 -3 0 2064.97 72.47 8
 4 3 0 1816.78 164.57 3
 -4 -3 0 2034.62 84.8 5
 4 -3 0 1892.14 204.73 1
 4 -3 0 1959.99 77.39 10
 -4 -3 -1 2093.24 87.26 11
 4 -3 1 2238.89 81.12 9
 -4 -3 -1 2256.03 80.83 8
 -4 -3 -1 2337.26 91.67 5
 -4 3 -1 2106.27 80.83 4
 -4 -3 -2 7698.24 172.74 11
 4 -3 2 8388.3 156.83 9
 -4 -3 -2 8429.82 180.27 5
 -4 -3 -2 8099.31 156.61 8
 -4 3 -2 7598.2 155.27 4
 -4 -3 -3 504.12 52.93 11
 4 -3 3 596.3 47.86 9
 -4 3 -3 507.39 44.05 6
 -4 3 -3 477.32 48.26 4
 -4 -3 -3 532.39 51.58 8
 -4 3 -3 500.79 39.2 8
 4 -3 4 935.17 60.97 9
 -4 3 -4 925.49 58.96 6
 -4 3 -4 812.14 61.64 4
 -4 -3 -4 855.33 64.77 8
 -4 -3 -4 722.22 67.65 11
 4 -3 5 1064.58 70.46 9
 -4 3 -5 1156.61 69.49 6
 -4 3 -5 1050.05 69.87 4
 -4 -3 -5 984.49 74.3 8
 4 -3 6 700.23 64.75 9
 -4 3 -6 797.67 64.03 6
 -4 3 -6 736.09 64.85 4
 -4 -3 -6 548.77 67.5 11
 -4 -3 -6 818.91 72.21 8
 -4 3 -7 200.68 45.04 4
 -4 3 -7 256.6 44.1 6
 -4 -3 -7 258.01 49.01 8
 -4 3 -8 490.38 38.73 21
 4 3 8 437.1 62.54 7
 -4 3 -8 452.55 56.84 6
 -4 3 -8 436.03 61.95 4
 -4 -3 -8 455.82 63.51 8
 4 -3 8 484.1 35.03 40
 -4 -3 -8 433.56 45.13 23
 -4 -3 -8 457.18 42.16 25
 4 -3 9 4134.35 109.19 15
 -4 3 -9 4156.97 99.92 21
 -4 -3 -9 3614.48 100.32 21
 -4 3 -9 3932.96 155.3 6
 -4 3 -9 3789.49 158.7 4
 4 3 9 3272.43 147.03 7
 -4 -3 -9 3591.14 157.69 8
 4 3 9 3597.61 86.31 48
 4 -3 9 4173.45 98.34 48
 -4 -3 -9 3960.61 96.04 38
 4 -3 9 3924.63 91.76 40
 -4 3 -9 4131.39 93.63 38
 -4 -3 -9 3933.16 117.95 23
 -4 -3 -9 3913.99 99.22 32
 -4 -3 -9 3909.13 110.27 25
 -4 3 -10 856.6 53.52 21
 4 -3 10 824.04 56.18 15
 -4 3 -10 648.58 81.67 4
 -4 3 -10 840.58 82.01 6
 -4 -3 -10 639.55 76.27 8
 4 3 10 673.83 42.07 48
 4 -3 10 911.53 52.14 48
 -4 -3 -10 868.06 50.44 38
 -4 3 -10 917.09 49.18 38
 4 -3 10 750.09 46.05 40
 -4 -3 -10 836.11 63.13 23
 -4 -3 -10 725.27 56.12 25
 -4 -3 -10 799.65 53.61 21
 -4 -3 -10 873.11 52.96 32
 4 -3 11 531.97 48.45 15
 -4 3 -11 586.79 46.4 21
 4 3 11 443.23 34.2 48
 -4 -3 -11 542.77 44.76 38
 -4 3 -11 502.64 39.38 38
 4 -3 11 479.41 39.92 48
 -4 -3 -11 603.97 55.12 23
 -4 3 -11 645.88 53.48 23
 -4 -3 -11 577.66 45.36 32
 -4 -3 -11 452.93 49.09 25
 -4 -3 -11 560.44 46.5 21
 -4 3 -12 252.9 35.21 21
 4 -3 12 213.12 34.55 15
 4 3 12 302.55 31.29 48
 -4 -3 -12 178.16 31.02 38
 4 -3 12 207.09 29.31 48
 -4 -3 -12 307.02 45.05 23
 -4 3 -12 370.3 43.49 23
 -4 -3 -12 287.85 35.42 32
 -4 -3 -12 282.08 36.11 21
 4 -3 13 338.36 37.21 15
 -4 3 -13 392.08 39.95 21
 4 3 13 384.81 39.49 14
 -4 -3 -13 234.65 33.13 21
 -4 -3 -13 257.13 34.55 12
 4 3 13 299.83 29.9 48
 4 -3 13 275.56 31.57 48
 -4 -3 -13 139.56 27.02 38
 -4 -3 -13 293 40.23 23
 -4 3 -13 349.06 39.76 23
 4 3 14 30.19 19.48 14
 4 -3 14 59.49 21.79 15
 -4 -3 -14 64.04 23.99 21
 -4 3 -14 84.3 25.03 21
 4 3 14 31.83 17.16 48
 4 -3 14 73.13 21.36 48
 -4 3 -14 40.9 23.47 23
 -4 -3 -14 50.81 25.01 23
 4 3 15 -37.36 16.05 14
 4 -3 15 -32.16 16.98 15
 -4 3 -15 -10.65 17.82 21
 -4 -3 -15 -1.62 16.79 21
 4 -3 15 -2.08 14.49 48
 -4 -3 -15 -18.19 17.74 23
 -4 3 -15 -0.78 17.27 23
 4 -4 -18 123.3 20.09 18
 -4 4 18 137.22 21.25 14
 -4 4 18 122.81 18.71 15
 -4 -4 18 105.33 19.02 15
 4 4 -18 147.5 23.12 18
 -4 -4 18 120.57 18.51 13
 4 -4 -18 155.7 22.57 39
 -4 4 18 165.95 21.7 24
 -4 4 17 289.26 31.38 14
 -4 4 17 255.47 27.25 15
 4 -4 -17 263.9 29.82 18
 4 4 -17 306.16 34.08 18
 -4 -4 17 268.34 28.62 13
 -4 -4 17 250.53 28.95 15
 4 -4 -17 248.81 30.25 39
 -4 4 17 275.23 30.93 24
 -4 -4 16 290.64 34.97 13
 -4 4 16 317.76 31.89 15
 4 -4 -16 384.37 39.19 18
 -4 -4 16 327.18 34.7 15
 -4 4 16 363.66 37.69 14
 4 4 -16 430.71 40.36 18
 4 -4 -16 347.7 37.61 39
 4 -4 -16 374.61 39.14 21
 4 -4 -15 249.19 35.52 18
 -4 -4 15 251.97 32.9 15
 -4 4 15 237.36 34.96 14
 -4 4 15 173.33 28.19 15
 4 -4 -15 228.28 35.53 21
 -4 -4 15 220.33 33.16 13
 -4 -4 15 226 30.05 48
 -4 4 14 287.56 32.35 15
 4 -4 -14 325.65 41.84 18
 -4 -4 14 270.3 33.35 15
 -4 4 14 324.7 36.72 14
 -4 -4 14 309.45 38.34 13
 -4 -4 14 291.05 32.64 48
 4 -4 -14 356.49 41.4 21
 -4 4 13 297.61 32.67 15
 4 -4 -13 321.91 41.48 18
 -4 -4 13 301.32 32.87 15
 -4 4 13 313.81 34.12 14
 -4 -4 13 386.7 41.4 13
 -4 4 13 360.63 58.31 7
 -4 -4 13 253.48 68.11 5
 4 4 -13 284.32 53.49 6
 -4 4 13 265.15 28.04 48
 -4 -4 13 284.59 31.71 48
 -4 -4 13 292.83 30.1 55
 4 -4 -13 371.63 41.18 21
 -4 -4 12 1390.32 68.38 13
 -4 4 12 1508.36 64.59 14
 -4 4 12 1341.63 58.61 15
 4 -4 -12 1503.75 73.5 18
 -4 4 12 1601.64 110.37 7
 4 4 -12 1626.49 102.88 6
 -4 -4 12 1349.09 129.84 5
 -4 -4 12 1244.83 54.73 48
 -4 -4 12 1509.55 55.47 55
 4 -4 -12 1554.76 70.52 21
 -4 4 11 649.51 69.84 7
 4 4 -11 641.49 63.11 6
 -4 -4 11 567.24 85.5 5
 -4 4 10 37.89 29.23 7
 -4 -4 10 32.96 37.46 5
 4 4 -10 54.56 28.33 6
 4 4 -9 717.84 55.86 6
 -4 4 9 704.07 65.29 7
 -4 -4 9 715.77 81.72 5
 4 4 -8 1464.95 67.91 6
 -4 4 8 1250.49 81.23 7
 -4 -4 8 1528.09 108.65 5
 4 4 -7 605.93 41.27 6
 -4 4 7 558.74 52.45 7
 -4 -4 7 605.17 69.9 5
 -4 -4 6 1215.63 87.01 5
 4 -4 -6 1270.31 68.97 10
 -4 4 6 1217.71 70.94 7
 -4 -4 6 1351.65 86.63 11
 4 -4 -5 23051.55 273.96 10
 -4 -4 5 23009.73 339.76 5
 -4 -4 5 23612.56 324.03 11
 4 -4 -4 10027.57 180.11 10
 -4 4 4 9563.97 173.74 7
 -4 -4 4 9866.22 201.66 11
 4 -4 -3 1892.77 74.43 11
 4 -4 -3 1944.81 80.55 10
 4 4 -3 1828 133.06 2
 4 4 -3 1857.45 145.09 3
 -4 -4 3 1824.83 89.89 5
 -4 4 3 1824.05 74.94 7
 -4 -4 3 1890.39 88.21 11
 -4 4 2 11545.71 178.2 7
 4 4 -2 11672.46 355.23 2
 4 -4 -2 11792.61 203.63 9
 -4 -4 2 11644.15 154.91 8
 4 4 -2 11910.28 388.3 3
 4 -4 -2 12418.78 195.45 10
 -4 -4 2 11717.41 215.68 5
 -4 -4 2 11871.27 210.78 11
 -4 -4 1 339.3 41.1 11
 -4 -4 1 334.38 40.77 5
 4 -4 -1 424.52 42.5 10
 4 4 -1 341.09 72.94 2
 4 -4 -1 389.41 42.01 9
 -4 -4 1 458.78 37.51 8
 -4 4 1 327.62 41.52 4
 -4 4 1 307.04 32.92 7
 -4 -4 0 28544.11 335.07 11
 -4 4 0 29138.52 314.27 4
 4 -4 0 29212.42 309.22 9
 -4 -4 0 29576.56 278.53 8
 -4 -4 0 28999.88 334.27 5
 -4 -4 -1 959.92 67.84 11
 4 -4 1 1003.56 61.29 9
 -4 -4 -1 995.39 60.58 8
 -4 -4 -1 1040.27 68.07 5
 -4 4 -1 942.72 62.57 4
 -4 -4 -2 5901.31 169.49 11
 4 -4 2 6425.52 151.7 9
 -4 -4 -2 6286.23 166.86 5
 -4 -4 -2 6191.85 148 8
 -4 4 -2 6234.7 152.79 4
 4 -4 3 2374.72 98.14 9
 -4 4 -3 2252.21 91.28 6
 -4 -4 -3 2340.73 99.82 8
 -4 4 -3 2209.08 97.58 4
 -4 -4 -3 2214.21 112.95 11
 -4 -4 -4 891.62 79.59 11
 4 -4 4 997.06 70.62 9
 -4 4 -4 1125.4 70.13 6
 -4 4 -4 1004.31 70.43 4
 -4 -4 -4 1098.8 74.55 8
 -4 -4 -5 28.96 30.4 11
 -4 4 -5 53.79 31.93 4
 4 -4 5 42.93 27.11 9
 -4 4 -5 42.14 32.5 6
 -4 -4 -5 38.24 34.43 8
 4 -4 6 3795.62 156.22 9
 -4 4 -6 4237.1 141.63 6
 -4 4 -6 3955.56 144.44 4
 -4 -4 -6 4366.94 154.25 8
 -4 -4 -7 887.37 92.28 11
 4 -4 7 946.49 87.75 9
 -4 4 -7 1232.51 85.1 6
 -4 4 -7 981.18 84.87 4
 -4 -4 -7 1177.1 91.18 8
 -4 4 -8 2893.41 81.72 21
 4 4 8 2570.34 131.25 7
 -4 4 -8 3058.66 133.69 6
 -4 4 -8 2702.29 133.37 4
 -4 -4 -8 2717.89 138.81 8
 -4 -4 -8 2773.28 77.11 38
 4 -4 8 2747.13 73.55 40
 4 -4 8 2419.39 81.57 26
 -4 -4 -8 2771.32 81.67 32
 -4 -4 -8 2726.99 91.62 25
 -4 -4 -8 2789.58 99.92 23
 -4 -4 -8 2441.45 81.94 21
 4 -4 9 1542.45 73.32 15
 -4 4 -9 1846.37 69.7 21
 -4 4 -9 1732.92 108.27 6
 -4 4 -9 1559.68 106.32 4
 -4 -4 -9 1520.06 111.09 8
 4 4 9 1277.85 104.19 7
 4 -4 9 1652.82 65.29 48
 -4 -4 -9 1651.38 64.11 38
 4 -4 9 1611.16 60.79 40
 -4 -4 -9 1625.51 80.47 23
 -4 -4 -9 1344.17 73.14 25
 -4 -4 -9 1710.8 69.36 32
 -4 -4 -9 1405.32 66.37 21
 -4 4 -10 258.19 35.54 21
 -4 -4 -10 151.89 32.25 21
 4 -4 10 141.53 33.87 15
 4 -4 10 150.11 29.51 48
 -4 -4 -10 180.8 30.34 38
 4 -4 10 149.51 27.75 40
 -4 -4 -10 254.53 40.67 23
 -4 -4 -10 133.27 32.44 25
 -4 -4 -10 187.84 32.33 32
 -4 4 -11 364.03 39.02 21
 4 -4 11 255.73 37.79 15
 -4 -4 -11 234.62 34.51 21
 -4 -4 -11 239.2 32.27 38
 4 -4 11 247.33 31.51 48
 -4 -4 -11 311.74 36.76 32
 -4 -4 -11 313.73 45.59 23
 -4 -4 -11 247.19 37.64 25
 -4 -4 -12 98.51 29.18 21
 -4 4 -12 72.2 26.24 21
 4 -4 12 99.31 27.63 15
 -4 -4 -12 88.3 28.65 12
 -4 -4 -12 19.36 24.56 38
 4 -4 12 46.29 22.65 48
 -4 -4 -12 103.76 32.8 23
 -4 4 -12 166.23 34.59 23
 -4 -4 -12 61.54 24.91 32
 4 -4 13 331.19 34.89 15
 4 4 13 394.1 38.71 14
 -4 4 -13 362.61 36.22 21
 -4 -4 -13 285.63 31.93 12
 4 -4 13 320.71 31.05 48
 -4 -4 -13 348.8 36.89 21
 -4 4 -13 379.2 40.09 23
 -4 -4 -13 278.51 37.31 23
 -4 4 -14 232.5 27.9 21
 4 -4 14 198.54 25.29 15
 4 4 14 190.17 25.4 14
 4 -4 14 185.46 22.4 48
 -4 -4 -14 184.82 28.96 23
 -4 -4 -14 194.41 26.88 21
 -4 4 -14 200.05 29.01 23
 -4 5 18 249.93 22.94 14
 4 5 -18 290.2 26.33 18
 -4 -5 18 243.12 21.8 13
 4 -5 -18 244.92 21.81 39
 -4 5 18 284.8 23.83 24
 4 -5 -17 37.3 18.29 18
 4 5 -17 52 21.72 18
 -4 5 17 29.03 17.66 14
 -4 -5 17 40.13 19.2 13
 4 -5 -17 32.58 18.01 39
 -4 5 17 55.07 19.28 24
 4 -5 -16 191.05 29.17 18
 -4 5 16 187.1 26.05 15
 -4 5 16 214.08 29.11 14
 4 -5 -16 193.7 28.82 39
 4 -5 -16 176.6 27.41 47
 -4 -5 16 173.39 29.22 13
 4 -5 -15 1037.25 58.56 18
 -4 5 15 994.61 53.54 14
 -4 5 15 790.38 44.03 15
 -4 -5 15 945.98 57.41 13
 4 -5 -15 856.25 52.84 39
 4 -5 -14 439.89 46.01 18
 -4 5 14 491.18 41.85 14
 -4 5 14 358.85 34.06 15
 -4 -5 14 472.92 45.6 13
 4 -5 -14 426.68 42.35 39
 -4 -5 14 408.34 35.43 55
 4 -5 -14 432.33 44.57 21
 -4 -5 13 356.52 40.73 13
 4 -5 -13 268.72 39.54 18
 -4 5 13 240.51 31.73 14
 4 -5 -13 298.06 38.67 21
 -4 5 13 217.89 27.88 15
 -4 -5 13 275.74 31.36 55
 -4 -5 12 1974.34 82.12 13
 4 -5 -12 1943.15 85.91 18
 -4 -5 12 1869.14 79.91 16
 -4 5 12 1728.84 65.93 14
 -4 -5 12 2000.36 72.47 17
 -4 5 12 1552.72 61.79 15
 -4 5 12 1862.5 121.29 7
 -4 -5 12 1658.97 141.28 5
 -4 -5 12 1949.91 64.75 55
 -4 -5 12 1900.52 69.78 35
 4 -5 -12 1972.05 80.99 21
 -4 5 11 616.21 39.19 15
 4 -5 -11 720.14 52.97 18
 -4 -5 11 763.26 53.14 13
 -4 5 11 604.06 39.22 14
 -4 -5 11 776.18 47.65 17
 -4 -5 11 901.08 55.33 16
 -4 5 11 708.45 74.49 7
 -4 -5 11 734.35 96.27 5
 -4 -5 11 808.84 42.08 55
 -4 -5 11 754.09 45.51 35
 4 -5 -11 683.64 50.29 21
 -4 5 10 99.45 35.44 7
 -4 -5 10 63.01 41.45 5
 -4 -5 9 631.24 81.42 5
 -4 5 9 528.11 61.15 7
 -4 5 8 159.37 36.3 7
 -4 -5 8 205.18 51.82 5
 -4 -5 7 387.05 59.91 5
 -4 5 7 420.91 48.56 7
 -4 -5 6 137.19 40.08 11
 -4 5 6 110.64 30.22 7
 -4 -5 6 142.42 39.84 5
 -4 -5 5 226.72 45.31 5
 4 -5 -5 275.78 35.43 10
 -4 -5 5 215.9 35.1 9
 4 -5 -5 259.58 40.05 11
 -4 5 5 233.81 36.42 7
 -4 -5 5 266.99 45.93 11
 4 -5 -4 1121.2 69.19 11
 -4 -5 4 1084.64 79.51 5
 4 -5 -4 1173.86 65.79 10
 -4 -5 4 912.48 59.08 9
 4 -5 -4 1079.92 72.86 9
 -4 5 4 960.38 60.8 7
 -4 -5 4 1036.83 75.51 11
 4 -5 -3 4493.74 126.89 11
 4 -5 -3 4634.51 127.87 10
 4 -5 -3 4377.95 137.93 9
 -4 -5 3 4147.39 143.66 5
 -4 5 3 4105.33 116.53 7
 -4 -5 3 4363.03 145.36 11
 4 -5 -2 1911.35 83.64 10
 4 -5 -2 1681.82 86 9
 -4 -5 2 1653.81 88.52 5
 -4 5 2 1727.8 74.6 7
 -4 -5 2 1776.85 93.37 11
 -4 -5 1 6029.88 170.28 11
 -4 5 1 6189.51 159.29 4
 4 -5 -1 6251.09 158.72 9
 -4 -5 1 6479.76 130 8
 -4 -5 1 5871.64 161.61 5
 -4 -5 0 1821.85 96.08 11
 4 -5 0 1803.31 87.03 9
 -4 -5 0 2029.61 80.59 8
 -4 -5 0 1920.88 94.56 5
 -4 5 0 1830.4 90.93 4
 -4 -5 -1 988.59 75.22 11
 -4 5 -1 1058.51 69.33 4
 4 -5 1 935.71 66.24 9
 -4 -5 -1 1079.75 63.88 8
 -4 -5 -1 926.63 68.48 5
 -4 -5 -2 218.09 44.3 11
 -4 5 -2 202.97 40.27 4
 4 -5 2 196.22 37.27 9
 -4 -5 -2 242.92 42.01 5
 -4 -5 -2 223.62 38.43 8
 -4 -5 -3 1452.68 101.69 11
 4 -5 3 1567.27 89.64 9
 -4 -5 -3 1663.16 89.49 8
 -4 5 -3 1562.92 88.91 4
 -4 -5 -4 316.23 56.2 11
 4 -5 4 353.93 49.67 9
 -4 5 -4 415.49 50.42 6
 -4 -5 -4 434.56 54.24 8
 -4 5 -4 378.06 51.13 4
 -4 -5 -5 1283.05 107.94 11
 4 -5 5 1348.12 95.81 9
 -4 5 -5 1543.27 90.09 6
 -4 5 -5 1474.16 91.16 4
 -4 -5 -5 1525.53 94.59 8
 -4 -5 -6 461.61 73.01 11
 4 -5 6 464.85 65.25 9
 -4 5 -6 584.09 63.84 6
 -4 5 -6 482.17 63.25 4
 -4 -5 -6 574.55 67.69 8
 -4 5 -7 517.9 39.5 21
 4 5 7 497.85 65.18 7
 -4 -5 -7 396.65 69.08 11
 4 -5 7 393.58 65.71 9
 -4 5 -7 491.74 61.1 6
 -4 5 -7 403.89 62.32 4
 -4 -5 -7 482.25 65.62 8
 4 -5 7 472.76 33.52 40
 4 -5 7 509.89 41.76 37
 -4 -5 -7 431.23 46.23 23
 -4 -5 -7 468.02 41.04 25
 4 -5 7 432.07 40 26
 -4 5 -8 561.02 43.39 21
 4 5 8 488.55 68.29 7
 4 -5 8 334.31 69.23 9
 -4 5 -8 531.45 65.16 6
 -4 5 -8 572.45 68.37 4
 -4 -5 -8 519.07 71.44 8
 -4 -5 -8 566.19 39.22 38
 4 -5 8 534.68 37.48 40
 4 -5 8 404.38 42.6 26
 -4 -5 -8 508.36 46.08 25
 -4 -5 -8 482.02 51.67 23
 -4 -5 -8 562.78 42.68 32
 4 -5 9 462.48 44.29 15
 -4 5 -9 442.73 41.62 21
 -4 -5 -9 369.01 49.28 12
 4 -5 9 455.43 37.89 48
 4 -5 9 410.77 35.63 40
 -4 -5 -9 381.6 35.23 38
 -4 -5 -9 406.55 44.99 25
 -4 -5 -9 469.15 50.48 23
 -4 -5 -9 492.38 41.38 32
 4 -5 10 405.82 42.5 15
 -4 5 -10 523.78 43.88 21
 -4 -5 -10 332.87 47.43 12
 4 -5 10 380 33.89 48
 -4 -5 -10 293.75 33.2 38
 4 -5 10 318.75 32.53 40
 -4 -5 -10 363.08 43.22 25
 -4 -5 -10 439.39 39.76 32
 -4 -5 -10 404.38 40.41 21
 -4 -5 -10 425.3 49.06 23
 4 -5 11 279.36 36.67 15
 -4 5 -11 339.03 37.34 21
 -4 -5 -11 280 39.91 12
 4 -5 11 201.28 26.76 48
 -4 -5 -11 166.87 27.59 38
 -4 -5 -11 276.38 41.97 23
 -4 -5 -11 297.41 36.4 21
 -4 -5 -11 240.22 36.43 25
 -4 -5 -11 270.42 33.26 32
 4 5 12 48.25 26.5 14
 4 -5 12 -33.99 24.97 15
 -4 5 -12 -21.34 24.38 21
 -4 -5 -12 1.63 23.82 21
 -4 -5 -12 2.75 21.29 12
 4 -5 12 55.05 21.61 48
 -4 -5 -12 -37.1 23.63 38
 -4 -5 -12 -10.97 28.35 23
 -4 5 -12 34.82 27.41 23
 4 -5 13 164.95 26.73 15
 -4 5 -13 115.39 25.18 21
 -4 -5 -13 104.28 24.7 21
 4 5 13 121.24 25.44 14
 4 -5 13 106.17 20.12 48
 -4 -5 -13 145.06 29.8 23
 -4 5 -13 165.22 28.51 23
 4 -5 14 27.28 14.15 13
 4 5 14 10.78 15.34 14
 -4 5 -14 40.37 18.73 21
 -4 -5 -14 2.28 16.83 21
 4 -5 14 25.26 16.78 15
 -4 -5 -14 35.41 19.83 23
 -4 5 -14 -0.01 18.62 23
 -4 6 17 317.94 25.54 14
 4 6 -17 415.69 32.21 18
 -4 -6 17 370.59 28.81 13
 -4 -6 17 275.43 23.81 46
 -4 6 17 360.92 27.78 24
 -4 6 16 78.72 20.06 14
 4 -6 -16 66.77 21.28 18
 4 -6 -16 46.49 19.51 47
 4 -6 -16 65.64 19.57 39
 -4 -6 16 48.87 22.86 13
 4 -6 -15 150.66 28.74 18
 -4 6 15 148.38 24.76 14
 4 -6 -15 103.49 24.45 39
 4 -6 -15 104.46 26.21 47
 -4 -6 15 112.36 28.96 13
 -4 -6 14 36.17 22.45 16
 4 -6 -14 68.03 25.08 18
 -4 6 14 81.79 22.37 14
 -4 -6 14 58.9 27.73 13
 4 -6 -14 49.88 23.56 39
 -4 -6 14 39.65 21.52 55
 -4 -6 13 72.75 28.67 16
 4 -6 -13 75.4 27.81 18
 -4 6 13 96.17 24.32 14
 -4 -6 13 45.07 23.43 17
 -4 -6 13 68.85 27.71 13
 4 -6 -13 71.11 24.95 39
 -4 -6 13 28.61 22.48 55
 -4 -6 13 59.64 24.7 35
 4 -6 -12 740.25 54.91 18
 -4 6 12 686.81 43.39 14
 -4 -6 12 769.44 56.22 16
 -4 -6 12 751.36 47.96 17
 -4 -6 12 842.79 56.78 13
 -4 -6 12 506.82 87.58 5
 -4 6 12 566.21 71.21 7
 4 -6 -12 616.74 93.81 11
 4 -6 -12 752.85 50.73 39
 -4 -6 12 802.24 45.17 55
 -4 -6 12 757.24 48.12 35
 -4 -6 11 36.82 28.15 16
 4 -6 -11 32.3 24.6 18
 -4 -6 11 5.85 24.78 17
 -4 6 11 46.85 18.27 14
 -4 -6 11 21.92 43.68 5
 -4 6 11 24.67 30.18 7
 -4 -6 11 72.48 27.52 13
 -4 -6 11 56.15 23.92 55
 -4 -6 11 -5.97 32.64 35
 -4 6 10 711.95 74.59 7
 -4 -6 10 707.71 91.19 5
 -4 -6 10 752.17 53.58 16
 4 -6 -10 736.45 53.36 18
 -4 -6 10 742.74 51.81 13
 -4 -6 10 739.2 50.14 17
 -4 -6 10 749.92 54.75 27
 4 -6 -10 787.96 50.05 30
 -4 -6 10 789.45 48.82 35
 -4 -6 9 280.92 61.11 5
 -4 6 9 299.02 49.14 7
 -4 6 8 34.49 26.14 7
 4 -6 -8 55.37 38.61 11
 -4 -6 8 33.82 33.42 5
 4 -6 -7 297.15 54.92 11
 -4 6 7 237.08 41.91 7
 -4 -6 7 281.99 55.64 5
 -4 -6 6 218.86 48.25 5
 4 -6 -6 264.17 47.22 9
 4 -6 -6 238.41 45.92 11
 -4 6 6 208.89 38.43 7
 -4 -6 6 264.97 52.54 11
 -4 6 5 414.1 45.2 7
 -4 -6 5 428.88 58.5 5
 -4 -6 5 368.58 45.84 9
 4 -6 -5 452.37 55.99 9
 4 -6 -5 496.18 56.39 11
 -4 -6 5 476.6 62.57 11
 4 -6 -4 574.96 55.67 11
 4 -6 -4 612.65 51 10
 4 -6 -4 483.94 55.75 9
 -4 6 4 450.82 46.72 7
 -4 -6 4 493.63 59.53 5
 -4 -6 4 497.81 60.76 11
 4 -6 -3 497.96 55.06 9
 -4 -6 3 439.29 52.6 5
 -4 6 3 436.71 43.31 7
 -4 -6 3 493.3 57.8 11
 -4 -6 2 1243.69 82.07 5
 4 -6 -2 1228.61 79.3 9
 -4 -6 2 1283.86 87.5 11
 -4 -6 1 1101.48 82.74 11
 -4 6 1 1214.36 78.41 4
 4 -6 -1 1123.33 75.33 9
 -4 -6 1 1036.3 74.46 5
 -4 -6 0 719.85 69.76 11
 4 -6 0 687.91 60.12 9
 -4 -6 0 726.05 52.31 8
 -4 -6 0 694.79 62.04 5
 -4 6 0 719.56 65.2 4
 -4 -6 -1 1962.85 114.41 11
 4 -6 1 2073.25 100.99 9
 -4 -6 -1 2068.81 91.84 8
 -4 -6 -1 1917.18 101.61 5
 -4 6 -1 2094.44 105.69 4
 -4 -6 -2 2874.61 141.46 11
 -4 6 -2 2889.79 122.98 4
 4 -6 2 2869.05 122.81 9
 -4 -6 -2 3124.71 118.51 8
 -4 -6 -2 2943.6 129.94 5
 -4 -6 -3 482.26 67.32 11
 4 -6 3 477.33 55.94 9
 -4 6 -3 497.89 53.85 6
 -4 -6 -3 528.29 58.7 8
 -4 6 -3 507.18 57.55 4
 -4 -6 -4 1191.54 104.61 11
 4 -6 4 1243.09 91.76 9
 -4 6 -4 1313.46 86.17 6
 -4 -6 -4 1455.26 93.33 8
 -4 6 -4 1321.28 90.65 4
 -4 -6 -5 5.71 32.37 11
 -4 6 -5 19.97 33.4 4
 4 -6 5 29.08 31.3 9
 -4 6 -5 44.17 32.92 6
 -4 -6 -5 13.78 33.17 8
 -4 6 -6 59.49 22.81 21
 -4 -6 -6 94.1 42.17 11
 4 6 6 134.01 42.3 7
 -4 6 -6 73.91 39.86 4
 4 -6 6 90.42 40.17 9
 -4 6 -6 117.29 43.03 6
 -4 -6 -6 78.68 40.64 8
 -4 -6 -6 61.74 29.18 12
 4 -6 6 131.23 28.26 37
 -4 -6 -6 66.04 28.78 44
 4 -6 6 70.48 24.54 26
 -4 -6 -6 64.47 28.68 23
 -4 -6 -6 63.69 22.24 25
 -4 6 -7 68.1 25.32 21
 -4 -6 -7 58.93 41.02 11
 4 6 7 116.28 43.47 7
 -4 6 -7 79.22 37.64 4
 4 -6 7 49.74 37.92 9
 -4 6 -7 80.97 39.18 6
 -4 -6 -7 86.56 43.54 8
 -4 -6 -7 82.36 33.8 12
 4 -6 7 137.78 30.35 37
 -4 -6 -7 79.35 28.52 44
 -4 -6 -7 105.88 27.36 25
 -4 -6 -7 86.31 32.84 23
 4 -6 7 66.7 26.78 26
 -4 -6 -7 91.62 24.71 32
 -4 6 -8 205.01 31.09 21
 4 -6 8 220.25 33.68 15
 4 6 8 149.93 44.35 7
 -4 -6 -8 163.59 55.31 11
 -4 6 -8 178.4 49.66 4
 -4 -6 -8 178.85 39.76 12
 4 -6 8 106.16 50.81 9
 -4 6 -8 219.61 50.03 6
 -4 -6 -8 184.51 51.37 8
 4 -6 8 207.11 33.96 37
 4 -6 8 215.01 29.81 55
 -4 -6 -8 147.52 32.39 25
 -4 -6 -8 182.78 37.73 23
 -4 -6 -8 222.73 30.65 32
 -4 6 -9 24.78 24.71 21
 4 -6 9 41.93 25.3 15
 -4 -6 -9 21.31 27.63 12
 4 -6 9 -6.16 21.22 40
 4 -6 9 27.93 22.58 55
 -4 -6 -9 -29.59 33.29 23
 -4 -6 -9 15.53 22.12 32
 -4 -6 -9 29.34 25.14 25
 -4 6 -10 623.66 44.52 21
 4 -6 10 537.91 43.43 15
 -4 -6 -10 510.26 48.57 12
 4 -6 10 383.74 31.69 40
 4 -6 10 486.96 35.52 55
 -4 -6 -10 496.37 50.65 23
 -4 -6 -10 496.2 39.94 32
 -4 -6 -10 495.62 50.03 31
 -4 -6 -10 457.71 44.23 25
 -4 -6 -11 150 31.7 12
 -4 6 -11 219.08 30.18 21
 4 -6 11 141.45 28.14 15
 -4 -6 -11 171.96 33.15 31
 -4 -6 -11 222.38 38.41 23
 -4 -6 -11 162.91 27.43 32
 -4 -6 -12 149.95 26.05 12
 -4 6 -12 213.09 27.58 21
 4 -6 12 206.31 27.98 15
 4 6 12 213.68 30.45 14
 -4 -6 -12 212.53 34.09 23
 -4 6 -12 245.28 34.47 23
 4 6 13 60.88 19.85 14
 -4 6 -13 126.88 22.78 21
 4 -6 13 84.69 20.97 15
 -4 6 -13 79.93 23.93 23
 -4 -6 -13 108.43 25.53 23
 -4 -6 -14 -3.18 16.23 23
 -4 -7 17 67.19 15.87 13
 4 -7 -17 63.24 16.86 20
 4 7 -17 79.79 17.63 18
 -4 7 17 63.68 15.85 24
 -4 7 16 221.6 21.65 14
 -4 -7 16 273.46 28.09 13
 4 -7 -16 228.92 26.36 47
 -4 -7 15 172.82 26.76 16
 4 -7 -15 174.75 26.43 18
 -4 7 15 138.14 21.34 14
 4 -7 -15 145.02 27.28 47
 -4 -7 15 187.89 29.99 13
 -4 -7 14 107.87 27.08 16
 -4 7 14 126.09 22.42 14
 4 -7 -14 133.82 28.51 18
 -4 -7 14 120.58 25.57 17
 -4 -7 14 152.42 30.44 13
 -4 -7 14 87.15 22.98 55
 4 -7 -14 105.35 27.73 47
 4 -7 -13 5.1 22.55 18
 -4 -7 13 -29.37 24.61 17
 -4 -7 13 24.31 25.49 16
 -4 -7 13 11.66 24.62 13
 4 -7 -13 5.32 22.18 47
 -4 -7 13 5.37 22.19 55
 -4 -7 13 2.51 25.35 35
 -4 -7 12 2522.3 91.66 13
 -4 -7 12 2507.15 87.94 17
 4 -7 -12 2405.9 90.94 18
 -4 -7 12 2605.05 94.52 16
 4 -7 -12 2391.11 99.11 47
 -4 -7 12 2552.49 86.33 45
 -4 -7 12 2429.09 72.7 55
 -4 -7 12 2518.64 85.29 35
 -4 -7 11 2800.27 95.39 13
 4 -7 -11 2648.71 96.18 18
 -4 -7 11 2710.67 99.57 16
 -4 -7 11 2707.44 92.76 17
 4 -7 -11 2404.81 169.72 11
 -4 -7 11 2163.66 156.52 5
 4 -7 -11 2465.77 102.73 47
 -4 -7 11 2733.59 75.89 55
 4 -7 -11 3223.37 90.88 30
 -4 -7 11 2863.4 92.11 35
 -4 -7 10 1023.39 60.92 13
 4 -7 -10 1039.08 64.66 18
 -4 -7 10 1034.81 60.1 17
 -4 -7 10 1071.24 65.41 16
 4 -7 -10 1004.24 109.93 11
 -4 -7 10 887.67 103.63 5
 -4 7 10 973.8 86.66 7
 4 -7 -10 1095.83 69.26 47
 -4 -7 10 1075.94 67.02 27
 -4 -7 10 1104.86 58.67 35
 4 -7 -10 1324.4 60.15 30
 -4 -7 9 229.97 37.07 16
 -4 -7 9 174.5 30.77 13
 4 -7 -9 229.34 35.02 18
 -4 -7 9 182.69 33.08 17
 -4 7 9 202.98 43.89 7
 4 -7 -9 265.37 61.38 11
 -4 -7 9 198.02 57.85 5
 -4 -7 9 197.71 35.94 42
 4 -7 -9 229.46 36.78 47
 -4 -7 9 209.79 34.93 27
 4 -7 -9 287.21 33.01 30
 4 -7 -9 188.03 31.5 23
 -4 -7 9 168.07 30.42 35
 4 -7 -8 351.25 66.76 11
 4 -7 -8 328.66 56.85 9
 -4 -7 8 334.78 65.06 5
 -4 7 8 302.6 48.2 7
 4 -7 -7 425.27 65.43 11
 -4 7 7 356.47 48.07 7
 4 -7 -7 422.64 60.26 9
 -4 -7 7 403.82 65.68 5
 4 -7 -6 562.19 68.53 11
 4 -7 -6 568.43 66.75 9
 -4 7 6 492.31 54.45 7
 -4 -7 6 447.28 62.39 5
 -4 -7 6 535.42 73.26 11
 4 -7 -5 653.16 68.43 11
 4 -7 -5 688.17 70.64 9
 -4 -7 5 681.79 73.85 5
 -4 7 5 565.11 56.12 7
 -4 -7 5 656.24 75.78 11
 4 -7 -4 1285.02 90.13 9
 -4 -7 4 1086.64 86.41 5
 -4 -7 4 1221.28 96.19 11
 4 -7 -3 5173.55 170.52 9
 -4 -7 3 4564.74 166.95 5
 -4 -7 3 5023.13 186.63 11
 4 -7 -2 6003.88 180.61 9
 -4 -7 2 5677.84 181.08 5
 -4 -7 2 5946.68 201.04 11
 4 -7 -1 1091.09 79.44 9
 -4 -7 1 1110.04 81.6 5
 -4 7 1 1173.18 85.66 4
 -4 -7 1 1167.04 93.16 11
 -4 -7 0 1088.15 91.86 11
 4 -7 0 1133.7 80.04 9
 -4 -7 0 1058.58 79.89 5
 -4 7 0 1222.32 88.92 4
 -4 -7 -1 1019.18 91.41 11
 4 -7 1 1011.12 79.07 9
 -4 -7 -1 997.86 69.4 8
 -4 -7 -1 1102.24 83.49 5
 -4 7 -1 1064.65 81.08 4
 -4 -7 -2 586.05 75.78 11
 4 -7 2 619.85 63.8 9
 -4 7 -2 586.59 68.43 4
 -4 -7 -2 579.55 58.26 8
 -4 -7 -3 548.65 75.82 11
 4 -7 3 474.81 59.85 9
 -4 7 -3 522.61 59.98 6
 -4 -7 -3 513.45 60.24 8
 -4 7 -3 532.39 65.07 4
 -4 -7 -4 91.02 44.22 11
 -4 7 -4 89.57 42.01 4
 4 -7 4 105.9 37.22 9
 -4 7 -4 93.55 38.83 6
 -4 -7 -4 125.2 40.89 8
 -4 -7 -5 1603.56 133.18 11
 4 7 5 1618.5 101.51 7
 -4 -7 -5 1598.67 80.72 12
 4 -7 5 1737.22 117.57 9
 -4 7 -5 1897.26 108.71 6
 -4 -7 -5 1824.37 114.3 8
 -4 7 -5 1750.18 111.91 4
 -4 -7 -5 1896.32 75.42 44
 4 -7 5 1706.84 68.43 37
 4 -7 5 1699.08 68.04 41
 4 -7 5 1669.11 72.38 54
 4 -7 5 1722.36 72.67 53
 -4 -7 -5 1452.45 60.26 29
 -4 -7 -5 1566.77 60.85 25
 -4 -7 -5 1452.72 73.41 23
 4 -7 5 1556.26 66.78 26
 -4 -7 -5 1368.39 77.85 31
 -4 -7 -5 1374.11 70.19 28
 -4 7 -6 143.91 27.22 21
 -4 -7 -6 108.87 50.59 11
 4 7 6 166.59 47.87 7
 -4 7 -6 176.87 47.54 4
 4 -7 6 147.08 46.93 9
 -4 7 -6 191.29 48.35 6
 -4 -7 -6 140.43 47.09 8
 -4 -7 -6 130.62 35.32 12
 4 -7 6 179.05 32.93 53
 4 -7 6 188.28 32.42 37
 -4 -7 -6 162.83 33.63 44
 -4 -7 -6 126.45 27.1 25
 -4 -7 -6 137.77 37.4 23
 -4 -7 -6 133.63 34.7 31
 4 -7 6 84.97 27.34 26
 -4 7 -7 1147.54 54.31 21
 4 7 7 1129.17 92.67 7
 -4 -7 -7 915.85 110 11
 4 -7 7 832.03 98.97 9
 -4 7 -7 1187.96 93.47 6
 -4 7 -7 992.96 92.61 4
 -4 -7 -7 1021.42 70.77 12
 -4 -7 -7 1138.07 98.1 8
 4 -7 7 962.08 59.09 43
 4 -7 7 1177.64 61.84 37
 4 -7 7 912.66 60.88 26
 -4 -7 -7 958.19 69.52 31
 -4 -7 -7 1128.3 69.08 23
 -4 -7 -7 999.77 57.28 25
 -4 7 -8 194.19 31.06 21
 4 -7 8 204.73 31.7 15
 -4 -7 -8 149.44 38.47 12
 4 -7 8 192.83 32.49 43
 4 -7 8 213.08 30.34 55
 4 -7 8 222.23 34.7 37
 -4 -7 -8 143.8 36.48 31
 -4 -7 -8 194.28 41.65 23
 -4 -7 -8 152.2 26.31 32
 -4 -7 -8 175.36 30.94 25
 -4 7 -9 486.6 39.59 21
 4 -7 9 326.04 37.19 15
 -4 -7 -9 392.88 47.08 12
 4 -7 9 433.05 35.8 55
 -4 -7 -9 359.02 39.03 25
 -4 -7 -9 339.66 32.78 32
 -4 -7 -9 372.8 44.64 31
 -4 -7 -9 403.64 49.8 23
 -4 7 -10 154.68 28.58 21
 4 -7 10 47.78 22.96 15
 -4 -7 -10 61.92 27.92 12
 4 -7 10 76.66 23.13 55
 -4 -7 -10 23.97 20.98 32
 -4 -7 -10 118.39 34.68 23
 -4 -7 -10 41.66 22.84 25
 -4 -7 -11 192.73 29.31 12
 -4 7 -11 253.15 29.13 21
 4 7 11 297.11 31.72 14
 4 -7 11 165.14 25.88 15
 -4 -7 -11 241.81 36.8 23
 4 7 12 36.23 18.28 14
 4 -7 12 38.29 19.57 17
 4 -7 12 37.16 18.13 15
 -4 7 -12 -11.24 19.61 21
 -4 7 -12 54.34 23.18 23
 -4 -7 -12 13.34 23.37 23
 4 7 13 51.15 15.16 14
 4 -7 13 67.51 19.52 16
 4 -7 13 46.57 15.08 15
 -4 7 -13 117.68 21.78 23
 -4 -7 -13 108.4 23.21 23
 4 -8 -16 40.92 16.7 20
 4 8 -16 66.63 17.7 18
 -4 -8 16 45.17 15.88 13
 4 -8 -16 38.27 14.81 47
 -4 8 16 31.95 14.79 24
 4 -8 -15 159.46 28.46 20
 -4 -8 15 160.11 22.55 17
 -4 -8 15 135.46 22.49 16
 -4 -8 15 175.91 25.13 13
 4 -8 -15 164.1 25.14 47
 -4 -8 14 445.96 38.75 16
 -4 -8 14 476.05 36.73 17
 4 -8 -14 485.96 37.09 18
 -4 -8 14 494.97 39.88 13
 4 -8 -14 502.21 42.82 47
 -4 -8 14 459.73 32.05 55
 4 -8 -13 162.41 28.78 18
 -4 -8 13 155.82 30 17
 -4 -8 13 128.68 30.4 16
 -4 -8 13 148.54 29.84 13
 -4 -8 13 167.76 26.12 55
 4 -8 -13 152.48 29.83 47
 -4 -8 12 227.97 37.86 16
 -4 -8 12 231.87 34.57 13
 4 -8 -12 235.74 35.08 18
 -4 -8 12 218.07 34.93 17
 4 -8 -12 250.66 37.74 47
 -4 -8 12 249.82 33.56 45
 -4 -8 12 221.66 30.33 55
 -4 -8 12 245.61 35.28 35
 -4 -8 11 387.94 41.78 13
 -4 -8 11 429.9 47.42 16
 4 -8 -11 384.56 40.83 18
 -4 -8 11 408 43.2 17
 4 -8 -11 339.94 43.76 47
 -4 -8 11 399.7 35.52 55
 4 -8 -11 362.68 37.23 30
 -4 -8 11 419.36 42.74 35
 -4 -8 10 112.27 32.36 16
 4 -8 -10 132.08 29.9 18
 -4 -8 10 118.05 31.51 17
 -4 -8 10 156.71 31.48 13
 4 -8 -10 132.33 32.39 47
 4 -8 -10 190.7 30.21 30
 -4 -8 10 120.62 32.12 35
 -4 -8 10 157.57 37.37 27
 4 -8 -9 310.51 40.8 18
 -4 -8 9 221.95 37.07 17
 -4 -8 9 232 33.88 13
 -4 -8 9 270.54 42.81 16
 -4 8 9 272.49 50.21 7
 4 -8 -9 239.23 62.29 11
 -4 -8 9 208.74 57.38 5
 -4 -8 9 279.86 41.12 49
 -4 -8 9 279 41.21 42
 4 -8 -9 307.97 42.19 47
 -4 -8 9 237.18 37.16 35
 -4 -8 9 241.56 40.4 27
 4 -8 -9 282.03 36.11 30
 -4 -8 8 1455.15 74.27 16
 -4 -8 8 1482.62 78.77 20
 -4 -8 8 1299.87 66.82 17
 4 -8 -8 1426.98 68.32 18
 4 -8 -8 1456.28 123.37 11
 -4 -8 8 1260.99 111.88 5
 -4 8 8 1204.15 90.48 7
 -4 -8 8 1497.32 72.52 49
 4 -8 -8 1502.99 77.16 47
 -4 -8 8 1448.05 73.77 42
 -4 -8 8 1369.59 73.14 27
 -4 -8 8 1344.5 63.75 35
 4 -8 -8 1674.98 71.72 30
 4 -8 -7 505.55 43.79 18
 -4 -8 7 466.51 44.09 17
 -4 -8 7 500.71 46.65 16
 -4 -8 7 549.64 47.77 20
 4 -8 -7 463.09 71.37 11
 4 -8 -7 496.67 66.45 9
 -4 8 7 448.61 57.85 7
 -4 -8 7 434.93 69.49 5
 -4 -8 7 503.13 48.29 42
 -4 -8 7 547.64 47.03 49
 4 -8 -7 528.31 48.58 47
 -4 -8 7 525.86 40.52 54
 -4 -8 7 489.33 41.03 35
 4 -8 -7 596.23 44.67 30
 -4 -8 7 467.19 45.33 27
 -4 -8 6 206.87 33.5 16
 4 -8 -6 255.16 34.01 18
 -4 -8 6 248.44 33.44 17
 -4 -8 6 255.07 35.31 20
 -4 8 6 235.41 41.27 7
 -4 -8 6 229.61 50.35 5
 4 -8 -6 278.69 52.18 9
 -4 -8 6 289.02 59.52 11
 -4 -8 6 259.51 36.85 49
 4 -8 -6 292.19 36.89 47
 -4 -8 6 282.33 35.95 42
 4 -8 -6 334.99 35.65 30
 -4 -8 6 259.31 36.06 27
 4 -8 -5 742.96 74.64 9
 -4 -8 5 557.01 68.07 5
 -4 -8 5 670.11 81.18 11
 -4 -8 4 2803.97 140.47 5
 4 -8 -4 3252.49 146.06 9
 -4 -8 4 3221.1 161.91 11
 4 -8 -3 720.55 71.58 9
 -4 -8 3 729.9 72.47 5
 -4 -8 3 761.62 82.49 11
 -4 -8 2 64.35 29.15 5
 -4 -8 2 51.8 35.52 11
 -4 8 2 57.88 36.26 4
 4 -8 -2 45.44 29.7 9
 4 -8 -1 4211.47 160.7 9
 -4 -8 1 3875.79 156.17 5
 -4 8 1 4250.99 165.89 4
 -4 -8 1 4119.54 182.65 11
 -4 8 0 3193.32 146.31 4
 4 -8 0 3180.35 141.2 9
 -4 -8 0 3048.65 139.12 5
 -4 -8 0 2953.47 158.9 11
 -4 -8 -1 763.45 87.84 11
 4 -8 1 802.7 75.42 9
 -4 -8 -1 757.1 73.57 5
 -4 8 -1 799.9 78.85 4
 4 8 2 2515.71 110.01 7
 -4 8 -2 2574.39 136.12 4
 4 -8 2 2491.84 131.19 9
 -4 -8 -2 2441.66 91.87 12
 -4 -8 -2 2442.85 152.72 11
 -4 -8 -2 2549.41 85.58 28
 -4 -8 -2 2499.92 88.26 22
 -4 -8 -3 233.89 36.79 19
 -4 -8 -3 313.49 36.48 20
 4 8 3 373.56 50.03 7
 -4 -8 -3 281.4 63.02 11
 4 -8 3 373.86 58.34 9
 -4 8 -3 407.82 57.63 6
 -4 8 -3 370.55 60.94 4
 -4 -8 -3 293.13 52.96 8
 -4 -8 -3 309.28 41.44 12
 4 -8 3 287.01 32.66 37
 -4 -8 -3 328.13 39.73 44
 4 -8 3 321.41 33.88 41
 4 -8 3 339.69 36.61 53
 4 -8 3 350.14 36.02 54
 -4 -8 -3 275.14 38.24 28
 4 -8 3 328.77 36.03 27
 -4 -8 -3 263.61 39.28 23
 -4 -8 -3 286.2 39.35 31
 4 -8 3 321.03 35.02 26
 -4 -8 -3 323.5 40.25 22
 -4 -8 -4 514.88 45.49 19
 -4 -8 -4 481.23 45.65 20
 -4 -8 -4 549.52 83.31 11
 4 8 4 592.72 63.26 7
 4 -8 4 550.81 71.34 9
 -4 8 -4 683.62 72.28 6
 -4 -8 -4 569.43 69.95 8
 -4 8 -4 602.48 70.17 4
 -4 -8 -4 564.99 52.14 12
 4 -8 4 590.27 43.55 37
 4 -8 4 566.03 43.11 41
 4 -8 4 594.56 46.83 54
 -4 -8 -4 620.89 51.24 44
 4 -8 4 591.62 46.83 53
 -4 -8 -4 514.72 45.66 23
 -4 -8 -4 525.67 48.45 28
 4 -8 4 528.24 42.04 27
 4 -8 4 505.35 43.03 26
 -4 -8 -4 509.68 50.33 31
 -4 -8 -5 119.9 31.29 19
 -4 -8 -5 172.67 58.89 11
 -4 8 -5 198.35 48.32 4
 4 -8 5 162.72 49.16 9
 -4 8 -5 204.38 48.25 6
 4 8 5 212.25 46.89 7
 -4 -8 -5 161.29 48.14 8
 -4 -8 -5 176 35.98 12
 4 -8 5 177.86 31.32 37
 4 -8 5 201.66 32.93 54
 4 -8 5 212.64 32.45 41
 4 -8 5 215.94 34.24 53
 4 -8 5 165.55 36.84 43
 -4 -8 -5 199.28 37.05 23
 -4 -8 -5 162.05 35.01 31
 -4 -8 -5 164.01 36.27 28
 4 -8 5 158.05 30.54 26
 -4 8 -6 853.17 47.52 21
 -4 -8 -6 806.72 63.8 12
 4 -8 6 942.18 55.45 37
 4 -8 6 862.66 55.09 43
 4 -8 6 963.27 59.61 53
 -4 -8 -6 864.56 59.69 23
 4 -8 6 812.31 54.69 26
 -4 -8 -6 796.8 61.84 31
 -4 8 -7 60.94 23.33 21
 -4 -8 -7 44.02 31.38 12
 4 -8 7 53.74 28.67 43
 4 -8 7 87.68 28.69 37
 -4 -8 -7 69.57 33.65 23
 -4 -8 -7 53.66 27.31 31
 -4 8 -8 1019.11 49.74 21
 -4 -8 -8 901.77 64.07 12
 4 -8 8 838.4 49.19 43
 4 -8 8 961.6 47.58 55
 4 -8 8 1015.66 56.75 37
 -4 -8 -8 975.37 63.77 23
 -4 -8 -8 882.88 51.83 25
 -4 8 -9 1650.87 59.77 21
 4 -8 9 1455.42 58.52 15
 -4 -8 -9 1440.31 72.79 12
 4 -8 9 1423.07 54.55 55
 4 -8 9 1253.2 54.91 43
 -4 -8 -9 1602.65 77.21 23
 -4 -8 -9 1410.14 62.25 25
 4 8 10 80.56 21.09 14
 -4 8 -10 81.67 22.29 21
 4 -8 10 7.55 18.84 15
 -4 -8 -10 53.27 23.85 12
 4 -8 10 40.18 19.09 55
 -4 -8 -10 85.26 29.99 23
 4 -8 10 60.26 25.21 35
 -4 -8 -11 144.41 23.21 12
 4 -8 11 123.78 27.69 16
 4 8 11 159.63 21.59 14
 4 -8 11 179.31 22.86 15
 4 -8 11 140.74 26.5 17
 -4 -8 -11 203.04 32.16 23
 4 -8 11 146.03 23.21 35
 4 -8 12 27.9 18.03 16
 4 8 12 4.81 12.97 14
 4 -8 12 15.8 16 17
 -4 -8 -12 49.32 20.79 23
 -4 -9 15 169.71 20.8 13
 -4 -9 15 152.01 20.17 16
 4 -9 -15 157.19 22.69 20
 -4 -9 15 164.49 19.36 17
 4 -9 -15 155.89 21.17 47
 -4 9 15 162.36 18.52 24
 4 -9 -14 38.88 21.45 20
 -4 -9 14 49.05 19 17
 -4 -9 14 63.85 21.2 16
 4 -9 -14 67.63 20.65 47
 -4 -9 14 57.39 17.4 55
 -4 -9 14 46.27 18.27 13
 4 -9 -13 54.29 26.18 20
 -4 -9 13 57.31 23.31 16
 4 -9 -13 83.44 22.85 18
 -4 -9 13 38.83 21.51 17
 -4 -9 13 75.64 23 13
 -4 -9 13 77.17 20.47 55
 4 -9 -13 57.1 23.4 47
 -4 -9 13 51.12 21.03 45
 -4 -9 12 77.16 29.58 16
 4 -9 -12 93.02 29.02 20
 4 -9 -12 103.64 26.02 18
 -4 -9 12 91.49 28.14 17
 -4 -9 12 82.72 25.16 13
 4 -9 -12 108.82 28.93 47
 -4 -9 12 128.42 28.58 45
 -4 -9 12 125.54 24.9 55
 -4 -9 12 106.68 30.5 35
 4 -9 -11 775.9 50 18
 -4 -9 11 693.34 47.89 13
 -4 -9 11 741.84 53.15 17
 -4 -9 11 753.24 56.5 16
 4 -9 -11 675.9 57.88 20
 4 -9 -11 808.29 50.13 42
 4 -9 -11 691.5 55.33 47
 -4 -9 11 701.28 41.32 55
 -4 -9 11 764.93 52.43 35
 4 -9 -11 680.28 45 30
 4 -9 -10 402.14 41.35 18
 -4 -9 10 415.52 48.67 16
 -4 -9 10 410.6 44.3 17
 -4 -9 10 399.48 39.03 13
 4 -9 -10 386.63 47.29 20
 4 -9 -10 455.44 48.08 47
 -4 -9 10 493.37 49.7 27
 -4 -9 10 412.19 43.91 35
 4 -9 -10 421.75 41.47 30
 4 -9 -9 369.68 45.18 20
 -4 -9 9 332.67 41.11 17
 -4 -9 9 355.27 45.93 16
 4 -9 -9 362.61 40.21 18
 -4 -9 9 314.1 41.89 42
 4 -9 -9 385.58 45.95 47
 -4 -9 9 383.55 44.73 49
 -4 -9 9 331.23 41.93 35
 -4 -9 9 365.52 44.83 27
 4 -9 -9 357.95 38.98 30
 -4 -9 8 1679.34 83.83 16
 4 -9 -8 1726.27 76.97 18
 -4 -9 8 1521.9 75.28 17
 4 -9 -8 1852.61 85.94 20
 -4 -9 8 1780.89 82.56 42
 4 -9 -8 1781.36 85.23 47
 -4 -9 8 1893.57 81.27 49
 -4 -9 8 1773.45 83.27 27
 -4 -9 8 1633.69 73.1 35
 4 -9 -8 1935.13 77.71 30
 -4 -9 7 768.29 56.25 17
 -4 -9 7 873.47 60.79 16
 4 -9 -7 912.75 57.2 18
 -4 -9 7 875.12 61.76 20
 4 -9 -7 936.94 61.78 20
 -4 -9 7 838.75 61.58 42
 -4 -9 7 930.61 54.28 54
 -4 -9 7 909.54 60.88 49
 4 -9 -7 893.93 62.25 47
 -4 -9 7 825.75 59.85 27
 4 -9 -7 1049.58 58.04 30
 -4 -9 7 771.74 52.62 35
 -4 -9 6 455.71 46.49 16
 4 -9 -6 512.29 46.21 18
 -4 -9 6 422.21 43.58 17
 4 -9 -6 485.75 45.73 20
 -4 -9 6 469.78 46.6 20
 4 -9 -6 470.29 65.03 9
 -4 -9 6 587.01 48.58 12
 -4 -9 6 446.37 72.69 11
 -4 -9 6 489.58 40.16 54
 -4 -9 6 480.18 49.75 49
 4 -9 -6 538.26 49.87 47
 -4 -9 6 474.04 49.03 42
 4 -9 -6 516.3 43.44 30
 -4 -9 6 427.16 48.88 27
 -4 -9 6 392.02 40.87 35
 -4 -9 5 361.79 41.19 20
 4 -9 -5 338.01 38.72 18
 -4 -9 5 349.89 39.6 17
 -4 -9 5 334.82 40.91 16
 4 -9 -5 354.83 38.3 20
 4 -9 -5 341.15 54.54 9
 -4 -9 5 314.99 54.72 5
 -4 -9 5 323.58 35.98 12
 -4 -9 5 326.06 63.83 11
 -4 -9 5 337.71 41.43 42
 -4 -9 5 362.93 44.66 49
 4 -9 -5 388.48 43.05 47
 -4 -9 5 315.5 35.72 22
 -4 -9 5 306.91 40.36 27
 -4 -9 5 308.83 36.59 35
 4 -9 -5 412.06 38.9 30
 -4 -9 4 974.96 59.24 16
 -4 -9 4 957.97 55.05 17
 -4 -9 4 898.09 54.82 19
 4 -9 -4 1005.72 57.63 20
 -4 -9 4 988.77 60.35 20
 4 -9 -4 1054.34 57.21 18
 4 -9 -4 1115.99 90.91 9
 -4 -9 4 954.25 86.13 5
 -4 -9 4 920.6 56.38 12
 -4 -9 4 1042.49 101.89 11
 -4 -9 4 948.34 59.42 42
 4 -9 -4 1104.23 60.85 42
 4 -9 -4 1008.5 60.87 47
 -4 -9 4 985.16 61.56 49
 -4 -9 4 935.39 58.66 27
 4 -9 -4 1127.82 56.87 30
 -4 -9 4 876.05 54.46 22
 -4 -9 4 995.38 55.95 28
 -4 -9 3 97.54 29.5 20
 -4 -9 3 71.82 32.47 19
 4 -9 -3 95.14 28.07 18
 -4 -9 3 54.16 24.72 17
 -4 -9 3 77.43 28.75 16
 -4 -9 3 92.91 36.77 5
 -4 -9 3 62.58 26.58 12
 -4 9 3 92.24 39.58 4
 4 -9 -3 85.31 34.17 9
 -4 -9 3 96.03 41.03 11
 -4 -9 3 88.33 27.09 51
 -4 -9 3 69.19 33.52 49
 -4 -9 3 89 28.02 42
 4 -9 -3 97.15 27.38 42
 4 -9 -3 90.89 26.62 47
 -4 -9 3 76.53 28.33 27
 -4 -9 3 132.65 33.95 31
 -4 -9 3 87.28 30.3 28
 4 -9 -3 107.36 23.72 30
 -4 -9 3 72.4 25.86 22
 -4 -9 2 1497.25 66.21 19
 4 -9 -2 1445.47 65.78 18
 -4 -9 2 1473.8 70.57 20
 -4 -9 2 1359.68 65.65 16
 4 -9 -2 1523.38 104.77 9
 -4 -9 2 1384.94 98.62 5
 -4 -9 2 1442.73 69.8 12
 -4 9 2 1490.26 106.01 4
 -4 -9 2 1439.36 116.11 11
 -4 -9 2 1434.13 69.29 42
 -4 -9 2 1367.76 70.54 49
 4 -9 -2 1440.19 65.86 42
 -4 -9 2 1404 74.17 51
 4 -9 -2 1427.84 70.75 47
 -4 -9 2 1461.74 66.98 28
 -4 -9 2 1460.29 66.9 22
 4 -9 -2 1474.28 60.81 30
 -4 -9 2 1280.42 63.72 27
 -4 -9 2 1573.47 72.71 31
 -4 -9 1 4262.04 105.98 19
 -4 -9 1 4385.61 118.13 20
 -4 -9 1 4145.11 108.02 16
 4 -9 -1 4601.25 177.37 9
 -4 -9 1 4243.11 169.22 5
 -4 -9 1 4201.45 116.03 12
 -4 9 1 4535.19 180.1 4
 -4 -9 1 4476.12 202.64 11
 -4 -9 1 4213.53 115.8 49
 4 -9 -1 4243.37 104.98 42
 4 -9 -1 4194.3 119.05 47
 -4 -9 1 4304.74 113.41 42
 -4 -9 1 4197.42 125.22 51
 4 -9 -1 4573.57 106.82 43
 -4 -9 1 4242.2 109.94 22
 -4 -9 1 4411.28 111.83 28
 -4 -9 1 4541.57 118.92 31
 -4 -9 0 810.83 52.36 19
 -4 -9 0 717.28 51.4 20
 -4 -9 0 752.66 49.5 16
 -4 -9 0 746.77 55.2 12
 4 -9 0 770.94 77.48 9
 -4 -9 0 787.63 76.22 5
 -4 9 0 780.1 82.35 4
 -4 -9 0 724.87 87.51 11
 -4 -9 0 723.18 49.94 42
 4 -9 0 732.6 52.98 47
 -4 -9 0 738.61 52.61 49
 4 -9 0 742.29 47.58 42
 4 -9 0 786.35 53.24 43
 -4 -9 0 740.97 56.35 51
 -4 -9 0 801.36 55.71 28
 -4 -9 0 817.64 51.07 22
 -4 -9 0 765.94 53.33 31
 -4 -9 -1 131.14 27.93 20
 -4 -9 -1 144.75 34.98 19
 -4 -9 -1 170.82 50.78 11
 -4 9 -1 181.19 49.69 4
 4 -9 1 157.09 44.33 9
 -4 -9 -1 125.84 32.49 12
 4 -9 1 160.04 34.54 43
 -4 -9 -1 113.46 28.55 51
 -4 -9 -1 132.98 26.8 42
 -4 -9 -1 120.91 28.93 22
 4 -9 1 173.28 28.21 26
 4 -9 1 149.56 31.64 27
 -4 -9 -1 141.09 32.2 31
 -4 -9 -1 115.56 33.41 28
 -4 -9 -2 129.31 28.79 20
 -4 -9 -2 139.91 36.02 19
 -4 -9 -2 82.82 42.87 11
 -4 9 -2 73.08 42.5 4
 4 -9 2 113.48 41.78 9
 -4 9 -2 121.36 40.67 6
 -4 -9 -2 109.29 32.83 12
 4 -9 2 123.88 34.72 43
 4 -9 2 85.09 24.84 41
 4 -9 2 102.44 26.11 54
 4 -9 2 91.3 26.26 53
 -4 -9 -2 77.32 28.88 31
 4 -9 2 99.74 28.49 27
 -4 -9 -2 91.2 30.23 22
 -4 -9 -2 68.35 31.63 28
 4 -9 2 92.43 25.43 26
 -4 -9 -3 25.79 21.01 20
 -4 -9 -3 46.61 31.58 19
 -4 -9 -3 21.21 37.95 11
 -4 9 -3 -1.5 34.43 4
 4 -9 3 40.64 32.38 9
 -4 9 -3 29.49 34.32 6
 -4 -9 -3 15.32 26.36 12
 4 -9 3 29.03 22.34 54
 4 -9 3 41.39 33.25 43
 4 -9 3 6.06 24.85 37
 4 -9 3 23.23 22.98 41
 4 -9 3 15.16 23 53
 -4 -9 -3 2.04 33.39 28
 4 -9 3 15.82 23.78 27
 4 -9 3 18.92 22.3 26
 -4 -9 -3 16.18 24.21 31
 -4 -9 -3 21.95 25.3 23
 -4 -9 -4 267.38 37.79 19
 -4 -9 -4 255.99 36.6 20
 -4 -9 -4 259.86 41.22 12
 4 -9 4 316.62 38.04 54
 4 -9 4 284.95 34.54 37
 4 -9 4 299.74 35.13 41
 4 -9 4 292.63 42.89 43
 4 -9 4 279.96 36.99 53
 -4 -9 -4 250.12 38.69 28
 -4 -9 -4 260.05 37.73 31
 4 -9 4 228.36 34.11 26
 4 -9 4 234.19 34.75 27
 -4 -9 -4 257.09 39.1 23
 -4 -9 -5 224.15 36.62 19
 -4 9 -5 263 30.89 21
 4 -9 5 223.52 37.17 16
 -4 -9 -5 222.04 34.41 20
 -4 -9 -5 238.1 41.09 12
 4 -9 5 301.2 37.97 54
 4 -9 5 299.96 35.51 37
 4 -9 5 327.89 35.31 41
 4 -9 5 310.03 38.59 53
 4 -9 5 282.59 41.1 43
 -4 -9 -5 258.5 37.98 23
 4 -9 5 214.28 35.15 26
 -4 9 -6 1519.11 58.28 21
 4 -9 6 1161.16 67.34 16
 -4 -9 -6 1346.92 77.15 12
 4 -9 6 1623.73 68.41 37
 4 -9 6 1432.04 68.42 43
 4 -9 6 1573.58 73.15 53
 -4 -9 -6 1352.12 72 23
 -4 9 -7 343.72 32.2 21
 4 -9 7 286.94 38.86 16
 -4 -9 -7 304.19 43.09 12
 4 -9 7 370.44 38.43 37
 4 -9 7 349.85 39.06 43
 -4 -9 -7 318.84 43.36 23
 4 -9 8 40.64 27.97 16
 -4 -9 -8 67.93 28.07 12
 4 -9 8 52.39 24.82 37
 4 -9 8 36.94 22.19 55
 4 -9 8 39.95 25.71 43
 -4 -9 -8 21.44 28.89 23
 4 -9 9 138.99 30.32 16
 -4 -9 -9 151.3 28.44 12
 4 -9 9 144.55 23.38 55
 4 -9 9 62.7 22.61 43
 -4 -9 -9 159.57 33.19 23
 4 -9 9 175.97 29.54 35
 4 -9 10 471.84 38.07 17
 4 -9 10 448.83 38.01 16
 -4 -9 -10 478.65 34.04 12
 4 -9 10 506.92 29.41 55
 -4 -9 -10 374.26 35.17 47
 -4 -9 -10 582.98 43.58 23
 4 -9 10 517.09 35.56 35
 4 -9 11 434.33 32.65 16
 4 -9 11 443.36 31.69 17
 4 -9 11 410.57 26.62 35
 4 -10 -14 5.07 13.74 20
 -4 -10 14 -0.08 14.26 17
 -4 -10 14 10.58 14.55 16
 4 -10 -14 3.91 13.37 47
 -4 -10 14 3.96 12.36 13
 -4 -10 13 221.43 28.01 16
 -4 -10 13 161.13 21.48 13
 -4 -10 13 217.96 27.1 17
 4 -10 -13 194.58 28.23 20
 4 -10 -13 247.61 28.96 47
 -4 -10 13 186.85 23.12 45
 -4 -10 13 175.4 20.42 55
 4 -10 -12 295.38 29.04 18
 4 -10 -12 282.13 35.49 20
 -4 -10 12 278.99 32.54 17
 -4 -10 12 250.36 27.85 13
 -4 -10 12 279.28 34.69 16
 4 -10 -12 295.77 35.21 47
 -4 -10 12 267.07 25.63 55
 -4 -10 12 278.57 30.77 45
 4 -10 -11 170.66 31.74 20
 4 -10 -11 166.43 27.44 18
 -4 -10 11 167.43 32.09 17
 -4 -10 11 159.38 32.95 16
 4 -10 -11 178.39 26.21 42
 -4 -10 11 163.82 24.95 55
 4 -10 -11 171.24 31.72 47
 -4 -10 11 177.67 30.23 45
 -4 -10 11 172.64 32.9 35
 4 -10 -10 205.51 34.44 20
 -4 -10 10 196.35 36.29 16
 4 -10 -10 229.24 31.54 18
 -4 -10 10 214.86 36.64 17
 -4 -10 10 205.17 26.32 55
 -4 -10 10 207 34.72 49
 4 -10 -10 225.94 31.23 42
 4 -10 -10 198.75 34.34 47
 4 -10 -10 169.47 28.31 30
 -4 -10 10 177.28 34.87 35
 4 -10 -9 29.1 24.94 20
 4 -10 -9 52.08 24.37 18
 -4 -10 9 37.7 29.17 16
 -4 -10 9 48.72 29.6 17
 -4 -10 9 16.56 22.93 42
 4 -10 -9 53.55 25.06 42
 4 -10 -9 54.73 25.94 47
 -4 -10 9 31.7 26.35 49
 -4 -10 9 36.1 27.86 27
 4 -10 -9 32.9 22.68 30
 -4 -10 9 31.3 28.09 35
 -4 -10 8 532.9 50.81 16
 4 -10 -8 534.5 43.58 18
 -4 -10 8 485.72 46.29 17
 4 -10 -8 473.35 46.62 20
 -4 -10 8 538.78 50.5 49
 -4 -10 8 473.15 47.07 42
 4 -10 -8 481.87 47.32 47
 4 -10 -8 494.49 46.43 42
 -4 -10 8 479.91 49.63 27
 -4 -10 8 482.36 44.31 35
 4 -10 -8 483.39 42.36 30
 4 -10 -7 89.94 28.15 20
 4 -10 -7 70.08 26.94 18
 -4 -10 7 64.66 30.8 17
 -4 -10 7 82.81 31.78 16
 -4 -10 7 80.88 29.48 20
 -4 -10 7 105.97 38.12 49
 -4 -10 7 62.03 28.66 42
 4 -10 -7 108.3 29.65 47
 4 -10 -7 89.22 28.14 42
 4 -10 -7 80.27 25.44 30
 -4 -10 7 52.53 31.71 27
 -4 -10 7 36.12 28.1 35
 -4 -10 6 930.84 61.91 16
 4 -10 -6 999.11 59.4 18
 -4 -10 6 966.51 59.04 17
 4 -10 -6 932.43 60.61 20
 -4 -10 6 951.69 63.18 20
 -4 -10 6 991.14 65.03 49
 -4 -10 6 942.52 62.74 42
 4 -10 -6 1022.26 61.53 42
 4 -10 -6 960.92 62.75 47
 -4 -10 6 983.97 54.2 54
 4 -10 -6 975.95 57.8 30
 -4 -10 6 821.75 54.53 35
 -4 -10 6 865.1 62.12 27
 4 -10 -5 2814.79 91.64 18
 -4 -10 5 2562.83 90.78 17
 -4 -10 5 2564.47 94.02 16
 -4 -10 5 2659.28 98.85 20
 4 -10 -5 2699.57 95.91 20
 -4 -10 5 2852.51 92.23 12
 -4 -10 5 2808.48 102.67 49
 4 -10 -5 2776 101.56 47
 4 -10 -5 2954.2 97.67 42
 -4 -10 5 2620.32 100.24 42
 4 -10 -5 2758.07 91.59 30
 -4 -10 5 2331.78 83.94 35
 -4 -10 5 2449.59 96.61 27
 -4 -10 4 82.92 26.86 20
 4 -10 -4 100.63 27.3 20
 -4 -10 4 52.49 28.58 19
 4 -10 -4 109.25 28.18 18
 -4 -10 4 67.22 26.29 17
 -4 -10 4 101.81 30.32 16
 -4 10 4 64.49 36.63 4
 4 -10 -4 78.71 36.65 9
 -4 -10 4 63.81 40.66 11
 -4 -10 4 63.52 23.66 12
 -4 -10 4 79.99 28.7 42
 4 -10 -4 100.82 27.6 42
 4 -10 -4 70.13 26.56 47
 -4 -10 4 63.06 33.94 49
 4 -10 -4 76.64 23.72 30
 -4 -10 4 78.5 32.11 27
 -4 -10 4 84.32 29.64 28
 -4 -10 4 59.55 25.01 22
 -4 -10 3 233.14 38.61 19
 -4 -10 3 279.9 38.39 20
 -4 -10 3 268.32 37.18 16
 -4 -10 3 252.3 35.82 12
 -4 -10 3 312.57 62.8 11
 -4 10 3 296.1 56.16 4
 4 -10 -3 300.17 53 9
 -4 -10 3 203.87 36.98 49
 -4 -10 3 239.13 36.46 42
 4 -10 -3 266.43 37.05 47
 4 -10 -3 282.3 34.85 42
 -4 -10 3 255.99 37.17 28
 -4 -10 3 293.04 35.5 22
 -4 -10 3 232.2 36.89 27
 4 -10 -3 273.86 32.23 30
 -4 -10 2 2193.01 89.11 20
 -4 -10 2 2077.9 79.64 16
 -4 -10 2 2070.85 80.47 19
 4 -10 -2 2363.73 133.17 9
 -4 -10 2 2124.89 82.23 12
 -4 10 2 2152.51 129.56 4
 -4 -10 2 2283.24 149.92 11
 -4 -10 2 2329.76 96.33 51
 -4 -10 2 2200.07 90 49
 4 -10 -2 2358.17 83.48 42
 4 -10 -2 2193.61 88.82 47
 -4 -10 2 2106.1 86.57 42
 -4 -10 2 2165.42 80.06 22
 -4 -10 2 2451.21 89.85 31
 -4 -10 2 2187.76 82.35 28
 4 -10 -2 2045.59 73.54 30
 -4 -10 2 1962.84 80.85 27
 -4 -10 1 1804.3 73.54 16
 -4 -10 1 1879.73 81.22 20
 -4 -10 1 1937.58 75.85 19
 4 -10 -1 2007.38 123.3 9
 -4 -10 1 1792.38 79.76 12
 -4 10 1 1827.53 117.64 4
 -4 -10 1 1806.45 135.37 11
 -4 -10 1 1832.7 86.93 51
 -4 -10 1 1965.21 83.31 49
 4 -10 -1 1874.15 73.81 42
 4 -10 -1 1819.71 81.98 47
 -4 -10 1 1768.16 78.93 42
 4 -10 -1 1936.8 74.72 43
 -4 -10 1 1988.77 76.85 22
 -4 -10 1 2053.92 83.05 31
 -4 -10 1 1992.01 79.22 28
 4 -10 -1 2122.74 83.53 27
 -4 -10 0 20.54 21.71 20
 -4 -10 0 -5.25 32.36 19
 -4 -10 0 14.19 21.68 16
 -4 -10 0 15.9 32.79 11
 -4 10 0 29.91 35.94 4
 4 -10 0 20.52 29.83 9
 -4 -10 0 22.48 27.07 12
 4 -10 0 20.53 28.41 43
 -4 -10 0 3.76 21.7 51
 -4 -10 0 12.36 22.52 42
 4 -10 0 20.59 21.08 42
 -4 -10 0 5.85 28.42 49
 -4 -10 0 9.06 23.47 31
 4 -10 0 19.32 25.87 27
 -4 -10 0 26.23 28.81 28
 -4 -10 0 28.16 24.35 22
 -4 -10 -1 603.25 49.08 20
 -4 -10 -1 557.6 47.1 19
 -4 -10 -1 635.05 51.97 12
 -4 -10 -1 546.57 46.51 42
 4 -10 1 509.28 39.33 41
 4 -10 1 540.41 42.04 42
 4 -10 1 533.98 43.72 54
 4 -10 1 550.38 47.68 43
 -4 -10 -1 568.86 52.39 51
 -4 -10 -1 525.21 47.39 28
 -4 -10 -1 616.98 47.69 31
 -4 -10 -1 591.57 47.06 22
 4 -10 1 634.52 49.07 27
 -4 -10 -2 916.67 59.61 19
 -4 -10 -2 965.59 60.99 20
 -4 -10 -2 974.43 64.21 12
 -4 -10 -2 911.76 65.92 51
 4 -10 2 882.86 59.43 43
 4 -10 2 947.7 51.1 41
 4 -10 2 945.69 57.23 54
 4 -10 2 982.28 56.94 53
 4 -10 2 983.36 59.92 27
 -4 -10 -2 945.24 59.93 28
 -4 -10 -2 982.45 60.45 22
 -4 -10 -2 1007.9 60.69 31
 4 -10 2 893.04 52.88 26
 -4 -10 -3 70.51 25.02 20
 -4 -10 -3 90.65 33.51 19
 -4 -10 -3 80.51 32.1 12
 -4 -10 -3 74.45 28.62 51
 4 -10 3 57.7 23.65 37
 4 -10 3 96.96 32.29 43
 4 -10 3 76.79 24.73 41
 4 -10 3 75.08 27.44 54
 4 -10 3 64.55 25.87 53
 -4 -10 -3 59.97 25.85 31
 -4 -10 -3 45.49 34.58 28
 4 -10 3 67.98 24.48 26
 4 -10 3 47.07 25.84 27
 -4 -10 -4 188.32 35.47 19
 -4 -10 -4 220.8 32.75 20
 -4 -10 -4 215.25 39.26 12
 -4 -10 -4 200.3 37.56 51
 4 -10 4 202.8 36.99 43
 4 -10 4 242.71 32.79 37
 4 -10 4 226.1 33.97 54
 4 -10 4 272.15 35.47 53
 4 -10 4 195.57 31.69 26
 4 -10 4 171.63 31 27
 -4 -10 -5 780.41 52.58 19
 -4 -10 -5 895.84 56.8 20
 -4 -10 -5 823.48 60.62 12
 4 -10 5 953.28 52.48 37
 4 -10 5 989.72 57.4 53
 4 -10 5 917.92 56.87 43
 4 -10 5 801.45 51.7 27
 -4 -10 -6 286.14 34.87 20
 4 -10 6 243.62 34.88 16
 4 -10 6 347.14 36.13 37
 4 -10 6 272.77 36.72 43
 -4 -10 -6 271.44 40.46 12
 4 -10 7 34.63 24.15 16
 -4 -10 -7 51.47 25.67 12
 4 -10 7 54.02 24.41 37
 4 -10 7 37.06 25.35 43
 4 -10 8 277.9 35.54 17
 4 -10 8 229.27 31.97 16
 -4 -10 -8 346.16 34.29 12
 4 -10 8 309.63 27.76 55
 4 -10 8 235.63 28.92 43
 4 -10 8 367.73 36.83 35
 4 -10 9 418.5 34.97 16
 4 -10 9 462.38 37.27 17
 -4 -10 -9 515.57 34.01 12
 4 -10 9 523.58 29.09 55
 4 -10 9 536.5 36.05 35
 4 -10 10 181.02 23.52 17
 4 -10 10 183.57 23.19 16
 -4 -10 -10 223.28 27.16 51
 4 -10 10 213.9 23.33 35
 4 -11 -13 28.36 14.13 20
 -4 -11 13 48.12 15.75 17
 -4 -11 13 60.61 16.47 16
 4 -11 -13 46.78 14.77 47
 4 -11 -12 208.21 26.38 20
 -4 -11 12 218.16 25.7 17
 -4 -11 12 227.05 27.17 16
 4 -11 -12 232.9 26.3 47
 -4 -11 12 222.18 24.73 45
 -4 -11 12 199.17 19.03 55
 4 -11 -11 335.44 28.34 18
 -4 -11 11 297.67 31.79 17
 4 -11 -11 276.39 31.79 20
 -4 -11 11 295.46 32.95 16
 4 -11 -11 268.25 30.48 47
 -4 -11 11 265.29 30.68 45
 -4 -11 11 260.87 23.07 55
 4 -11 -11 277.81 26.37 42
 4 -11 -10 68.66 22.61 20
 4 -11 -10 105.91 23.1 18
 -4 -11 10 80.6 26.11 17
 -4 -11 10 86.81 27.58 16
 -4 -11 10 93.98 26.91 45
 4 -11 -10 75.22 20.76 42
 4 -11 -10 54.49 22.23 47
 -4 -11 10 84.39 26.3 49
 -4 -11 10 81.54 19.32 55
 4 -11 -9 842.34 48.85 18
 -4 -11 9 743.59 52.89 16
 -4 -11 9 753.32 51.05 17
 4 -11 -9 738.86 50.9 20
 4 -11 -9 855.49 49.18 42
 4 -11 -9 785.26 52.97 47
 -4 -11 9 771.25 53.42 45
 -4 -11 9 788.66 52.4 49
 -4 -11 9 749.18 54.06 27
 4 -11 -8 198.09 31.36 20
 -4 -11 8 151.14 32.81 17
 4 -11 -8 215.62 30.25 18
 -4 -11 8 150.54 33.76 16
 -4 -11 8 173.18 37.42 49
 -4 -11 8 159.15 32.87 42
 4 -11 -8 186.76 31.34 42
 4 -11 -8 192.27 32.06 47
 -4 -11 8 110.58 29.01 35
 -4 -11 8 159.17 36.75 27
 4 -11 -7 100.06 26.04 20
 4 -11 -7 122.49 27.31 18
 -4 -11 7 87.53 29.17 17
 -4 -11 7 92.93 30.45 16
 -4 -11 7 104.78 34.76 49
 4 -11 -7 103.38 27.88 42
 4 -11 -7 87.64 25.85 47
 -4 -11 7 83.57 28.69 42
 4 -11 -7 68.08 24.09 30
 -4 -11 7 65.04 30.53 27
 -4 -11 7 69.03 27.11 35
 -4 -11 6 368.92 41.96 20
 4 -11 -6 345.39 37.31 20
 -4 -11 6 340.45 38.46 17
 4 -11 -6 366.98 38.67 18
 -4 -11 6 354.63 40.88 16
 4 -11 -6 372.93 41.25 42
 4 -11 -6 364.73 40.14 47
 -4 -11 6 335.57 42.45 42
 -4 -11 6 411.12 49.52 49
 -4 -11 6 282.93 36.01 35
 4 -11 -6 426.83 40.39 27
 4 -11 -6 323.99 35.85 30
 -4 -11 6 337.13 43.21 27
 -4 -11 5 186.63 34.14 20
 -4 -11 5 184.52 33.38 17
 4 -11 -5 213.79 31.91 20
 -4 -11 5 185.92 34.12 16
 -4 -11 5 202.94 39.03 42
 4 -11 -5 215.21 34.49 47
 4 -11 -5 239.6 34.79 42
 -4 -11 5 174.7 39.17 49
 -4 -11 5 173.27 36.67 27
 4 -11 -5 258.47 37.1 27
 4 -11 -5 170.88 29.07 30
 -4 -11 4 793.91 53.52 19
 4 -11 -4 864.14 55.27 20
 -4 -11 4 870.59 59.76 20
 -4 -11 4 839.76 54.8 16
 -4 -11 4 970.79 57.38 12
 -4 -11 4 835.74 61.73 42
 4 -11 -4 945.4 58.91 42
 4 -11 -4 907.47 59.1 47
 -4 -11 4 813.84 61.43 49
 -4 -11 4 830.6 59.33 27
 4 -11 -4 1038.59 60.54 27
 4 -11 -4 764.04 50.31 30
 -4 -11 3 1211.71 63.99 19
 -4 -11 3 1379.86 65.31 16
 -4 -11 3 1404.96 71.83 20
 -4 -11 3 1441.98 68.23 12
 -4 -11 3 1378.37 73.43 42
 4 -11 -3 1448.4 69.03 42
 -4 -11 3 1312.5 73.9 49
 4 -11 -3 1365.45 71.05 47
 -4 -11 3 1200.6 68.31 27
 4 -11 -3 1574.15 73.37 27
 -4 -11 3 1409.13 63.51 22
 -4 -11 3 1312.82 64.61 28
 -4 -11 2 462.92 45.84 19
 -4 -11 2 488.56 45.68 20
 -4 -11 2 507.01 41.45 16
 -4 -11 2 529.77 45.84 12
 -4 -11 2 462.94 48.4 49
 4 -11 -2 504.13 46.14 47
 4 -11 -2 516.82 43.92 42
 -4 -11 2 487.49 47.51 42
 -4 -11 2 544.42 42.94 22
 -4 -11 2 530.17 46.05 28
 -4 -11 2 441.66 44.65 27
 4 -11 -2 565.14 49.18 27
 -4 -11 1 733.28 54.1 20
 -4 -11 1 712.53 52.94 19
 -4 -11 1 718.45 46.53 16
 -4 -11 1 696.5 51.34 12
 4 -11 -1 641.68 47.89 42
 -4 -11 1 731.45 57.37 49
 -4 -11 1 710.75 55.99 51
 4 -11 -1 676.96 47.42 43
 -4 -11 1 673.41 53.11 42
 -4 -11 1 732.92 53.33 28
 4 -11 -1 739.18 54.85 27
 -4 -11 1 779.97 49.89 22
 -4 -11 0 975.7 60.8 20
 -4 -11 0 934.9 58.2 19
 -4 -11 0 974.6 58.7 12
 -4 -11 0 987.12 64.9 51
 -4 -11 0 897.67 57.9 42
 -4 -11 0 945.63 61.25 49
 4 -11 0 840.6 47.55 41
 4 -11 0 956.13 55.78 54
 4 -11 0 836.99 52.63 42
 4 -11 0 931.12 54.74 43
 -4 -11 0 911.11 59.69 28
 -4 -11 0 1051.25 58.37 31
 -4 -11 0 1092.45 57.7 22
 4 -11 0 1049.4 61.12 27
 -4 -11 -1 68.39 25.3 20
 -4 -11 -1 70.2 32.89 19
 -4 -11 -1 69.6 28.75 12
 4 -11 1 51.3 24.16 53
 4 -11 1 66.2 23.53 54
 -4 -11 -1 45.55 25.19 42
 4 -11 1 60.17 22.02 42
 4 -11 1 42.97 20.77 41
 -4 -11 -1 69.28 26.8 51
 4 -11 1 50.54 29.46 43
 4 -11 1 73.53 29.09 27
 -4 -11 -1 43.21 31.86 28
 -4 -11 -1 96.89 27.56 31
 -4 -11 -2 428.04 45.36 19
 -4 -11 -2 474.51 44.8 20
 -4 -11 -2 451.22 45.85 12
 -4 -11 -2 424.98 46.57 51
 4 -11 2 433.13 37.4 37
 4 -11 2 389.9 34.69 41
 4 -11 2 452.09 41.59 54
 4 -11 2 424.88 43.45 43
 4 -11 2 448.72 40.56 53
 4 -11 2 440.61 42.76 27
 -4 -11 -3 67.84 25.17 20
 -4 -11 -3 70.83 32.02 19
 -4 -11 -3 99.23 30.75 12
 4 -11 3 49.73 29.96 43
 -4 -11 -3 64.91 27.2 51
 4 -11 3 77.02 25.9 37
 4 -11 3 74.45 24.55 54
 4 -11 3 70.33 26.5 53
 4 -11 3 44.98 25.51 27
 -4 -11 -4 36.11 22.19 20
 -4 -11 -4 34.14 25.44 12
 -4 -11 -4 22.9 22.32 51
 4 -11 4 44.34 28.82 49
 4 -11 4 47.36 23.39 37
 4 -11 4 65.59 26.33 53
 4 -11 4 43.87 22.94 54
 4 -11 4 -14.35 31.16 43
 4 -11 4 15.95 23.43 27
 4 -11 5 257.35 34.77 17
 -4 -11 -5 315.55 36.05 20
 -4 -11 -5 350.36 37.33 12
 4 -11 5 322.77 34.39 37
 4 -11 5 331.05 38.42 53
 -4 -11 -5 297.17 39.89 51
 4 -11 5 293.13 35.17 49
 4 -11 5 333.78 39.13 43
 4 -11 5 267.58 33.2 27
 -4 -11 -6 11.75 17.86 20
 4 -11 6 -0.14 20.78 17
 -4 -11 -6 13.63 20.78 12
 -4 -11 -6 10.35 21.21 51
 4 -11 6 3.36 19.17 37
 4 -11 6 -48.25 29.47 43
 4 -11 6 28.87 25.79 35
 4 -11 7 109.75 24.79 17
 -4 -11 -7 118.38 23.88 12
 -4 -11 -7 117.1 26.7 51
 4 -11 7 126.35 22.9 37
 4 -11 7 165.61 28.67 35
 4 -11 8 55.4 19.97 17
 -4 -11 -8 50.68 16.79 12
 4 -11 8 53.07 16.44 55
 -4 -11 -8 57.24 19.7 51
 4 -11 8 78.69 22.54 35
 4 -11 9 68.1 17.43 17
 -4 -11 -9 79.54 18.42 51
 4 -11 9 82.56 18.21 35
 4 -12 -11 22.58 14.05 20
 -4 -12 11 13.28 15.26 17
 -4 -12 11 25.98 16.53 16
 4 -12 -11 11.35 13.31 47
 -4 -12 11 19.9 15.8 45
 -4 -12 10 715.98 39.09 17
 -4 -12 10 727.57 40.46 16
 4 -12 -10 660.98 39.34 20
 4 -12 -10 701.29 40.43 47
 4 -12 -10 741.9 36.6 42
 -4 -12 10 725.97 40.39 45
 4 -12 -9 139.96 23.6 20
 -4 -12 9 126.41 24.38 17
 -4 -12 9 191.17 28.53 16
 -4 -12 9 138.51 26.4 49
 4 -12 -9 163.43 25.38 47
 4 -12 -9 141.51 23 42
 -4 -12 9 173.83 28.35 45
 4 -12 -8 121.72 24.31 20
 -4 -12 8 72.85 23.2 17
 -4 -12 8 119.58 26.5 16
 -4 -12 8 115.53 28.48 45
 -4 -12 8 94.16 27.05 42
 4 -12 -8 100.62 23.98 42
 4 -12 -8 103.87 24.21 47
 -4 -12 8 81.43 27.69 49
 -4 -12 8 85.67 28.33 27
 4 -12 -7 107.99 23.77 20
 -4 -12 7 112.86 26.29 17
 -4 -12 7 122.98 28.14 16
 -4 -12 7 98.62 30.88 49
 -4 -12 7 96.93 26.76 42
 4 -12 -7 121.01 25.66 42
 4 -12 -7 127 26.16 47
 -4 -12 7 112.46 28.79 45
 -4 -12 7 99.55 30.51 27
 4 -12 -6 28.24 19.88 20
 -4 -12 6 29.82 22.92 20
 -4 -12 6 -1.82 21.41 17
 -4 -12 6 45.33 25.19 16
 -4 -12 6 23.01 23.99 42
 4 -12 -6 10.31 22.45 42
 4 -12 -6 25.93 21.74 47
 -4 -12 6 36.78 26.07 45
 -4 -12 6 26.96 31.49 49
 -4 -12 6 34.75 27.77 27
 4 -12 -6 35.19 21.72 27
 -4 -12 5 132.67 29.16 20
 4 -12 -5 128.31 25.73 20
 -4 -12 5 148.78 28.38 16
 -4 -12 5 132.8 35.9 49
 4 -12 -5 153.88 30.18 42
 -4 -12 5 121.99 31.89 42
 -4 -12 5 174.38 32.73 45
 4 -12 -5 180.25 30.25 47
 -4 -12 5 124.16 31.59 27
 4 -12 -5 144.03 28.7 27
 4 -12 -4 15.59 18.7 20
 -4 -12 4 23.17 22.26 20
 -4 -12 4 -18.28 23.55 16
 -4 -12 4 -4.02 30.67 49
 -4 -12 4 -3.5 25.76 42
 4 -12 -4 5.62 23.59 42
 4 -12 -4 11.35 20.19 47
 -4 -12 4 3.13 23.29 45
 -4 -12 4 -0.64 26.49 27
 4 -12 -4 20.23 24.51 27
 -4 -12 3 -2.07 21.28 20
 -4 -12 3 1.69 22.14 16
 4 -12 -3 25.4 23.65 42
 -4 -12 3 33.74 31.45 49
 -4 -12 3 20.16 27.18 42
 -4 -12 3 -0.17 26.72 27
 -4 -12 3 25.67 27.03 28
 4 -12 -3 6.78 24.52 27
 -4 -12 2 947.94 49.66 16
 -4 -12 2 934.69 57.72 20
 -4 -12 2 985.54 54.32 12
 -4 -12 2 918.79 60.89 49
 4 -12 -2 926.56 53.54 42
 -4 -12 2 906.06 59.7 42
 4 -12 -2 1001.19 58.06 27
 -4 -12 2 1005.72 51.37 22
 -4 -12 2 946.4 56.83 28
 -4 -12 1 1048.52 67.51 19
 -4 -12 1 868.2 55.72 20
 -4 -12 1 879.43 53.09 12
 -4 -12 1 840.86 56.45 42
 4 -12 -1 841.12 50.92 42
 -4 -12 1 835.53 58.1 49
 4 -12 -1 784.75 43.77 41
 4 -12 -1 799.83 50.18 54
 4 -12 -1 878.9 55.98 27
 -4 -12 0 449.14 42.59 20
 -4 -12 0 415.15 40.28 12
 -4 -12 0 371.42 40.38 42
 4 -12 0 338.67 35.5 42
 4 -12 0 377.19 37.18 53
 -4 -12 0 430.32 44.31 51
 -4 -12 0 361.45 41.8 49
 4 -12 0 349.91 31.52 41
 4 -12 0 386.71 37.29 54
 4 -12 0 373.78 40.79 27
 -4 -12 -1 369.64 39.64 20
 -4 -12 -1 363.03 38.56 12
 4 -12 1 324.91 33.6 42
 -4 -12 -1 403.24 42.22 51
 -4 -12 -1 324.95 37 42
 4 -12 1 312.86 31.47 37
 4 -12 1 360.12 35.59 54
 4 -12 1 337.03 35.11 53
 4 -12 1 344.04 39.8 27
 -4 -12 -2 67.98 24.41 20
 -4 -12 -2 43.96 24.37 12
 -4 -12 -2 73.65 26.51 51
 4 -12 2 38.9 21.33 37
 4 -12 2 70.35 23.9 53
 4 -12 2 67.58 31.9 49
 4 -12 2 63.19 23.45 54
 4 -12 2 -5.06 27.14 43
 4 -12 2 26.32 24.18 27
 -4 -12 -3 330.69 34.75 20
 -4 -12 -3 286.4 33.36 12
 4 -12 3 268.79 32.46 53
 4 -12 3 280.59 38.3 49
 -4 -12 -3 319.52 37.28 51
 4 -12 3 284.26 30.95 37
 4 -12 3 298.54 33.44 54
 4 -12 3 282.8 33.81 35
 4 -12 3 288.94 33.95 27
 -4 -12 -4 147.07 26.7 20
 -4 -12 -4 126.24 26.04 12
 4 -12 4 141.22 24.66 37
 4 -12 4 122.83 28.61 49
 -4 -12 -4 150.16 28.55 51
 4 -12 4 131.66 25.62 53
 4 -12 4 159.18 29.47 35
 4 -12 4 139.71 26.6 27
 -4 -12 -5 131.96 23.38 20
 -4 -12 -5 124.65 23.34 12
 4 -12 5 84.03 23.12 49
 4 -12 5 132.88 23.97 37
 -4 -12 -5 131.74 26.05 51
 4 -12 5 84.98 22.53 27
 4 -12 5 126.83 26.51 35
 -4 -12 -6 31.3 15.86 20
 4 -12 6 19.8 16.36 17
 -4 -12 -6 4.56 15.76 12
 -4 -12 -6 15.39 17.3 51
 4 -12 6 30.44 16.41 37
 4 -12 6 24.32 20.45 35
 4 -12 7 5.83 14.24 17
 -4 -12 -7 -6.46 13.66 12
 -4 -12 -7 -3.41 14.05 51
 4 -12 7 13.75 13.45 55
 4 -12 7 1.76 16.82 35
 -4 -13 9 252.59 22.59 16
 4 -13 -9 323.8 24.83 47
 -4 -13 9 261.88 24.66 45
 4 -13 -8 231.14 23.59 20
 -4 -13 8 160.03 21.08 17
 -4 -13 8 194.22 22.64 16
 4 -13 -8 230.38 25.32 42
 4 -13 -8 234.35 23.87 47
 -4 -13 8 227.52 25.76 45
 -4 -13 8 230.67 27.89 49
 -4 -13 7 432 31.22 16
 -4 -13 7 375.63 28.43 17
 4 -13 -7 415.48 30.54 20
 -4 -13 7 478.39 38.09 49
 4 -13 -7 444.79 33.07 42
 -4 -13 7 456.88 34.33 45
 4 -13 -7 461.87 33.1 47
 -4 -13 6 291.34 28.12 16
 4 -13 -6 332.54 28.27 20
 -4 -13 6 247.67 30.87 42
 4 -13 -6 342.32 30.53 47
 -4 -13 6 267.17 29.99 45
 -4 -13 6 322.23 35.71 49
 4 -13 -6 337.03 31.5 42
 -4 -13 6 283.08 33 27
 4 -13 -5 35.88 16.87 20
 -4 -13 5 38.27 18.23 16
 -4 -13 5 39.72 27.26 49
 -4 -13 5 29.46 22.16 42
 4 -13 -5 51.1 21.01 42
 -4 -13 5 49.14 20.82 45
 -4 -13 5 41.06 23.13 27
 4 -13 -5 36.06 19.66 27
 -4 -13 4 80.35 22.41 20
 -4 -13 4 92.36 20 16
 4 -13 -4 78.82 22.88 42
 -4 -13 4 69.08 29.41 49
 -4 -13 4 49.23 23.82 42
 4 -13 -4 83.07 25.72 49
 -4 -13 4 62.86 24.36 27
 4 -13 -4 81.19 23.87 27
 -4 -13 3 190.21 28.74 20
 -4 -13 3 204.97 32.5 42
 4 -13 -3 199.23 28.13 42
 4 -13 -3 199.61 33.51 49
 -4 -13 3 201.03 33.53 49
 4 -13 -3 144.01 21.1 41
 4 -13 -3 195.08 26.16 54
 -4 -13 3 206.47 29.88 27
 4 -13 -3 221.74 30.89 27
 -4 -13 2 950.88 52.71 20
 -4 -13 2 920.64 53.6 42
 4 -13 -2 912.61 53.56 49
 4 -13 -2 908.79 49.24 42
 4 -13 -2 886.52 39.89 41
 4 -13 -2 945.18 48.79 54
 -4 -13 2 972.87 55.35 49
 4 -13 -2 913.32 46.79 53
 4 -13 -2 958.92 52.71 27
 -4 -13 1 300.7 33.72 20
 4 -13 -1 285.72 30.9 42
 -4 -13 1 325.14 35.56 49
 4 -13 -1 319.72 37.98 49
 4 -13 -1 299.61 30.42 54
 4 -13 -1 264.12 29.24 53
 -4 -13 1 295.26 34.07 42
 4 -13 -1 293.01 33.73 27
 -4 -13 0 -5.53 18.39 20
 -4 -13 0 26.76 23.01 12
 4 -13 0 21.36 18.66 54
 4 -13 0 -12.56 19.53 37
 4 -13 0 17.66 27.77 49
 -4 -13 0 -7.74 20.51 42
 4 -13 0 3.74 17.5 42
 4 -13 0 7.22 17.86 53
 4 -13 0 7.53 23.19 27
 -4 -13 -1 140.07 24.7 20
 -4 -13 -1 142.61 25.41 12
 4 -13 1 118.06 22.27 37
 -4 -13 -1 129.11 24.99 42
 4 -13 1 141.66 28.88 49
 4 -13 1 136.33 23.37 54
 4 -13 1 129.07 23.81 53
 4 -13 1 121.29 26.82 27
 -4 -13 -2 122.15 22.68 20
 -4 -13 -2 127.63 23.28 12
 4 -13 2 87.41 20.2 37
 4 -13 2 109.53 27.42 49
 4 -13 2 132.27 22.6 54
 4 -13 2 117.76 23.15 53
 4 -13 2 108.07 24.66 27
 -4 -13 -3 265.27 27.71 20
 -4 -13 -3 260.69 27 12
 4 -13 3 244.16 25.01 37
 4 -13 3 231.49 29.4 49
 4 -13 3 246.17 27.38 53
 4 -13 3 235.31 28.36 27
 -4 -13 -4 218.45 24.1 20
 -4 -13 -4 220.69 23.25 12
 -4 -13 -4 224.22 26.19 51
 4 -13 4 161.87 23.51 49
 4 -13 4 190.63 21.68 37
 4 -13 4 164.03 23.17 27
 4 -13 4 173.99 21.95 35
 -4 -13 -5 99.97 18.76 51
 4 -13 5 82.33 15.74 37
 -4 -14 5 22.97 16.65 42
 4 -14 -5 13.47 14.85 42
 4 -14 -5 1.85 14.11 53
 -4 -14 5 12.52 19.12 49
 4 -14 -5 8.89 12.4 54
 4 -14 -4 389.77 29.11 42
 -4 -14 4 356.81 30.28 42
 4 -14 -4 400.27 25.68 53
 -4 -14 4 405.78 33.53 49
 4 -14 -4 410.5 26.94 54
 -4 -14 3 621.71 35.96 20
 -4 -14 3 503.61 35.29 42
 4 -14 -3 568.84 29.02 37
 -4 -14 3 602.16 38.22 49
 4 -14 -3 551.45 34.01 49
 4 -14 -3 563.19 32.95 42
 4 -14 -3 636.23 33.22 54
 4 -14 -3 611.07 31.56 53
 4 -14 -3 599.35 34.15 27
 -4 -14 2 14.62 14.92 20
 -4 -14 2 16.47 19.78 49
 4 -14 -2 1.24 15.05 37
 4 -14 -2 17.11 18.67 49
 4 -14 -2 16.34 16.13 42
 -4 -14 2 3.69 16.64 42
 4 -14 -2 4.29 14.2 53
 4 -14 -2 24.99 14.06 54
 4 -14 -2 19.29 18.02 27
 -4 -14 1 788.58 39.4 20
 -4 -14 1 604.25 36.32 42
 4 -14 -1 685.71 38.63 49
 4 -14 -1 688.91 31.91 37
 4 -14 -1 605.57 33.39 42
 4 -14 -1 732.3 34.92 53
 4 -14 -1 781.06 36.52 54
 4 -14 -1 690.8 37.84 27
 -4 -14 0 852.64 40.1 20
 -4 -14 0 665.97 36.26 42
 4 -14 0 821.35 37 54
 4 -14 0 732.33 39.89 49
 4 -14 0 742.37 32.45 37
 4 -14 0 789.59 35.86 53
 4 -14 0 713.82 38.7 27
 -4 -14 -1 99.95 17.5 20
 4 -14 1 112.98 17.83 53
 4 -14 1 96.69 16.4 37
 4 -14 1 88.53 21.05 49
 4 -14 1 62.82 19.04 27
 -5 0 19 3.26 12.91 14
 -5 0 19 -20.69 17.9 15
 5 0 -19 5.68 16.32 18
 5 0 -19 20.74 17.3 39
 -5 0 18 3.52 21.43 15
 -5 0 18 -6.71 17.93 14
 5 0 -18 23.94 21.07 18
 5 0 -17 3.23 23.82 18
 -5 0 17 4.32 23.68 15
 -5 0 17 9.75 20.41 14
 5 0 -16 -6.58 24.85 18
 -5 0 16 10.78 23.6 15
 -5 0 16 18.38 21.92 14
 -5 0 16 -35.74 28.35 48
 -5 0 16 25.15 19.16 24
 -5 0 15 4.58 23.45 15
 5 0 -15 6.61 22.93 18
 -5 0 15 24.03 23.43 14
 -5 0 15 -26.92 27.23 48
 -5 0 15 -1.85 20.14 24
 5 0 -14 2.01 23.19 18
 -5 0 14 33.09 25.04 15
 -5 0 14 35.8 24.82 14
 5 0 -14 -13.79 40.1 6
 -5 0 14 -33.09 28.79 48
 -5 0 14 16.28 20.87 24
 5 0 -13 4.98 21.17 18
 -5 0 13 -1.28 20.84 14
 -5 0 13 15.01 22.23 15
 5 0 -13 25.62 42.05 6
 -5 0 13 -33.43 28.05 48
 -5 0 13 9.86 22.02 24
 5 0 -12 103.93 37.96 10
 5 0 -12 146.67 46.59 6
 -5 0 11 12.42 24.45 7
 5 0 -11 9.7 26.67 10
 5 0 -11 13.31 35.47 6
 -5 0 10 764.87 64.16 7
 5 0 -10 726.52 66.86 6
 5 0 -10 735.17 69.24 10
 5 0 -9 3188.87 126.98 10
 -5 0 9 3416.99 123.46 7
 5 0 -9 3500.08 126.95 6
 -5 0 8 220.48 37.25 7
 5 0 -8 160.26 35.71 10
 5 0 -8 187.59 36.95 6
 -5 0 7 41.2 25.82 7
 5 0 -7 24.49 26.9 10
 5 0 -7 31.72 26.98 6
 -5 0 7 20.94 25.21 5
 -5 0 6 778.42 57.98 5
 5 0 -6 836.03 53.63 6
 5 0 -6 823.04 59.41 10
 -5 0 6 847.26 57.39 7
[truncated: 967,163 more chars]
