# Supplementary material for: Donor–Acceptor Pentacene Analogues With Near‐Infrared Emission and Tunable Aromaticity
Source: Angew Chem Int Ed Engl. 2026 Mar 30;65(20):e23436. doi: 10.1002/anie.202523436 (PMC13159433; doi:10.1002/anie.202523436)
Supplement: Supplementary file 2 — Supporting File (CIF files): anie71917‐sup‐0002‐Data.zip. [file ANIE-65-e23436-s002.zip › anie71917-sup-0002-Data/CON-PA CCDC2492452.cif]

data_kno-567_auto
_vrf_PLAT234_kno-567_auto
;
PROBLEM: Large Hirshfeld Difference C36      --C37      .       0.36 Ang.  
RESPONSE: RIGU restraints were applied to atoms in the disordered. Several of the atoms were still not ideally shaped, however, this does not indicate an incorrect atom type assignment
;
_vrf_PLAT230_kno-567_auto
;
PROBLEM: Hirshfeld Test Diff for    C24      --C25      .        7.5 s.u.  
RESPONSE: RIGU restraints were applied to atoms in the disordered. Several of the atoms were still not ideally shaped, however, this does not indicate an incorrect atom type assignment
;
_vrf_PLAT241_kno-567_auto
;
PROBLEM: High   'MainMol' Ueq as Compared to Neighbors of        C37 Check  
RESPONSE: The atom is located in a position where either thermal motion or multiple positions are possible. Modeling of the disorder was attemted and unccessful. The enalarged displacement parameters are indicative of the probable thermal motion or disorder which result in this alert
;
_vrf_PLAT242_kno-567_auto
;
PROBLEM: Low    'MainMol' Ueq as Compared to Neighbors of         O5 Check  
RESPONSE: There is a large amount of disorder in the structure (especially in aromatic rings with heteroatoms).
;
_vrf_PLAT260_kno-567_auto
;
PROBLEM: Large Average Ueq of Residue Including      Cl01      0.359 Check   
RESPONSE: It is part of the solvent with higher thermal parameters.
;
_vrf_PLAT340_kno-567_auto
;
PROBLEM: Low Bond Precision on  C-C Bonds ...............     0.0149 Ang.   
RESPONSE: Weak high angle diffraction combined with poor data/parameters ratio leads to the observed low C-C precision.
;
# end Validation Reply Form
_audit_creation_date               2026-01-16
_audit_creation_method
;
Olex2 1.5-ac6-020
(compiled 2024.02.14 svn.r2f8d729c for Rigaku Oxford Diffraction, GUI svn.r6966)
;
_shelx_SHELXL_version_number       '2018/3'
_audit_contact_author_address      ?
_audit_contact_author_email        ?
_audit_contact_author_name         ''
_audit_contact_author_phone        ?
_publ_contact_author_id_orcid      ?
_publ_section_references
;
Dolomanov, O.V., Bourhis, L.J., Gildea, R.J, Howard, J.A.K. & Puschmann, H.
 (2009), J. Appl. Cryst. 42, 339-341.

Sheldrick, G.M. (2015). Acta Cryst. A71, 3-8.

Sheldrick, G.M. (2015). Acta Cryst. C71, 3-8.
;
_chemical_name_common              ?
_chemical_name_systematic          ?
_chemical_formula_moiety           'C41 H37 N O5, 0.5 (C2 Cl), 0.5(Cl)'
_chemical_formula_sum              'C42 H37 Cl N O5'
_chemical_formula_weight           671.17
_chemical_absolute_configuration   ?
_chemical_melting_point            ?
_chemical_oxdiff_formula           C41H37NO5
loop_
  _atom_type_symbol
  _atom_type_description
  _atom_type_scat_dispersion_real
  _atom_type_scat_dispersion_imag
  _atom_type_scat_source
 'C' 'C' 0.0181 0.0091 'International Tables Vol C Tables 4.2.6.8 and 6.1.1.4'
 'H' 'H' 0.0000 0.0000 'International Tables Vol C Tables 4.2.6.8 and 6.1.1.4'
 'Cl' 'Cl' 0.3639 0.7018 'International Tables Vol C Tables 4.2.6.8 and 6.1.1.4'
 'N' 'N' 0.0311 0.0180 'International Tables Vol C Tables 4.2.6.8 and 6.1.1.4'
 'O' 'O' 0.0492 0.0322 'International Tables Vol C Tables 4.2.6.8 and 6.1.1.4'

_shelx_space_group_comment
;
The symmetry employed for this shelxl refinement is uniquely defined
by the following loop, which should always be used as a source of
symmetry information in preference to the above space-group names.
They are only intended as comments.
;
_space_group_crystal_system        'orthorhombic'
_space_group_IT_number             43
_space_group_name_H-M_alt          'F d d 2'
_space_group_name_Hall             'F 2 -2d'
loop_
  _space_group_symop_operation_xyz
 'x, y, z'
 '-x, -y, z'
 'x+1/4, -y+1/4, z+1/4'
 '-x+1/4, y+1/4, z+1/4'
 'x, y+1/2, z+1/2'
 '-x, -y+1/2, z+1/2'
 'x+1/4, -y+3/4, z+3/4'
 '-x+1/4, y+3/4, z+3/4'
 'x+1/2, y, z+1/2'
 '-x+1/2, -y, z+1/2'
 'x+3/4, -y+1/4, z+3/4'
 '-x+3/4, y+1/4, z+3/4'
 'x+1/2, y+1/2, z'
 '-x+1/2, -y+1/2, z'
 'x+3/4, -y+3/4, z+1/4'
 '-x+3/4, y+3/4, z+1/4'

_cell_length_a                     41.297(3)
_cell_length_b                     25.8938(13)
_cell_length_c                     12.8778(6)
_cell_angle_alpha                  90
_cell_angle_beta                   90
_cell_angle_gamma                  90
_cell_volume                       13770.8(13)
_cell_formula_units_Z              16
_cell_measurement_reflns_used      5508
_cell_measurement_temperature      146(6)
_cell_measurement_theta_max        73.3440
_cell_measurement_theta_min        3.4150
_shelx_estimated_absorpt_T_max     0.935
_shelx_estimated_absorpt_T_min     0.865
_exptl_absorpt_coefficient_mu      1.363
_exptl_absorpt_correction_T_max    0.933
_exptl_absorpt_correction_T_min    0.863
_exptl_absorpt_correction_type     gaussian
_exptl_absorpt_process_details
;
CrysAlisPro 1.171.44.115a (Rigaku Oxford Diffraction, 2025)
Numerical absorption correction based on gaussian integration over
a multifaceted crystal model
Empirical absorption correction using spherical harmonics,
implemented in SCALE3 ABSPACK scaling algorithm.
;
_exptl_absorpt_special_details     ?
_exptl_crystal_colour              green
_exptl_crystal_colour_modifier     ?
_exptl_crystal_colour_primary      green
_exptl_crystal_density_diffrn      1.295
_exptl_crystal_density_meas        ?
_exptl_crystal_density_method      ?
_exptl_crystal_description         irregular
_exptl_crystal_F_000               5648
loop_
  _exptl_crystal_face_index_h
  _exptl_crystal_face_index_k
  _exptl_crystal_face_index_l
  _exptl_crystal_face_perp_dist
 2 -1 -2 0.0536
 -2 1 2 0.0536
 -1 -1 0 0.0488
 1 1 0 0.0488
 -1 -2 -1 0.0585
 1 2 1 0.0585
 2 0 -1 0.0450
 -2 0 1 0.0450
 -1 2 2 0.0444
 1 -2 -2 0.0507
 -2 -1 0 0.0436
 2 1 0 0.0301
 -1 1 1 0.0436
 1 -1 -1 0.0529
 2 -1 -1 0.0433
 -2 1 1 0.0457
 2 2 1 0.0412
 -2 -2 -1 0.0532
 -1 0 0 0.0286
 1 0 0 0.0225
 -2 1 0 0.0455
 2 -1 0 0.0357
 -2 0 -1 0.0524
 2 0 1 0.0488
 -1 1 0 0.0494
 1 -1 0 0.0513
 -2 1 -1 0.0424
 2 -1 1 0.0652
 -1 2 -1 0.0356
 1 -2 1 0.0582

_exptl_crystal_recrystallization_method 
 'obtained by recrystalization from 1,2-dichloroethane/cyclohexane'
_exptl_crystal_size_max            0.108
_exptl_crystal_size_mid            0.099
_exptl_crystal_size_min            0.051
loop_
  _exptl_oxdiff_crystal_face_indexfrac_h
  _exptl_oxdiff_crystal_face_indexfrac_k
  _exptl_oxdiff_crystal_face_indexfrac_l
  _exptl_oxdiff_crystal_face_x
  _exptl_oxdiff_crystal_face_y
  _exptl_oxdiff_crystal_face_z
 1.9946 -0.9979 -2.0041 -0.0302 -0.1369 0.2165
 -1.9946 0.9979 2.0041 0.0302 0.1369 -0.2165
 -0.9985 -1.0003 0.0003 0.0166 0.0549 0.0404
 0.9985 1.0003 -0.0003 -0.0166 -0.0549 -0.0404
 -1.0002 -1.9999 -1.0011 -0.0012 0.0289 0.1703
 1.0002 1.9999 1.0011 0.0012 -0.0289 -0.1703
 1.9963 0.0017 -1.0028 -0.0124 -0.1109 0.0866
 -1.9963 -0.0017 1.0028 0.0124 0.1109 -0.0866
 -0.9961 1.9982 2.0038 0.0136 0.0819 -0.2569
 0.9961 -1.9982 -2.0038 -0.0136 -0.0819 0.2569
 -1.9980 -1.0013 0.0014 -0.0055 0.0849 0.0432
 1.9980 1.0013 -0.0014 0.0055 -0.0849 -0.0432
 -0.9978 0.9986 1.0024 -0.0043 0.0559 -0.1270
 0.9978 -0.9986 -1.0024 0.0043 -0.0559 0.1270
 1.9974 -0.9976 -1.0035 0.0264 -0.0859 0.1242
 -1.9974 0.9976 1.0035 -0.0264 0.0859 -0.1242
 1.9997 2.0008 1.0000 0.0233 -0.0589 -0.1731
 -1.9997 -2.0008 -1.0000 -0.0233 0.0589 0.1731
 -0.9995 -0.0010 0.0011 -0.0221 0.0299 0.0028
 0.9995 0.0010 -0.0011 0.0221 -0.0299 -0.0028
 -2.0001 0.9973 0.0028 -0.0829 0.0349 -0.0319
 2.0001 -0.9973 -0.0028 0.0829 -0.0349 0.0319
 -2.0018 -0.0022 -0.9985 -0.1007 0.0089 0.0980
 2.0018 0.0022 0.9985 0.1007 -0.0089 -0.0980
 -1.0006 0.9983 0.0018 -0.0608 0.0049 -0.0347
 1.0006 -0.9983 -0.0018 0.0608 -0.0049 0.0347
 -2.0029 0.9971 -0.9978 -0.1395 -0.0161 0.0605
 2.0029 -0.9971 0.9978 0.1395 0.0161 -0.0605
 -1.0044 1.9973 -0.9981 -0.1561 -0.0710 0.0201
 1.0044 -1.9973 0.9981 0.1561 0.0710 -0.0201

_exptl_transmission_factor_max     ?
_exptl_transmission_factor_min     ?
_diffrn_reflns_av_R_equivalents    0.0540
_diffrn_reflns_av_unetI/netI       0.0424
_diffrn_reflns_Laue_measured_fraction_full  0.982
_diffrn_reflns_Laue_measured_fraction_max  0.932
_diffrn_reflns_limit_h_max         48
_diffrn_reflns_limit_h_min         -50
_diffrn_reflns_limit_k_max         26
_diffrn_reflns_limit_k_min         -31
_diffrn_reflns_limit_l_max         13
_diffrn_reflns_limit_l_min         -16
_diffrn_reflns_number              16006
_diffrn_reflns_point_group_measured_fraction_full  0.749
_diffrn_reflns_point_group_measured_fraction_max  0.700
_diffrn_reflns_theta_full          67.684
_diffrn_reflns_theta_max           75.337
_diffrn_reflns_theta_min           3.980
_diffrn_ambient_environment        N~2~
_diffrn_ambient_temperature        146(6)
_diffrn_detector                   'Hybrid Pixel Array Detector'
_diffrn_detector_area_resol_mean   ?
_diffrn_detector_type              'HyPix-Arc 150'
_diffrn_measured_fraction_theta_full  0.982
_diffrn_measured_fraction_theta_max  0.932
_diffrn_measurement_details
;
List of Runs (angles in degrees, time in seconds):

  # Type    Start    End  Width  t~exp~   \w     \q     \k     \f   Frames
--------------------------------------------------------------------------
  1  \w    -45.00 -16.00   0.50   70.00    --  -55.11 125.00 -13.00   58
  2  \w     50.00  76.00   0.50   70.00    --   63.97-125.00 -91.00   52
  3  \w     32.00  59.00   0.50   70.00    --   78.13-125.00 -91.00   54
  4  \w    -75.00 -24.00   0.50   70.00    --  -55.11 125.00 150.00  102
  5  \w    -46.00 -20.00   0.50   70.00    --  -62.25  65.00-139.93   52
  6  \w   -106.00 -81.00   0.50   70.00    --  -62.25 -62.00 -57.16   50
  7  \w   -106.00 -81.00   0.50   70.00    --  -62.25 -62.00 127.16   50
  8  \w   -107.00 -81.00   0.50   70.00    --  -62.25 -51.00 -38.21   52
  9  \w    -58.00 -26.00   0.50   70.00    --  -62.25  90.00  -7.90   64
 10  \w   -109.00 -81.00   0.50   70.00    --  -62.25 -51.00 156.24   56
 11  \w     38.00  80.00   0.50   70.00    --   63.97-125.00   0.00   84
 12  \w     99.00 124.00   0.50   70.00    --   77.76  36.00 124.77   50
 13  \w     96.00 121.00   0.50   70.00    --   77.76  40.00 -28.44   50
 14  \w     99.00 124.00   0.50   70.00    --   77.76  36.00 -34.94   50
 15  \w     43.00  78.00   0.50   70.00    --   78.13 -95.00 -60.00   70
 16  \w     44.00  69.00   0.50   70.00    --   78.13 -95.00  30.00   50
 17  \w     69.00  97.00   0.50   70.00    --   78.13-125.00  30.00   56
 18  \w     39.00  65.00   0.50   70.00    --   78.13-125.00  30.00   52
 19  \w     51.00  82.00   0.50   70.00    --   78.13 -95.00 120.00   62
 20  \w     63.00  88.00   0.50   70.00    --   78.13-125.00 -91.00   50
;
_diffrn_measurement_device         'four-circle diffractometer'
_diffrn_measurement_device_type    'XtaLAB Synergy, Dualflex, HyPix-Arc 150'
_diffrn_measurement_method         '\w scans'
_diffrn_orient_matrix_type        
 'CrysAlisPro convention (1999,Acta A55,543-557)'
_diffrn_orient_matrix_UB_11        0.0222030000
_diffrn_orient_matrix_UB_12        -0.0387769000
_diffrn_orient_matrix_UB_13        0.0564717000
_diffrn_orient_matrix_UB_21        -0.0298714000
_diffrn_orient_matrix_UB_22        -0.0250790000
_diffrn_orient_matrix_UB_23        0.0510478000
_diffrn_orient_matrix_UB_31        -0.0029053000
_diffrn_orient_matrix_UB_32        -0.0375078000
_diffrn_orient_matrix_UB_33        -0.0922517000
_diffrn_oxdiff_digest_od_ed
;

;
_diffrn_oxdiff_measurement_exp_name  KNO-567.par
_diffrn_radiation_monochromator    mirror
_diffrn_radiation_probe            x-ray
_diffrn_radiation_type             'Cu K\a'
_diffrn_radiation_wavelength       1.54184
_diffrn_source                     'micro-focus sealed X-ray tube'
_diffrn_source_type                'PhotonJet (Cu) X-ray Source'
_diffrn_special_details            ?
_reflns_Friedel_coverage           0.435
_reflns_Friedel_fraction_full      0.493
_reflns_Friedel_fraction_max       0.445
_reflns_number_gt                  3110
_reflns_number_total               4991
_reflns_special_details
;
 Reflections were merged by SHELXL according to the crystal
 class for the calculation of statistics and refinement.
 
 _reflns_Friedel_fraction is defined as the number of unique
 Friedel pairs measured divided by the number that would be
 possible theoretically, ignoring centric projections and
 systematic absences. Completness statistics refer to single and
 composite reflections containing twin component 1 only.
;
_reflns_threshold_expression       'I > 2\s(I)'
_computing_cell_refinement         'CrysAlisPro 1.171.44.115a (Rigaku OD, 2025)'
_computing_data_collection         'CrysAlisPro 1.171.44.115a (Rigaku OD, 2025)'
_computing_data_reduction          'CrysAlisPro 1.171.44.115a (Rigaku OD, 2025)'
_computing_molecular_graphics      'Olex2 1.5-ac6-020 (Dolomanov et al., 2009)'
_computing_publication_material    'Olex2 1.5-ac6-020 (Dolomanov et al., 2009)'
_computing_structure_refinement    'SHELXL 2018/3 (Sheldrick, 2015)'
_computing_structure_solution      'SHELXT 2018/2 (Sheldrick, 2018)'
_refine_diff_density_max           0.322
_refine_diff_density_min           -0.483
_refine_diff_density_rms           0.064
_refine_ls_abs_structure_details
;
 Refined as an inversion twin.
;
_refine_ls_abs_structure_Flack     0.09(14)
_refine_ls_extinction_coef         .
_refine_ls_extinction_method       none
_refine_ls_goodness_of_fit_ref     1.066
_refine_ls_hydrogen_treatment      constr
_refine_ls_matrix_type             full
_refine_ls_number_parameters       449
_refine_ls_number_reflns           4991
_refine_ls_number_restraints       1
_refine_ls_R_factor_all            0.1191
_refine_ls_R_factor_gt             0.0867
_refine_ls_restrained_S_all        1.066
_refine_ls_shift/su_max            0.000
_refine_ls_shift/su_mean           0.000
_refine_ls_structure_factor_coef   Fsqd
_refine_ls_weighting_details      
 'w=1/[\s^2^(Fo^2^)+(0.1998P)^2^] where P=(Fo^2^+2Fc^2^)/3'
_refine_ls_weighting_scheme        calc
_refine_ls_wR_factor_gt            0.2569
_refine_ls_wR_factor_ref           0.2933
_refine_special_details
;
 Refined as a 2-component inversion twin.
;
_olex2_refinement_description
;
1. Twinned data refinement
 Scales: 0.91(14)
 0.09(14)
2. Fixed Uiso
 At 1.2 times of:
  All C(H) groups, All C(H,H) groups
 At 1.5 times of:
  All C(H,H,H) groups
3.a Secondary CH2 refined with riding coordinates:
 C22(H22A,H22B), C23(H23A,H23B), C24(H24A,H24B)
3.b Aromatic/amide H refined with riding coordinates:
 C9(H9), C13(H13), C14(H14), C2(H2), C5(H5), C20(H20), C3(H3), C28(H28),
 C15(H15), C29(H29), C30(H30), C16(H16), C4(H4), C36(H36), C37(H37), C38(H38)
3.c Idealised Me refined as rotating group:
 C32(H32A,H32B,H32C), C33(H33A,H33B,H33C), C40(H40A,H40B,H40C), C39(H39A,H39B,
 H39C), C25(H25A,H25B,H25C)
;
_atom_sites_solution_hydrogens     geom
_atom_sites_solution_primary       dual
_atom_sites_solution_secondary     ?
loop_
  _atom_site_label
  _atom_site_type_symbol
  _atom_site_fract_x
  _atom_site_fract_y
  _atom_site_fract_z
  _atom_site_U_iso_or_equiv
  _atom_site_adp_type
  _atom_site_occupancy
  _atom_site_site_symmetry_order
  _atom_site_calc_flag
  _atom_site_refinement_flags_posn
  _atom_site_refinement_flags_adp
  _atom_site_refinement_flags_occupancy
  _atom_site_disorder_assembly
  _atom_site_disorder_group
 O2 O 0.41821(14) 0.52876(17) 0.2052(5) 0.0879(16) Uani 1 1 d . . . . .
 O1 O 0.29691(12) 0.5107(2) 0.4316(4) 0.0855(14) Uani 1 1 d . . . . .
 Cl00 Cl 0.500000 0.500000 0.9719(11) 0.261(5) Uani 1 2 d S T P . .
 N1 N 0.42898(13) 0.38146(19) 0.4269(4) 0.0650(13) Uani 1 1 d . . . . .
 C11 C 0.31101(16) 0.4885(2) 0.5036(5) 0.0633(15) Uani 1 1 d . . . . .
 C8 C 0.38481(15) 0.4357(2) 0.3669(5) 0.0583(13) Uani 1 1 d . . . . .
 O3 O 0.34289(16) 0.3982(2) 0.1671(5) 0.1025(18) Uani 1 1 d . . . . .
 C10 C 0.34185(15) 0.4620(2) 0.4866(5) 0.0578(13) Uani 1 1 d . . . . .
 C21 C 0.40063(16) 0.4080(2) 0.4494(5) 0.0645(15) Uani 1 1 d . . . . .
 C27 C 0.3917(2) 0.5120(3) 0.1501(6) 0.0759(19) Uani 1 1 d . . . . .
 C9 C 0.35532(15) 0.4628(2) 0.3901(5) 0.0613(14) Uani 1 1 d . . . . .
 H9 H 0.344931 0.481833 0.336618 0.074 Uiso 1 1 calc R U . . .
 C43 C 0.29710(15) 0.4868(2) 0.6092(5) 0.0625(15) Uani 1 1 d . . . . .
 C6 C 0.42567(16) 0.4055(2) 0.2460(5) 0.0655(15) Uani 1 1 d . . . . .
 O5 O 0.39467(19) 0.4626(5) 0.7792(6) 0.142(3) Uani 1 1 d . . . . .
 C7 C 0.39703(16) 0.4354(2) 0.2675(5) 0.0651(15) Uani 1 1 d . . . . .
 C26 C 0.38051(18) 0.4647(3) 0.1824(6) 0.0751(19) Uani 1 1 d . . . . .
 C19 C 0.35754(16) 0.4335(2) 0.5706(5) 0.0644(15) Uani 1 1 d . . . . .
 C13 C 0.26839(17) 0.5130(2) 0.6294(6) 0.0691(16) Uani 1 1 d . . . . .
 H13 H 0.258146 0.532217 0.575777 0.083 Uiso 1 1 calc R U . . .
 C14 C 0.25467(17) 0.5112(3) 0.7278(6) 0.0764(18) Uani 1 1 d . . . . .
 H14 H 0.235099 0.529040 0.742445 0.092 Uiso 1 1 calc R U . . .
 C1 C 0.44223(15) 0.3802(2) 0.3276(6) 0.0615(14) Uani 1 1 d . . . . .
 C2 C 0.47071(17) 0.3534(3) 0.3033(6) 0.0743(18) Uani 1 1 d . . . . .
 H2 H 0.482751 0.337741 0.357747 0.089 Uiso 1 1 calc R U . . .
 C5 C 0.4370(2) 0.3996(3) 0.1425(6) 0.083(2) Uani 1 1 d . . . . .
 H5 H 0.425641 0.415551 0.087046 0.100 Uiso 1 1 calc R U . . .
 C17 C 0.31300(17) 0.4582(2) 0.6865(5) 0.0676(15) Uani 1 1 d . . . . .
 C20 C 0.38722(19) 0.4082(3) 0.5456(6) 0.0742(17) Uani 1 1 d . . . . .
 H20 H 0.398278 0.390501 0.599563 0.089 Uiso 1 1 calc R U . . .
 O4 O 0.3191(4) 0.3363(3) 0.7149(9) 0.169(5) Uani 1 1 d . . . . .
 C22 C 0.4456(2) 0.3535(3) 0.5124(7) 0.086(2) Uani 1 1 d . . . . .
 H22A H 0.458425 0.324542 0.483824 0.103 Uiso 1 1 calc R U . . .
 H22B H 0.429376 0.339238 0.561217 0.103 Uiso 1 1 calc R U . . .
 C3 C 0.48157(19) 0.3491(3) 0.2040(7) 0.083(2) Uani 1 1 d . . . . .
 H3 H 0.501142 0.331002 0.190522 0.099 Uiso 1 1 calc R U . . .
 C28 C 0.3767(3) 0.5403(3) 0.0708(7) 0.093(3) Uani 1 1 d . . . . .
 H28 H 0.384228 0.573555 0.050934 0.111 Uiso 1 1 calc R U . . .
 C15 C 0.2698(2) 0.4833(3) 0.8028(7) 0.087(2) Uani 1 1 d . . . . .
 H15 H 0.260529 0.481561 0.870133 0.105 Uiso 1 1 calc R U . . .
 C18 C 0.34246(19) 0.4315(3) 0.6652(6) 0.0736(17) Uani 1 1 d . . . . .
 C29 C 0.3503(3) 0.5175(4) 0.0229(7) 0.101(3) Uani 1 1 d . . . . .
 H29 H 0.340681 0.534699 -0.034512 0.121 Uiso 1 1 calc R U . . .
 C30 C 0.3373(2) 0.4718(4) 0.0536(7) 0.098(3) Uani 1 1 d . . . . .
 H30 H 0.317944 0.459154 0.023218 0.118 Uiso 1 1 calc R U . . .
 C34 C 0.3574(3) 0.3992(4) 0.7487(7) 0.108(3) Uani 1 1 d . . . . .
 C16 C 0.2982(2) 0.4576(3) 0.7837(6) 0.084(2) Uani 1 1 d . . . . .
 H16 H 0.308159 0.438756 0.838526 0.100 Uiso 1 1 calc R U . . .
 C4 C 0.4643(2) 0.3708(4) 0.1218(7) 0.093(2) Uani 1 1 d . . . . .
 H4 H 0.471379 0.365929 0.052225 0.111 Uiso 1 1 calc R U . . .
 C31 C 0.3535(2) 0.4436(3) 0.1319(7) 0.083(2) Uani 1 1 d . . . . .
 Cl01 Cl 0.500000 0.500000 0.289(2) 0.360(9) Uani 1 2 d S T P . .
 C32 C 0.4300(4) 0.5799(3) 0.1874(11) 0.134(4) Uani 1 1 d . . . . .
 H32A H 0.434346 0.584584 0.113197 0.202 Uiso 1 1 calc R U . . .
 H32B H 0.449966 0.585246 0.226917 0.202 Uiso 1 1 calc R U . . .
 H32C H 0.413636 0.605006 0.209872 0.202 Uiso 1 1 calc R U . . .
 C23 C 0.4695(5) 0.3943(6) 0.5735(10) 0.181(8) Uani 1 1 d . . . . .
 H23A H 0.489937 0.397041 0.533593 0.217 Uiso 1 1 calc R U . . .
 H23B H 0.459119 0.428734 0.572296 0.217 Uiso 1 1 calc R U . . .
 C33 C 0.3155(3) 0.3771(5) 0.1191(12) 0.140(5) Uani 1 1 d . . . . .
 H33A H 0.321521 0.362922 0.051230 0.210 Uiso 1 1 calc R U . . .
 H33B H 0.299067 0.404009 0.109822 0.210 Uiso 1 1 calc R U . . .
 H33C H 0.306658 0.349414 0.162736 0.210 Uiso 1 1 calc R U . . .
 C40 C 0.4212(4) 0.4836(10) 0.8322(12) 0.229(12) Uani 1 1 d . . . . .
 H40A H 0.421740 0.521054 0.821115 0.344 Uiso 1 1 calc R U . . .
 H40B H 0.441216 0.468155 0.806007 0.344 Uiso 1 1 calc R U . . .
 H40C H 0.419067 0.476408 0.906617 0.344 Uiso 1 1 calc R U . . .
 C35 C 0.3458(5) 0.3508(6) 0.7716(13) 0.151(7) Uani 1 1 d . . . . .
 C41 C 0.3827(5) 0.4121(8) 0.8024(9) 0.165(8) Uani 1 1 d . . . . .
 C36 C 0.3606(6) 0.3187(5) 0.8448(13) 0.186(10) Uani 1 1 d . . . . .
 H36 H 0.352498 0.284822 0.855845 0.223 Uiso 1 1 calc R U . . .
 C39 C 0.3044(7) 0.2836(3) 0.7176(17) 0.253(14) Uani 1 1 d . . . . .
 H39A H 0.321517 0.257821 0.727724 0.380 Uiso 1 1 calc R U . . .
 H39B H 0.293283 0.276919 0.651763 0.380 Uiso 1 1 calc R U . . .
 H39C H 0.288896 0.281543 0.774884 0.380 Uiso 1 1 calc R U . . .
 C37 C 0.3855(8) 0.3350(14) 0.8983(13) 0.276(19) Uani 1 1 d . . . . .
 H37 H 0.394179 0.313703 0.951431 0.331 Uiso 1 1 calc R U . . .
 C38 C 0.3992(5) 0.3821(10) 0.8792(9) 0.215(13) Uani 1 1 d . . . . .
 H38 H 0.418135 0.393876 0.913970 0.259 Uiso 1 1 calc R U . . .
 C25 C 0.5026(3) 0.4242(6) 0.704(2) 0.193(9) Uani 1 1 d . . . . .
 H25A H 0.491577 0.454560 0.733008 0.289 Uiso 1 1 calc R U . . .
 H25B H 0.514823 0.434279 0.642329 0.289 Uiso 1 1 calc R U . . .
 H25C H 0.517500 0.410116 0.756386 0.289 Uiso 1 1 calc R U . . .
 C24 C 0.4773(6) 0.3829(6) 0.6750(13) 0.177(7) Uani 1 1 d . . . . .
 H24A H 0.486571 0.347723 0.680758 0.213 Uiso 1 1 calc R U . . .
 H24B H 0.457993 0.385258 0.720354 0.213 Uiso 1 1 calc R U . . .
 C12 C 0.5140(8) 0.4909(15) 1.109(4) 0.33(2) Uani 1 1 d . . . . .

loop_
  _atom_site_aniso_label
  _atom_site_aniso_U_11
  _atom_site_aniso_U_22
  _atom_site_aniso_U_33
  _atom_site_aniso_U_23
  _atom_site_aniso_U_13
  _atom_site_aniso_U_12
 O2 0.105(4) 0.063(2) 0.095(4) 0.020(3) 0.019(3) 0.011(3)
 O1 0.070(3) 0.120(4) 0.067(3) 0.015(3) 0.001(2) 0.027(3)
 Cl00 0.159(5) 0.314(11) 0.310(14) 0.000 0.000 -0.025(7)
 N1 0.063(3) 0.066(3) 0.066(3) 0.011(2) -0.003(3) 0.012(2)
 C11 0.059(3) 0.063(3) 0.067(4) 0.001(3) 0.002(3) -0.003(3)
 C8 0.059(3) 0.056(3) 0.059(3) 0.003(3) 0.001(3) 0.005(2)
 O3 0.109(4) 0.103(4) 0.095(4) 0.003(3) -0.034(3) -0.001(3)
 C10 0.059(3) 0.058(3) 0.056(3) 0.009(2) -0.006(3) 0.003(2)
 C21 0.073(4) 0.053(3) 0.068(4) 0.005(3) -0.002(3) 0.010(3)
 C27 0.092(5) 0.075(4) 0.061(3) 0.006(3) 0.005(4) 0.025(4)
 C9 0.060(3) 0.059(3) 0.065(3) 0.007(3) -0.002(3) 0.003(2)
 C43 0.057(3) 0.061(3) 0.070(4) -0.001(3) 0.004(3) -0.008(3)
 C6 0.071(4) 0.058(3) 0.067(4) 0.005(3) 0.001(3) 0.012(3)
 O5 0.102(5) 0.237(10) 0.085(4) -0.023(6) -0.032(4) 0.043(6)
 C7 0.072(4) 0.063(3) 0.061(3) 0.005(3) 0.004(3) 0.012(3)
 C26 0.086(4) 0.075(4) 0.064(4) 0.013(3) 0.012(4) 0.034(3)
 C19 0.076(4) 0.057(3) 0.061(3) 0.010(3) 0.003(3) 0.014(3)
 C13 0.070(4) 0.062(3) 0.075(4) -0.003(3) 0.005(3) -0.005(3)
 C14 0.073(4) 0.079(4) 0.078(4) -0.010(4) 0.012(4) 0.004(3)
 C1 0.061(3) 0.056(3) 0.068(3) 0.008(3) 0.002(3) 0.001(3)
 C2 0.066(4) 0.075(3) 0.082(5) 0.009(4) 0.002(4) 0.010(3)
 C5 0.087(5) 0.093(4) 0.070(4) 0.004(4) 0.014(4) 0.030(4)
 C17 0.078(4) 0.058(3) 0.067(4) 0.005(3) 0.009(3) 0.001(3)
 C20 0.085(4) 0.075(4) 0.062(4) 0.015(3) 0.002(3) 0.018(3)
 O4 0.296(14) 0.065(3) 0.148(9) 0.025(5) 0.127(9) 0.030(6)
 C22 0.088(5) 0.093(4) 0.077(4) 0.020(4) -0.006(4) 0.039(4)
 C3 0.077(4) 0.081(4) 0.090(5) 0.016(4) 0.011(4) 0.024(4)
 C28 0.129(7) 0.079(4) 0.070(4) 0.017(4) 0.024(5) 0.038(5)
 C15 0.110(6) 0.071(4) 0.079(5) -0.002(4) 0.029(5) 0.004(4)
 C18 0.088(4) 0.070(3) 0.063(3) 0.008(3) 0.012(3) 0.018(3)
 C29 0.126(7) 0.108(6) 0.069(4) 0.001(5) -0.015(5) 0.050(6)
 C30 0.106(6) 0.104(6) 0.086(6) -0.004(5) -0.016(5) 0.037(5)
 C34 0.150(8) 0.115(6) 0.060(4) 0.025(4) 0.016(5) 0.067(6)
 C16 0.098(5) 0.082(4) 0.071(4) 0.011(4) 0.018(4) 0.012(4)
 C4 0.099(5) 0.106(5) 0.074(4) 0.002(5) 0.004(4) 0.034(5)
 C31 0.077(5) 0.101(5) 0.072(4) -0.013(4) -0.016(4) 0.017(4)
 Cl01 0.276(13) 0.341(15) 0.46(3) 0.000 0.000 -0.091(12)
 C32 0.189(11) 0.081(5) 0.134(9) 0.030(6) -0.023(9) -0.024(6)
 C23 0.272(19) 0.156(10) 0.114(9) -0.033(8) -0.090(11) 0.114(12)
 C33 0.107(7) 0.159(10) 0.154(12) -0.022(9) -0.037(8) -0.008(7)
 C40 0.131(10) 0.44(3) 0.121(9) -0.115(16) -0.073(9) 0.098(16)
 C35 0.234(18) 0.108(9) 0.112(10) 0.045(8) 0.086(11) 0.073(11)
 C41 0.210(16) 0.220(16) 0.064(6) 0.043(8) 0.031(8) 0.122(14)
 C36 0.33(2) 0.124(9) 0.108(9) 0.069(8) 0.102(13) 0.140(13)
 C39 0.47(4) 0.059(5) 0.23(2) 0.017(7) 0.19(2) -0.011(10)
 C37 0.38(3) 0.37(3) 0.083(9) 0.096(15) 0.079(14) 0.30(3)
 C38 0.235(18) 0.35(3) 0.064(6) 0.053(11) 0.032(8) 0.22(2)
 C25 0.134(10) 0.133(9) 0.31(3) -0.030(13) -0.070(14) -0.010(8)
 C24 0.25(2) 0.158(12) 0.120(10) -0.013(9) -0.010(12) 0.069(13)
 C12 0.27(4) 0.28(4) 0.43(5) 0.04(4) -0.19(4) 0.02(3)

_geom_special_details
;
 All esds (except the esd in the dihedral angle between two l.s. planes)
 are estimated using the full covariance matrix.  The cell esds are taken
 into account individually in the estimation of esds in distances, angles
 and torsion angles; correlations between esds in cell parameters are only
 used when they are defined by crystal symmetry.  An approximate (isotropic)
 treatment of cell esds is used for estimating esds involving l.s. planes.
;
loop_
  _geom_bond_atom_site_label_1
  _geom_bond_atom_site_label_2
  _geom_bond_distance
  _geom_bond_site_symmetry_2
  _geom_bond_publ_flag
 O2 C27 1.376(10) . ?
 O2 C32 1.429(10) . ?
 O1 C11 1.237(8) . ?
 Cl00 C12 1.88(4) 2_665 ?
 Cl00 C12 1.88(4) . ?
 N1 C21 1.388(8) . ?
 N1 C1 1.391(9) . ?
 N1 C22 1.485(8) . ?
 C11 C10 1.463(9) . ?
 C11 C43 1.476(9) . ?
 C8 C21 1.438(9) . ?
 C8 C9 1.437(9) . ?
 C8 C7 1.376(9) . ?
 O3 C31 1.332(10) . ?
 O3 C33 1.402(13) . ?
 C10 C9 1.362(9) . ?
 C10 C19 1.460(8) . ?
 C21 C20 1.357(10) . ?
 C27 C26 1.373(11) . ?
 C27 C28 1.403(11) . ?
 C43 C13 1.391(9) . ?
 C43 C17 1.404(10) . ?
 C6 C7 1.440(9) . ?
 C6 C1 1.415(9) . ?
 C6 C5 1.421(10) . ?
 O5 C40 1.400(18) . ?
 O5 C41 1.43(2) . ?
 C7 C26 1.498(9) . ?
 C26 C31 1.402(11) . ?
 C19 C20 1.426(9) . ?
 C19 C18 1.370(9) . ?
 C13 C14 1.390(10) . ?
 C14 C15 1.358(12) . ?
 C1 C2 1.402(9) . ?
 C2 C3 1.359(12) . ?
 C5 C4 1.378(11) . ?
 C17 C18 1.425(10) . ?
 C17 C16 1.393(10) . ?
 O4 C35 1.37(2) . ?
 O4 C39 1.492(16) . ?
 C22 C23 1.647(19) . ?
 C3 C4 1.395(12) . ?
 C28 C29 1.386(14) . ?
 C15 C16 1.371(11) . ?
 C18 C34 1.497(12) . ?
 C29 C30 1.355(14) . ?
 C30 C31 1.412(12) . ?
 C34 C35 1.37(2) . ?
 C34 C41 1.29(2) . ?
 C23 C24 1.379(19) . ?
 C35 C36 1.40(2) . ?
 C41 C38 1.432(18) . ?
 C36 C37 1.31(4) . ?
 C37 C38 1.37(4) . ?
 C25 C24 1.54(2) . ?
 C12 C12 1.25(6) 2_665 ?

loop_
  _geom_angle_atom_site_label_1
  _geom_angle_atom_site_label_2
  _geom_angle_atom_site_label_3
  _geom_angle
  _geom_angle_site_symmetry_1
  _geom_angle_site_symmetry_3
  _geom_angle_publ_flag
 C27 O2 C32 118.7(7) . . ?
 C12 Cl00 C12 39(3) 2_665 . ?
 C21 N1 C1 122.4(5) . . ?
 C21 N1 C22 118.4(6) . . ?
 C1 N1 C22 119.3(5) . . ?
 O1 C11 C10 121.0(6) . . ?
 O1 C11 C43 121.4(6) . . ?
 C10 C11 C43 117.6(6) . . ?
 C9 C8 C21 118.4(6) . . ?
 C7 C8 C21 121.2(5) . . ?
 C7 C8 C9 120.5(6) . . ?
 C31 O3 C33 117.4(8) . . ?
 C9 C10 C11 119.0(5) . . ?
 C9 C10 C19 120.1(5) . . ?
 C19 C10 C11 120.8(5) . . ?
 N1 C21 C8 118.4(6) . . ?
 C20 C21 N1 122.5(6) . . ?
 C20 C21 C8 119.1(5) . . ?
 O2 C27 C28 124.2(8) . . ?
 C26 C27 O2 113.2(6) . . ?
 C26 C27 C28 122.6(8) . . ?
 C10 C9 C8 121.9(6) . . ?
 C13 C43 C11 119.3(6) . . ?
 C13 C43 C17 121.6(6) . . ?
 C17 C43 C11 119.1(6) . . ?
 C1 C6 C7 120.1(6) . . ?
 C1 C6 C5 119.1(6) . . ?
 C5 C6 C7 120.7(6) . . ?
 C40 O5 C41 121.7(16) . . ?
 C8 C7 C6 118.9(6) . . ?
 C8 C7 C26 120.8(5) . . ?
 C6 C7 C26 120.3(6) . . ?
 C27 C26 C7 121.3(7) . . ?
 C27 C26 C31 118.3(7) . . ?
 C31 C26 C7 120.4(6) . . ?
 C20 C19 C10 116.5(6) . . ?
 C18 C19 C10 118.4(6) . . ?
 C18 C19 C20 125.1(6) . . ?
 C14 C13 C43 120.1(7) . . ?
 C15 C14 C13 118.6(7) . . ?
 N1 C1 C6 118.8(5) . . ?
 N1 C1 C2 123.1(6) . . ?
 C2 C1 C6 118.0(6) . . ?
 C3 C2 C1 121.8(7) . . ?
 C4 C5 C6 120.7(7) . . ?
 C43 C17 C18 121.2(6) . . ?
 C16 C17 C43 116.0(6) . . ?
 C16 C17 C18 122.7(7) . . ?
 C21 C20 C19 124.0(6) . . ?
 C35 O4 C39 124.4(16) . . ?
 N1 C22 C23 108.6(7) . . ?
 C2 C3 C4 120.9(7) . . ?
 C29 C28 C27 116.6(8) . . ?
 C14 C15 C16 121.7(8) . . ?
 C19 C18 C17 122.8(6) . . ?
 C19 C18 C34 118.2(6) . . ?
 C17 C18 C34 119.1(6) . . ?
 C30 C29 C28 123.5(8) . . ?
 C29 C30 C31 118.3(9) . . ?
 C35 C34 C18 121.3(14) . . ?
 C41 C34 C18 124.8(12) . . ?
 C41 C34 C35 113.8(14) . . ?
 C15 C16 C17 122.0(8) . . ?
 C5 C4 C3 119.2(8) . . ?
 O3 C31 C26 116.5(7) . . ?
 O3 C31 C30 123.0(8) . . ?
 C26 C31 C30 120.4(8) . . ?
 C24 C23 C22 117.1(17) . . ?
 O4 C35 C36 123.1(18) . . ?
 C34 C35 O4 114.6(13) . . ?
 C34 C35 C36 122(2) . . ?
 O5 C41 C38 118(2) . . ?
 C34 C41 O5 113.9(10) . . ?
 C34 C41 C38 128(2) . . ?
 C37 C36 C35 120(2) . . ?
 C36 C37 C38 121.3(14) . . ?
 C37 C38 C41 114(2) . . ?
 C23 C24 C25 103.9(19) . . ?
 C12 C12 Cl00 70.6(13) 2_665 . ?

_shelx_res_file
;
TITL kno-567_auto_a.res in Fdd2
    kno-567_auto.res
    created by SHELXL-2018/3 at 11:10:02 on 16-Jan-2026
REM Old TITL kno-567_auto_a.res in Fdd2
REM SHELXT solution in Fdd2: R1 0.258, Rweak 0.057, Alpha 0.016
REM <I/s> 0.437 for 122 systematic absences, Orientation as input
REM Flack x = -0.085 ( 0.477 ) from 740 Parsons' quotients
REM Formula found by SHELXT: C68 N9 O7
CELL 1.54184 41.2973 25.8938 12.8778 90 90 90
ZERR 16 0.0028 0.0013 0.0006 0 0 0
LATT -4
SYMM -X,-Y,+Z
SYMM 0.25+X,0.25-Y,0.25+Z
SYMM 0.25-X,0.25+Y,0.25+Z
SFAC C H Cl N O
UNIT 672 592 16 16 80

L.S. 30
PLAN  5
SIZE 0.11 0.1 0.05
TEMP -127(6)
list 4
fmap 2
acta
TWIN -1 0 0 0 -1 0 0 0 -1 2
REM <olex2.extras>
REM <HklSrc "%.\\KNO-567_auto.hkl">
REM </olex2.extras>

WGHT    0.199800
BASF   0.09083
FVAR       0.12664
O2    5    0.418213    0.528765    0.205199    11.00000    0.10505    0.06342 =
         0.09533    0.01995    0.01873    0.01052
O1    5    0.296914    0.510660    0.431646    11.00000    0.06968    0.11992 =
         0.06683    0.01533    0.00137    0.02716
CL00  3    0.500000    0.500000    0.971890    10.50000    0.15914    0.31418 =
         0.31043    0.00000    0.00000   -0.02511
N1    4    0.428975    0.381463    0.426853    11.00000    0.06270    0.06625 =
         0.06603    0.01134   -0.00293    0.01218
C11   1    0.311011    0.488454    0.503650    11.00000    0.05932    0.06345 =
         0.06702    0.00121    0.00246   -0.00270
C8    1    0.384809    0.435656    0.366933    11.00000    0.05943    0.05601 =
         0.05946    0.00319    0.00131    0.00543
O3    5    0.342885    0.398248    0.167065    11.00000    0.10905    0.10296 =
         0.09546    0.00314   -0.03373   -0.00050
C10   1    0.341850    0.461981    0.486627    11.00000    0.05928    0.05808 =
         0.05593    0.00898   -0.00572    0.00341
C21   1    0.400634    0.407986    0.449355    11.00000    0.07278    0.05253 =
         0.06815    0.00502   -0.00192    0.01031
C27   1    0.391684    0.511958    0.150104    11.00000    0.09161    0.07526 =
         0.06090    0.00570    0.00497    0.02459
C9    1    0.355322    0.462787    0.390145    11.00000    0.05999    0.05898 =
         0.06490    0.00681   -0.00192    0.00261
AFIX  43
H9    2    0.344931    0.481833    0.336618    11.00000   -1.20000
AFIX   0
C43   1    0.297099    0.486790    0.609199    11.00000    0.05666    0.06093 =
         0.07004   -0.00084    0.00446   -0.00785
C6    1    0.425668    0.405529    0.245958    11.00000    0.07122    0.05786 =
         0.06746    0.00545    0.00066    0.01223
O5    5    0.394673    0.462561    0.779232    11.00000    0.10212    0.23746 =
         0.08506   -0.02292   -0.03223    0.04285
C7    1    0.397031    0.435380    0.267547    11.00000    0.07168    0.06254 =
         0.06112    0.00532    0.00441    0.01173
C26   1    0.380507    0.464651    0.182392    11.00000    0.08570    0.07523 =
         0.06434    0.01255    0.01173    0.03383
C19   1    0.357544    0.433505    0.570595    11.00000    0.07556    0.05686 =
         0.06086    0.00992    0.00336    0.01449
C13   1    0.268389    0.513019    0.629376    11.00000    0.06968    0.06233 =
         0.07518   -0.00326    0.00482   -0.00480
AFIX  43
H13   2    0.258146    0.532217    0.575777    11.00000   -1.20000
AFIX   0
C14   1    0.254669    0.511177    0.727844    11.00000    0.07299    0.07863 =
         0.07751   -0.01016    0.01226    0.00388
AFIX  43
H14   2    0.235099    0.529040    0.742445    11.00000   -1.20000
AFIX   0
C1    1    0.442232    0.380230    0.327572    11.00000    0.06081    0.05604 =
         0.06754    0.00778    0.00221    0.00103
C2    1    0.470708    0.353372    0.303314    11.00000    0.06589    0.07460 =
         0.08232    0.00863    0.00241    0.00989
AFIX  43
H2    2    0.482751    0.337741    0.357747    11.00000   -1.20000
AFIX   0
C5    1    0.437019    0.399563    0.142517    11.00000    0.08652    0.09258 =
         0.07034    0.00414    0.01418    0.03008
AFIX  43
H5    2    0.425641    0.415551    0.087046    11.00000   -1.20000
AFIX   0
C17   1    0.313001    0.458161    0.686494    11.00000    0.07831    0.05750 =
         0.06705    0.00494    0.00882    0.00110
C20   1    0.387222    0.408237    0.545587    11.00000    0.08520    0.07494 =
         0.06238    0.01451    0.00175    0.01807
AFIX  43
H20   2    0.398278    0.390501    0.599563    11.00000   -1.20000
AFIX   0
O4    5    0.319127    0.336254    0.714938    11.00000    0.29560    0.06474 =
         0.14768    0.02543    0.12676    0.03031
C22   1    0.445572    0.353528    0.512362    11.00000    0.08798    0.09275 =
         0.07672    0.01998   -0.00581    0.03919
AFIX  23
H22A  2    0.458425    0.324542    0.483824    11.00000   -1.20000
H22B  2    0.429376    0.339238    0.561217    11.00000   -1.20000
AFIX   0
C3    1    0.481570    0.349069    0.204047    11.00000    0.07738    0.08065 =
         0.09039    0.01603    0.01080    0.02398
AFIX  43
H3    2    0.501142    0.331002    0.190522    11.00000   -1.20000
AFIX   0
C28   1    0.376674    0.540341    0.070812    11.00000    0.12885    0.07929 =
         0.07029    0.01653    0.02357    0.03758
AFIX  43
H28   2    0.384228    0.573555    0.050934    11.00000   -1.20000
AFIX   0
C15   1    0.269843    0.483286    0.802769    11.00000    0.11045    0.07141 =
         0.07944   -0.00231    0.02898    0.00447
AFIX  43
H15   2    0.260529    0.481561    0.870133    11.00000   -1.20000
AFIX   0
C18   1    0.342458    0.431531    0.665242    11.00000    0.08801    0.06957 =
         0.06315    0.00840    0.01190    0.01840
C29   1    0.350252    0.517459    0.022918    11.00000    0.12557    0.10779 =
         0.06941    0.00142   -0.01485    0.04962
AFIX  43
H29   2    0.340681    0.534699   -0.034512    11.00000   -1.20000
AFIX   0
C30   1    0.337341    0.471831    0.053601    11.00000    0.10598    0.10385 =
         0.08553   -0.00352   -0.01563    0.03668
AFIX  43
H30   2    0.317944    0.459154    0.023218    11.00000   -1.20000
AFIX   0
C34   1    0.357442    0.399189    0.748741    11.00000    0.14969    0.11507 =
         0.06005    0.02500    0.01593    0.06702
C16   1    0.298245    0.457559    0.783737    11.00000    0.09814    0.08176 =
         0.07063    0.01073    0.01758    0.01242
AFIX  43
H16   2    0.308159    0.438756    0.838526    11.00000   -1.20000
AFIX   0
C4    1    0.464345    0.370847    0.121761    11.00000    0.09882    0.10557 =
         0.07418    0.00238    0.00403    0.03405
AFIX  43
H4    2    0.471379    0.365929    0.052225    11.00000   -1.20000
AFIX   0
C31   1    0.353469    0.443607    0.131920    11.00000    0.07700    0.10106 =
         0.07236   -0.01344   -0.01639    0.01735

CL01  3    0.500000    0.500000    0.289347    10.50000    0.27625    0.34054 =
         0.46266    0.00000    0.00000   -0.09082
C32   1    0.429964    0.579920    0.187397    11.00000    0.18879    0.08059 =
         0.13383    0.03010   -0.02312   -0.02418
AFIX 137
H32A  2    0.434346    0.584584    0.113197    11.00000   -1.50000
H32B  2    0.449966    0.585246    0.226917    11.00000   -1.50000
H32C  2    0.413636    0.605006    0.209872    11.00000   -1.50000
AFIX   0
C23   1    0.469520    0.394293    0.573502    11.00000    0.27215    0.15595 =
         0.11364   -0.03257   -0.09037    0.11408
AFIX  23
H23A  2    0.489937    0.397041    0.533593    11.00000   -1.20000
H23B  2    0.459119    0.428734    0.572296    11.00000   -1.20000
AFIX   0
C33   1    0.315472    0.377055    0.119107    11.00000    0.10673    0.15917 =
         0.15419   -0.02187   -0.03745   -0.00820
AFIX 137
H33A  2    0.321521    0.362922    0.051230    11.00000   -1.50000
H33B  2    0.299067    0.404009    0.109822    11.00000   -1.50000
H33C  2    0.306658    0.349414    0.162736    11.00000   -1.50000
AFIX   0
C40   1    0.421160    0.483624    0.832215    11.00000    0.13086    0.43592 =
         0.12068   -0.11492   -0.07259    0.09750
AFIX 137
H40A  2    0.421740    0.521054    0.821115    11.00000   -1.50000
H40B  2    0.441216    0.468155    0.806007    11.00000   -1.50000
H40C  2    0.419067    0.476408    0.906617    11.00000   -1.50000
AFIX   0
C35   1    0.345835    0.350798    0.771553    11.00000    0.23415    0.10793 =
         0.11171    0.04466    0.08597    0.07321
C41   1    0.382691    0.412128    0.802354    11.00000    0.20960    0.22029 =
         0.06371    0.04281    0.03150    0.12198
C36   1    0.360602    0.318718    0.844815    11.00000    0.32536    0.12372 =
         0.10826    0.06934    0.10215    0.14001
AFIX  43
H36   2    0.352498    0.284822    0.855845    11.00000   -1.20000
AFIX   0
C39   1    0.304446    0.283618    0.717552    11.00000    0.47041    0.05949 =
         0.23033    0.01682    0.18613   -0.01083
AFIX 137
H39A  2    0.321517    0.257821    0.727724    11.00000   -1.50000
H39B  2    0.293283    0.276919    0.651763    11.00000   -1.50000
H39C  2    0.288896    0.281543    0.774884    11.00000   -1.50000
AFIX   0
C37   1    0.385474    0.335007    0.898255    11.00000    0.37540    0.36913 =
         0.08256    0.09591    0.07855    0.29557
AFIX  43
H37   2    0.394179    0.313703    0.951431    11.00000   -1.20000
AFIX   0
C38   1    0.399235    0.382098    0.879217    11.00000    0.23548    0.34726 =
         0.06370    0.05345    0.03243    0.22176
AFIX  43
H38   2    0.418135    0.393876    0.913970    11.00000   -1.20000
AFIX   0
C25   1    0.502610    0.424231    0.704368    11.00000    0.13365    0.13268 =
         0.31153   -0.03036   -0.07008   -0.01007
AFIX 137
H25A  2    0.491577    0.454560    0.733008    11.00000   -1.50000
H25B  2    0.514823    0.434279    0.642329    11.00000   -1.50000
H25C  2    0.517500    0.410116    0.756386    11.00000   -1.50000
AFIX   0
C24   1    0.477301    0.382867    0.675046    11.00000    0.25417    0.15786 =
         0.12011   -0.01294   -0.01029    0.06867
AFIX  23
H24A  2    0.486571    0.347723    0.680758    11.00000   -1.20000
H24B  2    0.457993    0.385258    0.720354    11.00000   -1.20000
AFIX   0

C12   1    0.513982    0.490886    1.109457    11.00000    0.26887    0.28290 =
         0.42641    0.04104   -0.18674    0.02335
HKLF 4


REM  kno-567_auto_a.res in Fdd2
REM wR2 = 0.2933, GooF = S = 1.066, Restrained GooF = 1.066 for all data
REM R1 = 0.0867 for 3110 Fo > 4sig(Fo) and 0.1191 for all 4991 data
REM 449 parameters refined using 1 restraints

END

WGHT      0.1996      0.0000

REM Highest difference peak  0.322,  deepest hole -0.483,  1-sigma level  0.064
Q1    1   0.4937  0.4012  0.5679  11.00000  0.05    0.32
Q2    1   0.5061  0.4306  0.9423  11.00000  0.05    0.25
Q3    1   0.4672  0.4015  0.1348  11.00000  0.05    0.21
Q4    1   0.4406  0.5297  0.2368  11.00000  0.05    0.20
Q5    1   0.4693  0.4086  0.5762  11.00000  0.05    0.19
;
_shelx_res_checksum                16658
_shelx_hkl_file
;
   0   0 -16    8.71    0.88
   0   0 -14   -1.40    1.27
   0   0 -14   -0.61    1.31
   0   0 -14   -0.11    1.52
   0   0 -12    1.80    1.44
   0   0 -12   -0.73    1.58
   0   0 -12    3.20    1.70
   0   0 -10    0.37    1.51
   0   0 -10    0.30    1.42
   0   0 -10   -0.14    1.65
   0   0  -8  347.59   10.30
   0   0  -8  325.86   10.31
   0   0  -6    0.79    1.14
   0   0  -6   -0.06    0.81
   0   0  -6   -0.39    0.94
   0   0  -4  167.61    5.17
   0   0  -4  163.69    5.05
   0   0  -4  152.44    5.04
   0   0  -4  173.05    5.01
   0   0  -2    0.57    0.57
   0   0  -2   -0.22    0.69
   0   2 -16   -0.37    0.73
   0   2 -14    4.14    1.33
   0  -2 -14    2.34    1.33
   0   2 -14    4.14    1.35
   0   2 -14    4.23    1.33
   0  -2 -14    3.41    1.44
   0   2 -14    1.83    1.59
   0  -2 -12    0.45    1.51
   0   2 -12    0.30    1.45
   0   2 -12    0.34    1.51
   0   2 -12   -1.45    1.59
   0  -2 -12    0.22    1.51
   0   2 -10   17.18    1.73
   0  -2 -10   17.61    1.58
   0   2 -10   16.02    1.71
   0  -2 -10   17.84    1.64
   0  -2 -10   17.73    1.69
   0  -2 -10   14.06    1.69
   0   2  -8    0.01    1.16
   0  -2  -8    0.01    1.16
   0   2  -8   -0.31    1.35
   0  -2  -8   -0.01    1.39
   0   2  -6  261.57    7.54
   0  -2  -6  256.91    7.53
   0  -2  -6  270.58    7.59
   0  -2  -6  242.79    7.69
   0   2  -4   -0.25    0.64
   0  -2  -4    0.39    0.99
   0  -2  -4    0.29    0.89
   0  -2  -4    0.88    1.42
   0  -2  -4   -1.00    1.25
   0  -2  -2 2564.30   67.62
   0  -2  -2 2441.20   67.59
   0   2  -2 2127.53   67.54
   0  -2  -2 2558.34   67.62
   0  -2  -2 2615.59   67.61
   0   2  -2 1979.71   67.55
   0  -2  -2 2599.67   67.66
   0  -2  -2 2532.31   67.62
   0   2   0    0.15    0.29
   0  -2   0   -0.14    0.30
   0   2   2 2577.00   75.43
   0   4 -16   -0.21    0.70
   0   4 -14    0.07    1.29
   0  -4 -14   -0.88    1.32
   0   4 -14   -0.20    1.34
   0   4 -14    0.38    1.34
   0   4 -12    0.54    1.60
   0  -4 -12    3.14    1.54
   0   4 -12    1.72    1.55
   0   4 -12    1.12    1.75
   0  -4 -12    3.16    1.52
   0  -4 -12    2.46    1.76
   0  -4 -10   -0.24    1.50
   0   4 -10   -1.69    1.52
   0   4 -10   -0.55    1.49
   0  -4 -10   -0.72    1.46
   0  -4 -10    0.67    1.36
   0  -4  -8    8.65    1.21
   0  -4  -8   10.32    1.38
   0   4  -8    6.52    1.49
   0  -4  -8   10.79    1.38
   0  -4  -8   10.59    1.42
   0  -4  -6    0.01    1.19
   0  -4  -6    0.27    1.71
   0  -4  -6    0.34    0.94
   0  -4  -6   -0.49    1.02
   0  -4  -6    3.56    1.44
   0  -4  -6   -0.10    1.06
   0  -4  -4  439.23   12.98
   0  -4  -4  410.55   13.00
   0  -4  -4  417.29   12.97
   0  -4  -4  460.25   13.12
   0  -4  -4  443.95   12.98
   0  -4  -4  473.87   12.99
   0  -4  -4  421.54   12.98
   0  -4  -2    0.50    1.02
   0  -4  -2    0.65    0.80
   0  -4  -2   -0.31    1.01
   0  -4  -2    0.72    0.91
   0  -4   0   32.09    1.14
   0   4   0   31.93    1.21
   0   6 -14    9.76    1.50
   0   6 -14    5.34    1.57
   0   6 -14    7.62    1.41
   0  -6 -14    4.97    1.31
   0   6 -12   -0.84    1.60
   0   6 -12    0.61    1.79
   0   6 -12    0.07    1.85
   0  -6 -10  454.54   12.16
   0   6 -10  426.49   12.25
   0  -6 -10  417.34   12.17
   0   6 -10  405.25   12.19
   0  -6 -10  380.05   12.21
   0  -6  -8   -1.05    2.55
   0  -6  -8   -0.20    1.37
   0  -6  -8    0.51    1.06
   0  -6  -8   -0.22    1.21
   0  -6  -8    1.13    1.11
   0  -6  -6  115.08    4.05
   0  -6  -6  123.76    4.08
   0  -6  -6  128.40    4.43
   0  -6  -6  117.63    4.03
   0  -6  -6  121.14    4.02
   0  -6  -4    0.01    1.27
   0  -6  -4   -0.13    1.19
   0  -6  -4    0.60    1.13
   0  -6  -4    0.90    1.18
   0  -6  -4    0.15    0.93
   0  -6  -4    0.45    1.21
   0  -6  -4    0.50    1.63
   0  -6  -2  901.51   26.50
   0   6   0    0.37    1.18
   0  -6   0    0.08    0.66
   0  -6   0    0.58    1.06
   0   8 -14   -0.17    1.36
   0   8 -14   -0.30    1.24
   0   8 -14    0.33    1.43
   0  -8 -12    1.99    1.46
   0   8 -12    2.84    1.62
   0   8 -12    3.24    1.67
   0  -8 -10   -0.23    1.58
   0  -8 -10    0.45    1.49
   0  -8 -10   -0.47    1.28
   0   8 -10   -0.51    1.62
   0  -8  -8    6.93    1.30
   0  -8  -8    7.68    1.45
   0  -8  -8    8.16    2.31
   0  -8  -8    8.65    1.35
   0  -8  -8    9.03    1.48
   0  -8  -6    1.51    1.19
   0  -8  -6    0.73    1.08
   0  -8  -6    0.45    1.25
   0  -8  -6    0.91    1.12
   0  -8  -4   44.48    2.21
   0  -8  -4   40.73    1.85
   0  -8  -4   42.94    1.72
   0  -8  -4   38.94    1.85
   0  -8  -4   42.44    1.84
   0  -8  -2   -0.35    1.24
   0  -8  -2    0.19    0.97
   0  -8  -2    0.43    0.93
   0  -8   0 2342.03   68.60
   0  10 -14    7.42    1.29
   0  10 -14    9.50    1.41
   0  10 -14    4.69    1.55
   0  10 -12   -0.45    1.76
   0 -10 -10  257.48    7.91
   0 -10 -10  241.75    7.86
   0 -10  -8    0.29    2.00
   0 -10  -8    0.60    2.01
   0 -10  -8    0.79    1.39
   0 -10  -8   -0.94    1.22
   0 -10  -6  143.31    4.77
   0 -10  -6  142.40    4.82
   0 -10  -6  151.60    4.80
   0 -10  -6  146.66    5.00
   0 -10  -6  162.11    4.83
   0 -10  -6  142.91    4.80
   0 -10  -4   -0.11    1.18
   0 -10  -4    0.08    1.13
   0 -10  -4   -0.30    1.15
   0 -10  -4   -1.49    1.01
   0 -10  -4    1.23    1.21
   0 -10  -4    0.59    1.53
   0 -10  -4   -0.44    1.19
   0 -10  -2  235.94    7.47
   0 -10  -2  246.38    7.35
   0 -10  -2  249.14    7.47
   0 -10   0   -0.19    0.80
   0 -10   0    0.33    0.78
   0  12 -14    0.22    1.06
   0  12 -14    0.64    1.32
   0  12 -14    1.13    1.17
   0  12 -12    4.81    1.80
   0  12 -12   -0.88    1.73
   0 -12 -10    0.22    1.46
   0 -12 -10   -0.65    1.93
   0  12 -10   -1.90    1.94
   0 -12  -8    8.85    1.60
   0 -12  -8   10.08    1.48
   0 -12  -8   10.69    2.08
   0 -12  -6    0.05    1.65
   0 -12  -6    0.03    1.31
   0 -12  -6    0.11    1.21
   0 -12  -6    0.85    1.02
   0 -12  -6    0.26    1.23
   0 -12  -6    0.36    1.25
   0 -12  -4  178.43    5.18
   0 -12  -4  171.52    5.01
   0 -12  -2    0.03    0.77
   0 -12  -2   -0.02    1.26
   0 -12  -2   -0.06    0.93
   0 -12   0   66.42    2.39
   0 -12   0   59.18    2.58
   0  14 -14    3.81    1.01
   0  14 -12    0.38    1.60
   0  14 -12   -1.17    1.54
   0  14 -10   14.71    2.10
   0 -14  -8    0.46    1.89
   0 -14  -8    0.20    2.21
   0 -14  -6   73.92    2.96
   0 -14  -6   72.14    3.03
   0 -14  -6   76.99    2.99
   0 -14  -4    0.16    1.16
   0 -14  -4   -0.05    1.54
   0 -14  -4    0.44    1.14
   0 -14  -4    0.05    1.04
   0 -14  -2   -0.40    0.97
   0 -14  -2    2.84    0.88
   0 -14   0    0.50    1.16
   0 -14   0    0.31    0.85
   0 -14   2    0.88    1.06
   0  16 -12   12.65    1.56
   0  16 -12   13.21    1.63
   0  16 -10   -0.36    1.90
   0 -16  -8   18.54    2.69
   0 -16  -6    0.32    1.46
   0 -16  -6    0.41    1.71
   0 -16  -6   -0.56    1.73
   0 -16  -4  604.30   17.81
   0 -16  -4  590.01   17.99
   0 -16  -2    0.19    0.91
   0 -16  -2    0.79    1.18
   0 -16   0  393.51   11.80
   0  18 -12    1.39    1.49
   0  18 -12   -1.46    1.31
   0  18 -10    7.39    1.93
   0 -18  -8   -1.73    3.12
   0 -18  -6   11.16    1.80
   0 -18  -6   12.06    1.67
   0 -18  -4    0.11    1.39
   0 -18  -4    0.15    1.33
   0 -18  -4   -0.83    1.47
   0 -18  -2    6.31    1.29
   0 -18   0   -0.44    1.12
   0 -18   0   -0.05    0.84
   0 -18   2    5.58    1.02
   0  20 -12    0.18    1.18
   0  20 -10    1.45    1.73
   0 -20  -8   17.90    3.96
   0 -20  -6   -0.41    1.53
   0 -20  -6    0.45    1.89
   0 -20  -4   40.06    1.91
   0 -20  -4   38.08    2.26
   0 -20  -2    0.26    1.41
   0 -20   0    0.35    0.87
   0 -20   2    0.29    0.90
   0 -20   4   32.12    1.72
   0 -22  -8    0.64    4.66
   0 -22  -6    6.38    1.60
   0 -22  -6    7.46    2.42
   0 -22  -4    1.05    1.34
   0 -22  -4    0.02    1.37
   0 -22  -4   -0.95    1.86
   0 -22  -2   16.83    1.64
   0 -22  -2   17.56    1.53
   0 -22   4   -1.19    1.11
   0 -22   6    6.76    1.18
   0 -22   8   -0.35    1.07
   0 -22  10    1.46    0.87
   0 -24  -6   -2.92    3.06
   0 -24  -4   21.03    1.70
   0 -24  -4   18.96    2.11
   0 -24  -2    0.67    1.49
   0 -24   2    0.51    0.92
   0 -24   4   25.19    1.39
   0 -24   6    0.19    0.99
   0 -24   8    5.21    0.90
   0 -26  -4   -0.36    1.39
   0 -26  -4   -1.27    2.65
   0 -26  -2    5.46    1.22
   0 -26   0    0.74    1.32
   0 -26   2    8.07    1.08
   0 -26   4    0.23    0.84
   0 -26   6    6.93    0.85
   0 -28  -4    0.18    1.45
   0 -28  -2    0.04    1.19
   0 -28   0    0.16    1.17
   0 -28   2    0.47    1.16
   0 -28   2    0.30    1.13
   0 -28   4    1.15    0.80
   0 -30  -2    0.19    1.15
   0 -30   0    0.62    0.98
   0 -30   2    0.04    0.82
   1  -1 -15   -0.19    1.13
  -1  -1 -15    1.25    1.11
  -1   1 -15   -0.33    1.15
   1   1 -15    1.58    1.20
   1   1 -15    0.01    1.12
  -1   1 -15    0.15    1.11
   1   1 -13    2.55    1.44
   1  -1 -13    0.92    1.43
  -1  -1 -13    1.28    1.55
   1   1 -13    1.76    1.51
   1  -1 -13    1.34    1.48
  -1   1 -13    3.37    1.56
  -1  -1 -13    1.62    1.44
  -1   1 -13    3.07    1.55
  -1  -1 -13    2.30    1.40
   1  -1 -13   -0.30    1.36
   1   1 -13    1.60    1.57
  -1   1 -13    2.52    1.65
  -1  -1 -11    4.45    1.58
   1  -1 -11    5.66    1.60
   1  -1 -11    3.36    1.49
  -1  -1 -11    4.53    1.47
  -1   1 -11    5.32    1.56
   1   1 -11    5.03    1.54
  -1  -1 -11    2.13    1.65
   1   1 -11    4.08    1.64
  -1   1 -11    4.12    1.67
   1  -1 -11    4.10    1.58
  -1  -1  -9   22.42    1.81
  -1   1  -9   23.72    1.69
  -1  -1  -9   24.48    1.66
   1   1  -9   24.37    1.69
   1  -1  -9   24.35    1.69
  -1   1  -9   22.84    1.83
  -1  -1  -9   27.63    1.88
   1  -1  -9   28.79    1.89
   1   1  -9   23.02    1.71
  -1  -1  -7   82.64    2.90
   1   1  -7   83.48    2.86
  -1   1  -7   94.18    2.93
   1  -1  -7   80.07    2.90
   1  -1  -7   68.95    2.68
  -1  -1  -5   -0.12    1.52
   1  -1  -5    1.11    1.41
   1   1  -5    2.99    1.17
   1  -1  -5    1.64    1.30
  -1  -1  -5    2.01    1.16
  -1  -1  -5    2.17    0.95
   1  -1  -5    1.81    0.93
   1  -1  -5    1.08    0.94
   1   1  -5    2.39    0.89
  -1  -1  -5    1.06    0.95
   1  -1  -5    0.52    1.11
  -1  -1  -5   -0.34    1.60
  -1   1  -3 2464.52   74.51
  -1  -1  -3 2553.20   74.55
   1   1  -3 2473.39   74.51
  -1   1  -3 2553.12   74.60
  -1  -1  -3 2549.56   74.53
   1  -1  -3 2760.66   74.54
   1   1  -3 2521.91   74.51
   1  -1  -3 2648.07   74.55
  -1  -1  -3 2558.61   74.55
   1  -1  -3 2456.82   74.54
   1  -1  -1 1314.35   40.80
  -1  -1  -1 1416.03   40.79
   1  -1  -1 1468.03   40.81
   1  -1  -1 1442.73   40.82
  -1   1  -1 1336.57   40.81
  -1  -1  -1 1423.81   40.80
   1  -1  -1 1318.89   40.80
  -1  -1  -1 1469.46   40.81
   1   1   1 1473.68   41.56
  -1   1   1 1433.11   41.55
  -1  -1   1 1332.26   41.54
   1   1   1 1457.25   41.54
  -1  -1   3 2567.23   75.13
   1   3 -15   -0.17    1.19
  -1  -3 -15    0.05    1.06
   1  -3 -15    0.42    1.08
  -1   3 -15   -1.44    1.19
  -1   3 -15    0.86    1.04
   1   3 -15   -0.11    1.04
   1   3 -13    2.60    1.61
  -1   3 -13    0.21    1.63
  -1  -3 -13    0.74    1.46
  -1   3 -13   -0.55    1.76
   1   3 -13   -1.00    1.68
  -1  -3 -13    0.09    1.38
   1  -3 -13    2.74    1.47
   1   3 -13   -0.54    1.57
  -1   3 -13    0.62    1.54
  -1   3 -11    4.91    1.56
   1   3 -11    6.22    1.65
  -1  -3 -11    7.73    1.54
   1  -3 -11    7.74    1.58
  -1   3 -11    3.39    1.79
   1  -3 -11    5.06    1.50
  -1  -3 -11    5.82    1.62
  -1   3  -9  272.58    7.58
   1   3  -9  250.74    7.51
   1  -3  -9  224.33    7.48
  -1  -3  -9  248.15    7.57
   1  -3  -9  237.58    7.41
  -1  -3  -9  246.81    7.45
  -1  -3  -9  241.97    7.49
   1  -3  -9  247.15    7.50
   1  -3  -9  201.68    7.36
   1  -3  -9  228.32    7.45
  -1  -3  -9  224.75    7.44
  -1   3  -9  243.13    7.52
   1   3  -9  248.45    7.54
  -1  -3  -7  178.51    5.16
  -1  -3  -7  142.78    5.38
   1  -3  -7  153.55    5.27
  -1  -3  -7  149.15    4.99
  -1   3  -7  142.87    5.07
  -1  -3  -7  188.55    5.17
   1   3  -7  145.17    5.07
   1  -3  -7  185.13    5.16
   1  -3  -7  155.61    5.04
  -1  -3  -5 1322.47   36.12
   1  -3  -5 1309.44   36.12
   1  -3  -5 1345.93   36.19
  -1  -3  -5 1129.19   36.10
   1  -3  -5 1276.87   36.24
   1  -3  -5 1082.24   36.10
  -1  -3  -5 1226.82   36.12
   1  -3  -5 1213.07   36.13
  -1  -3  -5 1204.96   36.20
   1   3  -3 1172.07   35.74
  -1  -3  -3 1252.30   35.85
  -1  -3  -3 1234.98   35.85
   1  -3  -3 1166.56   35.84
   1  -3  -3 1227.43   35.88
   1  -3  -3 1168.15   35.81
  -1  -3  -3 1346.17   35.85
  -1  -3  -3 1328.97   35.85
   1  -3  -3 1147.43   35.80
   1  -3  -3 1305.69   35.85
  -1  -3  -3 1213.28   35.83
   1  -3  -3 1237.30   35.85
  -1  -3  -1  706.84   19.71
  -1  -3  -1  702.05   19.69
  -1  -3  -1  695.19   19.67
   1  -3  -1  641.63   19.67
  -1  -3  -1  712.65   19.70
  -1   3   1  779.04   22.84
   1   5 -15    0.85    1.11
  -1   5 -15    1.08    1.05
   1  -5 -15    0.06    0.98
  -1   5 -15    0.50    1.26
   1   5 -15   -0.03    1.27
  -1  -5 -15    0.76    0.99
   1  -5 -13    3.03    1.41
  -1  -5 -13    3.80    1.42
   1   5 -13    3.05    1.58
  -1   5 -13    2.91    1.59
   1   5 -13    2.79    1.78
  -1   5 -13    2.89    1.84
   1   5 -13    2.45    1.46
  -1   5 -13    3.98    1.49
  -1  -5 -11    4.48    1.35
  -1  -5 -11    9.16    1.80
   1  -5 -11    9.24    1.86
   1   5 -11    8.84    1.80
  -1   5 -11    6.74    1.75
  -1  -5 -11    8.93    1.62
   1  -5 -11    9.87    1.63
  -1  -5  -9    3.97    1.13
   1  -5  -9    3.89    1.25
  -1  -5  -9    6.73    1.42
   1  -5  -9    5.01    1.26
   1  -5  -9    9.63    1.44
  -1  -5  -9    7.53    1.40
   1  -5  -9    6.58    1.46
  -1   5  -9    6.00    1.45
  -1  -5  -9    7.59    1.44
   1   5  -9    5.35    1.49
  -1  -5  -7   16.10    1.36
   1  -5  -7   15.73    1.38
  -1  -5  -7   15.53    1.30
  -1  -5  -7   18.31    2.04
   1  -5  -7   15.79    1.88
   1  -5  -7   15.84    1.32
   1  -5  -7   14.26    1.29
  -1  -5  -7   16.50    1.26
  -1  -5  -7   17.26    1.37
   1  -5  -7   19.91    1.56
   1  -5  -7   20.47    1.42
  -1  -5  -7   20.16    1.41
   1  -5  -5   36.93    1.56
  -1  -5  -5   36.31    1.61
   1  -5  -5   30.32    1.52
  -1  -5  -5   27.49    1.48
  -1  -5  -5   34.84    1.98
   1  -5  -5   35.08    2.07
   1  -5  -5   31.44    1.55
  -1  -5  -5   31.92    1.53
   1  -5  -5   36.16    1.70
  -1  -5  -5   33.32    1.58
  -1  -5  -5   32.83    1.58
   1  -5  -5   33.30    1.70
  -1  -5  -5   36.59    1.91
   1  -5  -5   28.96    1.46
   1  -5  -5   31.64    1.58
  -1  -5  -5   32.27    1.64
   1  -5  -3   14.57    0.96
  -1  -5  -3   15.12    1.07
  -1  -5  -3   14.54    0.99
  -1  -5  -3   15.50    1.22
   1  -5  -3   14.11    1.03
  -1  -5  -3   12.03    1.03
   1  -5  -3   11.67    1.03
  -1  -5  -3   13.97    1.26
   1  -5  -3   13.13    1.21
   1  -5  -3   16.26    1.59
  -1  -5  -3   13.75    1.28
   1  -5  -3   12.14    1.28
   1  -5  -3   13.66    1.20
  -1  -5  -3   14.57    1.10
   1  -5  -3   13.46    1.15
  -1  -5  -3   15.44    1.22
   1  -5  -1  694.47   19.79
  -1  -5  -1  675.29   19.80
  -1  -5  -1  707.31   19.78
  -1  -5  -1  701.54   19.75
   1  -5   1  506.97   14.88
   1   7 -15    2.65    1.04
  -1   7 -15    3.16    1.02
   1   7 -15    0.82    1.20
  -1   7 -15   -0.18    1.18
   1  -7 -13   -0.71    1.36
  -1  -7 -13    1.03    1.37
   1   7 -13    0.02    1.68
  -1   7 -13    2.49    1.82
   1   7 -13    1.13    1.45
  -1   7 -13    2.95    1.50
  -1   7 -13    0.92    1.53
   1   7 -13    1.80    1.47
  -1   7 -13   -0.74    1.48
   1   7 -11   20.02    2.09
  -1   7 -11   23.73    1.98
  -1  -7 -11   21.16    1.90
   1  -7 -11   20.24    1.94
  -1   7 -11   26.60    2.02
   1   7 -11   23.55    2.00
  -1  -7  -9  176.98    5.57
   1  -7  -9  177.24    5.58
  -1  -7  -9  159.16    5.47
   1   7  -9  185.01    5.68
  -1   7  -9  188.12    5.67
   1  -7  -9  143.43    6.24
  -1  -7  -9  144.73    5.40
   1  -7  -9  147.17    5.44
  -1  -7  -9  171.11    5.65
   1  -7  -9  169.43    5.63
  -1  -7  -9  199.65    5.59
   1  -7  -9  194.59    5.59
  -1  -7  -7  366.32   11.22
   1  -7  -7  357.87   11.17
   1  -7  -7  430.39   11.19
  -1  -7  -7  392.67   11.13
   1  -7  -7  350.30   11.12
   1  -7  -7  373.52   11.08
  -1  -7  -7  371.68   11.09
  -1  -7  -7  377.69   11.19
   1  -7  -7  314.00   11.22
  -1  -7  -7  384.47   11.41
   1  -7  -7  375.91   11.20
   1  -7  -7  363.74   11.13
  -1  -7  -7  365.89   11.12
  -1  -7  -7  341.23   11.10
   1  -7  -7  354.24   11.15
   1  -7  -5   57.17    2.48
  -1  -7  -5   57.31    2.58
   1  -7  -5   57.81    2.17
  -1  -7  -5   60.16    2.16
  -1  -7  -5   47.11    2.14
   1  -7  -5   48.89    2.09
  -1  -7  -5   52.38    2.18
   1  -7  -5   59.65    2.03
  -1  -7  -5   62.25    2.08
   1  -7  -5   59.04    2.23
  -1  -7  -5   67.52    2.30
  -1  -7  -5   52.59    2.25
   1  -7  -5   51.41    2.28
   1  -7  -5   52.72    2.14
  -1  -7  -5   59.13    2.24
   1  -7  -5   54.35    2.26
  -1  -7  -5   56.91    2.19
  -1  -7  -3    5.14    1.14
   1  -7  -3    5.55    1.18
  -1  -7  -3    7.09    0.96
   1  -7  -3    8.27    1.50
   1  -7  -3    6.21    0.92
  -1  -7  -3    6.46    1.12
   1  -7  -3    4.75    1.13
   1  -7  -3    6.47    1.11
  -1  -7  -3    6.82    1.09
  -1  -7  -3    5.86    1.09
   1  -7  -3    6.74    1.10
   1  -7  -1 1619.47   50.66
  -1  -7  -1 1754.90   50.65
   1  -7  -1 1694.67   50.64
  -1  -7  -1 1770.72   50.62
   1  -7  -1 1788.79   50.62
  -1  -7  -1 1700.48   50.67
   1  -7   1 1208.95   41.38
   1  -7   1 1156.65   41.38
  -1   7   1 1691.30   41.41
   1   7   1 1733.49   41.39
  -1   9 -15    1.43    1.09
   1   9 -15    1.31    1.08
   1   9 -13    4.87    1.49
  -1   9 -13    1.11    1.60
  -1   9 -13    1.03    1.72
   1   9 -13    0.85    1.69
   1  -9 -13    0.53    1.29
  -1  -9 -13    0.42    1.27
  -1   9 -13    0.47    1.45
   1   9 -13    1.28    1.46
   1   9 -11  111.82    3.95
  -1   9 -11  106.13    3.89
   1   9 -11  101.70    3.80
  -1   9 -11  103.10    3.81
  -1  -9 -11   78.03    3.52
   1  -9 -11   81.79    3.52
   1  -9  -9   17.50    1.75
  -1  -9  -9   15.84    1.73
   1  -9  -9   18.17    3.72
  -1  -9  -9    9.62    3.79
  -1  -9  -9   15.15    1.45
   1  -9  -9   15.29    1.47
   1  -9  -7  146.54    4.86
  -1  -9  -7  145.30    4.99
   1  -9  -7  143.69    4.92
  -1  -9  -7  136.09    4.85
  -1  -9  -7  146.45    5.19
   1  -9  -7  138.47    5.12
   1  -9  -7  145.56    4.88
  -1  -9  -7  144.78    4.82
   1  -9  -7  145.92    4.83
  -1  -9  -7  163.99    4.88
  -1  -9  -5    0.29    1.69
   1  -9  -5    1.72    1.59
  -1  -9  -5    1.65    1.13
   1  -9  -5    2.68    1.08
   1  -9  -5    2.30    1.02
  -1  -9  -5    2.78    1.13
  -1  -9  -5    1.81    1.28
   1  -9  -5    2.75    1.31
  -1  -9  -5    2.75    1.19
   1  -9  -5    2.08    1.16
   1  -9  -3  215.90    6.28
  -1  -9  -3  177.24    6.10
   1  -9  -3  200.98    6.22
  -1  -9  -3  207.16    6.22
   1  -9  -3  194.07    6.20
  -1  -9  -3  193.86    6.19
  -1  -9  -3  208.88    6.19
   1  -9  -3  226.50    6.26
   1  -9  -1   64.36    2.38
  -1  -9  -1   64.13    2.31
   1  -9  -1   60.59    2.32
  -1  -9  -1   63.85    2.33
  -1  -9  -1   66.31    2.16
  -1   9   1   84.94    2.36
   1  -9   1   56.22    2.07
   1  11 -15    0.86    0.92
  -1  11 -15    0.20    0.92
  -1  11 -13    1.09    1.68
   1  11 -13    0.23    1.63
   1  11 -13    1.10    1.52
  -1  11 -13    0.25    1.48
   1  11 -13    1.20    1.52
  -1  11 -13   -1.36    1.60
  -1 -11 -11    2.29    1.40
   1 -11 -11    1.96    1.45
  -1  11 -11    1.05    1.71
   1  11 -11    2.19    1.81
   1 -11 -11    0.79    1.91
   1  11 -11    2.77    1.63
  -1  11 -11    2.02    1.63
  -1 -11  -9    4.11    4.11
   1 -11  -9   -2.93    3.34
  -1 -11  -9    3.26    1.51
   1 -11  -9    2.13    1.50
   1 -11  -9    2.02    1.40
  -1 -11  -9    2.62    1.57
   1 -11  -7  114.05    3.88
   1 -11  -7  118.80    4.01
  -1 -11  -7  120.81    4.13
  -1 -11  -7  115.01    3.90
   1 -11  -7  109.20    3.85
  -1 -11  -7  109.75    3.92
   1 -11  -7  111.51    3.94
  -1 -11  -7  123.67    4.33
   1 -11  -7  113.91    4.25
  -1 -11  -5   46.31    2.06
   1 -11  -5   44.28    2.04
   1 -11  -5   51.46    2.09
   1 -11  -5   48.89    2.10
  -1 -11  -5   54.79    2.18
  -1 -11  -5   49.25    2.09
  -1 -11  -5   49.56    2.12
   1 -11  -5   53.08    2.35
   1 -11  -5   53.13    2.09
  -1 -11  -5   52.24    2.05
   1 -11  -3   36.88    1.74
  -1 -11  -3   35.72    1.79
  -1 -11  -3   34.84    1.75
   1 -11  -3   31.22    1.77
   1 -11  -3   35.17    1.73
  -1 -11  -3   34.20    1.72
   1 -11  -3   35.21    1.87
   1 -11  -3   35.78    1.63
  -1 -11  -3   38.37    1.64
   1 -11  -1    7.03    1.48
  -1 -11  -1    7.41    1.05
   1 -11  -1    6.58    0.96
   1 -11  -1    8.21    0.82
  -1 -11  -1    8.11    0.80
   1 -11  -1    6.07    1.36
  -1 -11  -1    7.12    1.24
   1 -11   1   10.34    0.81
  -1  13 -13    3.06    1.55
   1  13 -13    3.06    1.45
  -1  13 -13    3.14    1.39
  -1  13 -13    2.23    1.60
   1  13 -13    2.96    1.62
   1  13 -11   31.77    2.22
  -1  13 -11   36.98    2.33
   1 -13  -9   13.92    1.88
  -1 -13  -9   18.68    2.20
   1 -13  -9   13.45    3.46
  -1 -13  -9    9.88    4.33
  -1 -13  -7   14.84    1.75
   1 -13  -7   17.51    1.66
   1 -13  -7   15.12    1.82
  -1 -13  -7   16.50    2.06
   1 -13  -7   16.67    1.72
  -1 -13  -7   17.88    1.92
   1 -13  -7   14.89    1.56
  -1 -13  -5   11.55    1.65
  -1 -13  -5    9.61    1.44
  -1 -13  -5   10.69    1.34
   1 -13  -5   11.12    1.45
  -1 -13  -5    9.75    1.17
   1 -13  -5   13.16    1.36
   1 -13  -5   10.37    1.42
  -1 -13  -5   10.58    1.49
   1 -13  -5    8.83    1.44
  -1 -13  -5   10.78    1.25
   1 -13  -3  535.35   15.29
  -1 -13  -3  539.30   15.28
   1 -13  -3  485.93   15.21
  -1 -13  -3  491.30   15.20
   1 -13  -3  518.00   15.34
  -1 -13  -1   55.78    2.17
   1 -13  -1   67.29    2.29
  -1 -13  -1   64.70    2.19
   1 -13  -1   63.60    2.16
  -1 -13  -1   62.55    2.38
   1 -13  -1   62.71    2.43
  -1 -13   1   41.90    1.78
   1  15 -13    1.45    1.31
  -1  15 -13    1.50    1.30
  -1  15 -13    0.52    1.46
   1  15 -13    2.13    1.46
   1  15 -11    1.11    1.75
  -1  15 -11    1.57    1.74
  -1 -15  -9   -2.45    4.71
   1 -15  -9    4.38    3.77
   1 -15  -7    1.00    1.94
  -1 -15  -7    1.37    2.02
   1 -15  -7   -0.05    1.78
  -1 -15  -7    1.74    2.00
   1 -15  -7    0.98    1.75
   1 -15  -7    2.52    1.47
  -1 -15  -7   -0.10    1.57
   1 -15  -5   18.63    1.35
  -1 -15  -5   16.75    1.92
  -1 -15  -5   15.06    1.56
   1 -15  -5   17.01    1.98
   1 -15  -5   17.89    1.67
  -1 -15  -5   23.36    1.71
   1 -15  -5   16.04    1.59
   1 -15  -5   20.81    1.65
  -1 -15  -5   22.51    1.60
   1 -15  -3   26.92    1.47
  -1 -15  -3   28.56    1.62
   1 -15  -3   28.60    1.67
   1 -15  -3   23.38    1.61
  -1 -15  -1   53.37    1.88
   1 -15  -1   58.40    1.90
  -1 -15   1   25.84    1.46
   1 -15   1   23.97    1.45
   1 -15   1   28.13    1.37
  -1  17 -13    5.15    1.19
   1  17 -13    4.71    1.16
  -1  17 -11    5.46    1.72
   1  17 -11    3.75    1.71
   1 -17  -9    1.23    4.48
  -1 -17  -9    3.71    4.76
  -1 -17  -7  156.23    5.54
   1 -17  -7  169.43    5.61
  -1 -17  -7  159.83    5.50
   1 -17  -7  157.16    5.42
  -1 -17  -5    3.18    1.45
   1 -17  -5    3.43    1.47
   1 -17  -5    3.88    1.51
  -1 -17  -5    2.68    1.36
  -1 -17  -5    2.48    1.32
   1 -17  -5    1.60    1.45
   1 -17  -3  387.77   11.22
  -1 -17  -3  377.87   11.18
   1 -17  -1   20.79    1.48
  -1 -17  -1   21.56    1.45
   1 -17  -1   22.81    1.29
  -1 -17  -1   22.50    1.27
   1 -17   1   15.93    1.15
  -1 -17   1   14.88    1.11
   1  19 -13    3.21    0.92
   1  19 -11    1.24    1.53
  -1  19 -11    0.66    1.52
   1 -19  -7   -0.74    1.73
   1 -19  -7   -1.23    2.27
  -1 -19  -7    0.20    2.31
  -1 -19  -5   35.65    2.20
   1 -19  -5   29.54    1.93
  -1 -19  -5   36.76    1.93
   1 -19  -5   37.13    1.95
  -1 -19  -5   40.11    2.46
   1 -19  -5   28.22    1.86
  -1 -19  -3   21.00    1.79
  -1 -19  -3   21.26    1.64
  -1 -19  -3   26.03    1.55
   1 -19  -3   23.26    1.63
  -1 -19  -1    4.18    0.96
   1 -19  -1    4.10    0.98
   1 -19  -1    6.19    1.27
  -1 -19   1    6.09    0.97
   1 -19   1    4.68    0.99
  -1 -19   3   17.11    1.30
   1 -19   3   16.91    1.29
  -1  21 -11    0.22    1.24
   1  21 -11    0.91    1.27
   1 -21  -7   10.24    2.43
  -1 -21  -7    9.78    3.14
   1 -21  -5   16.20    1.66
  -1 -21  -5   15.88    1.50
   1 -21  -5   10.86    1.57
  -1 -21  -5   13.30    1.71
   1 -21  -5   16.16    2.14
  -1 -21  -5   13.14    1.91
  -1 -21  -3    8.79    1.38
   1 -21  -3    8.59    1.44
  -1 -21  -3    6.16    1.64
   1 -21  -3    6.12    1.60
   1 -21  -3    5.47    1.41
  -1 -21  -3    6.67    1.41
  -1 -21  -1    4.86    1.04
  -1 -21  -1    1.61    1.21
  -1 -21   1    2.15    0.91
   1 -21   1    2.54    0.93
  -1 -21   3    7.50    1.19
   1 -21   3    5.84    1.18
  -1 -21   5   10.20    1.28
   1 -21   5    9.62    1.31
   1  23 -11    0.12    0.97
  -1  23 -11    0.92    0.93
  -1 -23  -7    0.23    4.37
   1 -23  -7    0.98    3.40
   1 -23  -5    9.88    1.92
  -1 -23  -5    8.57    2.30
   1 -23  -5   11.61    1.45
  -1 -23  -5    8.88    1.60
   1 -23  -5    8.24    1.54
  -1 -23  -3   67.20    2.90
   1 -23  -3   64.69    2.83
   1 -23  -3   62.40    2.72
  -1 -23  -3   62.57    2.70
  -1 -23  -1    1.59    1.40
   1 -23  -1    2.04    1.48
  -1 -23  -1    1.22    1.32
  -1 -23   1    2.50    1.03
   1 -23   1    1.74    1.04
  -1 -23   3   59.26    2.30
   1 -23   3   60.77    2.31
   1 -23   5   11.72    1.28
  -1 -23   5   11.26    1.26
  -1 -23   7    1.62    0.97
   1 -23   7    1.11    1.02
  -1 -23   9    0.65    0.86
   1 -23   9    0.02    0.87
   1 -25  -7    5.11    4.19
  -1 -25  -5    0.87    1.57
   1 -25  -5    0.65    1.40
   1 -25  -5    0.35    2.40
  -1 -25  -5    1.93    3.17
   1 -25  -3    4.30    1.31
   1 -25  -3    2.39    1.30
  -1 -25  -3    3.19    1.35
   1 -25  -1    5.57    1.37
  -1 -25  -1    6.70    1.30
  -1 -25  -1   10.11    1.52
   1 -25   1    2.82    1.03
  -1 -25   1    2.73    1.01
  -1 -25   1    2.35    1.25
  -1 -25   3    3.90    0.94
   1 -25   3    4.08    0.95
  -1 -25   5    1.96    0.95
   1 -25   5    2.16    0.96
   1 -25   7    1.52    0.83
  -1 -25   7    1.04    0.82
   1 -27  -5    4.43    3.63
   1 -27  -3    1.39    1.21
  -1 -27  -3    2.38    1.36
   1 -27  -3    1.92    1.35
  -1 -27  -1   -0.71    1.23
   1 -27  -1    0.20    1.35
   1 -27  -1   -1.16    1.12
   1 -27   1    0.93    1.27
  -1 -27   1    0.31    1.29
   1 -27   1    0.37    1.28
  -1 -27   1    0.21    1.24
   1 -27   3    0.60    1.19
  -1 -27   3    1.08    1.19
   1 -27   3    1.61    0.92
  -1 -27   3    1.55    0.90
  -1 -27   5    0.28    0.83
   1 -27   5    0.38    0.82
  -1 -29  -3    1.99    1.33
   1 -29  -3    0.37    1.21
   1 -29  -1    2.45    1.18
  -1 -29  -1    2.44    1.13
   1 -29   1    1.20    0.98
   1 -29   1    0.60    1.12
  -1 -29   1    1.41    1.07
   1 -29   3    1.67    1.04
   1 -29   3    1.25    0.84
   1 -31   1   -0.20    0.82
  -2   0 -16   -0.67    0.70
  -2   0 -14    1.07    1.29
   2   0 -14    1.37    1.32
   2   0 -14    0.82    1.55
  -2   0 -14    1.37    1.53
  -2   0 -14    0.58    1.32
   2   0 -12    0.77    1.55
  -2   0 -12    1.00    1.63
  -2   0 -12   -0.46    1.42
   2   0 -12    0.24    1.43
  -2   0 -12    1.06    1.57
   2   0 -12    0.09    1.57
   2   0 -10    1.06    1.46
  -2   0 -10    2.22    1.38
  -2   0 -10    0.69    1.70
   2   0 -10    1.83    1.49
  -2   0 -10    1.39    1.49
   2   0  -8    2.01    1.27
  -2   0  -8   -0.86    1.20
  -2   0  -8    2.67    1.32
   2   0  -8    1.04    1.43
   2   0  -6   50.98    2.03
  -2   0  -6   51.40    2.01
  -2   0  -6   48.95    2.45
  -2   0  -6   57.09    2.12
   2   0  -6   54.18    2.20
   2   0  -6   52.35    1.96
  -2   0  -4    0.99    1.48
   2   0  -4   -0.12    1.00
   2   0  -4   -0.24    0.90
   2   0  -4   -0.04    1.03
  -2   0  -2  105.47    3.34
  -2   0  -2  103.58    3.21
  -2   0   2   94.99    2.85
  -2   2 -16    1.45    0.72
   2   2 -16    1.66    0.75
   2   2 -14    3.12    1.28
  -2   2 -14    2.56    1.44
  -2   2 -14    1.82    1.30
   2   2 -14    3.08    1.36
  -2  -2 -14    1.41    1.31
   2  -2 -14    2.33    1.35
   2  -2 -14    1.52    1.43
   2   2 -14    0.19    1.59
  -2   2 -14    1.15    1.53
  -2  -2 -14    0.83    1.37
   2   2 -14    1.44    1.26
  -2   2 -14    2.63    1.30
   2   2 -12    1.83    1.51
  -2  -2 -12    2.83    1.60
  -2   2 -12    3.64    1.52
  -2   2 -12    2.48    1.44
   2  -2 -12    0.66    1.51
   2   2 -12    1.66    1.50
   2   2 -12    2.29    1.59
  -2   2 -12    1.35    1.57
  -2  -2 -12    1.74    1.51
   2  -2 -12    2.27    1.53
  -2   2 -10   52.22    2.39
   2  -2 -10   51.48    2.35
   2   2 -10   51.48    2.49
  -2  -2 -10   49.82    2.31
   2   2 -10   42.61    2.37
  -2   2 -10   47.44    2.39
  -2  -2 -10   46.94    2.55
   2  -2 -10   40.40    2.34
   2  -2 -10   51.33    2.35
  -2  -2 -10   57.43    2.37
   2  -2 -10   55.32    2.44
  -2  -2 -10   56.40    2.41
   2  -2  -8   36.50    1.84
   2   2  -8   34.83    1.86
  -2   2  -8   36.61    1.78
  -2  -2  -8   33.98    1.81
  -2   2  -8   38.02    1.89
  -2  -2  -8   42.34    2.03
   2   2  -8   41.35    2.00
   2  -2  -8   39.44    2.00
  -2  -2  -8   39.43    1.98
   2  -2  -6   33.18    1.80
  -2  -2  -6   41.57    2.26
   2   2  -6   49.15    1.91
   2  -2  -6   40.17    1.83
  -2  -2  -6   48.47    1.93
   2   2  -6   41.03    1.51
   2  -2  -6   45.28    1.86
  -2  -2  -6   42.83    1.78
  -2  -2  -4   88.94    2.96
   2  -2  -4   88.33    2.93
   2   2  -4   78.81    2.78
   2  -2  -4   84.28    2.96
  -2  -2  -4  104.50    3.18
  -2  -2  -4   90.13    3.03
   2  -2  -4   87.27    2.96
   2  -2  -4   99.02    3.16
  -2  -2  -4  100.89    2.97
   2  -2  -4   94.91    2.97
  -2  -2  -2 1548.41   44.19
  -2  -2  -2 1584.22   44.19
   2  -2  -2 1614.81   44.19
  -2   2  -2 1375.64   44.18
   2  -2  -2 1440.04   44.16
  -2  -2  -2 1582.86   44.19
   2  -2  -2 1533.14   44.20
  -2  -2  -2 1583.74   44.17
   2  -2  -2 1305.26   44.15
   2  -2  -2 1538.20   44.19
   2  -2  -2 1483.64   44.18
  -2  -2  -2 1545.66   44.17
  -2  -2  -2 1573.17   44.17
  -2  -2   0  108.94    3.22
  -2  -2   2 1487.91   41.72
   2  -2   2 1429.24   41.69
  -2   2   2 1358.27   41.71
  -2  -2   4   75.40    2.54
   2   4 -16    2.72    0.75
   2   4 -14   -0.10    1.49
  -2   4 -14    0.56    1.36
  -2   4 -14    0.93    1.32
   2   4 -14    1.08    1.35
   2  -4 -14    1.80    1.34
  -2  -4 -14    0.33    1.27
  -2   4 -14    0.33    1.38
   2  -4 -12    1.07    1.52
  -2   4 -12   -0.29    1.46
  -2  -4 -12    1.72    1.53
   2   4 -12   -1.31    1.55
   2   4 -12   -1.03    1.73
  -2   4 -12    0.30    1.76
   2   4 -12   -0.86    1.58
  -2   4 -12   -0.10    1.73
  -2  -4 -12    0.89    1.47
   2  -4 -12    0.12    1.51
  -2  -4 -12   -1.17    1.66
   2  -4 -12   -0.48    1.75
  -2  -4 -10  124.11    4.03
   2  -4 -10  113.63    3.94
  -2  -4 -10  108.18    3.90
   2  -4 -10  110.89    3.95
  -2  -4 -10  102.46    4.00
   2  -4 -10   87.14    3.87
  -2   4 -10  104.91    3.92
   2   4 -10  113.65    3.99
  -2   4 -10  116.86    4.02
   2   4 -10  120.18    4.07
   2  -4  -8  197.90    7.05
  -2  -4  -8  216.83    6.78
   2  -4  -8  224.42    6.79
   2  -4  -8  186.55    6.64
   2  -4  -8  212.87    6.77
  -2  -4  -8  256.73    6.91
   2  -4  -8  262.34    6.84
  -2  -4  -8  237.94    6.75
  -2  -4  -8  200.99    6.73
   2  -4  -8  212.42    6.74
   2   4  -8  195.34    6.69
  -2   4  -8  205.37    6.77
  -2  -4  -6   23.33    1.48
  -2  -4  -6   22.55    1.34
   2  -4  -6   20.42    1.34
   2  -4  -6   21.31    1.43
  -2  -4  -6   19.10    1.29
   2  -4  -6   21.51    1.35
   2  -4  -6   22.84    1.94
  -2  -4  -6   28.02    1.55
  -2  -4  -6   23.76    1.39
   2  -4  -6   23.02    1.42
  -2  -4  -6   25.50    1.90
   2  -4  -6   23.85    1.53
  -2  -4  -6   24.74    2.00
  -2  -4  -6   22.71    1.38
   2  -4  -4  211.01    7.07
   2  -4  -4  272.35    7.28
  -2  -4  -4  251.15    7.26
   2  -4  -4  228.88    7.06
  -2  -4  -4  230.74    7.04
   2  -4  -4  223.35    7.01
  -2  -4  -4  234.71    7.07
  -2  -4  -4  263.33    7.12
   2  -4  -4  212.50    7.03
  -2  -4  -4  230.86    7.04
  -2  -4  -4  212.98    7.03
  -2  -4  -4  272.14    7.19
  -2  -4  -4  240.98    7.09
  -2  -4  -2  218.32    6.41
   2  -4  -2  205.92    6.41
  -2  -4  -2  227.66    6.42
   2  -4  -2  223.54    6.47
  -2  -4  -2  234.69    6.41
   2  -4  -2  190.34    6.38
  -2  -4  -2  192.52    6.35
   2  -4  -2  220.05    6.33
  -2   4   0 6218.61  184.96
   2  -4   0 6460.88  184.99
  -2  -4   0 6330.67  184.97
  -2  -6 -14    6.97    1.32
   2  -6 -14    7.23    1.36
   2   6 -14    6.65    1.62
  -2   6 -14    8.64    1.65
  -2   6 -14   10.19    1.44
   2   6 -14   11.35    1.54
  -2   6 -14   11.36    1.49
   2  -6 -12    0.24    1.54
  -2  -6 -12   -0.57    1.54
  -2   6 -12    0.40    1.77
   2  -6 -12    0.02    1.60
  -2  -6 -12    1.00    1.48
   2   6 -12    1.06    1.75
  -2   6 -12    0.19    1.77
  -2   6 -12    0.42    1.53
   2   6 -12    0.67    1.62
   2  -6 -10  160.88    5.53
  -2  -6 -10  162.19    5.55
  -2  -6 -10  131.80    5.28
   2  -6 -10  178.20    5.42
  -2  -6 -10  196.94    5.52
   2  -6 -10  127.87    5.21
   2   6 -10  184.14    5.56
  -2   6 -10  164.29    5.51
   2   6 -10  189.19    5.64
  -2   6 -10  168.60    5.50
   2  -6 -10  164.22    5.44
  -2  -6 -10  166.24    5.44
  -2  -6  -8   20.76    2.12
  -2  -6  -8   24.60    1.51
   2  -6  -8   26.44    1.52
  -2  -6  -8   17.17    3.15
   2  -6  -8   20.14    1.41
  -2  -6  -8   25.96    1.56
   2  -6  -8   27.77    1.62
   2  -6  -8   21.18    1.59
  -2  -6  -8   21.33    1.40
   2  -6  -8   27.69    1.64
  -2  -6  -8   29.01    1.68
   2  -6  -8   19.46    2.19
   2  -6  -6  149.29    4.92
  -2  -6  -6  154.58    4.62
   2  -6  -6  152.13    4.68
  -2  -6  -6  159.95    4.77
  -2  -6  -6  134.11    4.60
   2  -6  -6  134.92    4.63
  -2  -6  -6  149.81    4.63
   2  -6  -6  128.71    4.64
  -2  -6  -6  158.20    4.70
   2  -6  -6  143.91    4.63
  -2  -6  -6  156.80    4.95
  -2  -6  -6  130.88    4.59
   2  -6  -6  144.71    4.65
  -2  -6  -4   50.96    2.03
   2  -6  -4   52.17    2.08
   2  -6  -4   49.74    2.15
  -2  -6  -4   55.04    2.12
   2  -6  -4   49.28    2.16
  -2  -6  -4   53.82    2.11
  -2  -6  -4   57.28    2.48
   2  -6  -4   53.72    2.33
   2  -6  -4   54.16    2.10
  -2  -6  -4   60.87    2.09
   2  -6  -4   48.36    2.10
  -2  -6  -4   50.24    2.06
  -2  -6  -4   53.55    2.06
  -2  -6  -4   57.38    2.00
   2  -6  -4   57.35    1.91
   2  -6  -2  692.49   21.69
  -2  -6  -2  774.32   21.70
   2  -6  -2  748.74   21.71
  -2  -6  -2  686.04   21.65
  -2  -6  -2  745.29   21.71
  -2  -6  -2  803.51   21.71
   2   6   0 1983.36   60.46
  -2  -6   0 2098.32   60.50
  -2  -6   0 2142.46   60.52
   2  -6   0 2056.80   60.53
   2  -6   0 2045.50   60.51
  -2   6   0 2120.64   60.51
  -2   6   0 2074.77   60.50
   2  -6   2  569.50   16.68
   2   8 -14    1.29    1.46
  -2   8 -14    0.09    1.46
  -2   8 -14    1.31    1.34
   2   8 -14    3.65    1.37
  -2   8 -14   -0.69    1.38
   2   8 -14    1.92    1.26
  -2   8 -14    2.77    1.23
  -2   8 -12   10.78    1.74
   2   8 -12    8.11    1.84
   2  -8 -12    7.29    1.56
  -2  -8 -12    6.09    1.51
  -2   8 -12    5.84    2.07
  -2   8 -12    7.48    1.68
   2   8 -12    7.09    1.76
   2  -8 -10    5.66    1.29
  -2  -8 -10    5.49    1.58
   2  -8 -10    7.47    1.66
  -2   8 -10    7.60    1.73
   2   8 -10    5.04    1.73
   2  -8 -10    8.55    1.61
  -2  -8 -10    8.57    1.56
   2  -8  -8   61.58    2.44
  -2  -8  -8   63.26    2.42
   2  -8  -8   52.26    2.38
  -2  -8  -8   52.09    2.28
  -2  -8  -8   56.07    3.63
  -2  -8  -8   59.05    3.03
   2  -8  -8   58.19    2.51
  -2  -8  -8   58.43    2.49
   2  -8  -8   67.02    2.47
   2  -8  -8   52.80    2.32
  -2  -8  -8   70.78    2.49
   2  -8  -8   61.01    2.86
   2  -8  -6   87.91    3.25
   2  -8  -6   97.66    3.33
  -2  -8  -6   99.16    3.30
  -2  -8  -6   92.00    3.29
   2  -8  -6   99.03    3.35
  -2  -8  -6  107.61    3.37
   2  -8  -6  102.02    3.33
   2  -8  -4   20.30    1.50
  -2  -8  -4   25.54    1.51
   2  -8  -4   28.05    1.76
   2  -8  -4   25.38    1.54
   2  -8  -4   26.09    1.32
   2  -8  -4   28.35    1.54
  -2  -8  -4   28.32    1.50
  -2  -8  -4   26.61    1.54
   2  -8  -4   22.44    1.41
  -2  -8  -4   28.31    1.62
  -2  -8  -4   29.58    1.39
   2  -8  -2   35.15    1.61
  -2  -8  -2   36.44    1.64
   2  -8  -2   39.43    1.85
  -2  -8  -2   36.87    1.74
   2  -8  -2   34.45    1.57
  -2  -8  -2   41.69    1.66
   2  -8   0   21.37    1.36
  -2  -8   0   21.46    1.03
  -2   8   0   26.38    1.63
   2  -8   0   19.62    1.10
  -2  -8   0   22.03    1.22
  -2   8   2   33.88    1.17
   2  -8   2   28.40    1.03
  -2  10 -14    4.75    1.35
   2  10 -14    7.54    1.38
   2  10 -14    5.06    1.27
  -2  10 -14    3.88    1.20
   2  10 -14    3.80    1.45
  -2  10 -14    1.97    1.37
  -2  10 -12    2.76    2.06
  -2  10 -12    4.92    1.86
   2  10 -12    0.92    1.64
  -2 -10 -10   61.08    2.71
   2 -10 -10   62.70    2.71
   2 -10  -8    7.54    1.26
  -2 -10  -8    8.21    2.11
   2 -10  -8    6.82    1.35
  -2 -10  -8    8.13    1.39
   2 -10  -8    7.39    1.50
  -2 -10  -8    6.60    1.45
  -2 -10  -8    5.86    2.72
   2 -10  -8    7.89    1.94
   2 -10  -6   58.38    2.43
  -2 -10  -6   57.09    2.34
  -2 -10  -6   61.32    2.46
  -2 -10  -6   60.89    2.64
   2 -10  -6   61.61    2.37
  -2 -10  -6   59.39    2.36
   2 -10  -6   59.93    2.41
  -2 -10  -6   60.02    2.34
   2 -10  -6   62.12    2.38
   2 -10  -4    0.60    0.98
  -2 -10  -4    0.62    1.03
   2 -10  -4    1.25    1.23
  -2 -10  -4    0.10    1.21
  -2 -10  -4    0.51    1.19
   2 -10  -4    0.94    1.11
   2 -10  -4    0.37    1.15
  -2 -10  -4    0.29    1.15
   2 -10  -4    0.76    1.17
  -2 -10  -4    0.43    1.16
   2 -10  -4   -0.20    1.50
   2 -10  -2   35.82    1.59
  -2 -10  -2   40.83    1.60
   2 -10  -2   42.72    1.97
  -2 -10  -2   48.98    1.91
  -2 -10  -2   49.32    1.94
   2 -10  -2   43.63    1.83
  -2  10   0    4.74    1.52
  -2 -10   0    9.71    0.87
   2 -10   0    9.29    0.88
   2 -10   0    3.68    0.72
   2 -10   0    3.75    0.64
  -2 -10   0    2.84    1.13
   2  12 -14    0.82    1.28
  -2  12 -14    0.03    1.22
   2  12 -14    1.11    1.08
  -2  12 -14   -0.27    1.09
  -2  12 -14    0.83    1.15
   2  12 -14    0.95    1.19
  -2  12 -12    2.05    1.99
   2  12 -12    4.42    1.76
  -2  12 -12    3.61    1.62
   2  12 -12    6.59    1.69
  -2  12 -12    5.39    1.67
   2 -12 -10   46.40    2.37
  -2 -12 -10   46.38    2.35
   2 -12 -10   38.82    2.37
   2 -12 -10   43.08    4.83
  -2  12 -10   57.26    2.77
   2  12 -10   59.22    2.72
  -2 -12  -8   10.51    1.61
   2 -12  -8   10.96    1.48
   2 -12  -8   11.46    2.06
  -2 -12  -8   13.55    2.71
  -2 -12  -8   11.26    2.11
   2 -12  -8   13.62    1.54
  -2 -12  -8   12.28    1.52
   2 -12  -6   11.85    1.33
  -2 -12  -6   16.53    1.87
  -2 -12  -6   11.36    1.35
   2 -12  -6   10.45    1.42
   2 -12  -6   10.46    1.29
  -2 -12  -6   11.12    1.46
   2 -12  -6   11.45    1.38
   2 -12  -6   14.22    1.81
  -2 -12  -6   12.64    1.72
   2 -12  -6   11.03    1.49
  -2 -12  -4    1.93    0.98
   2 -12  -4    1.94    1.07
   2 -12  -4    1.41    1.35
  -2 -12  -4    2.09    1.56
   2 -12  -4    2.16    1.23
  -2 -12  -4    2.70    1.16
  -2 -12  -2   16.41    1.42
   2 -12  -2   15.42    1.51
  -2 -12  -2   32.20    1.21
   2 -12  -2   28.12    1.20
   2 -12  -2   19.32    1.29
  -2 -12  -2   17.58    1.18
   2 -12  -2   16.26    1.58
   2 -12   0   16.60    0.99
  -2 -12   0   17.53    0.98
  -2 -12   0   11.60    1.24
   2 -12   0   11.42    0.99
  -2 -12   2    7.85    1.07
   2  14 -14    0.62    0.98
  -2  14 -14    0.69    0.95
  -2  14 -12    0.85    1.54
   2  14 -12    2.55    1.56
   2  14 -12    0.84    1.67
  -2  14 -12    1.62    1.52
  -2  14 -12    3.00    1.93
  -2  14 -10    2.31    1.95
   2  14 -10    0.96    1.89
   2 -14 -10    1.33    2.24
   2 -14 -10    0.41    4.73
   2 -14  -8    4.86    1.70
  -2 -14  -8    4.80    1.90
   2 -14  -8    4.27    2.13
  -2 -14  -8    5.30    2.87
  -2 -14  -6   52.25    2.51
   2 -14  -6   47.87    2.18
  -2 -14  -6   43.64    2.55
   2 -14  -6   44.14    2.12
  -2 -14  -6   44.12    2.16
   2 -14  -6   48.84    2.30
   2 -14  -6   43.01    2.23
  -2 -14  -6   46.46    2.26
   2 -14  -6   54.26    2.57
   2 -14  -6   47.78    2.11
   2 -14  -4   52.68    2.14
  -2 -14  -4   50.40    2.06
   2 -14  -4   53.68    2.28
  -2 -14  -4   49.17    2.22
  -2 -14  -4   48.88    2.17
   2 -14  -4   45.82    2.17
  -2 -14  -2    3.11    0.89
   2 -14  -2    3.14    0.91
   2 -14  -2    5.04    1.00
  -2 -14   0   10.20    0.97
   2 -14   0    9.83    0.97
  -2 -14   0    8.59    1.15
   2 -14   0    8.37    1.30
  -2  16 -12    2.55    1.40
  -2  16 -12    0.28    1.70
   2  16 -12    0.61    1.47
  -2  16 -12    0.51    1.45
   2  16 -10    2.36    1.86
   2 -16  -8    5.09    2.42
  -2 -16  -8    9.61    3.35
   2 -16  -8    5.90    2.43
   2 -16  -6    2.68    1.46
  -2 -16  -6    2.68    1.67
   2 -16  -6    2.24    2.12
  -2 -16  -6    2.08    1.69
   2 -16  -6    3.22    1.33
  -2 -16  -6    2.27    1.43
   2 -16  -6    3.85    1.33
   2 -16  -4  341.33   10.00
  -2 -16  -4  320.37   10.09
   2 -16  -4  340.97   10.16
  -2 -16  -4  313.43   10.00
   2 -16  -4  328.97    9.91
  -2 -16  -4  318.78    9.86
   2 -16  -2   19.79    1.51
   2 -16  -2   24.61    1.32
  -2 -16  -2   26.09    1.29
   2 -16  -2   22.39    1.33
  -2 -16   0  285.80    8.69
   2 -16   0  288.02    8.71
   2  18 -12   -1.17    1.34
  -2  18 -12    3.52    1.43
   2  18 -12   -0.45    1.56
   2  18 -10    0.91    1.83
  -2  18 -10    0.88    1.81
  -2 -18  -8   -3.11    3.96
   2 -18  -8    6.56    2.44
   2 -18  -6    6.00    1.54
   2 -18  -6    5.92    1.78
  -2 -18  -6    8.36    2.03
   2 -18  -6    6.39    1.48
  -2 -18  -6    6.07    1.57
   2 -18  -4   43.99    2.29
  -2 -18  -4   46.37    2.35
   2 -18  -4   46.96    2.02
  -2 -18  -4   51.08    2.07
  -2 -18  -4   40.38    2.04
   2 -18  -2   27.29    1.74
  -2 -18  -2   35.76    1.77
   2 -18   0   58.42    2.13
  -2 -18   0   58.31    2.11
   2 -18   0   51.99    2.32
  -2 -18   2   25.16    1.38
   2 -18   2   24.08    1.35
   2  20 -12    1.15    1.18
  -2  20 -12    1.30    1.14
   2  20 -10   -1.40    1.68
  -2  20 -10   -0.02    1.75
  -2 -20  -8   16.78    4.83
   2 -20  -8   14.97    3.17
   2 -20  -6    1.23    1.53
  -2 -20  -6    0.58    1.58
   2 -20  -6    0.31    1.67
  -2 -20  -6    0.33    2.32
   2 -20  -4    8.16    1.47
  -2 -20  -4    8.04    1.38
   2 -20  -4    7.14    1.63
  -2 -20  -4    7.35    1.70
   2 -20  -4    5.06    1.48
  -2 -20  -4    7.01    1.93
   2 -20  -2    6.41    1.55
  -2 -20  -2    7.71    1.42
  -2 -20  -2    5.73    1.30
  -2 -20  -2    5.93    1.38
   2 -20   0    5.85    1.22
   2 -20   0    5.36    0.94
  -2 -20   0    5.23    0.92
   2 -20   2    7.36    1.08
  -2 -20   2    5.90    0.97
   2 -20   4    4.03    1.19
  -2 -20   4    4.16    1.16
  -2  22 -10   -0.05    1.54
   2 -22  -8    7.01    4.48
  -2 -22  -6    3.05    1.75
   2 -22  -6    2.99    1.51
  -2 -22  -6    6.02    2.78
   2 -22  -6    3.20    1.95
   2 -22  -4    4.06    1.58
  -2 -22  -4    6.25    1.65
   2 -22  -4    6.43    1.46
  -2 -22  -4    8.11    1.36
  -2 -22  -4    5.98    1.78
   2 -22  -4    5.27    1.44
   2 -22  -2   16.33    1.60
  -2 -22  -2   15.92    1.43
  -2 -22  -2   12.98    1.67
   2 -22   4    8.74    1.25
  -2 -22   4    7.81    1.23
   2 -22   6    3.05    1.14
  -2 -22   6    3.91    1.09
  -2 -22   8    3.65    1.11
   2 -22   8    3.28    1.13
   2 -22  10    0.92    0.86
  -2 -22  10    1.15    0.86
   2 -24  -6    1.37    2.39
  -2 -24  -6    5.02    4.05
   2 -24  -6    1.66    1.61
  -2 -24  -4    6.55    2.13
   2 -24  -4    5.27    1.59
  -2 -24  -4    6.53    1.49
   2 -24  -4    6.14    1.57
   2 -24  -4    9.85    1.42
  -2 -24  -2    4.14    1.53
   2 -24  -2    3.89    1.42
  -2 -24  -2    3.42    1.21
   2 -24  -2    3.35    1.38
   2 -24  -2    2.60    1.25
  -2 -24   0   -0.29    1.38
   2 -24   2    2.79    1.04
  -2 -24   2    2.95    0.94
  -2 -24   4    6.30    0.99
   2 -24   4    6.44    1.00
  -2 -24   6    3.19    1.00
   2 -24   6    3.03    1.02
   2 -24   8    2.09    0.85
  -2 -24   8    2.11    0.83
   2 -26  -6   -1.05    3.77
  -2 -26  -4    6.06    3.59
   2 -26  -4    2.15    1.87
   2 -26  -4    1.15    1.37
  -2 -26  -4    1.12    1.42
   2 -26  -4    1.35    1.19
   2 -26  -2    2.17    1.23
   2 -26   0    1.34    1.38
  -2 -26   2    0.93    0.96
   2 -26   2    0.93    0.98
  -2 -26   2    1.16    1.26
  -2 -26   4    1.20    0.84
   2 -26   4    1.13    0.91
   2 -26   6    1.23    0.85
  -2 -26   6    1.92    0.77
   2 -28  -4   -0.44    3.10
   2 -28  -4    1.55    1.28
   2 -28  -2    1.44    1.06
   2 -28  -2    1.02    1.17
  -2 -28  -2    1.68    1.24
   2 -28   0    5.45    1.15
  -2 -28   0    5.05    1.14
   2 -28   0    2.83    1.30
   2 -28   2   -0.06    1.21
   2 -28   2   -0.22    1.16
  -2 -28   2    0.86    1.13
  -2 -28   4    2.18    0.78
   2 -30  -2    0.52    1.06
  -2 -30   0   -0.06    1.01
   2 -30   0   -0.17    0.97
   2 -30   2    0.18    0.89
   3  -1 -15    0.42    1.13
   3   1 -15    0.13    1.18
  -3  -1 -15   -0.39    1.09
  -3   1 -15    1.84    1.16
  -3   1 -15   -0.96    1.06
   3   1 -15   -0.35    1.07
  -3   1 -13    4.52    1.55
  -3   1 -13    3.20    1.46
   3  -1 -13    4.51    1.51
  -3  -1 -13    4.09    1.43
   3   1 -13    3.81    1.61
  -3  -1 -13    1.81    1.41
  -3   1 -13    1.99    1.49
   3   1 -13    2.24    1.52
  -3  -1 -13    1.90    1.46
   3  -1 -13    4.12    1.44
   3   1 -13    2.70    1.43
  -3   1 -11    6.87    1.58
   3   1 -11    6.87    1.65
  -3  -1 -11    5.87    1.73
   3   1 -11    6.35    1.72
  -3   1 -11    5.22    1.75
   3  -1 -11    6.89    1.59
   3  -1 -11    6.87    1.49
   3   1 -11    7.18    1.61
  -3  -1 -11    5.70    1.47
  -3   1 -11    8.19    1.56
   3  -1 -11    7.77    1.66
  -3  -1 -11    8.50    1.59
  -3   1  -9   19.31    1.58
   3   1  -9   22.89    1.67
  -3  -1  -9   13.92    1.47
   3  -1  -9   15.38    1.51
  -3  -1  -9   16.39    1.72
   3  -1  -9   13.99    1.60
  -3   1  -9   23.74    1.73
   3   1  -9   18.83    1.57
  -3  -1  -9   13.21    1.65
   3  -1  -7  139.41    4.46
   3   1  -7  156.60    4.59
  -3  -1  -7  146.46    4.52
  -3   1  -7  159.70    4.56
   3  -1  -7  139.55    4.50
  -3  -1  -5  214.03    6.01
   3  -1  -5  211.09    6.03
   3  -1  -5  195.38    5.99
  -3  -1  -5  228.33    6.02
   3  -1  -5  208.38    6.01
   3   1  -5  184.83    5.92
  -3  -1  -5  202.27    6.20
  -3   1  -5  188.08    6.18
   3   1  -5  154.37    5.94
   3   1  -3 1082.97   31.18
   3  -1  -3 1158.33   31.23
   3  -1  -3 1061.04   31.19
  -3  -1  -3 1033.00   31.18
   3   1  -3 1040.67   31.15
  -3   1  -3 1054.94   31.25
   3  -1  -3 1076.19   31.19
  -3  -1  -3 1051.45   31.19
  -3  -1  -3 1034.79   31.21
  -3  -1  -1  170.69    4.51
  -3  -1  -1  151.47    4.41
   3  -1  -1  135.07    4.44
   3  -1  -1  137.55    4.42
   3   1  -1  139.43    4.44
  -3  -1  -1  151.63    4.44
  -3  -1  -1  161.55    4.44
   3   1  -1  157.91    4.51
   3  -1  -1  147.86    4.43
  -3  -1  -1  149.22    4.42
  -3  -1  -1  152.02    4.43
   3   1   1  187.23    4.79
   3  -1   1  137.38    4.83
   3   1   1  175.32    4.77
  -3   1   1  152.22    4.80
  -3   1   1  135.16    4.77
  -3   1   1  140.46    4.81
   3   1   1  189.23    4.78
  -3  -1   5  217.99    6.66
   3   3 -15   -0.30    1.06
  -3   3 -15    0.87    1.03
   3  -3 -15    0.87    1.09
  -3   3 -15    0.70    1.09
   3   3 -15    0.48    1.19
  -3  -3 -15   -0.55    1.03
  -3  -3 -13    7.05    1.52
  -3   3 -13    7.16    1.54
   3   3 -13    5.04    1.53
  -3   3 -13    5.93    1.58
   3   3 -13    4.88    1.64
   3  -3 -13    7.14    1.49
  -3  -3 -13    5.45    1.45
   3   3 -13    4.00    1.72
  -3   3 -13    4.69    1.68
   3   3 -11   76.45    2.90
  -3   3 -11   75.44    2.89
   3  -3 -11   73.58    2.80
  -3  -3 -11   68.42    2.71
  -3   3 -11   52.49    2.89
   3  -3 -11   44.43    2.63
  -3  -3 -11   50.11    2.66
   3  -3  -9   91.97    3.72
  -3  -3  -9  108.89    3.92
  -3  -3  -9  111.32    3.74
   3  -3  -9  114.83    3.80
   3   3  -9  104.74    3.71
  -3   3  -9  129.84    3.92
   3  -3  -9  103.83    3.79
  -3  -3  -9  102.93    3.74
   3  -3  -9  100.49    3.73
  -3  -3  -9   94.27    3.68
   3   3  -9  119.92    3.86
  -3   3  -9  107.06    3.76
   3  -3  -7  251.95    7.20
   3   3  -7  238.56    7.20
  -3   3  -7  240.05    7.21
  -3  -3  -7  282.47    7.30
  -3  -3  -7  210.40    7.10
   3  -3  -7  197.53    7.17
   3  -3  -7  220.50    7.16
  -3  -3  -7  252.74    7.28
  -3  -3  -5  449.95   13.09
  -3  -3  -5  442.32   13.06
   3  -3  -5  428.14   13.06
   3  -3  -5  410.69   13.04
  -3  -3  -5  461.27   13.19
  -3  -3  -5  404.18   13.06
  -3  -3  -5  427.93   13.01
  -3  -3  -5  443.64   13.03
   3  -3  -5  481.74   13.07
   3   3  -5  440.80   12.93
   3  -3  -3  250.02    7.01
  -3  -3  -3  230.41    6.94
   3  -3  -3  221.46    6.93
  -3  -3  -3  264.88    6.98
   3  -3  -3  215.91    6.94
  -3  -3  -3  252.40    6.96
  -3  -3  -3  271.53    7.03
  -3  -3  -3  250.30    7.01
   3  -3  -3  240.10    6.98
   3  -3  -3  241.24    6.98
   3   3  -3  199.94    6.84
  -3  -3  -3  272.45    6.99
  -3  -3  -3  245.25    6.96
  -3   3  -3  191.16    6.86
   3  -3  -3  256.80    7.09
   3  -3  -3  222.81    6.94
  -3  -3  -1 1588.88   44.25
   3  -3  -1 1555.70   44.23
   3  -3  -1 1490.31   44.22
  -3  -3  -1 1701.90   44.22
  -3  -3  -1 1584.52   44.24
   3  -3  -1 1415.01   44.24
   3   3  -1 1300.20   44.25
  -3  -3  -1 1631.94   44.24
  -3  -3  -1 1607.18   44.24
  -3   3  -1 1365.06   44.27
  -3  -3  -1 1531.85   44.20
  -3   3  -1 1229.20   44.24
   3   3   1 1637.27   46.41
  -3   3   1 1476.58   46.41
  -3   3   1 1632.79   46.43
  -3   3   1 1444.46   46.41
  -3  -3   3  169.46    5.16
  -3   3   5  408.29   12.04
  -3   5 -15    0.03    1.02
   3   5 -15   -0.37    1.07
   3  -5 -15    0.10    0.99
   3   5 -15    0.69    1.28
  -3   5 -15    1.30    1.21
  -3   5 -13   -0.14    1.51
   3   5 -13   -0.28    1.59
  -3   5 -13   -1.37    1.78
   3   5 -13   -0.97    1.69
  -3   5 -13    0.65    1.51
   3   5 -13   -0.02    1.54
  -3   5 -11   53.27    2.58
   3  -5 -11   46.79    2.59
  -3  -5 -11   44.40    2.51
   3  -5 -11   49.66    2.41
  -3  -5 -11   47.32    2.35
   3  -5  -9   40.87    2.02
  -3  -5  -9   48.32    2.11
   3  -5  -9   33.36    1.88
  -3   5  -9   32.74    2.02
   3   5  -9   34.13    1.97
   3  -5  -9   40.74    1.99
  -3  -5  -9   38.94    1.95
   3  -5  -9   30.66    1.86
  -3  -5  -9   37.30    1.92
   3  -5  -7  120.22    3.99
  -3  -5  -7  119.26    3.96
  -3  -5  -7  123.99    4.35
   3  -5  -7  111.60    3.96
   3  -5  -7  133.70    3.99
  -3  -5  -7  122.40    3.93
  -3  -5  -7  107.07    3.86
   3  -5  -7  125.42    3.94
  -3  -5  -7  133.53    4.05
   3  -5  -7  108.09    3.92
   3  -5  -5   90.42    2.81
  -3  -5  -5   88.26    3.02
  -3  -5  -5   76.92    2.82
   3  -5  -5   86.28    2.92
  -3  -5  -5   84.56    2.84
   3  -5  -5   74.33    2.83
  -3  -5  -5   85.08    2.87
   3  -5  -5   80.20    2.90
  -3  -5  -5   82.38    2.84
   3  -5  -5   82.91    2.81
   3  -5  -5   84.80    2.89
   3  -5  -5   93.35    3.28
  -3  -5  -5   86.56    3.20
   3  -5  -3  550.45   17.01
  -3  -5  -3  567.50   17.00
  -3  -5  -3  588.76   16.98
   3  -5  -3  618.63   16.93
  -3  -5  -3  618.82   16.99
   3  -5  -3  568.51   16.97
  -3  -5  -3  636.82   17.02
   3  -5  -3  578.38   17.01
   3  -5  -3  563.47   17.03
  -3  -5  -3  584.39   16.99
  -3  -5  -3  535.56   16.92
   3  -5  -3  512.03   16.94
  -3  -5  -3  584.46   16.98
   3  -5  -3  559.26   16.98
   3  -5  -3  574.47   17.01
  -3  -5  -3  575.77   17.01
  -3  -5  -1  976.42   27.68
   3  -5  -1  937.60   27.70
   3  -5  -1  907.24   27.65
  -3   5  -1  867.89   27.70
  -3   5  -1  883.82   27.71
   3  -5  -1  877.11   27.63
  -3  -5  -1 1055.19   27.65
  -3  -5  -1 1028.27   27.68
  -3   5   1 1012.92   26.71
  -3  -5   1  808.11   26.71
   3  -5   3  282.71    8.31
   3   7 -15    7.05    1.12
  -3   7 -15    4.69    1.22
   3   7 -15    5.00    1.26
  -3   7 -13    0.23    1.49
   3   7 -13    0.83    1.55
  -3   7 -13    1.65    1.86
   3   7 -13    0.38    1.67
  -3  -7 -13    1.16    1.33
   3  -7 -13    1.95    1.40
  -3   7 -13    1.39    1.48
   3   7 -13    0.36    1.49
  -3   7 -13    1.07    1.55
   3   7 -13    0.87    1.39
  -3   7 -11   72.01    2.95
   3   7 -11   74.23    3.13
  -3  -7 -11   53.02    2.84
   3  -7 -11   56.02    2.88
  -3  -7 -11   74.77    2.87
  -3   7 -11   71.29    3.03
   3   7 -11   81.29    3.17
  -3  -7  -9   55.59    2.36
   3  -7  -9   56.11    2.39
   3   7  -9   47.16    2.41
  -3   7  -9   54.71    2.53
  -3  -7  -9   44.30    2.16
   3  -7  -9   50.92    3.71
   3  -7  -9   48.14    2.29
  -3  -7  -9   69.32    2.55
   3  -7  -9   57.92    2.45
   3  -7  -9   57.83    2.58
  -3  -7  -9   55.69    2.51
  -3  -7  -7  188.08    5.96
   3  -7  -7  179.83    5.63
  -3  -7  -7  184.56    5.62
   3  -7  -7  171.24    5.65
  -3  -7  -7  179.05    5.68
   3  -7  -7  174.12    5.69
   3  -7  -7  162.58    5.63
  -3  -7  -7  155.91    5.82
  -3  -7  -7  194.82    5.62
   3  -7  -7  184.82    5.62
  -3  -7  -7  186.95    5.60
   3  -7  -7  175.46    5.52
   3  -7  -7  161.57    5.60
   3  -7  -5  112.10    3.44
  -3  -7  -5  100.56    3.52
   3  -7  -5  106.04    3.68
   3  -7  -5  110.45    3.84
  -3  -7  -5  103.52    3.65
   3  -7  -5  101.20    3.53
   3  -7  -5  105.99    3.60
   3  -7  -5  102.20    3.55
  -3  -7  -5  114.62    3.96
  -3  -7  -5   96.85    3.56
  -3  -7  -5  108.06    3.64
  -3  -7  -5  118.88    3.58
   3  -7  -5  115.52    3.61
   3  -7  -5  119.52    3.65
  -3  -7  -5  126.37    3.62
  -3  -7  -5  114.90    3.59
   3  -7  -5   93.09    3.61
   3  -7  -3   88.80    2.80
  -3  -7  -3   83.96    2.88
  -3  -7  -3   78.32    2.73
   3  -7  -3   77.29    2.81
   3  -7  -3   79.46    2.87
   3  -7  -3   88.40    2.98
  -3  -7  -3   92.97    2.81
   3  -7  -3   77.90    2.88
  -3  -7  -3   86.21    2.83
   3  -7  -3   81.01    2.82
  -3  -7  -3   82.83    2.82
   3  -7  -1  387.63   11.34
  -3  -7  -1  388.15   11.27
   3  -7  -1  372.12   11.30
   3  -7  -1  353.83   11.24
  -3  -7  -1  401.00   11.25
  -3  -7  -1  402.81   11.31
  -3   7  -1  357.36   11.37
   3  -7   1  327.72   10.04
  -3  -7   1  356.96   10.08
   3   9 -15    1.54    1.11
  -3   9 -15    0.77    1.02
   3  -9 -13    0.65    1.30
  -3  -9 -13    0.46    1.26
   3   9 -13   -0.50    1.67
  -3   9 -13   -0.49    1.76
  -3   9 -13    0.61    1.44
   3   9 -13    0.82    1.49
  -3   9 -13   -0.25    1.64
   3  -9 -11   11.93    1.57
   3   9 -11   19.25    1.94
  -3   9 -11   17.19    1.86
  -3  -9 -11   13.42    1.65
   3  -9 -11   12.66    1.71
   3   9 -11   15.57    1.85
  -3   9 -11   18.73    2.13
   3   9  -9  169.71    5.36
   3  -9  -9  154.03    5.23
  -3  -9  -9  164.14    5.28
   3  -9  -9  162.88    5.32
   3  -9  -9  159.84    5.71
   3  -9  -7  207.45    6.86
  -3  -9  -7  236.52    6.83
   3  -9  -7  240.27    6.89
  -3  -9  -7  186.40    6.86
   3  -9  -7  238.65    7.01
  -3  -9  -7  194.47    6.74
  -3  -9  -7  206.24    6.82
   3  -9  -7  205.68    6.87
  -3  -9  -7  243.34    6.80
  -3  -9  -7  216.46    7.06
   3  -9  -7  226.79    6.92
  -3  -9  -5   66.21    2.52
  -3  -9  -5   66.39    2.58
   3  -9  -5   71.62    2.62
   3  -9  -5   64.88    2.46
   3  -9  -5   78.13    2.87
  -3  -9  -5   69.80    2.48
  -3  -9  -5   74.57    2.97
   3  -9  -5   67.50    2.59
  -3  -9  -3  444.15   14.30
   3  -9  -3  489.35   14.41
   3  -9  -3  497.99   14.42
   3  -9  -3  497.31   14.43
   3  -9  -3  470.42   14.42
  -3  -9  -3  490.29   14.44
  -3  -9  -3  525.66   14.43
  -3   9  -1  226.51    6.61
   3  -9  -1  203.76    6.47
  -3  -9  -1  218.23    6.47
   3  -9  -1  201.95    6.44
  -3  -9  -1  213.91    6.40
   3  -9   1  186.51    5.80
  -3  -9   1  187.20    5.85
  -3  11 -15   -0.40    0.87
   3  11 -15   -0.31    0.93
   3  11 -13    5.95    1.59
  -3  11 -13    6.89    1.50
  -3  11 -13    3.59    1.76
   3  11 -13    2.77    1.75
  -3  11 -13    3.21    1.67
   3  11 -11   -0.55    1.93
  -3  11 -11   -1.87    1.77
  -3 -11 -11    0.20    1.38
   3 -11 -11   -0.39    1.40
   3  11 -11    1.85    1.67
  -3  11 -11    0.72    1.59
   3 -11 -11    0.50    1.60
  -3 -11  -9   27.87    2.22
   3 -11  -9   32.86    2.05
  -3 -11  -9   35.40    1.98
   3 -11  -9   32.60    2.98
   3 -11  -9   30.97    1.89
   3 -11  -7   88.34    3.37
   3 -11  -7  101.88    3.60
  -3 -11  -7   97.52    3.84
  -3 -11  -7   91.63    3.43
   3 -11  -7   93.44    3.45
  -3 -11  -7  101.02    3.80
   3 -11  -7  107.85    3.57
   3 -11  -7  102.27    3.54
  -3 -11  -7   97.90    3.45
   3 -11  -5    2.25    1.14
  -3 -11  -5    1.35    1.25
   3 -11  -5    2.59    1.06
   3 -11  -5    2.16    1.21
  -3 -11  -5    2.97    1.26
  -3 -11  -5    1.35    1.14
  -3 -11  -5    2.08    1.24
   3 -11  -5    2.48    1.36
   3 -11  -5    1.98    1.57
   3 -11  -5    2.03    1.17
  -3 -11  -5    1.71    1.15
   3 -11  -3  231.80    7.12
   3 -11  -3  231.79    7.18
  -3 -11  -3  245.29    7.23
  -3 -11  -3  238.41    7.11
   3 -11  -3  224.90    7.20
   3 -11  -3  220.02    7.09
   3 -11  -3  241.43    7.18
   3 -11  -1   21.76    1.05
  -3 -11  -1   24.77    1.05
  -3 -11  -1   21.03    1.36
   3 -11   1   16.09    0.89
  -3 -11   1   14.90    1.13
   3  13 -13    5.65    1.48
  -3  13 -13    5.24    1.43
   3  13 -13    3.83    1.66
  -3  13 -13    2.68    1.65
  -3  13 -13    3.92    1.56
  -3  13 -11    5.04    1.83
   3  13 -11    0.36    1.78
   3 -13  -9    5.36    1.69
   3 -13  -9    3.47    2.83
  -3 -13  -9    1.03    4.64
  -3 -13  -7   15.66    2.02
   3 -13  -7   17.49    1.59
   3 -13  -7   19.59    1.84
   3 -13  -7   17.22    1.50
  -3 -13  -7   20.32    2.31
  -3 -13  -7   20.37    2.10
   3 -13  -7   15.77    1.48
   3 -13  -5   10.32    1.43
  -3 -13  -5   12.08    1.43
   3 -13  -5   10.04    1.34
   3 -13  -5   13.40    1.26
  -3 -13  -5   14.31    1.78
   3 -13  -5    7.59    1.38
  -3 -13  -5   11.68    1.80
  -3 -13  -5   11.15    1.29
  -3 -13  -5   11.10    1.52
  -3 -13  -3   14.27    1.29
   3 -13  -3   15.10    1.46
   3 -13  -3   14.86    1.18
   3 -13  -1  708.92   20.72
   3 -13  -1  713.13   20.67
  -3 -13  -1  760.06   20.67
   3 -13  -1  624.09   20.76
  -3 -13  -1  668.46   20.71
  -3 -13   1  559.47   16.59
   3  15 -13    1.84    1.42
  -3  15 -13    0.81    1.54
   3  15 -13    5.22    1.36
  -3  15 -13    2.54    1.28
  -3  15 -11    0.81    1.71
   3  15 -11    2.11    1.62
  -3 -15  -9   30.35    5.01
   3 -15  -9   28.85    2.42
   3 -15  -9   29.17    3.30
   3 -15  -7    3.10    1.73
   3 -15  -7    2.96    1.37
   3 -15  -7    3.65    1.87
  -3 -15  -7    3.05    2.04
  -3 -15  -7    2.63    2.02
  -3 -15  -5   11.42    1.71
   3 -15  -5   11.49    1.48
  -3 -15  -5   11.39    1.43
  -3 -15  -5    9.91    1.74
  -3 -15  -5    8.68    1.36
   3 -15  -5   10.41    1.44
   3 -15  -5    7.09    1.65
   3 -15  -5    9.60    1.35
   3 -15  -3  177.05    6.20
  -3 -15  -3  179.17    6.19
   3 -15  -3  200.51    6.31
  -3 -15  -3  194.98    6.07
   3 -15  -3  216.31    6.19
   3 -15  -3  211.38    6.20
  -3 -15  -1    7.93    0.90
   3 -15  -1    8.89    0.98
  -3 -15   1    5.23    0.91
   3 -15   1    4.21    0.91
   3  17 -13    1.68    1.14
  -3  17 -13    0.60    1.01
  -3  17 -11    6.16    1.71
   3 -17  -9    8.20    3.46
   3 -17  -7   37.77    2.16
  -3 -17  -7   36.85    2.91
  -3 -17  -7   43.50    2.58
   3 -17  -5   18.03    1.69
  -3 -17  -5   18.60    1.62
  -3 -17  -5   20.09    1.75
  -3 -17  -5   20.57    1.91
   3 -17  -5   17.25    1.36
  -3 -17  -5   20.82    1.62
   3 -17  -5   18.49    1.62
   3 -17  -3   48.65    2.17
  -3 -17  -3   45.31    1.93
  -3 -17  -3   42.12    2.15
   3 -17  -3   44.01    1.91
   3 -17  -3   41.15    2.10
  -3 -17  -3   41.32    2.05
   3 -17  -1   70.07    3.07
  -3 -17  -1   97.53    2.94
   3 -17  -1   92.78    2.95
   3 -17  -1   79.92    2.87
  -3 -17   1   91.49    2.92
   3 -17   1   93.00    2.95
  -3  19 -11    0.70    1.73
  -3  19 -11    0.85    1.57
   3 -19  -7    3.14    1.97
  -3 -19  -7    5.32    3.14
   3 -19  -7    4.70    1.63
  -3 -19  -5   78.11    2.72
   3 -19  -5   78.37    2.83
  -3 -19  -5   69.24    3.02
   3 -19  -5   60.79    2.87
  -3 -19  -5   71.68    2.98
   3 -19  -5   62.36    2.97
  -3 -19  -3   17.52    1.56
  -3 -19  -3   18.61    1.73
  -3 -19  -3   21.07    1.45
   3 -19  -3   22.29    1.63
   3 -19  -3   16.81    1.61
  -3 -19  -1   17.93    1.39
   3 -19  -1   17.07    1.51
   3 -19  -1   24.44    1.36
  -3 -19  -1   22.85    1.30
  -3 -19   1   16.98    1.22
   3 -19   1   18.69    1.19
   3 -19   3   13.16    1.22
  -3 -19   3   11.54    1.14
  -3  21 -11    1.57    1.23
   3  21 -11    0.42    1.24
   3 -21  -9    9.48    4.88
   3 -21  -7    4.28    1.76
  -3 -21  -7    5.96    4.41
   3 -21  -7    2.78    2.25
  -3 -21  -5    5.42    1.65
   3 -21  -5    3.53    1.49
   3 -21  -5    3.89    1.51
  -3 -21  -5    5.46    2.19
   3 -21  -5    3.17    1.46
  -3 -21  -3   47.16    2.06
  -3 -21  -3   46.17    2.30
  -3 -21  -3   51.59    2.53
   3 -21  -1    5.38    1.27
   3 -21   1    4.74    0.98
  -3 -21   1    4.97    0.93
  -3 -21   5    4.63    1.17
   3 -21   5    4.25    1.22
   3  23 -11    1.66    0.96
  -3  23 -11    1.30    0.95
   3 -23  -7    2.68    2.81
  -3 -23  -5   11.49    1.67
   3 -23  -5   11.55    1.52
  -3 -23  -5   10.25    2.72
   3 -23  -5   11.36    1.71
   3 -23  -5   15.34    1.55
   3 -23  -3    9.08    1.60
  -3 -23  -3    8.89    1.56
  -3 -23  -3    8.35    1.90
   3 -23  -3    7.63    1.42
  -3 -23  -1    0.02    1.45
   3 -23  -1    1.17    1.52
  -3 -23  -1    1.24    1.32
  -3 -23   1    1.49    1.01
   3 -23   1    2.03    1.07
  -3 -23   3    6.05    1.00
   3 -23   3    6.63    1.03
   3 -23   5    8.63    1.11
  -3 -23   5    8.44    1.20
   3 -23   7    0.89    1.01
  -3 -23   7    2.24    1.01
  -3 -23   9    0.50    0.85
   3 -23   9    0.69    0.90
   3 -25  -7   -5.63    4.13
  -3 -25  -5   -0.46    1.74
   3 -25  -5   -0.48    1.38
  -3 -25  -5   -0.26    3.86
   3 -25  -5   -0.99    2.05
  -3 -25  -3    1.39    1.41
   3 -25  -3    0.29    1.47
   3 -25  -3    0.32    1.35
   3 -25  -1    1.08    1.29
  -3 -25  -1   -0.31    1.45
   3 -25  -1    0.25    1.36
  -3 -25   1    1.11    1.34
  -3 -25   1    0.74    0.96
   3 -25   1    2.05    1.01
  -3 -25   3    0.87    0.89
   3 -25   3   -0.54    0.92
  -3 -25   5    0.70    0.92
   3 -25   5    0.43    0.91
   3 -25   7    2.26    0.85
  -3 -25   7    1.60    0.81
   3 -27  -5    0.50    1.44
   3 -27  -5    1.87    3.32
   3 -27  -3    1.28    1.19
   3 -27  -3    1.04    1.70
   3 -27  -3   -0.26    1.21
  -3 -27  -3    0.35    1.32
   3 -27  -1    2.64    1.17
  -3 -27  -1    1.77    1.21
   3 -27  -1    0.90    1.40
   3 -27   1    1.66    1.33
  -3 -27   1    0.56    1.17
   3 -27   1    1.71    1.30
   3 -27   3    1.13    0.90
  -3 -27   3    0.02    0.90
   3 -27   3    0.73    1.10
   3 -27   5    1.36    0.83
  -3 -27   5    0.77    0.81
   3 -29  -3    0.66    1.13
   3 -29  -1    3.72    1.08
  -3 -29  -1    3.05    1.17
   3 -29  -1    4.24    1.01
  -3 -29   1    1.86    1.03
   3 -29   1    1.67    1.16
   3 -29   1    4.24    1.04
   3 -29   3    0.20    0.98
   3 -29   3    1.47    1.07
   3 -31  -1    3.13    0.93
   3 -31   1    2.50    0.79
  -4   0 -16    1.15    0.65
   4   0 -16    1.34    0.69
  -4   0 -14   -0.14    1.31
  -4   0 -14    1.50    1.43
   4   0 -14   -0.29    1.59
  -4   0 -14   -0.10    1.25
   4   0 -14   -0.23    1.32
  -4   0 -12    3.09    1.56
   4   0 -12    3.32    1.61
   4   0 -12    3.51    1.66
  -4   0 -12    2.43    1.54
   4   0 -12    2.71    1.55
  -4   0 -10   -1.07    1.34
   4   0 -10    0.09    1.41
  -4   0 -10   -0.02    1.53
   4   0 -10   -0.08    1.43
  -4   0 -10    1.04    1.64
  -4   0  -8  340.92   10.18
   4   0  -8  322.53   10.17
  -4   0  -8  329.93   10.24
   4   0  -8  350.22   10.29
  -4   0  -6   -0.97    1.17
   4   0  -6    0.46    1.22
   4   0  -6   -0.06    0.85
  -4   0  -6    0.58    1.82
   4   0  -6   -0.15    1.07
  -4   0  -6    0.18    1.03
   4   0  -6   -2.95    1.62
   4   0  -4  329.24    9.64
  -4   0  -4  333.60    9.78
   4   0  -4  337.02    9.63
   4   0  -2    0.70    0.69
   4   0  -2    0.71    0.73
  -4   0  -2   -0.69    1.32
  -4   0  -2    0.37    0.49
  -4   0  -2    0.55    0.56
   4   0   0 6890.83  201.51
  -4   0   2    0.59    0.69
   4   0   2    0.14    0.82
  -4   0   6   -0.44    1.78
   4   2 -16    0.59    0.72
  -4  -2 -14    1.83    1.34
  -4   2 -14    0.28    1.47
   4  -2 -14    1.29    1.40
   4   2 -14    1.19    1.57
   4  -2 -14    0.39    1.34
  -4   2 -14    0.63    1.29
   4   2 -14   -0.24    1.37
  -4  -2 -14   -0.01    1.28
  -4   2 -14    0.61    1.29
   4   2 -14    1.17    1.23
  -4   2 -14    0.02    1.29
  -4   2 -12    0.54    1.59
   4   2 -12   -0.44    1.65
  -4   2 -12    0.58    1.53
   4   2 -12    1.21    1.60
   4  -2 -12   -0.14    1.52
  -4   2 -12    0.84    1.45
   4   2 -12   -1.26    1.55
   4  -2 -12   -1.06    1.51
   4  -2 -10  141.12    4.73
  -4  -2 -10  136.44    4.69
  -4  -2 -10  140.93    4.64
   4  -2 -10  140.34    4.70
  -4   2 -10  142.60    4.73
   4   2 -10  161.55    4.85
  -4  -2 -10  124.30    4.60
   4  -2 -10  137.98    4.66
   4  -2 -10  102.41    4.59
  -4  -2 -10  125.15    4.79
  -4   2 -10  121.86    4.85
  -4   2 -10  158.04    4.79
   4   2 -10  156.75    4.80
   4  -2  -8    9.05    1.39
   4  -2  -8    9.29    1.16
  -4   2  -8    9.87    1.29
   4   2  -8   11.65    1.34
  -4  -2  -8    9.69    1.26
   4  -2  -8   10.49    1.35
   4   2  -8   10.31    1.47
  -4  -2  -8    9.17    1.50
  -4   2  -8   13.61    1.47
  -4  -2  -8   11.70    1.49
   4   2  -6  356.75   11.28
  -4  -2  -6  436.64   11.35
   4  -2  -6  390.24   11.31
  -4  -2  -6  385.83   11.31
   4  -2  -6  386.92   11.34
  -4  -2  -6  394.47   11.51
   4   2  -6  352.38   11.19
  -4  -2  -6  412.12   11.41
   4  -2  -6  344.93   11.26
  -4  -2  -6  360.43   11.23
   4  -2  -4  457.86   13.79
   4   2  -4  428.33   13.71
  -4  -2  -4  480.77   13.85
  -4  -2  -4  474.37   13.84
   4  -2  -4  472.02   13.80
  -4  -2  -4  483.39   13.78
  -4  -2  -4  461.50   13.74
   4  -2  -4  483.21   13.78
  -4  -2  -4  476.93   13.90
  -4   2  -4  454.97   13.86
  -4  -2  -2  743.14   19.99
   4  -2  -2  673.23   19.98
   4  -2  -2  673.81   19.96
  -4  -2  -2  751.39   19.98
  -4  -2  -2  769.93   20.05
  -4  -2  -2  682.80   19.98
   4  -2  -2  651.67   19.99
   4  -2  -2  615.43   19.97
  -4   2  -2  595.55   20.00
   4   2   0  236.58    7.40
  -4  -2   0  276.07    7.42
  -4  -2   0  306.65    7.45
   4   2   0  271.37    7.40
  -4   2   0  215.81    7.37
  -4  -2   2  594.44   20.30
  -4   2   2  672.07   20.29
   4   2   4  437.51   13.11
  -4  -2   4  464.29   13.23
  -4  -4 -14   -0.27    1.29
   4  -4 -14    2.16    1.36
  -4   4 -14    0.81    1.37
   4   4 -14    1.34    1.38
  -4   4 -14    1.15    1.29
   4   4 -14   -0.54    1.36
  -4   4 -14    0.01    1.37
  -4   4 -12    0.07    1.89
   4   4 -12   -0.02    1.76
  -4   4 -12   -0.31    1.84
   4   4 -12    0.17    1.50
   4  -4 -12    0.78    1.68
  -4  -4 -12    1.67    1.61
  -4  -4 -12    1.67    1.45
   4  -4 -12    1.30    1.53
  -4  -4 -12    2.49    1.68
  -4   4 -12    0.45    1.49
   4   4 -12    1.28    1.55
  -4  -4 -10   95.28    3.93
   4  -4 -10  105.05    3.92
  -4  -4 -10  135.55    4.11
   4  -4 -10   90.76    3.87
  -4   4 -10  125.36    4.11
   4   4 -10  120.30    4.09
   4  -4 -10  116.01    4.01
  -4  -4 -10  102.13    3.94
  -4   4 -10  117.20    4.10
   4   4 -10  131.69    4.20
   4  -4  -8   25.05    1.62
  -4  -4  -8   23.91    2.07
  -4   4  -8   29.58    1.82
   4  -4  -8   27.48    1.80
  -4  -4  -8   27.57    1.67
   4  -4  -8   23.05    2.23
  -4  -4  -8   24.47    1.66
   4  -4  -8   26.97    1.73
   4  -4  -8   26.70    1.62
  -4  -4  -8   20.91    1.55
  -4  -4  -8   29.92    1.82
   4  -4  -8   22.46    1.59
  -4  -4  -6  428.73   12.46
   4  -4  -6  416.35   12.47
   4  -4  -6  371.06   12.43
   4  -4  -6  359.01   12.41
  -4  -4  -6  492.74   12.51
  -4  -4  -6  515.39   12.60
   4  -4  -6  386.95   12.40
  -4  -4  -6  441.22   12.67
  -4  -4  -6  396.11   12.61
  -4  -4  -6  390.56   12.39
   4  -4  -6  438.41   12.49
  -4  -4  -6  435.50   12.46
  -4  -4  -4   47.30    1.84
   4  -4  -4   45.71    1.89
   4   4  -4   47.06    1.60
   4  -4  -4   42.76    1.93
  -4  -4  -4   55.85    1.86
  -4  -4  -4   48.27    1.90
   4  -4  -4   42.65    1.92
   4  -4  -4   50.29    2.11
  -4  -4  -4   54.72    2.06
   4  -4  -4   44.55    1.97
   4  -4  -4   54.67    2.03
   4  -4  -4   55.25    1.88
  -4  -4  -4   50.25    2.00
  -4  -4  -2 1355.08   38.51
   4  -4  -2 1253.21   38.51
   4  -4  -2 1382.11   38.52
  -4  -4  -2 1426.13   38.51
  -4  -4  -2 1235.60   38.44
   4  -4  -2 1227.31   38.48
   4  -4  -2 1243.39   38.50
  -4  -4  -2 1319.52   38.49
   4  -4  -2 1325.85   38.43
  -4  -4  -2 1439.23   38.51
   4  -4   0  558.66   16.88
  -4  -4   0  582.05   16.83
   4   6 -14    1.80    1.55
  -4   6 -14    2.29    1.39
  -4   6 -14    2.97    1.45
   4  -6 -14    1.41    1.26
  -4  -6 -14    2.65    1.19
   4   6 -14    2.91    1.42
  -4   6 -14    3.49    1.36
   4  -6 -12    7.98    1.59
  -4  -6 -12    7.68    1.51
  -4   6 -12    3.80    1.97
   4  -6 -12    6.45    1.62
  -4  -6 -12    5.92    1.56
  -4   6 -12    7.50    1.68
   4   6 -12    6.18    1.73
  -4   6 -12    5.57    1.76
   4   6 -12    3.81    1.65
   4  -6 -10    0.39    1.42
  -4  -6 -10    1.53    1.48
   4  -6 -10    2.40    1.33
   4   6 -10    2.54    1.65
  -4   6 -10    3.09    1.56
   4  -6 -10    2.86    1.79
  -4  -6 -10    4.17    1.69
   4  -6 -10    1.45    1.49
   4   6 -10    3.66    1.54
  -4  -6 -10    0.60    1.41
  -4   6 -10    2.43    1.45
   4   6  -8   45.86    2.13
  -4  -6  -8   51.49    2.05
   4  -6  -8   49.02    2.17
  -4  -6  -8   34.82    1.79
   4  -6  -8   35.40    1.89
   4  -6  -8   41.32    1.94
   4  -6  -8   35.58    2.12
  -4  -6  -8   40.24    1.93
   4  -6  -8   43.21    2.01
  -4  -6  -8   48.51    1.99
  -4  -6  -8   47.51    2.75
  -4  -6  -8   40.87    2.12
  -4  -6  -6  283.35    7.91
   4  -6  -6  282.02    7.84
  -4  -6  -6  251.00    7.84
   4  -6  -6  251.05    7.90
   4  -6  -6  212.65    7.77
   4  -6  -6  236.44    7.85
   4  -6  -6  259.24    7.89
  -4  -6  -6  254.89    7.87
   4  -6  -6  282.86    7.93
  -4  -6  -6  293.25    7.93
   4  -6  -4   33.31    1.81
   4  -6  -4   47.26    2.18
  -4  -6  -4   48.03    1.97
   4  -6  -4   46.52    2.14
   4  -6  -4   40.76    1.59
  -4  -6  -4   55.33    2.16
  -4  -6  -4   42.75    1.84
   4  -6  -4   43.93    2.04
   4  -6  -4   46.53    2.22
  -4  -6  -4   48.38    1.87
  -4  -6  -4   45.73    1.80
   4  -6  -2  221.82    7.27
  -4  -6  -2  256.83    7.28
   4  -6  -2  245.18    7.24
   4   6  -2  217.15    7.11
   4  -6  -2  282.46    7.33
  -4  -6  -2  248.55    7.20
  -4   6  -2  225.72    7.41
  -4  -6  -2  281.20    7.28
  -4   6   0 9999.00  291.12
  -4  -6   0 9965.52  291.11
   4  -6   0 9885.25  291.14
  -4   8 -14    0.21    1.51
   4   8 -14    0.71    1.53
  -4   8 -14   -0.24    1.37
  -4   8 -14    0.59    1.18
   4   8 -14    2.56    1.27
  -4   8 -14    1.35    1.28
   4   8 -14    1.19    1.33
  -4  -8 -12    2.10    1.35
   4  -8 -12    1.76    1.46
  -4   8 -12    2.49    1.88
   4   8 -12    0.31    1.76
  -4   8 -12   -0.48    1.68
   4   8 -12    2.87    1.69
  -4   8 -12    2.63    1.61
  -4  -8 -10    3.61    1.43
  -4  -8 -10    1.45    1.55
   4  -8 -10    2.47    1.66
   4  -8 -10    2.14    1.50
  -4  -8 -10    2.28    1.42
   4  -8 -10    3.16    1.38
   4   8 -10    0.85    1.61
  -4   8 -10    0.57    1.64
  -4  -8  -8   14.49    1.41
   4  -8  -8   17.01    1.49
  -4  -8  -8   18.99    1.55
   4  -8  -8   12.99    1.43
  -4  -8  -8   11.16    1.44
  -4  -8  -8   15.86    2.25
   4  -8  -8   13.56    1.54
  -4  -8  -8   16.09    3.48
   4  -8  -8   12.69    1.79
   4  -8  -8   16.18    1.51
  -4  -8  -8   13.89    1.35
  -4  -8  -6   59.34    2.21
   4  -8  -6   51.65    2.10
   4  -8  -6   55.38    2.20
  -4  -8  -6   54.04    2.17
   4  -8  -6   49.62    2.14
  -4  -8  -4  349.54    9.78
  -4  -8  -4  311.98    9.79
   4  -8  -4  296.72    9.72
   4  -8  -4  323.57    9.82
  -4  -8  -4  334.17    9.80
   4  -8  -4  306.61    9.78
  -4  -8  -4  320.89    9.78
  -4  -8  -4  332.04    9.75
   4  -8  -4  316.83    9.81
   4  -8  -4  319.14    9.78
   4  -8  -2   79.82    2.63
  -4  -8  -2   84.29    2.71
   4  -8  -2   73.56    2.70
   4  -8  -2   68.24    2.63
   4  -8   0 5479.86  165.04
  -4   8   0 5984.76  165.04
   4   8   0 5885.61  165.00
   4  -8   0 5447.77  164.97
  -4  -8   0 5652.91  165.01
  -4   8   0 5680.81  165.02
   4  -8   0 5425.05  165.02
  -4  -8   2   52.50    1.74
   4  -8   2   51.73    1.71
   4  10 -14    4.73    1.23
  -4  10 -14    3.26    1.18
  -4  10 -14    2.89    1.47
   4  10 -14    4.18    1.54
  -4  10 -14    5.69    1.27
   4  10 -14    6.05    1.34
  -4  10 -12   11.68    1.91
  -4  10 -12    7.81    2.04
   4 -10 -10   34.19    1.98
   4 -10 -10   38.49    4.15
   4 -10 -10   35.30    2.15
  -4 -10 -10   41.30    2.13
   4 -10  -8   49.89    2.33
  -4 -10  -8   49.29    2.25
  -4 -10  -8   54.64    2.86
  -4 -10  -8   45.50    4.08
   4 -10  -8   48.77    2.19
   4 -10  -8   55.93    2.48
  -4 -10  -8   45.25    2.25
   4 -10  -8   45.15    2.22
  -4 -10  -6   83.07    3.22
  -4 -10  -6   96.92    3.38
  -4 -10  -6   99.95    3.55
   4 -10  -6   94.45    3.26
   4 -10  -6   89.13    3.20
  -4 -10  -6   87.53    3.17
   4 -10  -6   86.77    3.26
  -4 -10  -6   95.44    3.22
   4 -10  -4  271.46    8.32
   4 -10  -4  290.33    8.33
  -4 -10  -4  264.04    8.24
  -4 -10  -4  287.96    8.29
  -4 -10  -4  264.03    8.27
  -4 -10  -4  269.43    8.26
   4 -10  -4  258.75    8.27
   4 -10  -4  306.99    8.36
   4 -10  -4  250.65    8.19
   4 -10  -4  266.57    8.25
   4 -10  -2   21.14    1.52
   4 -10  -2   21.28    1.65
   4 -10  -2   21.47    1.42
   4 -10  -2   24.05    1.20
  -4 -10   0    0.56    0.78
   4 -10   0    0.93    0.81
   4 -10   0    1.56    1.22
   4 -10   0    1.53    0.87
  -4  10   0    0.16    1.65
   4 -10   0    1.29    0.92
  -4 -10   0    1.76    0.98
   4 -10   2   12.21    0.70
  -4 -10   2   15.05    0.91
   4  12 -14    1.00    1.18
  -4  12 -14    1.26    1.14
   4  12 -14    0.09    1.06
  -4  12 -14    1.31    1.06
   4  12 -14    0.51    1.31
  -4  12 -14   -0.36    1.29
  -4  12 -12    0.37    1.58
  -4  12 -12   -0.76    1.86
   4  12 -12    0.30    1.62
  -4  12 -12   -0.69    1.54
   4 -12 -10   62.27    4.95
   4 -12 -10   62.63    2.91
   4  12 -10   64.16    3.06
   4 -12  -8   13.15    1.48
   4 -12  -8   13.92    1.36
  -4 -12  -8   17.04    3.91
   4 -12  -8   13.34    1.90
   4 -12  -8   13.49    1.58
  -4 -12  -8   20.15    2.36
  -4 -12  -8   14.44    1.51
   4 -12  -6   98.54    3.89
  -4 -12  -6  100.29    3.73
  -4 -12  -6  114.23    3.90
   4 -12  -6  112.97    3.74
   4 -12  -6  114.92    3.81
  -4 -12  -6  114.05    4.03
   4 -12  -6  115.74    3.77
   4 -12  -6  104.60    3.73
  -4 -12  -6  106.98    3.88
  -4 -12  -4   55.12    2.31
   4 -12  -4   65.78    2.47
   4 -12  -4   46.71    2.27
   4 -12  -4   57.08    2.27
   4 -12  -4   56.24    2.15
  -4 -12  -4   56.49    2.16
   4 -12  -4   55.74    2.26
   4 -12  -2    2.22    1.23
   4 -12  -2    1.56    0.94
   4 -12  -2    2.61    0.83
  -4 -12  -2    3.90    0.84
   4 -12  -2    0.56    1.48
  -4 -12   0  256.04    7.65
   4 -12   0  256.16    7.68
  -4 -12   0  247.12    7.70
   4 -12   0  233.62    7.64
   4  14 -14    3.37    0.97
  -4  14 -14    1.61    0.92
  -4  14 -12   -0.76    1.53
  -4  14 -12    2.71    1.81
   4  14 -12    1.07    1.61
  -4  14 -12    0.61    1.52
   4 -14 -10   13.80    2.09
  -4  14 -10   21.15    2.12
   4  14 -10   19.34    2.06
   4 -14 -10   14.56    4.48
  -4 -14  -8    5.53    4.22
   4 -14  -8   10.56    1.98
  -4 -14  -8    9.88    2.27
   4 -14  -8    9.89    1.74
   4 -14  -6   21.38    1.66
   4 -14  -6   21.19    1.59
   4 -14  -6   25.10    1.76
  -4 -14  -6   24.06    2.01
  -4 -14  -6   20.94    1.66
   4 -14  -6   22.21    1.54
  -4 -14  -6   24.79    2.07
   4 -14  -4    1.61    1.29
   4 -14  -4    2.17    1.31
  -4 -14  -4    1.79    1.14
  -4 -14  -4    2.34    1.15
  -4 -14  -4    3.81    1.32
   4 -14  -4    2.31    1.33
   4 -14  -4    2.13    1.07
   4 -14  -2   13.38    1.06
  -4 -14  -2   15.75    1.04
   4 -14   0   74.85    2.54
  -4 -14   0   75.05    2.52
  -4 -14   0   76.33    2.62
  -4  16 -12   -0.36    1.69
  -4  16 -12    0.51    1.45
  -4  16 -12   -0.67    1.45
   4  16 -12    0.44    1.49
   4  16 -10    0.22    1.82
  -4 -16  -8    3.47    2.04
  -4 -16  -8    7.35    4.55
   4 -16  -8    3.10    2.11
   4 -16  -8    1.60    2.09
   4 -16  -6    5.06    1.39
  -4 -16  -6    8.05    1.56
   4 -16  -6    7.07    1.56
   4 -16  -6    6.41    1.28
   4 -16  -6    5.92    1.55
  -4 -16  -6   10.39    2.06
  -4 -16  -6    5.54    1.82
   4 -16  -6    7.63    1.88
  -4 -16  -4  140.34    4.47
  -4 -16  -4  129.51    4.59
   4 -16  -4  128.42    4.58
  -4 -16  -4  135.46    4.51
  -4 -16  -4  130.41    4.22
   4 -16  -4  134.12    4.33
   4 -16  -4  135.25    4.36
  -4 -16  -2    7.02    0.96
   4 -16  -2    6.12    1.34
   4 -16  -2    8.42    1.09
  -4 -16  -2    9.43    1.22
   4 -16   0  155.25    4.79
  -4 -16   0  164.26    4.80
  -4  18 -12    2.40    1.36
  -4  18 -12    0.15    1.59
   4  18 -12    3.13    1.37
   4  18 -10   -3.04    1.81
   4 -18  -8    4.40    2.37
  -4 -18  -8   -0.01    4.73
   4 -18  -6   11.55    1.66
  -4 -18  -6    9.77    1.80
   4 -18  -6    9.86    1.47
  -4 -18  -6    9.00    1.74
  -4 -18  -6    8.64    2.44
   4 -18  -6    8.95    1.65
  -4 -18  -4   21.31    1.69
  -4 -18  -4   29.43    2.16
  -4 -18  -4   27.05    1.58
   4 -18  -4   25.91    1.68
   4 -18  -4   21.80    1.43
  -4 -18  -2   13.83    1.42
   4 -18  -2   14.05    1.46
  -4 -18  -2   15.27    1.39
   4 -18  -2   14.03    1.14
   4 -18   0    7.56    1.33
  -4 -18   0    8.69    0.95
   4 -18   0    9.60    0.95
  -4 -18   2   10.94    1.05
   4 -18   2   12.30    1.07
   4  20 -12   -0.86    1.16
  -4  20 -12    0.73    1.09
  -4  20 -10    1.82    1.75
   4 -20  -8    0.39    2.43
   4 -20  -6   -2.13    1.72
  -4 -20  -6   -0.11    2.75
   4 -20  -6   -0.25    1.49
  -4 -20  -6    1.21    1.79
   4 -20  -6    0.74    1.47
  -4 -20  -4   -0.27    1.68
   4 -20  -4    1.21    1.44
  -4 -20  -4    0.13    1.58
   4 -20  -4    0.35    1.43
  -4 -20  -4   -0.27    1.30
  -4 -20  -2   65.30    2.65
   4 -20  -2   74.20    2.70
  -4 -20  -2   65.23    2.45
   4 -20  -2   50.95    2.52
  -4 -20  -2   56.27    2.63
   4 -20   0    2.07    0.99
  -4 -20   0    1.04    0.87
   4 -20   0    0.69    1.23
  -4 -20   2   66.28    2.50
   4 -20   2   66.98    2.54
  -4 -20   4   -0.18    1.10
   4 -20   4    0.56    1.11
   4 -22  -8    1.68    3.42
  -4 -22  -6   -0.17    3.71
   4 -22  -6    4.39    1.73
   4 -22  -6    3.23    1.55
  -4 -22  -4   46.88    2.79
   4 -22  -4   42.19    2.24
  -4 -22  -4   51.94    2.46
   4 -22  -4   45.52    2.39
  -4 -22  -2    3.86    1.60
   4 -22  -2    7.08    1.62
  -4 -22  -2    6.33    1.28
  -4 -22   0   28.90    1.78
  -4 -22   4   50.82    2.11
   4 -22   4   43.40    2.00
  -4 -22   6    4.86    1.09
   4 -22   6    3.76    1.17
   4 -22   8    0.93    1.05
  -4 -22   8    1.32    1.05
   4 -22  10    0.93    0.83
  -4 -22  10    0.81    0.85
   4 -24  -8    2.70    4.28
   4 -24  -6    4.33    2.22
   4 -24  -6    5.28    1.54
   4 -24  -4   -1.77    1.59
   4 -24  -4   -0.45    1.29
  -4 -24  -4    1.50    1.45
   4 -24  -4   -0.12    1.37
   4 -24  -2    3.95    1.30
   4 -24  -2    4.25    1.38
  -4 -24  -2    4.27    1.40
   4 -24  -2    5.03    1.44
  -4 -24   0    0.86    1.41
  -4 -24   2    4.37    1.00
   4 -24   2    3.69    1.07
  -4 -24   2    3.60    1.34
  -4 -24   4   -0.68    0.88
   4 -24   4    0.07    1.01
   4 -24   6    8.25    1.21
  -4 -24   6    8.56    1.08
   4 -24   8    5.46    0.97
  -4 -24   8    5.02    0.85
   4 -26  -6    6.27    2.99
   4 -26  -4    3.03    1.29
  -4 -26  -4    1.45    1.58
   4 -26  -4    1.78    1.76
   4 -26  -4    4.47    1.27
   4 -26  -2    1.40    1.30
   4 -26   0    0.81    1.43
  -4 -26   2    1.06    1.27
  -4 -26   2    1.79    0.94
   4 -26   2    2.17    1.00
   4 -26   4    4.37    0.98
  -4 -26   4    3.88    0.94
   4 -26   6    0.03    0.82
  -4 -26   6    0.85    0.77
   4 -28  -4    3.11    1.21
   4 -28  -4    4.47    2.97
   4 -28  -2    1.94    1.33
  -4 -28  -2    2.32    1.29
   4 -28  -2    1.32    1.17
  -4 -28   0    8.02    1.29
   4 -28   0    7.85    1.34
   4 -28   0   10.47    1.26
   4 -28   2    1.10    1.13
  -4 -28   2    1.82    1.06
   4 -28   2    2.19    1.27
   4 -28   4    1.82    1.01
   4 -30  -2    2.82    1.01
   4 -30   0   11.34    1.07
   4 -30   2    3.14    0.96
  -5   1 -15    0.81    1.11
  -5  -1 -15    0.20    1.04
   5   1 -15   -0.41    1.18
   5  -1 -15    1.05    1.13
   5   1 -15    0.54    1.08
  -5  -1 -13    2.53    1.49
  -5   1 -13    2.14    1.40
   5   1 -13    1.57    1.54
   5  -1 -13    1.60    1.48
  -5  -1 -13    2.65    1.42
  -5   1 -13   -0.70    1.54
  -5  -1 -13    1.43    1.43
   5   1 -13    1.46    1.45
  -5   1 -13    2.61    1.53
   5  -1 -11    4.40    1.53
  -5   1 -11    9.55    1.99
  -5  -1 -11    7.66    1.71
  -5   1 -11   12.37    1.64
  -5  -1 -11   11.83    1.66
   5   1 -11   15.34    1.77
   5  -1 -11   12.38    1.73
   5   1 -11   13.09    1.71
  -5  -1 -11   10.53    1.49
   5  -1 -11   10.59    1.58
  -5   1 -11   11.79    1.58
   5   1  -9   20.24    1.80
  -5  -1  -9   28.92    1.88
  -5   1  -9   21.66    1.77
  -5  -1  -9   20.12    1.84
  -5   1  -9   16.58    1.89
  -5   1  -9   20.96    1.65
   5   1  -9   23.99    1.77
   5  -1  -9   27.10    1.68
  -5  -1  -9   23.75    1.67
   5  -1  -9   24.86    1.68
  -5  -1  -7   37.17    1.95
   5  -1  -7   30.81    2.22
   5   1  -7   32.64    1.72
  -5  -1  -7   39.49    1.77
  -5   1  -7   40.72    1.81
   5  -1  -7   41.14    1.89
   5  -1  -7   33.64    1.59
   5  -1  -5  185.05    5.42
   5   1  -5  170.79    5.36
   5  -1  -5  186.83    5.42
  -5  -1  -5  179.64    5.32
  -5   1  -5  171.62    5.65
  -5  -1  -5  182.49    5.61
  -5  -1  -5  198.70    5.42
  -5  -1  -5  175.39    5.40
   5  -1  -5  174.02    5.41
   5  -1  -3 3161.53   89.16
   5  -1  -3 3041.63   89.14
  -5  -1  -3 3232.12   89.15
   5  -1  -3 2965.62   89.10
  -5   1  -3 2890.23   89.08
  -5  -1  -3 3149.09   89.12
  -5  -1  -3 3079.12   89.16
   5  -1  -3 3123.23   89.17
  -5   1  -3 3085.07   89.22
   5  -1  -1  366.17   10.94
  -5  -1  -1  352.49   10.92
  -5  -1  -1  352.20   10.94
   5  -1  -1  361.89   10.93
  -5  -1  -1  342.59   10.92
  -5  -1  -1  374.76   11.00
   5   1  -1  357.27   11.02
   5  -1  -1  387.18   10.99
  -5  -1   1  347.68    9.80
  -5  -1   1  328.46    9.84
  -5   1   1  322.68    9.79
  -5  -1   5  166.93    5.34
   5   3 -15    0.74    1.05
  -5   3 -15    0.98    1.01
   5   3 -15    1.69    1.13
   5  -3 -15    1.06    1.07
  -5  -3 -15    0.72    0.98
  -5   3 -15    0.51    1.11
  -5   3 -13    1.92    1.46
  -5   3 -13    2.39    1.50
   5   3 -13    2.12    1.54
   5  -3 -13    2.67    1.40
  -5  -3 -13    2.64    1.35
  -5  -3 -13    4.02    1.46
   5   3 -13   -0.31    1.70
  -5   3 -13    2.37    1.76
  -5   3 -11   52.68    3.06
  -5  -3 -11   50.24    2.81
   5  -3 -11   73.55    2.92
  -5  -3 -11   66.54    2.82
  -5   3 -11   74.00    2.95
   5   3 -11   84.43    3.10
  -5  -3  -9   10.81    1.35
   5  -3  -9    9.23    1.47
   5  -3  -9    7.01    1.39
  -5  -3  -9   11.87    1.67
  -5   3  -9   11.09    1.59
   5  -3  -9    9.36    1.15
   5   3  -9    9.51    1.40
  -5   3  -9    9.29    1.36
  -5  -3  -9   11.30    1.46
   5  -3  -9   12.62    1.60
  -5  -3  -9   13.71    1.48
   5   3  -9    9.95    1.55
   5  -3  -9   12.50    1.68
  -5  -3  -7   21.69    1.44
  -5   3  -7   24.81    1.54
   5   3  -7   19.94    1.46
  -5  -3  -7   25.28    1.64
  -5  -3  -7   25.23    1.62
   5  -3  -7   21.61    1.59
   5  -3  -7   20.13    1.36
  -5  -3  -7   18.83    1.17
   5  -3  -7   19.04    1.41
  -5  -3  -7   20.59    2.04
   5   3  -5  343.46    9.55
  -5  -3  -5  404.16    9.67
   5  -3  -5  386.82    9.64
  -5  -3  -5  430.03    9.94
  -5  -3  -5  396.99    9.69
   5  -3  -5  379.04    9.70
  -5  -3  -5  366.73    9.82
  -5  -3  -5  374.55    9.61
   5  -3  -3  553.68   16.47
  -5  -3  -3  574.64   16.46
  -5  -3  -3  656.44   16.56
   5  -3  -3  517.17   16.49
  -5  -3  -3  597.51   16.47
  -5   3  -3  484.87   16.49
   5  -3  -3  535.20   16.45
  -5  -3  -3  571.13   16.44
  -5  -3  -3  558.55   16.46
   5  -3  -3  561.83   16.47
   5  -3  -3  549.49   16.46
  -5  -3  -1 1180.29   32.50
  -5  -3  -1 1163.45   32.48
   5  -3  -1 1134.67   32.48
  -5  -3  -1 1074.00   32.42
   5  -3  -1 1062.51   32.46
   5   3  -1  993.73   32.51
  -5  -3  -1 1160.92   32.48
   5  -3  -1 1081.31   32.52
  -5  -3  -1 1194.55   32.45
  -5  -3  -1 1042.46   32.47
   5   3   1 1162.50   31.68
  -5  -3   1 1071.41   31.68
  -5   3   1 1038.44   31.66
   5   3   1 1158.30   31.64
  -5   3   1 1010.17   31.64
   5  -3   1 1022.57   31.76
  -5  -3   3  568.23   16.83
  -5   3   5  370.98   10.79
  -5  -3   5  352.68   10.86
   5   5 -15    0.60    1.06
  -5   5 -15    0.44    1.01
  -5   5 -15    2.14    1.11
   5   5 -15    0.64    1.22
   5   5 -13    2.55    1.70
  -5   5 -13    3.66    1.80
  -5   5 -13    6.14    1.57
  -5   5 -13    6.09    1.55
   5  -5 -13    4.22    1.57
  -5  -5 -13    5.83    1.41
   5   5 -13    9.48    1.57
  -5   5 -13    3.53    1.40
   5   5 -13    5.30    1.64
  -5  -5 -11   39.67    2.22
   5  -5 -11   46.00    2.38
  -5  -5 -11   36.26    2.35
   5  -5 -11   39.78    2.51
  -5   5 -11   35.80    2.59
  -5   5 -11   50.81    2.44
   5  -5  -9    0.41    1.04
   5  -5  -9    1.15    2.77
   5  -5  -9    0.38    1.47
   5  -5  -9    1.43    1.37
  -5  -5  -9    1.28    1.27
  -5   5  -9    1.30    1.40
   5   5  -9    0.63    1.55
  -5  -5  -9    0.76    1.48
  -5  -5  -9    0.61    1.27
   5  -5  -9    0.69    1.19
  -5  -5  -7    9.82    1.73
   5  -5  -7    8.02    1.09
  -5  -5  -7    9.83    1.40
   5  -5  -7    7.49    1.25
  -5  -5  -7    6.38    0.99
  -5  -5  -7    8.04    1.27
   5  -5  -7    7.39    1.20
  -5  -5  -7    9.57    1.26
   5  -5  -7    7.21    1.31
   5  -5  -5  196.99    6.21
  -5  -5  -5  228.44    6.49
   5  -5  -5  202.13    6.21
  -5  -5  -5  214.63    6.15
   5  -5  -5  199.79    6.10
   5  -5  -5  184.67    6.08
   5  -5  -5  205.09    6.16
  -5  -5  -5  208.41    6.16
   5  -5  -5  192.81    6.19
  -5  -5  -5  194.38    6.17
  -5  -5  -5  196.16    6.27
   5  -5  -3   27.77    1.56
   5  -5  -3   19.21    1.17
  -5  -5  -3   30.70    1.48
   5  -5  -3   24.35    1.48
   5  -5  -3   22.44    1.38
  -5  -5  -3   25.26    1.36
  -5  -5  -3   17.81    1.28
   5  -5  -3   10.99    1.28
   5  -5  -3   17.13    0.99
  -5  -5  -3   18.06    1.22
   5  -5  -3   17.15    1.27
  -5  -5  -3   21.44    1.25
  -5  -5  -3   25.54    1.27
   5  -5  -1 5426.23  162.33
  -5  -5  -1 5656.29  162.32
  -5  -5  -1 5770.29  162.35
  -5   5  -1 5459.00  162.38
  -5   5  -1 5235.60  162.38
   5   5  -1 5310.79  162.38
  -5  -5  -1 5742.47  162.38
   5  -5  -1 5628.26  162.31
   5  -5   1 5581.96  163.15
  -5  -5   1 5521.43  163.12
   5   5   1 5629.15  163.11
  -5   7 -15   -0.44    1.11
   5   7 -15   -0.40    1.17
   5   7 -13    2.00    1.68
  -5   7 -13    1.31    1.76
  -5   7 -13    2.50    1.51
   5   7 -13    1.92    1.56
  -5  -7 -13    1.02    1.30
   5  -7 -13    0.83    1.36
  -5   7 -13    1.83    1.53
   5   7 -13    1.34    1.50
  -5   7 -13    0.58    1.36
   5  -7 -11   33.22    2.05
  -5  -7 -11   49.47    2.23
  -5  -7 -11   33.91    2.22
   5  -7 -11   35.00    2.28
  -5   7 -11   35.78    2.67
  -5   7 -11   50.06    2.52
   5   7 -11   42.76    2.34
  -5   7 -11   49.30    2.41
   5   7 -11   55.74    2.55
  -5  -7  -9    4.54    2.18
   5  -7  -9    2.68    1.33
   5  -7  -9    3.70    1.14
  -5  -7  -9    4.19    1.38
   5  -7  -9    2.71    2.48
  -5  -7  -9    4.27    1.36
   5  -7  -9    2.89    1.42
  -5  -7  -9    3.92    1.46
   5  -7  -9    3.63    1.65
   5   7  -9    2.94    1.47
  -5   7  -9    2.78    1.65
  -5  -7  -7    2.45    1.21
   5  -7  -7    2.46    1.31
  -5  -7  -7    0.12    1.76
   5  -7  -7    0.95    1.17
   5  -7  -7    1.86    1.24
  -5  -7  -7    2.18    1.25
  -5  -7  -7    3.40    2.93
   5  -7  -7    2.20    1.28
   5  -7  -7    0.61    1.13
  -5  -7  -7    2.11    1.31
   5  -7  -7    1.70    1.45
  -5  -7  -5  170.37    5.17
  -5  -7  -5  169.56    5.37
   5  -7  -5  153.78    4.89
   5  -7  -5  152.33    5.06
   5  -7  -5  150.68    5.07
  -5  -7  -5  175.45    5.04
   5  -7  -5  153.38    5.10
  -5  -7  -5  167.37    5.02
   5  -7  -5  162.51    5.05
  -5  -7  -5  154.77    5.08
   5  -7  -5  151.17    5.19
   5  -7  -5  148.95    5.10
  -5  -7  -5  181.06    5.06
   5  -7  -5  159.53    5.06
   5  -7  -3    1.82    1.29
   5  -7  -3    2.92    1.23
  -5  -7  -3    4.91    1.19
   5  -7  -3    2.40    1.21
  -5  -7  -3    2.18    1.04
  -5  -7  -3    2.79    1.13
  -5  -7  -3    3.49    1.00
  -5  -7  -3    3.08    1.22
   5  -7  -3    2.00    1.32
  -5  -7  -3    3.59    1.15
   5  -7  -1 2647.00   79.66
  -5  -7  -1 2824.65   79.65
  -5   7  -1 2629.61   79.74
   5   7  -1 2974.89   79.75
  -5   7  -1 2632.74   79.72
   5  -7  -1 2684.34   79.64
   5  -7  -1 2690.43   79.72
  -5   7   1 2628.53   76.12
   5  -7   1 2539.83   76.19
  -5   9 -15    0.63    0.98
   5   9 -15    0.60    1.04
  -5   9 -13   12.94    1.84
  -5   9 -13    8.00    1.50
   5   9 -13   12.70    1.62
   5   9 -13    7.35    1.88
  -5   9 -13    6.88    1.95
   5  -9 -13   10.22    1.42
   5  -9 -11    4.06    1.31
   5  -9 -11    4.32    1.58
  -5  -9 -11    3.01    1.45
   5   9 -11    4.07    1.67
  -5   9 -11    3.13    1.55
   5   9 -11    3.25    1.73
  -5   9 -11    4.12    1.88
   5  -9  -9   40.20    2.05
  -5  -9  -9   41.58    2.39
   5  -9  -9   49.95    2.83
   5  -9  -9   46.77    2.38
  -5  -9  -9   46.26    2.20
  -5  -9  -9   47.51    2.77
   5   9  -9   48.90    2.40
   5  -9  -9   42.92    2.15
   5  -9  -7   10.30    1.41
  -5  -9  -7   11.05    1.36
   5  -9  -7   10.24    1.30
  -5  -9  -7   10.38    1.38
   5  -9  -7    9.15    1.46
  -5  -9  -7    9.48    2.57
   5  -9  -7    7.97    1.29
  -5  -9  -7   13.23    1.97
   5  -9  -7    8.29    1.41
  -5  -9  -7   13.37    1.43
   5  -9  -5    0.97    1.32
   5  -9  -5    1.14    1.42
   5  -9  -5    1.89    0.99
   5  -9  -5    1.94    1.14
  -5  -9  -5    1.08    1.18
  -5  -9  -3  149.59    4.62
  -5  -9  -3  130.39    4.46
  -5  -9  -3  151.66    4.66
  -5  -9  -3  156.19    4.67
   5  -9  -3  150.39    4.65
   5  -9  -3  124.95    4.61
   5  -9  -3  166.80    4.69
   5  -9  -3  145.83    4.60
   5  -9  -1    9.33    0.92
   5  -9  -1   11.23    1.27
   5  -9  -1   11.92    1.14
  -5  -9   1   17.97    1.00
   5  -9   1   15.31    0.95
  -5   9   1   15.39    1.66
   5  11 -15    0.45    0.87
  -5  11 -13    1.03    1.33
   5  11 -13    1.87    1.48
  -5  11 -13    1.84    1.63
   5  11 -13    4.03    1.71
  -5  11 -13    2.78    1.78
   5  11 -11    1.54    1.59
  -5  11 -11    2.85    1.83
  -5  11 -11    2.68    1.60
   5  11 -11    2.13    1.65
   5 -11 -11    1.98    1.55
  -5 -11 -11    2.33    1.39
   5 -11 -11    3.26    1.44
   5 -11  -9  125.99    4.42
  -5 -11  -9  130.82    4.39
  -5 -11  -9  134.39    4.78
   5 -11  -9  115.89    4.57
   5 -11  -9  124.31    4.38
  -5 -11  -7   61.06    3.32
  -5 -11  -7   67.85    2.60
   5 -11  -7   61.83    2.64
   5 -11  -7   65.03    2.61
  -5 -11  -7   66.52    2.80
   5 -11  -7   65.53    2.57
   5 -11  -7   61.84    2.70
   5 -11  -7   61.55    2.47
   5 -11  -5   49.45    2.18
   5 -11  -5   55.18    2.24
  -5 -11  -5   54.41    2.26
  -5 -11  -5   51.21    2.20
  -5 -11  -5   52.06    2.31
   5 -11  -5   45.47    2.15
   5 -11  -5   51.79    2.26
   5 -11  -5   47.40    2.04
   5 -11  -5   53.40    2.19
   5 -11  -3  183.47    6.44
  -5 -11  -3  214.14    6.45
  -5 -11  -3  209.55    6.40
   5 -11  -3  205.00    6.38
   5 -11  -3  198.53    6.38
   5 -11  -3  198.18    6.41
   5 -11  -3  233.48    6.43
   5 -11  -1   45.19    1.70
  -5 -11  -1   47.98    1.63
   5 -11  -1   41.96    1.98
  -5  11  -1   38.39    2.40
   5  11   1   53.25    1.71
  -5  11   1   44.82    2.07
   5 -11   1   34.51    1.49
  -5  11   1   42.26    2.01
  -5 -11   1   32.86    1.52
   5  13 -13    1.67    1.44
  -5  13 -13    0.83    1.30
  -5  13 -13    1.79    1.50
   5  13 -13    0.77    1.62
  -5  13 -13    0.52    1.62
  -5  13 -11    4.38    1.82
   5 -13  -9  176.40    6.19
   5 -13  -9  176.53    6.01
  -5 -13  -7   92.42    3.94
   5 -13  -7   85.67    3.24
   5 -13  -7   84.37    3.39
   5 -13  -7   92.34    3.35
   5 -13  -7   90.91    3.30
  -5 -13  -7  100.16    3.74
   5 -13  -5   59.39    2.35
  -5 -13  -5   56.43    2.18
   5 -13  -5   55.57    2.33
   5 -13  -5   49.88    2.30
  -5 -13  -5   55.67    2.35
   5 -13  -5   49.76    2.32
  -5 -13  -5   61.88    2.72
   5 -13  -5   56.79    2.27
  -5 -13  -5   58.03    2.42
   5 -13  -3   14.13    1.14
  -5 -13  -3   14.24    1.40
  -5 -13  -3   15.02    1.18
  -5 -13  -1    0.42    0.74
   5 -13  -1    2.22    0.76
   5 -13  -1    2.25    1.39
   5 -13  -1    1.72    0.84
  -5  15 -13    1.50    1.47
   5  15 -13    2.14    1.46
  -5  15 -13    1.28    1.19
   5  15 -13    1.63    1.29
  -5  15 -11    1.96    1.71
   5 -15  -9   57.56    2.76
   5 -15  -9   51.74    3.14
  -5 -15  -7   29.35    2.26
   5 -15  -7   27.39    1.79
   5 -15  -7   23.99    1.79
   5 -15  -7   27.63    2.04
   5 -15  -7   27.59    1.74
  -5 -15  -7   29.81    3.07
  -5 -15  -5    7.80    1.42
   5 -15  -5    7.25    1.34
   5 -15  -5    7.99    1.59
   5 -15  -5    8.75    1.51
  -5 -15  -5   10.12    1.32
   5 -15  -5    9.48    1.31
  -5 -15  -5    8.92    1.82
  -5 -15  -5    7.55    1.59
   5 -15  -5    7.15    1.42
   5 -15  -3  208.33    5.83
  -5 -15  -3  179.90    5.63
   5 -15  -3  161.16    5.83
   5 -15  -3  183.70    5.89
  -5 -15  -3  195.79    5.92
   5 -15  -3  181.43    5.77
  -5 -15  -3  174.80    5.71
  -5 -15  -1  139.88    4.03
   5 -15  -1  132.77    4.04
   5 -15   1  117.71    3.81
  -5 -15   1  117.40    3.78
  -5  17 -13    0.99    1.00
   5  17 -13    1.84    1.07
  -5  17 -11    1.93    1.63
  -5  17 -11    0.86    1.89
   5 -17  -9    3.55    2.91
   5 -17  -7   11.10    2.30
   5 -17  -7   10.64    1.54
  -5 -17  -7   16.50    2.23
  -5 -17  -7   15.08    3.40
   5 -17  -7   13.70    1.92
  -5 -17  -5    5.45    1.77
   5 -17  -5    4.42    2.10
  -5 -17  -5    4.59    1.30
   5 -17  -5    5.63    1.50
  -5 -17  -5    3.07    1.82
   5 -17  -5    4.88    1.27
   5 -17  -5    3.86    1.46
  -5 -17  -5    2.99    1.48
   5 -17  -3  224.67    6.71
  -5 -17  -3  212.48    6.80
   5 -17  -3  233.51    6.71
  -5 -17  -3  208.55    6.52
  -5 -17  -3  227.48    6.73
  -5 -17  -1    6.41    0.93
   5 -17  -1    5.55    0.98
   5 -17  -1    5.22    1.38
  -5 -17  -1    4.48    1.11
   5 -17  -1    6.47    1.01
   5 -17   1    5.26    0.93
  -5 -17   1    6.89    0.97
   5 -17   1    5.11    1.38
  -5  19 -11    1.72    1.66
  -5  19 -11    3.16    1.51
  -5  19 -11    1.71    1.38
   5 -19  -7   12.45    1.84
  -5 -19  -7   16.07    4.51
   5 -19  -7   11.84    1.64
   5 -19  -5   31.35    1.93
  -5 -19  -5   25.81    2.05
   5 -19  -5   25.88    1.92
  -5 -19  -5   24.91    2.43
  -5 -19  -3   22.12    1.70
   5 -19  -3   24.56    1.71
  -5 -19  -3   23.06    1.43
  -5 -19  -3   24.18    1.85
   5 -19  -3   20.24    1.36
  -5 -19  -1    9.03    1.07
   5 -19  -1   10.36    1.09
   5 -19  -1    6.68    1.42
  -5 -19   1    5.63    0.91
   5 -19   1    7.10    0.99
   5 -19   3   13.37    1.25
  -5 -19   3   13.66    1.18
   5  21 -11    1.67    1.25
  -5  21 -11    1.33    1.20
   5 -21  -9   -0.32    4.57
   5 -21  -7    0.84    1.59
  -5 -21  -7    2.22    4.48
   5 -21  -7   -0.63    1.95
   5 -21  -5   34.74    2.14
  -5 -21  -5   39.04    2.24
   5 -21  -5   41.64    2.29
  -5 -21  -5   40.01    3.02
   5 -21  -3   49.97    2.27
  -5 -21  -3   46.26    2.36
  -5 -21  -3   46.19    2.47
  -5 -21  -1   40.18    1.88
  -5 -21  -1   35.47    2.04
   5 -21  -1   36.12    1.99
  -5 -21   1   40.49    1.82
   5 -21   1   43.63    1.88
   5 -21   5   38.47    1.90
  -5 -21   5   38.10    1.84
  -5  23 -11    0.66    0.92
   5  23 -11    1.07    0.92
   5 -23  -7    1.60    2.16
   5 -23  -5    1.82    1.53
  -5 -23  -5    3.85    1.70
   5 -23  -5    4.90    1.49
   5 -23  -5    3.09    1.71
  -5 -23  -5    3.34    3.95
   5 -23  -3    5.99    1.38
  -5 -23  -3    6.78    1.42
   5 -23  -3    5.58    1.54
   5 -23  -1    7.00    1.57
  -5 -23  -1    5.37    1.59
  -5 -23   1    6.13    1.06
   5 -23   1    5.52    1.11
  -5 -23   1    3.38    1.34
  -5 -23   3    8.05    1.09
   5 -23   3    6.74    1.14
  -5 -23   5    2.26    0.96
   5 -23   5    2.14    1.11
  -5 -23   7    1.85    0.98
   5 -23   7    2.47    1.09
   5 -23   9    4.56    1.01
  -5 -23   9    3.67    0.92
   5 -25  -7    3.41    3.35
   5 -25  -5    7.49    1.80
   5 -25  -5    9.21    1.48
   5 -25  -3    0.01    1.41
   5 -25  -1    3.93    1.45
  -5 -25  -1    2.54    1.46
  -5 -25   1    2.78    1.36
  -5 -25   3   -0.01    0.93
   5 -25   3    0.48    0.98
  -5 -25   5    7.77    0.95
   5 -25   5    7.47    1.02
  -5 -25   7    6.38    0.84
   5 -25   7    6.67    0.89
   5 -27  -5    3.24    1.33
   5 -27  -5   -0.12    2.40
   5 -27  -3    0.06    1.36
  -5 -27  -3    1.05    1.48
   5 -27  -3   -0.92    1.57
   5 -27  -3   -0.48    1.20
   5 -27  -1    7.05    1.33
  -5 -27  -1    6.74    1.38
   5 -27  -1    5.59    1.40
   5 -27   1    6.83    1.42
  -5 -27   1    4.77    1.15
   5 -27   3    0.12    0.87
  -5 -27   3    0.01    0.84
  -5 -27   5    2.73    0.80
   5 -27   5    2.43    0.87
   5 -29  -3    1.17    1.12
  -5 -29  -1    0.41    1.27
   5 -29  -1    1.48    1.09
   5 -29  -1   -0.45    1.06
   5 -29   1    1.20    1.15
  -5 -29   1    1.35    1.06
   5 -29   1    0.48    1.06
   5 -29   3    1.18    1.02
   5 -29   3    2.30    1.10
   5 -31  -1    2.32    0.88
   5 -31   1    2.85    0.84
  -6   0 -14    1.34    1.34
   6   0 -14    0.28    1.49
  -6   0 -14    3.62    1.22
   6   0 -14    4.25    1.36
  -6   0 -14    4.24    1.34
  -6   0 -12    1.65    1.56
  -6   0 -12   -0.85    1.52
   6   0 -12    0.71    1.63
  -6   0 -12    0.15    1.55
  -6   0 -10   57.03    2.58
   6   0 -10   57.08    2.49
  -6   0 -10   46.06    2.33
   6   0 -10   47.18    2.31
  -6   0 -10   48.35    2.71
  -6   0  -8    0.33    1.46
   6   0  -8    1.92    1.30
  -6   0  -8    1.37    1.23
   6   0  -8    0.33    1.41
  -6   0  -8    0.13    1.23
  -6   0  -6  494.53   12.03
   6   0  -6  350.70   11.92
   6   0  -6  359.19   11.87
  -6   0  -6  416.02   11.98
   6   0  -6  395.05   11.99
  -6   0  -6  461.12   12.24
  -6   0  -4    0.78    0.63
  -6   0  -4    1.41    1.62
   6   0  -4   -0.45    1.08
  -6   0  -2 3997.82  107.64
  -6   0  -2 4079.31  107.75
  -6   0  -2 3987.69  107.71
  -6   0  -2 4064.23  107.67
  -6   0  -2 3934.47  107.70
   6   0   0    0.36    1.20
  -6   0   2 3962.16  115.95
   6   2 -14    1.52    1.34
  -6  -2 -14    0.97    1.22
   6  -2 -14    2.07    1.32
  -6   2 -14    2.33    1.32
  -6   2 -14    6.73    1.53
  -6  -2 -14    1.20    1.32
   6  -2 -14    2.52    1.42
   6   2 -14    0.62    1.54
  -6   2 -14    3.06    1.34
  -6   2 -12   13.98    1.75
  -6  -2 -12   14.28    1.74
   6  -2 -12   12.64    1.62
  -6   2 -12   11.80    1.57
   6   2 -12   11.48    1.64
  -6  -2 -12    9.66    1.65
   6   2 -12    6.56    1.70
  -6   2 -12    8.08    1.91
  -6  -2 -12    7.82    1.76
  -6   2 -12   13.78    1.72
   6  -2 -12   14.52    1.74
   6   2 -12   13.64    1.83
  -6  -2 -12   13.10    1.59
  -6   2 -10  127.78    4.69
  -6  -2 -10  127.79    4.62
   6  -2 -10  147.47    4.74
   6   2 -10  149.39    4.83
  -6  -2 -10  162.22    4.69
   6  -2 -10  145.31    4.66
  -6   2 -10  110.70    4.80
   6  -2 -10  101.21    4.58
  -6  -2 -10  133.56    4.78
   6   2 -10  133.74    4.71
  -6   2 -10  141.09    4.74
  -6  -2 -10  143.87    4.69
   6  -2 -10  164.92    4.82
  -6  -2  -8   72.87    2.64
   6   2  -8   53.04    2.49
  -6   2  -8   63.57    2.54
   6  -2  -8   62.86    2.43
   6  -2  -8   66.06    2.40
  -6  -2  -8   59.30    2.89
  -6  -2  -8   62.68    2.45
  -6   2  -8   51.30    2.43
   6   2  -8   63.38    2.52
   6  -2  -8   67.84    2.54
  -6  -2  -8   69.85    2.72
   6   2  -6  107.45    4.19
   6  -2  -6  143.11    4.39
  -6   2  -6  118.22    4.54
  -6  -2  -6  152.34    4.74
   6  -2  -6  180.51    4.55
  -6  -2  -6  150.74    4.29
  -6  -2  -6  153.54    4.55
  -6  -2  -6  159.50    4.44
   6   2  -6  116.22    4.33
   6  -2  -6  127.50    4.37
  -6  -2  -6  145.94    4.40
   6  -2  -6  149.84    4.46
  -6  -2  -4    2.45    0.94
   6  -2  -4    2.65    1.05
   6  -2  -4    0.80    0.62
   6  -2  -4    0.42    0.70
  -6  -2  -4    1.50    1.27
  -6   2  -4    0.65    1.39
   6  -2  -4    2.25    1.07
   6   2  -4    1.22    0.69
   6  -2  -4    1.88    1.08
  -6  -2  -4   -0.06    0.78
  -6   2  -4    0.53    0.45
  -6  -2  -2 1964.60   56.35
  -6  -2  -2 1946.70   56.35
   6  -2  -2 1884.79   56.36
   6  -2  -2 1844.67   56.34
  -6  -2  -2 1902.13   56.35
  -6  -2  -2 1933.05   56.34
  -6  -2  -2 1934.25   56.34
   6  -2  -2 1834.30   56.34
   6   2   0   42.85    1.56
   6  -2   0   34.57    1.16
  -6   2   0   33.11    1.28
   6   2   0   41.04    1.30
   6  -2   2 1790.18   54.64
  -6  -2   2 1868.09   54.59
  -6   2   2 1896.91   54.56
  -6  -2   4    0.71    1.86
   6   2   4    0.92    0.93
  -6  -2   6  144.89    4.72
  -6   4 -14    0.71    1.34
   6   4 -14    0.15    1.33
  -6   4 -14    0.04    1.23
  -6  -4 -14    0.27    1.21
   6  -4 -14   -0.03    1.31
  -6   4 -14   -1.17    1.34
   6   4 -14   -0.85    1.33
  -6  -4 -12    7.83    1.52
   6  -4 -12    9.96    1.63
  -6   4 -12    7.47    2.02
  -6   4 -12    7.79    1.66
  -6   4 -12    7.47    1.56
   6   4 -12    9.17    1.69
  -6  -4 -12   11.70    1.77
  -6   4 -12    9.21    1.89
   6  -4 -12    7.05    1.82
  -6  -4 -12    7.57    1.60
   6  -4 -10    4.85    1.51
  -6  -4 -10    5.94    1.40
  -6  -4 -10    8.85    1.61
  -6   4 -10    7.04    1.65
   6   4 -10    4.99    1.54
   6  -4 -10    4.72    1.39
  -6   4 -10    4.88    1.58
   6  -4 -10    5.06    1.47
   6   4 -10    6.79    1.62
  -6  -4 -10    4.98    1.41
  -6   4 -10    2.15    1.84
   6  -4  -8    8.45    1.20
   6  -4  -8   11.78    1.44
  -6  -4  -8   11.75    1.37
  -6   4  -8    9.88    1.51
   6   4  -8    7.25    1.38
   6  -4  -8    9.43    1.71
  -6  -4  -8   11.03    1.42
   6  -4  -8   11.40    1.34
  -6  -4  -8    9.27    1.22
   6  -4  -8   10.97    1.22
   6  -4  -8   10.16    1.43
  -6  -4  -8   10.08    1.33
  -6  -4  -8   12.81    2.04
  -6  -4  -6   17.23    1.43
   6  -4  -6   14.62    1.23
  -6  -4  -6   14.33    1.18
   6  -4  -6   14.45    1.34
   6  -4  -6   15.62    1.23
  -6  -4  -6   18.15    1.44
  -6  -4  -6   16.63    1.31
   6  -4  -6   16.68    1.38
  -6  -4  -6   13.94    1.84
  -6  -4  -6   13.22    1.05
   6  -4  -6   14.91    1.39
   6  -4  -4  383.41    9.56
  -6  -4  -4  350.67    9.54
   6  -4  -4  339.58    9.51
   6  -4  -4  332.18    9.47
   6  -4  -4  316.46    9.46
  -6  -4  -4  340.39    9.46
   6  -4  -4  333.83    9.42
  -6  -4  -4  335.37    9.42
  -6  -4  -4  334.97    9.45
   6  -4  -4  326.71    9.47
  -6  -4  -4  405.11    9.60
  -6  -4  -4  396.44    9.51
  -6  -4  -2 8568.91  224.84
   6  -4  -2 8485.94  224.89
  -6  -4  -2 8350.27  224.89
   6  -4  -2 7657.44  224.89
  -6  -4  -2 8887.86  224.90
   6  -4  -2 8640.80  224.91
  -6  -4  -2 8742.75  224.90
  -6   4  -2 7088.79  224.85
  -6  -4  -2 8195.59  224.89
   6  -4  -2 6483.51  224.80
   6   4   0 2568.67   76.15
  -6  -4   0 2622.59   76.18
  -6  -4   0 2615.06   76.13
  -6  -4   2 6947.54  203.24
  -6  -4   4  289.23    8.69
   6  -6 -14    2.46    1.24
  -6  -6 -14    2.12    1.15
  -6   6 -14    2.61    1.37
   6   6 -14    0.10    1.50
  -6   6 -14    2.89    1.30
   6   6 -14    3.68    1.40
  -6   6 -14    4.92    1.39
  -6  -6 -12   17.48    1.77
   6  -6 -12   18.54    1.90
  -6  -6 -12   33.09    1.85
  -6   6 -12   18.46    1.83
   6   6 -12   22.38    2.02
   6  -6 -12   26.81    1.88
  -6   6 -12   22.14    1.93
  -6   6 -12   14.11    2.20
  -6  -6 -10   10.47    1.59
   6  -6 -10    8.83    1.45
  -6  -6 -10    9.77    1.50
   6  -6 -10    8.69    1.58
  -6   6 -10    9.91    1.52
   6   6 -10   12.12    1.68
   6   6 -10    9.56    1.67
  -6   6 -10    7.41    1.66
   6  -6 -10    9.28    1.80
  -6  -6 -10    6.98    1.67
   6  -6  -8   13.96    1.68
  -6  -6  -8   12.95    1.44
   6  -6  -8   12.52    1.45
  -6  -6  -8   13.72    1.36
  -6  -6  -8   10.94    1.31
   6  -6  -8   11.36    1.40
   6  -6  -8   12.40    1.29
  -6  -6  -8   10.85    1.47
   6  -6  -8   11.25    1.55
  -6  -6  -8   16.28    2.18
   6   6  -8   13.44    1.55
  -6  -6  -6   60.10    2.17
   6  -6  -6   48.93    2.07
   6  -6  -6   49.07    2.09
   6  -6  -6   43.04    1.86
   6  -6  -6   49.94    2.08
  -6  -6  -6   50.00    2.03
   6  -6  -6   51.50    1.92
  -6  -6  -6   56.68    2.10
  -6  -6  -6   49.89    1.95
   6  -6  -4  666.61   16.21
  -6  -6  -4  641.14   16.15
  -6  -6  -4  657.93   16.19
  -6  -6  -4  656.45   16.13
   6  -6  -4  608.24   16.02
   6  -6  -4  610.39   16.18
  -6  -6  -4  663.40   16.13
  -6  -6  -2    1.08    1.47
  -6   6  -2    0.31    1.67
  -6  -6  -2    0.02    0.88
  -6  -6  -2   -1.03    1.06
  -6   6  -2    0.69    1.74
   6  -6  -2    1.24    1.12
  -6  -6  -2    0.88    1.02
  -6  -6   0  723.23   19.89
   6  -6   0  620.00   19.91
  -6   8 -14    1.12    1.21
  -6   8 -14   -1.37    1.33
   6   8 -14    1.76    1.49
   6   8 -14   -0.22    1.34
  -6   8 -14    0.94    1.24
   6   8 -14    1.05    1.24
  -6   8 -12    1.88    1.55
   6   8 -12    3.23    1.65
  -6   8 -12    2.90    1.78
  -6   8 -12    0.51    1.89
  -6  -8 -12    1.72    1.36
   6  -8 -12    0.94    1.43
  -6  -8 -10   18.20    1.79
   6  -8 -10   17.75    1.84
   6  -8 -10   18.66    1.63
   6  -8 -10   24.94    3.74
   6   8 -10   23.07    2.09
   6  -8 -10   29.25    1.86
   6  -8  -8   42.54    2.09
  -6  -8  -8   39.60    2.03
  -6  -8  -8   38.11    2.01
   6  -8  -8   39.43    2.00
   6  -8  -8   40.77    2.18
  -6  -8  -8   48.11    2.06
   6  -8  -8   43.16    2.09
  -6  -8  -8   41.32    2.00
   6  -8  -8   39.98    2.12
  -6  -8  -6   16.08    1.97
   6  -8  -6   12.92    1.34
  -6  -8  -6   16.16    1.40
  -6  -8  -6   11.91    2.00
  -6  -8  -6   14.52    1.33
   6  -8  -6   12.47    1.36
   6  -8  -6   13.23    1.13
  -6  -8  -6   13.63    1.30
  -6  -8  -6   14.04    1.29
   6  -8  -6   13.38    1.20
  -6  -8  -4  760.42   21.26
  -6  -8  -4  728.87   21.30
   6  -8  -4  670.76   21.20
   6  -8  -4  707.31   21.31
  -6  -8  -4  728.35   21.23
   6  -8  -4  722.01   21.29
   6  -8  -4  694.51   21.27
   6  -8  -4  704.26   21.28
  -6  -8  -4  717.71   21.25
  -6  -8  -4  762.80   21.30
  -6  -8  -2  135.43    4.04
  -6  -8  -2  128.81    4.11
  -6  -8  -2  142.34    4.21
   6  -8  -2  144.35    4.10
   6  -8  -2  127.64    4.24
   6  -8  -2  119.29    4.13
   6  -8   0  506.48   14.57
  -6   8   0  533.13   14.61
   6   8   0  546.74   14.57
  -6  -8   2   86.51    2.63
  -6  10 -14   -0.89    1.18
   6  10 -14    0.08    1.27
   6  10 -14    1.26    1.46
  -6  10 -14    0.76    1.21
  -6  10 -14   -0.04    1.07
   6  10 -14   -0.17    1.16
  -6  10 -12   18.19    2.29
   6 -10 -12   15.62    1.75
   6 -10 -10    1.36    1.40
   6 -10 -10   -2.96    3.88
  -6 -10 -10    0.90    1.46
   6 -10 -10   -0.75    1.52
  -6 -10  -8    8.54    2.38
   6 -10  -8    5.59    1.59
   6 -10  -8    5.83    1.39
  -6 -10  -8    4.33    1.41
   6 -10  -8    5.52    1.44
   6 -10  -8    7.99    1.41
   6 -10  -6   27.65    1.68
  -6 -10  -6   30.45    1.68
  -6 -10  -6   36.45    2.31
  -6 -10  -6   30.85    1.88
   6 -10  -6   30.58    1.60
   6 -10  -6   33.43    1.77
  -6 -10  -6   31.35    2.11
   6 -10  -4  175.14    5.71
   6 -10  -4  173.28    5.58
   6 -10  -4  181.36    5.65
   6 -10  -4  180.77    5.66
  -6 -10  -4  192.69    5.71
   6 -10  -4  187.82    5.71
  -6 -10  -4  173.06    5.65
  -6  10  -2   86.17    3.85
   6 -10  -2   88.86    3.42
  -6 -10  -2  101.23    3.28
  -6 -10  -2   98.35    3.38
   6 -10  -2  106.96    3.28
   6 -10  -2   94.43    3.28
  -6 -10  -2   96.03    3.44
   6 -10   0  611.72   20.85
  -6  10   0  753.50   21.01
  -6  10   0  756.20   20.99
   6 -10   0  686.27   20.90
  -6 -10   0  775.95   20.91
   6 -10   0  697.95   20.97
   6 -10   0  685.02   20.94
   6  10   0  799.49   20.96
   6 -10   2   68.81    2.25
   6  12 -14    3.12    1.35
  -6  12 -14    1.71    1.14
   6  12 -14    2.86    1.11
  -6  12 -14    2.11    1.02
   6  12 -14    4.46    1.20
  -6  12 -12    4.72    1.55
   6  12 -12    1.13    1.64
  -6  12 -12    1.91    1.63
  -6  12 -12    1.28    1.92
   6 -12 -12    1.95    2.04
   6 -12 -10    4.18    1.44
  -6  12 -10    3.80    1.95
   6 -12 -10    2.23    4.20
   6 -12  -8   16.14    1.68
  -6 -12  -8   17.71    1.61
   6 -12  -8   15.98    1.68
  -6 -12  -8   24.73    2.52
   6 -12  -8   15.71    1.56
   6 -12  -8   22.24    2.25
  -6 -12  -8   16.79    4.29
   6 -12  -6   26.57    1.77
   6 -12  -6   23.45    1.57
   6 -12  -6   27.70    1.65
  -6 -12  -6   23.70    1.97
   6 -12  -6   23.76    1.48
  -6 -12  -4  207.55    6.01
   6 -12  -4  196.12    6.09
   6 -12  -4  176.56    6.08
  -6 -12  -4  217.36    6.26
   6 -12  -4  203.58    6.16
   6 -12  -4  171.52    6.16
   6 -12  -2   87.52    3.12
   6 -12  -2   90.33    2.95
  -6 -12  -2   80.52    3.07
  -6 -12  -2   85.85    3.07
   6 -12  -2   81.12    3.02
   6 -12   0    1.42    0.90
  -6  12   0    2.14    1.77
  -6 -12   0    3.54    0.80
   6 -12   0    3.68    0.85
   6  14 -14    3.40    0.93
  -6  14 -12    0.65    1.77
   6  14 -12    1.45    1.58
  -6  14 -12    0.84    1.51
  -6  14 -12    0.92    1.54
   6 -14 -10    9.56    1.85
   6 -14 -10   11.57    4.41
  -6  14 -10    9.65    2.02
   6 -14  -8    9.60    1.79
  -6 -14  -8    4.65    4.43
  -6 -14  -8   12.93    2.30
   6 -14  -8    7.93    1.59
   6 -14  -8    6.59    1.26
   6 -14  -6   53.76    2.39
  -6 -14  -6   57.50    2.76
   6 -14  -6   51.09    2.26
  -6 -14  -6   50.63    2.61
  -6 -14  -6   49.99    2.42
   6 -14  -6   54.07    2.35
   6 -14  -6   57.04    2.40
  -6 -14  -4    7.86    1.41
   6 -14  -4    6.63    1.12
   6 -14  -4    5.76    1.29
  -6 -14  -4    8.14    1.15
   6 -14  -4    7.49    1.39
  -6 -14  -4    7.44    1.41
   6 -14  -4    5.86    1.34
   6 -14  -2   32.72    1.96
  -6 -14  -2   38.04    1.64
   6 -14  -2   26.59    1.46
  -6 -14  -2   42.14    1.51
   6 -14  -2   36.00    1.54
  -6 -14  -2   31.10    1.70
  -6 -14   0   16.02    0.98
   6 -14   0   20.24    1.15
  -6 -14   0   12.60    1.13
   6 -14   0   14.32    0.94
  -6  14   0   21.77    2.03
  -6  16 -12    1.65    1.38
  -6  16 -12   -0.84    1.43
  -6  16 -12   -0.75    1.69
   6  16 -12   -0.13    1.47
  -6 -16  -8   74.54    3.27
  -6 -16  -8   57.35    5.28
   6 -16  -8   56.04    2.98
   6 -16  -8   67.84    3.00
  -6 -16  -6   10.08    1.95
   6 -16  -6    9.85    1.62
   6 -16  -6    6.73    1.34
  -6 -16  -6    9.22    1.73
   6 -16  -6    9.57    1.85
  -6 -16  -6    9.40    2.32
   6 -16  -6    9.85    1.46
   6 -16  -4   12.27    1.28
   6 -16  -4    9.59    1.52
  -6 -16  -4   14.70    1.30
   6 -16  -4   14.39    1.56
  -6 -16  -4   13.83    1.60
   6 -16  -4   14.37    1.73
  -6 -16  -4   17.94    1.65
   6 -16  -2   85.31    3.04
  -6 -16  -2   88.73    3.24
  -6 -16  -2   88.91    3.08
   6 -16   0    1.02    0.77
  -6 -16   0    1.12    0.79
  -6 -16   2   92.90    3.12
   6 -16   2   91.09    3.15
  -6  18 -12    1.33    1.25
   6  18 -12    1.52    1.38
  -6  18 -12    1.05    1.47
   6 -18 -10    9.89    4.83
   6 -18  -8    7.47    2.09
  -6 -18  -8    7.28    1.81
  -6 -18  -6   25.65    2.14
   6 -18  -6   22.54    1.94
  -6 -18  -6   26.18    2.19
   6 -18  -6   23.50    1.61
   6 -18  -6   22.86    1.80
   6 -18  -6   25.96    2.72
  -6 -18  -6   26.97    3.09
   6 -18  -6   30.73    1.94
  -6 -18  -4   92.42    3.36
  -6 -18  -4   85.09    3.44
  -6 -18  -4   90.32    3.04
   6 -18  -4   88.54    3.14
   6 -18  -4   85.98    3.12
  -6 -18  -4   81.93    3.23
  -6 -18  -2   38.22    2.07
  -6 -18  -2   34.04    1.67
   6 -18  -2   31.65    1.64
  -6 -18  -2   28.15    1.86
   6 -18  -2   25.61    1.83
   6 -18   0   59.84    2.16
  -6 -18   0   54.66    2.04
  -6 -18   2   28.42    1.41
   6 -18   2   31.84    1.54
  -6  20 -12   -0.13    0.97
   6  20 -12    0.15    1.10
  -6  20 -10    9.73    1.81
  -6  20 -10    4.52    1.78
   6 -20  -6    0.48    1.35
  -6 -20  -6   -2.50    3.77
   6 -20  -6    1.95    1.39
   6 -20  -4   12.72    1.55
  -6 -20  -4   16.05    1.78
  -6 -20  -4   15.39    1.97
   6 -20  -4   19.03    1.65
  -6 -20  -2   61.90    2.68
   6 -20  -2   71.83    2.65
  -6 -20  -2   55.06    2.49
   6 -20  -2   46.66    2.46
  -6 -20   0   15.31    1.48
   6 -20   0   12.75    1.52
  -6 -20   0   16.26    1.16
   6 -20   0   17.69    1.30
   6 -20   2   62.30    2.41
  -6 -20   2   56.31    2.32
  -6 -20   4   13.19    1.25
   6 -20   4   12.25    1.30
   6 -22  -8   -0.74    2.86
   6 -22  -6   13.81    2.13
  -6 -22  -6   15.03    4.30
   6 -22  -6   11.61    1.57
  -6 -22  -4    2.26    2.77
   6 -22  -4    4.28    1.44
  -6 -22  -4    6.18    1.58
   6 -22  -4    3.42    1.54
  -6 -22  -2    4.49    1.38
   6 -22  -2    6.13    1.64
   6 -22  -2    2.57    1.35
  -6 -22   0   -0.62    1.42
   6 -22   0    0.46    1.30
  -6 -22   2    6.04    1.27
  -6 -22   4    6.84    1.03
   6 -22   4    6.89    1.12
  -6 -22   6   12.36    1.22
   6 -22   6   12.92    1.26
  -6 -22   8    0.11    1.01
   6 -22   8   -0.19    1.07
  -6  24 -10    1.30    1.00
   6 -24  -8   -1.57    4.19
   6 -24  -6    0.77    1.88
   6 -24  -6    0.49    1.39
   6 -24  -4   -0.92    1.46
   6 -24  -4   -0.57    1.29
   6 -24  -4   -0.59    1.47
  -6 -24  -4   -1.29    1.58
  -6 -24  -2    3.34    1.35
   6 -24  -2    5.09    1.44
  -6 -24   0    3.35    1.45
  -6 -24   2    3.69    1.31
  -6 -24   2    2.81    0.98
   6 -24   2    3.45    1.11
  -6 -24   4    1.21    0.94
   6 -24   4   -0.48    0.95
  -6 -24   6    0.01    1.00
   6 -24   6   -0.38    0.97
  -6 -24   8    5.82    0.93
   6 -24   8    8.12    1.07
   6 -26  -6   -1.14    2.46
   6 -26  -4    3.43    1.28
   6 -26  -4    0.71    1.51
   6 -26  -4    4.71    1.32
   6 -26  -2    7.11    1.27
   6 -26  -2    2.83    1.32
   6 -26   0   17.74    1.69
  -6 -26   2    5.05    0.99
  -6 -26   4    3.80    0.92
   6 -26   4    4.60    1.03
  -6 -26   6   -0.24    0.77
   6 -26   6    0.35    0.88
   6 -28  -4    0.88    1.13
   6 -28  -4    1.93    2.14
   6 -28  -2    3.07    1.13
   6 -28  -2    0.70    1.15
   6 -28   0   26.68    1.76
  -6 -28   0   25.91    1.63
   6 -28   2   -0.85    1.08
   6 -28   2    0.93    1.29
   6 -28   4    0.44    1.02
   6 -30  -2    1.86    1.01
   6 -30   0    2.45    1.06
   6 -30   0    2.72    0.94
   6 -30   2    0.35    0.82
  -7   1 -15    0.30    0.98
  -7  -1 -15    0.39    0.94
   7  -1 -15    0.66    1.08
   7   1 -15   -0.29    1.14
  -7  -1 -13   -0.19    1.44
  -7   1 -13    1.48    1.60
  -7   1 -13    0.63    1.55
  -7  -1 -13    1.36    1.40
  -7   1 -13    0.63    1.38
   7  -1 -13    3.37    1.51
   7   1 -13    2.48    1.52
   7  -1 -11  206.31    6.21
  -7   1 -11  167.87    6.05
   7   1 -11  193.38    6.20
  -7  -1 -11  173.41    6.07
  -7  -1 -11  189.14    6.13
   7   1 -11  202.97    6.26
  -7   1 -11  174.65    6.11
   7  -1 -11  211.95    6.26
  -7   1 -11  159.38    6.35
  -7  -1 -11  181.24    6.33
   7  -1  -9    7.49    1.39
   7   1  -9    5.98    1.55
  -7   1  -9    6.42    1.50
  -7  -1  -9    5.68    1.29
  -7   1  -9    6.92    1.32
   7  -1  -9    9.49    1.40
   7   1  -9    6.83    1.47
  -7   1  -9    2.86    1.59
  -7  -1  -9    9.46    1.72
  -7  -1  -9   10.51    1.59
  -7  -1  -7    7.26    1.41
   7   1  -7    5.65    1.34
  -7   1  -7    6.36    1.25
  -7  -1  -7    8.35    1.23
   7  -1  -7   10.20    1.38
   7   1  -7    3.80    0.91
   7  -1  -7    7.04    0.97
   7  -1  -7    6.19    1.38
  -7  -1  -5 1121.02   30.82
   7   1  -5  968.83   30.73
   7  -1  -5 1003.78   30.78
  -7  -1  -5 1019.14   30.73
  -7  -1  -5 1113.72   30.98
  -7   1  -5 1022.12   30.92
  -7  -1  -5 1090.40   30.83
   7  -1  -5 1055.45   30.84
   7   1  -5 1088.71   30.84
   7  -1  -5 1128.50   30.86
  -7   1  -3 2054.16   60.64
  -7   1  -3 2090.33   60.70
   7  -1  -3 2195.25   60.76
   7   1  -3 2092.82   60.69
  -7  -1  -3 2162.32   60.74
   7  -1  -3 2097.21   60.74
   7  -1  -3 1970.57   60.67
  -7   1  -3 2149.44   60.80
  -7  -1  -3 2155.14   60.82
  -7  -1  -3 2146.53   60.73
   7  -1  -3 2015.42   60.71
   7   1  -3 2032.50   60.70
   7  -1  -1  365.76   10.70
  -7  -1  -1  402.99   10.74
  -7  -1  -1  347.92   10.67
   7  -1  -1  373.66   10.68
  -7   1  -1  331.76   10.76
  -7  -1  -1  332.70   10.69
   7   1  -1  327.03   10.79
   7  -1  -1  394.23   10.78
  -7  -1  -1  400.78   10.73
   7  -1  -1  368.32   10.67
  -7  -1   1  322.80   10.07
  -7   1   1  325.45    9.98
   7  -1   3 2064.62   61.16
  -7   1   3 2100.93   61.11
  -7   3 -15   -0.89    1.00
   7   3 -15    0.61    1.06
   7  -3 -15    0.91    1.02
  -7   3 -15    0.64    1.02
   7   3 -15    0.42    1.14
  -7  -3 -15    0.89    0.91
   7   3 -13   -0.02    1.55
  -7   3 -13    0.63    1.52
  -7   3 -13    2.39    1.45
  -7  -3 -13    2.80    1.43
  -7  -3 -13    2.40    1.35
  -7   3 -13    2.66    1.50
   7   3 -13    2.69    1.61
   7  -3 -13    2.54    1.43
  -7  -3 -13    1.41    1.42
  -7   3 -11   51.44    2.49
   7   3 -11   59.79    2.66
   7  -3 -11   44.94    2.37
  -7  -3 -11   48.50    2.40
   7  -3 -11   64.19    2.59
  -7   3 -11   42.98    2.76
  -7  -3 -11   47.26    2.54
   7  -3  -9   53.17    2.63
  -7  -3  -9   73.26    2.90
   7  -3  -9   71.25    2.72
  -7  -3  -9   82.80    2.76
  -7   3  -9   71.37    2.82
   7   3  -9   63.30    2.68
  -7   3  -9   60.73    2.70
   7   3  -9   71.06    2.78
  -7  -3  -9   60.69    2.62
   7  -3  -9   71.45    2.75
  -7  -3  -9   66.11    2.70
   7  -3  -9   74.30    2.80
   7  -3  -9   69.47    2.60
  -7  -3  -7   25.87    1.49
   7  -3  -7   26.61    1.59
   7  -3  -7   27.28    1.61
  -7   3  -7   22.60    1.60
   7   3  -7   16.83    1.51
  -7  -3  -7   30.21    1.71
  -7  -3  -7   28.39    1.73
   7  -3  -7   25.31    1.52
  -7  -3  -7   21.81    1.96
   7  -3  -7   18.82    1.24
   7  -3  -7   22.53    1.51
  -7  -3  -5  626.81   16.37
   7  -3  -5  599.57   16.38
   7   3  -5  548.82   16.28
  -7   3  -5  444.52   16.19
  -7   3  -5  549.83   16.42
  -7  -3  -5  638.85   16.36
   7  -3  -5  561.31   16.34
  -7  -3  -5  688.95   16.63
  -7  -3  -5  586.29   16.29
  -7   3  -3  787.53   24.90
   7  -3  -3  880.71   24.83
  -7  -3  -3  860.90   24.83
   7  -3  -3  831.25   24.84
  -7  -3  -3  894.62   24.91
  -7  -3  -3  852.82   24.87
  -7  -3  -3  879.66   24.83
  -7  -3  -3  870.98   24.84
   7  -3  -3  813.49   24.83
  -7  -3  -3  991.75   24.83
   7  -3  -3  836.71   24.83
  -7   3  -3  740.98   24.84
   7  -3  -3  740.81   24.81
   7  -3  -1 1321.84   34.75
  -7  -3  -1 1393.25   34.75
  -7  -3  -1 1365.67   34.73
   7  -3  -1 1312.99   34.71
  -7  -3  -1 1260.38   34.71
   7  -3  -1 1243.93   34.78
   7  -3  -1 1367.84   34.74
   7   3  -1 1337.04   34.79
  -7  -3   1 1401.84   38.67
  -7   3   1 1260.18   38.60
  -7  -3   1 1239.37   38.60
   7   3   1 1498.84   38.65
  -7  -3   3  857.22   25.27
  -7  -3   5  680.50   18.80
  -7   3   5  604.99   18.67
   7   5 -15    3.81    1.20
  -7   5 -15    2.82    1.02
  -7  -5 -13    5.59    1.41
   7  -5 -13    5.80    1.51
  -7   5 -13    6.73    1.50
  -7   5 -13    3.44    1.35
   7   5 -13    7.35    1.52
   7   5 -13    6.62    1.71
  -7   5 -13    7.43    1.56
  -7   5 -13    3.80    1.83
   7   5 -13    2.13    1.60
   7  -5 -11   18.31    1.64
  -7  -5 -11   28.23    1.88
  -7   5 -11   18.37    2.15
   7  -5 -11   22.96    2.07
  -7  -5 -11   17.21    1.84
  -7   5 -11   25.68    2.16
  -7   5 -11   22.46    1.85
   7   5 -11   26.42    2.07
   7  -5  -9   -0.26    1.23
  -7  -5  -9    0.26    1.34
  -7   5  -9    0.77    1.26
  -7  -5  -9    1.78    1.27
   7  -5  -9    0.41    1.34
  -7  -5  -9    2.06    2.07
   7   5  -9    0.17    1.49
  -7  -5  -9    2.05    1.44
  -7   5  -9   -0.24    1.45
  -7  -5  -9    0.16    1.46
   7  -5  -9    1.14    1.34
   7  -5  -9   -1.57    2.75
  -7  -5  -7   53.78    2.15
  -7  -5  -7   55.19    2.59
   7  -5  -7   55.59    2.22
  -7  -5  -7   53.09    2.11
  -7  -5  -7   49.98    2.10
   7  -5  -7   50.82    2.21
   7   5  -7   47.54    2.15
   7  -5  -7   44.30    2.00
   7  -5  -5  591.48   18.76
  -7  -5  -5  665.63   18.94
  -7  -5  -5  665.81   18.71
   7  -5  -5  644.84   18.70
   7  -5  -5  596.90   18.74
  -7  -5  -5  609.12   18.85
  -7  -5  -5  678.94   18.79
   7  -5  -5  643.94   18.75
  -7  -5  -5  659.64   18.72
   7  -5  -5  605.16   18.68
  -7  -5  -5  609.37   18.68
  -7  -5  -3   85.20    2.57
   7  -5  -3   77.94    2.61
  -7  -5  -3   68.85    2.58
   7  -5  -3   76.44    2.37
   7  -5  -3   71.61    2.58
  -7  -5  -3   77.04    2.62
   7  -5  -3   76.07    2.72
  -7  -5  -3   79.42    2.72
  -7   5  -3   71.67    2.87
  -7  -5  -1 6779.83  197.40
  -7   5  -1 6557.66  197.45
  -7  -5  -1 6881.69  197.37
   7  -5  -1 6678.94  197.38
   7  -5  -1 6635.18  197.41
   7   5  -1 6568.15  197.47
   7  -5  -1 6814.76  197.37
  -7  -5  -1 6919.44  197.44
   7  -5   1 6572.03  194.41
   7   5   1 6707.71  194.40
  -7   7 -15    1.03    0.97
   7   7 -15    0.77    1.16
  -7   7 -13    2.87    1.67
  -7   7 -13    0.79    1.46
   7   7 -13    1.92    1.57
   7   7 -13    1.55    1.68
  -7   7 -13    0.55    1.67
  -7  -7 -13    1.40    1.28
   7  -7 -13    0.89    1.40
   7   7 -13    2.93    1.48
  -7   7 -13    2.19    1.35
  -7   7 -11    3.08    1.63
  -7  -7 -11    4.95    1.60
   7   7 -11    2.35    1.70
  -7  -7 -11    1.47    1.52
   7  -7 -11    2.81    1.64
   7  -7 -11    1.85    1.26
  -7   7 -11    2.96    1.80
  -7  -7  -9   10.89    1.55
  -7  -7  -9   15.75    2.44
   7  -7  -9   12.51    1.71
  -7   7  -9   16.67    1.77
   7   7  -9   17.79    1.69
  -7  -7  -9   13.71    1.46
   7  -7  -9   16.39    1.56
  -7  -7  -9   18.66    1.58
   7  -7  -9   14.05    2.21
   7  -7  -9   14.29    1.62
   7  -7  -9   15.40    1.52
   7  -7  -7    6.70    1.31
  -7  -7  -7    5.62    1.21
   7  -7  -7    7.23    1.30
   7  -7  -7    5.76    1.13
  -7  -7  -7    5.15    1.76
  -7  -7  -7    6.98    1.34
  -7  -7  -7    3.18    1.31
   7  -7  -7    5.46    1.44
   7  -7  -5  199.58    5.93
  -7  -7  -5  176.29    5.83
   7  -7  -5  179.01    5.86
  -7  -7  -5  213.66    5.91
   7  -7  -5  185.56    5.96
  -7  -7  -5  173.42    6.06
  -7  -7  -5  177.57    5.88
   7  -7  -5  186.71    5.95
   7  -7  -5  194.26    5.92
  -7  -7  -5  211.02    5.90
   7  -7  -5  193.27    5.95
  -7  -7  -3    5.09    1.09
  -7  -7  -3    7.63    1.11
  -7  -7  -3    6.17    1.37
  -7  -7  -3    9.73    1.25
  -7  -7  -3    5.12    1.15
   7  -7  -3    4.46    1.16
  -7   7  -3    8.78    2.04
  -7   7  -1 1701.55   51.47
  -7  -7  -1 1890.96   51.47
   7   7  -1 1698.75   51.46
   7  -7  -1 1704.09   51.38
  -7  -7  -1 1791.47   51.37
  -7   7  -1 1772.93   51.48
   7  -7  -1 1656.97   51.43
   7  -7  -1 1609.57   51.38
   7  -7   1 1676.14   48.64
  -7  -7   1 1649.36   48.58
  -7   9 -15    0.06    0.87
   7   9 -15   -0.77    1.03
  -7   9 -13    7.29    1.50
   7   9 -13    5.78    1.80
  -7   9 -13    6.15    1.82
  -7   9 -13    8.53    1.75
  -7   9 -13    6.23    1.46
   7   9 -13    7.32    1.56
  -7   9 -11    4.26    1.88
   7  -9 -11    2.93    1.33
  -7   9 -11    3.94    1.53
   7   9 -11    5.16    1.68
  -7  -9 -11    2.51    1.41
   7  -9 -11    1.46    1.47
   7  -9  -9    8.19    1.51
  -7  -9  -9   11.71    1.49
   7  -9  -9   10.80    1.58
   7   9  -9    6.03    1.58
   7  -9  -9   11.17    1.43
  -7  -9  -9   12.74    2.59
   7  -9  -9    9.35    1.89
  -7  -9  -7   35.29    2.43
  -7  -9  -7   28.60    1.93
   7  -9  -7   31.66    1.85
  -7  -9  -7   25.87    3.49
   7  -9  -7   29.04    1.69
  -7  -9  -7   28.80    1.72
   7  -9  -7   27.43    1.78
   7  -9  -7   29.31    1.81
   7  -9  -5  395.82   10.86
   7  -9  -5  385.96   10.92
   7  -9  -3  118.97    4.30
  -7  -9  -3  136.16    4.06
   7  -9  -3  129.25    4.20
  -7  -9  -3  131.07    4.22
   7  -9  -3  125.71    4.27
  -7  -9  -3  135.36    4.23
   7  -9  -3  128.24    4.20
  -7  -9  -1  395.05   11.17
   7   9  -1  365.62   11.23
  -7  -9  -1  360.42   11.10
   7  -9  -1  370.58   11.21
  -7   9  -1  372.21   11.30
  -7   9  -1  390.80   11.34
  -7  -9   1  363.08   10.77
   7  11 -13   -0.08    1.44
  -7  11 -13    0.06    1.28
  -7  11 -13   -0.23    1.57
  -7  11 -13    0.46    1.67
  -7  11 -11    5.38    2.16
   7 -11 -11    5.08    1.48
   7 -11 -11    4.00    1.43
  -7  11 -11    4.13    1.86
   7  11 -11    8.99    1.73
  -7  11 -11    6.93    1.62
   7 -11  -9   70.52    2.93
   7 -11  -9   70.18    2.81
   7 -11  -9   72.02    3.29
   7  11  -9   65.08    3.01
  -7 -11  -9   65.24    2.79
   7 -11  -9   66.74    2.89
   7 -11  -7    8.38    1.21
   7 -11  -7   11.21    1.49
   7 -11  -7    8.31    1.52
  -7 -11  -7   15.10    3.54
   7 -11  -7   10.10    1.45
  -7 -11  -7    9.34    1.34
   7 -11  -7   10.68    1.32
  -7 -11  -7   11.63    2.13
   7 -11  -5   63.07    2.47
   7 -11  -5   58.46    2.38
   7 -11  -5   61.59    2.44
  -7 -11  -5   68.28    2.64
  -7 -11  -5   59.25    2.39
   7 -11  -5   58.28    2.46
  -7 -11  -3   69.19    2.55
   7 -11  -3   65.22    2.53
   7 -11  -3   60.85    2.41
   7 -11  -3   62.76    2.54
   7 -11  -3   58.12    2.61
  -7 -11  -1  448.18   12.91
   7 -11  -1  462.01   12.98
  -7 -11  -1  439.04   12.85
  -7  11  -1  460.53   13.08
  -7 -11   1  346.86   11.88
  -7  11   1  486.12   12.12
   7  11   1  487.26   12.05
   7 -11   1  388.39   11.97
  -7  13 -13   -0.07    1.26
   7  13 -13    1.74    1.35
  -7  13 -13    1.57    1.45
  -7  13 -13    0.15    1.54
  -7  13 -11    7.50    1.85
  -7  13 -11    4.13    2.08
   7 -13  -9  130.03    4.67
   7 -13  -9  122.92    4.73
   7 -13  -7   19.45    1.80
   7 -13  -7   21.66    1.58
   7 -13  -7   23.91    1.78
  -7 -13  -7   24.48    2.14
  -7 -13  -7   23.55    3.89
   7 -13  -7   21.04    1.60
   7 -13  -5   52.98    2.26
  -7 -13  -5   55.42    2.56
  -7 -13  -5   49.09    2.18
   7 -13  -5   45.28    2.07
   7 -13  -5   57.49    2.32
   7 -13  -5   49.69    2.27
  -7 -13  -3   83.00    2.74
   7 -13  -3   84.65    2.99
  -7 -13  -3   89.79    3.02
   7 -13  -3   80.28    2.91
   7 -13  -3   72.56    2.99
   7 -13  -3   76.44    2.87
   7 -13  -1   10.55    0.97
  -7 -13  -1   10.31    0.90
   7 -13  -1   11.43    1.38
   7 -13  -1   10.58    1.08
  -7 -13  -1    9.93    1.04
  -7  13   1   12.86    1.89
   7 -13   1   16.12    1.10
   7  15 -13   -0.87    1.40
  -7  15 -13   -0.08    1.36
  -7  15 -13    0.22    1.10
   7  15 -13   -0.56    1.25
  -7  15 -11    3.24    1.95
  -7  15 -11    2.28    1.52
  -7  15 -11    2.67    1.68
   7 -15  -9  119.96    4.51
  -7 -15  -9  128.09    4.70
   7 -15  -9  132.00    4.82
   7 -15  -7   51.85    2.54
   7 -15  -7   50.73    2.39
   7 -15  -7   52.34    2.51
  -7 -15  -7   59.24    4.70
   7 -15  -7   56.81    2.49
  -7 -15  -7   62.39    2.96
  -7 -15  -5   19.22    2.05
   7 -15  -5   16.91    1.62
  -7 -15  -5   18.46    2.10
  -7 -15  -5   18.75    1.56
   7 -15  -5   17.77    1.61
   7 -15  -5   13.58    1.42
   7 -15  -5   18.06    1.42
   7 -15  -5   18.75    1.66
  -7 -15  -3  120.07    3.75
   7 -15  -3  120.24    3.81
  -7 -15  -3  107.90    3.53
   7 -15  -3   98.19    3.61
   7 -15  -3   91.32    3.78
   7 -15  -3  111.74    3.83
  -7 -15  -3  119.27    3.88
   7 -15  -1   13.24    1.06
  -7 -15  -1   17.21    1.01
   7 -15  -1   17.43    1.09
  -7 -15  -1   15.56    1.35
  -7 -15   1   10.34    0.89
   7 -15   1    9.65    0.99
  -7  17 -13    0.64    0.91
   7  17 -13    0.54    1.02
  -7  17 -11    0.45    1.46
  -7  17 -11   -0.38    1.58
  -7  17 -11    2.19    1.87
   7 -17  -9   14.02    2.50
   7 -17  -9   14.66    2.50
  -7 -17  -7   14.21    1.98
   7 -17  -7   10.92    1.52
   7 -17  -7   10.10    1.57
  -7 -17  -7    9.74    4.29
   7 -17  -7    9.94    1.31
   7 -17  -7   10.92    1.92
   7 -17  -5    0.66    1.70
   7 -17  -5   -0.45    1.45
  -7 -17  -5    0.41    2.04
   7 -17  -5    0.36    1.36
  -7 -17  -5    0.23    1.43
   7 -17  -5    1.19    1.52
   7 -17  -5   -0.58    1.30
  -7 -17  -5    0.12    1.75
   7 -17  -3   95.86    4.02
   7 -17  -3  116.17    4.30
  -7 -17  -3  131.20    4.20
   7 -17  -3  133.65    4.06
  -7 -17  -3  109.64    3.71
   7 -17  -3  111.67    3.89
  -7 -17  -3  124.38    4.03
  -7 -17  -1    8.50    0.96
   7 -17  -1    7.58    1.03
  -7 -17  -1    8.19    1.24
   7 -17  -1    8.92    1.00
   7 -17  -1    7.60    1.40
  -7 -17   1    9.94    0.94
   7 -17   1   11.25    1.08
  -7  19 -11    3.79    1.74
  -7  19 -11    4.34    1.37
   7  19 -11    6.52    1.50
  -7  19 -11    3.90    1.53
  -7 -19  -7   32.63    2.35
   7 -19  -7   29.55    2.27
   7 -19  -7   25.63    1.83
  -7 -19  -7   32.94    4.89
  -7 -19  -5    8.83    1.71
   7 -19  -5    7.22    1.54
   7 -19  -5    9.29    1.70
  -7 -19  -5    6.72    1.78
   7 -19  -5    7.56    1.19
  -7 -19  -5    8.77    2.70
  -7 -19  -3   39.39    2.25
   7 -19  -3   38.11    1.82
  -7 -19  -3   36.97    2.06
   7 -19  -3   42.21    2.06
  -7 -19  -1   66.69    2.71
   7 -19  -1   67.81    2.46
  -7 -19  -1   66.25    2.42
  -7 -19   1   49.80    2.01
   7 -19   1   52.43    2.44
  -7 -19   3   34.42    1.66
   7 -19   3   34.46    1.69
  -7  21 -11    0.92    1.11
   7  21 -11    1.95    1.24
   7 -21  -9   10.99    3.95
   7 -21  -7    9.06    1.83
   7 -21  -5   24.28    1.91
  -7 -21  -5   27.70    2.10
   7 -21  -5   21.53    1.79
  -7 -21  -5   28.37    4.09
  -7 -21  -3   42.96    2.21
   7 -21  -3   39.24    2.19
  -7 -21  -3   40.04    2.64
   7 -21  -1    2.70    1.35
  -7 -21  -1    2.96    1.54
  -7 -21   1    5.62    1.07
   7 -21   1    6.21    1.17
   7 -21   1    5.19    1.37
  -7 -21   1    3.75    1.38
  -7 -21   5   29.72    1.63
   7 -21   5   30.45    1.73
   7 -21   7   11.49    1.39
  -7 -21   7   11.57    1.26
   7 -21   9   14.27    1.37
  -7 -21   9   13.53    1.24
   7 -23  -9    2.30    4.21
   7 -23  -7    3.35    2.20
   7 -23  -5    4.95    1.39
   7 -23  -5    3.57    1.40
  -7 -23  -3    5.80    1.60
   7 -23  -3    5.60    1.43
  -7 -23  -1    3.75    1.39
   7 -23  -1    3.88    1.29
   7 -23   1    4.18    1.10
  -7 -23   1    4.26    1.02
  -7 -23   1    4.04    1.47
  -7 -23   3    5.96    1.05
   7 -23   3    5.80    1.07
  -7 -23   5    5.01    1.03
   7 -23   5    7.32    1.21
  -7 -23   7    3.71    1.01
   7 -23   7    2.63    1.13
  -7 -23   9    7.61    0.98
   7 -23   9    8.21    0.95
   7 -25  -7    3.77    2.73
   7 -25  -5    2.51    1.37
   7 -25  -5    0.50    1.53
   7 -25  -3    1.38    1.37
  -7 -25  -1   -1.10    1.41
   7 -25  -1    1.31    1.49
  -7 -25   3    1.40    0.93
   7 -25   3    2.00    1.04
  -7 -25   5    1.53    0.81
   7 -25   5    0.79    0.91
   7 -25   7    5.73    0.89
  -7 -25   7    6.37    0.87
   7 -27  -5    3.21    1.26
   7 -27  -5   -0.74    1.87
   7 -27  -3    1.14    1.23
   7 -27  -3    2.09    1.24
   7 -27  -3    1.05    1.35
   7 -27  -1    4.01    1.32
  -7 -27  -1    3.10    1.32
   7 -27  -1    5.11    1.34
  -7 -27   1    3.58    1.19
   7 -27   1    4.07    1.42
  -7 -27   5    4.00    0.80
   7 -27   5    3.65    0.88
   7 -29  -3    0.79    1.07
   7 -29  -1    9.82    1.19
   7 -29  -1   16.73    1.25
   7 -29   1   11.92    1.30
   7 -29   1   16.04    1.26
   7 -29   3    1.12    0.97
   7 -29   3    0.53    1.10
   7 -31  -1    5.17    0.87
   7 -31   1    6.28    0.87
   8   0 -14    1.04    1.41
  -8   0 -14   -0.33    1.26
  -8   0 -14   -0.02    1.25
  -8   0 -14   -0.94    1.16
   8   0 -14    0.45    1.24
  -8   0 -12   85.32    3.09
   8   0 -12   87.94    3.25
  -8   0 -10    0.08    1.37
   8   0 -10    0.67    1.55
  -8   0 -10    1.68    1.71
  -8   0 -10   -0.13    1.32
   8   0 -10    0.04    1.44
  -8   0 -10    0.97    1.67
   8   0 -10   -0.68    1.55
  -8   0  -8   64.50    2.77
  -8   0  -8   68.21    2.55
   8   0  -8   66.64    2.62
  -8   0  -8   60.85    2.55
   8   0  -8   73.38    2.67
  -8   0  -8   57.66    2.94
  -8   0  -6   -1.40    1.75
   8   0  -6    0.87    1.15
  -8   0  -6   -1.01    1.48
  -8   0  -6    1.72    1.24
   8   0  -6    0.38    1.02
  -8   0  -6   -1.62    1.04
   8   0  -6    1.03    1.09
   8   0  -4  808.26   24.99
  -8   0  -4  905.11   25.15
  -8   0  -4  871.58   25.16
   8   0  -4  857.07   24.99
  -8   0  -2    1.98    0.85
   8   0  -2    2.35    1.22
   8   0  -2    2.59    0.62
  -8   0  -2    2.64    1.34
  -8   0  -2    0.85    1.37
  -8   0  -2    0.89    1.35
  -8   0   0  397.38   12.28
   8   0   0  436.81   12.31
  -8   0   2    2.85    1.19
   8   0   4  945.97   27.23
  -8   0   4  907.54   27.15
  -8   2 -14    3.93    1.29
  -8   2 -14    1.47    1.40
   8   2 -14    1.60    1.56
  -8  -2 -14    1.30    1.20
   8  -2 -14    1.11    1.37
  -8   2 -14    2.32    1.22
   8   2 -14    1.64    1.36
   8   2 -12   10.90    1.81
  -8   2 -12   22.56    1.91
  -8   2 -12   15.70    2.12
  -8  -2 -12   20.86    1.90
   8  -2 -12   23.68    2.06
  -8  -2 -12   15.19    1.83
  -8  -2 -12   28.08    1.89
  -8   2 -12   19.32    1.82
   8   2 -12   25.34    2.06
  -8  -2 -12   21.41    1.72
   8  -2 -12   25.13    1.87
  -8   2 -12   17.86    1.69
   8   2 -12   23.73    1.87
   8   2 -10   34.84    2.06
  -8  -2 -10   25.36    1.80
   8  -2 -10   32.73    1.97
  -8   2 -10   29.60    1.91
  -8   2 -10   32.49    2.07
   8   2 -10   26.44    1.86
  -8  -2 -10   29.21    2.14
  -8   2 -10   28.33    2.19
  -8  -2 -10   36.71    1.95
   8  -2 -10   31.33    1.88
  -8  -2 -10   27.80    1.88
   8  -2 -10   35.59    2.05
  -8   2  -8   10.33    1.28
   8   2  -8   13.70    1.40
  -8  -2  -8   11.68    1.28
   8  -2  -8   13.43    1.42
  -8  -2  -8   14.24    1.58
  -8   2  -8   10.14    1.70
   8   2  -8   12.76    1.38
  -8   2  -8   14.05    1.50
  -8  -2  -8   13.71    1.63
  -8  -2  -8   14.30    2.17
   8  -2  -8   11.72    1.49
   8  -2  -8   11.54    1.16
  -8  -2  -8   12.26    1.35
   8  -2  -6   43.25    1.86
   8   2  -6   46.13    1.73
  -8   2  -6   51.18    2.40
  -8  -2  -6   48.79    1.94
   8   2  -6   49.73    1.90
   8  -2  -6   46.18    1.94
  -8  -2  -6   44.68    1.84
  -8  -2  -6   45.98    2.11
   8  -2  -6   35.21    1.70
   8  -2  -6   35.78    1.81
  -8  -2  -6   49.01    2.46
   8  -2  -4   33.45    1.62
  -8  -2  -4   33.02    1.56
  -8  -2  -4   38.65    1.90
   8   2  -4   45.27    1.35
   8  -2  -4   34.53    1.46
  -8  -2  -4   34.51    1.67
   8   2  -4   38.52    1.53
  -8   2  -4   52.50    2.03
  -8   2  -4   34.99    1.42
   8  -2  -4   37.44    1.33
  -8  -2  -4   40.21    1.47
   8  -2  -4   41.32    1.69
   8  -2  -4   29.53    1.57
  -8  -2  -2  651.87   19.46
  -8  -2  -2  621.15   19.44
   8  -2  -2  645.01   19.45
  -8   2  -2  628.08   19.53
  -8  -2  -2  690.76   19.47
   8  -2  -2  665.80   19.46
   8  -2  -2  683.79   19.52
  -8  -2  -2  627.91   19.44
   8  -2  -2  672.88   19.45
  -8  -2  -2  663.33   19.54
  -8  -2  -2  664.36   19.46
  -8  -2   0 3393.11   81.10
   8  -2   0 3316.06   81.12
   8   2   0 3290.47   81.10
   8   2   0 2566.81   81.00
  -8   2   0 3007.18   81.01
  -8  -2   0 2812.04   81.00
   8  -2   0 2399.28   80.99
  -8  -2   0 3347.86   81.13
   8  -2   2  581.11   17.17
  -8   2   2  577.59   17.00
  -8  -2   4   46.08    2.28
  -8   2   4   35.71    1.63
  -8  -2   6   48.56    2.50
  -8   4 -14    1.16    1.28
  -8   4 -14    1.13    1.18
   8   4 -14    0.92    1.32
  -8   4 -14   -0.16    1.28
  -8  -4 -14   -0.14    1.14
   8  -4 -14    0.52    1.27
  -8   4 -14   -0.76    1.36
  -8   4 -12    9.56    1.96
  -8   4 -12   13.12    1.93
  -8   4 -12    9.96    1.54
   8   4 -12   12.54    1.77
  -8  -4 -12   12.79    1.78
   8  -4 -12   12.79    1.65
  -8  -4 -12   10.59    1.50
  -8  -4 -12    7.50    1.53
   8  -4 -12    9.82    1.78
  -8   4 -12   10.70    1.65
   8   4 -12   12.17    1.82
  -8  -4 -10    4.12    1.60
  -8  -4 -10    4.05    1.60
  -8   4 -10    5.08    1.68
   8   4 -10    2.92    1.63
   8  -4 -10    4.13    1.46
  -8   4 -10    4.36    1.47
  -8  -4 -10    4.35    1.46
  -8   4 -10    3.67    1.73
  -8  -4 -10    3.37    1.39
   8  -4 -10    5.43    1.53
  -8   4  -8   20.82    1.66
   8   4  -8   19.73    1.72
   8  -4  -8   18.88    1.68
  -8  -4  -8   19.94    1.51
   8  -4  -8   19.68    1.60
  -8  -4  -8   20.29    1.59
  -8  -4  -8   21.33    2.23
   8  -4  -8   19.25    1.48
   8  -4  -8   20.60    1.50
   8  -4  -8   19.22    1.49
  -8  -4  -8   21.68    1.54
   8  -4  -6  184.52    6.12
  -8  -4  -6  182.42    6.03
  -8  -4  -6  190.50    6.12
   8  -4  -6  194.97    6.17
   8  -4  -6  192.36    6.18
  -8  -4  -6  200.90    6.15
   8  -4  -6  211.74    6.21
  -8  -4  -6  235.39    6.24
   8   4  -6  184.32    6.11
  -8  -4  -6  248.41    6.38
  -8  -4  -4  149.21    4.34
   8  -4  -4  142.08    4.38
   8  -4  -4  126.68    4.28
  -8  -4  -4  127.87    4.26
   8  -4  -4  125.50    4.29
  -8  -4  -4  146.54    4.24
  -8  -4  -4  143.10    4.39
  -8   4  -4  128.57    4.39
  -8  -4  -2 3390.82   95.67
   8  -4  -2 3304.67   95.67
   8  -4  -2 3338.72   95.67
  -8  -4  -2 3604.12   95.68
  -8  -4  -2 3416.47   95.62
  -8  -4  -2 3393.21   95.61
   8  -4  -2 3437.17   95.73
   8   4  -2 3239.75   95.78
  -8  -4  -2 3432.86   95.69
   8  -4  -2 3430.27   95.67
   8   4   0 1212.19   33.58
   8  -4   0 1181.16   33.64
   8  -4   0 1183.60   33.56
  -8  -4   0 1120.62   33.61
  -8  -4   2 3404.20   89.62
  -8  -4   2 2963.76   89.48
  -8  -4   4  116.49    3.91
  -8   6 -14    1.08    1.25
   8   6 -14    0.93    1.34
   8   6 -14    0.27    1.29
  -8   6 -14    0.23    1.17
  -8  -6 -14    0.27    1.07
   8  -6 -14   -0.41    1.17
  -8   6 -14    0.76    1.32
  -8   6 -12   25.23    2.55
  -8   6 -12   27.94    2.03
   8   6 -12   36.60    2.25
  -8  -6 -12   22.69    1.85
   8  -6 -12   29.62    2.07
  -8   6 -12   32.36    2.16
  -8   6 -10    2.73    1.92
   8  -6 -10    3.38    1.48
  -8   6 -10    2.12    1.57
  -8  -6 -10    3.33    1.45
   8  -6 -10    3.05    1.21
  -8  -6 -10    4.03    1.48
   8  -6 -10    2.63    1.63
   8  -6 -10    5.17    1.52
  -8   6 -10    3.03    1.44
   8   6 -10    3.67    1.58
  -8  -6 -10    1.45    1.31
  -8  -6  -8   34.55    2.49
   8  -6  -8   30.28    1.88
  -8  -6  -8   43.89    1.95
   8   6  -8   25.40    1.75
  -8  -6  -8   35.42    1.87
   8  -6  -8   32.71    1.75
  -8  -6  -8   28.09    1.89
   8  -6  -8   31.21    1.95
  -8  -6  -8   34.81    1.75
   8  -6  -8   35.73    1.83
   8  -6  -6   27.39    1.41
  -8  -6  -6   39.28    1.65
   8  -6  -6   35.27    1.73
   8  -6  -6   32.42    1.72
  -8  -6  -6   31.09    1.64
  -8  -6  -6   43.73    1.82
  -8  -6  -6   37.99    1.77
   8  -6  -4  872.98   25.04
   8  -6  -4  885.07   25.03
  -8  -6  -4  877.10   24.99
  -8  -6  -4  964.15   25.00
   8  -6  -4  883.69   25.06
  -8  -6  -4  923.63   25.06
  -8  -6  -2  721.99   20.53
  -8   6  -2  670.70   20.64
  -8   6  -2  620.74   20.60
  -8  -6  -2  773.99   20.60
  -8  -6  -2  716.26   20.43
  -8  -6  -2  679.08   20.51
   8  -6  -2  660.34   20.52
  -8  -6   0  186.80    5.32
   8  -6   0  178.07    5.46
   8  -6   0  168.70    5.35
  -8  -6   0  178.81    5.38
   8  -6   0  167.43    5.27
  -8   8 -14    0.19    1.30
   8   8 -14    1.73    1.47
  -8   8 -14    0.78    1.19
   8   8 -14    1.30    1.27
  -8   8 -14    0.94    1.17
  -8   8 -12    8.92    2.25
  -8   8 -12   13.71    1.92
   8  -8 -10    6.65    3.40
   8  -8 -10    9.45    1.54
  -8   8 -10    9.77    1.58
  -8  -8 -10    8.39    1.45
   8  -8 -10    8.21    1.63
   8  -8 -10   10.14    1.34
   8  -8  -8    2.97    1.20
  -8  -8  -8    2.07    1.25
   8  -8  -8    2.37    1.38
   8  -8  -8    3.39    1.77
  -8  -8  -8    2.20    1.33
   8   8  -8    2.02    1.48
  -8  -8  -8    3.05    1.99
  -8  -8  -8    3.01    1.35
   8  -8  -8    0.56    1.44
   8  -8  -8    1.83    1.36
   8  -8  -6   33.94    1.55
  -8  -8  -6   41.18    1.85
   8  -8  -6   34.03    1.75
  -8  -8  -6   33.11    3.19
   8  -8  -6   31.48    1.87
  -8  -8  -6   35.11    1.73
   8  -8  -6   33.65    1.80
  -8  -8  -6   44.17    2.37
  -8  -8  -6   35.61    1.77
   8  -8  -6   33.71    1.78
   8  -8  -4  551.96   16.86
   8  -8  -4  579.60   16.85
  -8  -8  -4  580.78   16.78
   8  -8  -4  559.26   16.82
   8  -8  -4  554.35   16.76
  -8  -8  -4  543.14   16.81
  -8  -8  -4  527.82   16.80
  -8   8  -2   87.28    3.47
  -8  -8  -2   92.51    3.16
  -8   8  -2   89.01    3.49
  -8  -8  -2   92.40    2.97
  -8  -8   0  772.22   20.84
   8   8   0  789.30   20.93
   8  -8   0  682.74   20.75
   8  -8   0  706.65   20.89
   8  -8   0  652.73   20.84
   8   8   2   88.73    2.80
  -8  10 -14    0.29    1.21
   8  10 -14    0.58    1.40
   8  10 -14    1.17    1.14
   8  10 -14    2.19    1.24
  -8  10 -14    3.30    1.13
  -8  10 -12    7.17    1.59
  -8  10 -12    8.82    2.06
  -8  10 -12   11.68    1.80
   8 -10 -12    6.21    1.52
   8 -10 -10    2.17    1.50
  -8 -10 -10    1.87    1.36
   8 -10 -10    3.34    1.52
   8 -10 -10   -0.37    3.65
  -8  10 -10    0.74    1.95
  -8 -10  -8   12.17    2.21
  -8 -10  -8    8.50    1.39
   8 -10  -8    8.48    1.49
   8 -10  -8   10.45    1.83
   8 -10  -8    9.30    1.36
   8 -10  -8    7.95    1.51
  -8 -10  -6   50.65    2.61
   8 -10  -6   45.42    2.11
   8 -10  -6   38.53    1.89
   8 -10  -6   45.50    2.10
  -8 -10  -6   44.30    1.95
   8 -10  -6   40.66    2.06
  -8 -10  -6   40.64    3.06
   8 -10  -6   43.83    2.06
   8 -10  -4   38.97    1.80
   8 -10  -4   36.59    1.73
  -8  10  -2   34.94    2.49
  -8 -10  -2   48.22    1.99
  -8 -10  -2   47.72    1.83
  -8 -10  -2   45.89    2.12
   8 -10  -2   39.20    2.04
   8 -10  -2   40.27    1.98
  -8  10   0  227.81    6.26
   8 -10   0  169.65    5.97
   8  10   0  226.59    6.13
  -8 -10   0  195.65    5.94
   8 -10   0  191.01    6.02
  -8 -10   0  200.88    5.93
   8 -10   0  187.34    5.93
   8  12 -14    5.09    1.11
  -8  12 -12    3.36    1.54
   8  12 -12    4.58    1.72
  -8  12 -12    3.14    1.58
  -8  12 -12    3.73    1.88
   8 -12 -12    1.10    1.78
  -8  12 -10   18.17    2.14
   8 -12 -10   13.44    3.51
   8 -12 -10   10.93    1.59
   8 -12  -8   10.39    1.82
  -8 -12  -8   11.48    2.20
   8 -12  -8   11.45    1.57
   8 -12  -8   10.55    1.55
   8 -12  -6   40.44    2.00
   8 -12  -6   35.92    1.84
  -8 -12  -6   45.20    2.58
   8 -12  -6   38.32    2.03
   8 -12  -6   39.05    1.94
  -8 -12  -6   37.69    2.99
   8 -12  -6   45.68    2.14
   8 -12  -4   21.06    1.46
   8 -12  -4   22.13    1.63
  -8 -12  -4   27.21    1.38
   8 -12  -4   24.30    1.64
   8 -12  -4   24.33    1.58
  -8 -12  -4   26.07    1.79
  -8 -12  -4   26.05    1.56
  -8 -12  -2   22.50    1.19
  -8 -12  -2   27.95    1.51
   8 -12  -2   19.42    1.36
   8 -12  -2   28.48    1.60
  -8 -12  -2   27.39    1.59
  -8  12   0  255.59    7.33
  -8 -12   0  254.26    7.16
   8  12   0  274.60    7.22
   8 -12   0  193.85    7.13
   8 -12   0  170.15    6.98
  -8  12   0  277.61    7.42
  -8 -12   0  287.59    7.11
   8 -12   0  247.38    7.06
  -8  14 -12    1.28    1.46
   8  14 -12    0.80    1.61
  -8  14 -12    1.21    1.44
  -8  14 -12    1.12    1.90
   8 -14 -10    3.04    1.69
  -8  14 -10    5.61    1.94
   8 -14 -10    5.76    3.58
   8 -14  -8    8.38    1.45
   8 -14  -8    8.11    1.96
   8 -14  -8    7.23    1.55
  -8 -14  -8    8.45    2.20
   8 -14  -6   13.99    1.65
   8 -14  -6    9.04    1.44
   8 -14  -6   10.56    1.33
  -8 -14  -6   11.63    2.05
   8 -14  -6   11.47    1.51
   8 -14  -4  101.26    3.86
  -8 -14  -4  130.36    4.15
   8 -14  -4  120.40    4.03
  -8 -14  -4  125.49    3.83
   8 -14  -4  126.84    4.02
   8 -14  -4  103.61    4.07
  -8 -14  -4  128.92    4.11
   8 -14  -2  147.62    5.46
  -8 -14  -2  180.82    5.22
   8 -14  -2  176.67    5.45
  -8 -14  -2  176.37    5.46
   8 -14  -2  154.67    5.32
   8 -14   0    2.31    0.90
  -8  14   0    3.02    1.78
  -8 -14   0    4.07    0.86
   8 -14   0    2.43    0.84
  -8  16 -12    0.47    1.66
  -8  16 -12    1.60    1.35
   8  16 -12    1.94    1.55
  -8  16 -12    1.21    1.36
  -8  16 -10   -0.05    2.08
  -8  16 -10    2.18    1.86
   8 -16  -8   62.34    3.15
  -8 -16  -8   65.04    3.18
   8 -16  -6   12.98    1.69
  -8 -16  -6   10.43    2.04
   8 -16  -6    9.94    1.54
   8 -16  -6   10.01    1.41
  -8 -16  -6   13.92    3.34
   8 -16  -6   10.08    1.81
   8 -16  -4   50.80    2.23
  -8 -16  -4   52.20    2.53
   8 -16  -4   48.47    2.37
  -8 -16  -4   51.23    2.31
   8 -16  -4   45.40    2.07
  -8 -16  -2   17.94    1.48
  -8 -16  -2   18.91    1.62
   8 -16  -2   18.40    1.91
  -8 -16  -2   16.08    1.27
   8 -16  -2   15.73    1.20
  -8 -16   0   31.22    1.40
   8 -16   0   32.01    1.41
  -8 -16   2   13.04    1.09
   8 -16   2   14.88    1.16
  -8  18 -12   -0.31    1.15
   8  18 -12   -0.21    1.27
  -8  18 -10    3.03    1.90
  -8  18 -10    4.23    1.89
   8 -18 -10    1.79    4.64
  -8 -18  -8   12.16    2.17
   8 -18  -8    8.79    1.95
   8 -18  -8   11.90    2.48
   8 -18  -6   -2.37    1.38
   8 -18  -6   -0.37    1.28
  -8 -18  -6    2.41    1.96
   8 -18  -6   -2.06    1.69
  -8 -18  -6   -4.96    4.10
   8 -18  -6   -0.84    2.23
   8 -18  -4   65.67    2.51
  -8 -18  -4   63.17    2.65
   8 -18  -4   59.31    3.10
   8 -18  -4   58.66    2.44
  -8 -18  -4   58.90    2.85
  -8 -18  -2    9.87    1.49
   8 -18  -2    5.91    1.52
   8 -18  -2    8.07    1.10
  -8 -18  -2    8.21    1.58
  -8 -18   0    8.01    1.40
   8 -18   0    7.34    1.48
  -8 -18   0    9.25    0.96
   8 -18   0    9.04    1.07
   8 -18   2   12.15    1.18
  -8 -18   2    9.87    1.03
   8  20 -12    0.45    0.96
  -8  20 -12   -0.13    0.87
  -8  20 -10   29.88    2.17
   8 -20  -6    3.96    1.57
   8 -20  -6    2.90    1.55
   8 -20  -4    6.26    1.55
   8 -20  -4    3.60    1.08
  -8 -20  -4    3.88    2.73
  -8 -20  -4    4.47    1.58
   8 -20  -4    1.88    1.47
  -8 -20  -2   39.43    2.09
   8 -20  -2   34.14    2.14
   8 -20   0   14.81    1.60
  -8 -20   0   14.36    1.56
  -8 -20   0   10.49    1.10
   8 -20   0   11.82    1.18
  -8 -20   2   44.79    1.86
   8 -20   2   49.10    1.92
   8 -22  -8    8.11    2.36
   8 -22  -6    2.10    1.61
   8 -22  -6   -0.20    1.43
  -8 -22  -4    1.05    3.65
   8 -22  -4    3.70    1.43
  -8 -22  -4    4.40    1.62
  -8 -22  -2    7.29    1.47
   8 -22  -2    6.18    1.46
   8 -22  -2    8.14    1.69
  -8 -22   0    2.25    1.44
   8 -22   0    0.41    1.36
  -8 -22   2    5.54    1.35
  -8 -22   4    4.30    1.06
   8 -22   4    3.59    1.22
  -8 -22   6    1.05    0.95
   8 -22   6    2.56    1.14
  -8 -22   8   12.78    1.16
   8 -22   8   13.01    1.21
  -8  24 -10    1.01    0.88
   8  24 -10    1.70    0.98
   8 -24  -8    3.67    3.36
   8 -24  -6    3.44    1.73
   8 -24  -6    1.95    1.34
   8 -24  -4    2.13    1.52
   8 -24  -2   -1.02    1.47
  -8 -24  -2   -0.30    1.43
  -8 -24   0   47.22    2.19
  -8 -24   2    0.69    0.98
   8 -24   2    0.67    1.06
  -8 -24   4    1.41    0.87
   8 -24   4    2.11    0.97
  -8 -24   6    4.97    0.94
   8 -24   6    5.95    1.02
   8 -24   8    1.77    0.87
  -8 -24   8    3.20    0.89
   8 -26  -6    1.65    2.02
   8 -26  -4    2.19    1.37
   8 -26  -4    3.37    1.34
   8 -26  -4    2.42    1.35
   8 -26  -2    3.51    1.22
   8 -26  -2    3.63    1.35
  -8 -26  -2    5.57    1.51
  -8 -26   0   12.01    1.46
   8 -26   0   21.81    1.72
  -8 -26   4    3.44    0.88
   8 -26   4    3.77    0.98
  -8 -26   6    3.03    0.73
   8 -26   6    2.58    0.88
   8 -28  -6   -3.17    3.04
   8 -28  -4    0.94    1.68
   8 -28  -4    1.91    1.14
   8 -28  -2    9.53    1.24
   8 -28  -2    6.95    1.38
   8 -28   0    2.59    1.23
   8 -28   0    2.68    1.20
   8 -28   2   10.09    1.38
   8 -30  -2    2.97    0.99
   8 -30   0    4.61    0.97
   8 -30   0    2.99    0.96
   8 -30   2    5.45    0.99
  -9  -1 -15   -0.59    0.90
  -9   1 -15    0.24    0.91
   9  -1 -15    0.78    0.98
   9   1 -15    0.53    1.03
  -9   1 -13    0.11    1.55
  -9  -1 -13    0.74    1.41
  -9   1 -13   -0.15    1.44
  -9  -1 -13    1.39    1.28
   9  -1 -13    0.77    1.44
  -9   1 -13    0.08    1.30
   9   1 -13    0.53    1.44
   9  -1 -13    0.18    1.67
  -9  -1 -13   -0.23    1.42
  -9   1 -13    0.38    1.50
   9   1 -11   53.49    2.56
  -9   1 -11   43.79    2.34
  -9  -1 -11   54.04    2.49
   9  -1 -11   70.97    2.71
   9   1 -11   56.27    2.64
  -9   1 -11   47.88    2.45
  -9   1 -11   35.96    2.66
  -9  -1 -11   46.78    2.60
  -9  -1  -9    6.38    1.54
   9  -1  -9    5.23    1.49
  -9   1  -9    5.19    1.48
   9   1  -9    5.60    1.38
  -9  -1  -9    6.43    1.35
   9  -1  -9    8.66    1.48
  -9   1  -9    4.75    1.67
  -9  -1  -9    6.51    1.75
  -9  -1  -9    6.09    1.28
  -9   1  -9    4.51    1.31
   9  -1  -9    5.32    1.42
   9   1  -9    7.39    1.48
  -9  -1  -7   62.08    2.79
   9  -1  -7   44.88    2.10
  -9  -1  -7   52.00    2.16
  -9   1  -7   58.16    2.24
   9   1  -7   47.95    2.14
  -9  -1  -7   56.70    2.45
  -9   1  -7   48.60    2.41
   9   1  -7   55.94    2.03
   9  -1  -7   57.99    2.13
  -9  -1  -5  152.72    4.68
  -9   1  -5  135.44    4.51
  -9  -1  -5  153.48    4.51
  -9  -1  -5  138.43    4.29
   9  -1  -5  144.78    4.35
   9   1  -5  122.14    4.15
  -9  -1  -5  134.78    4.30
  -9  -1  -3  538.83   17.13
   9   1  -3  592.92   17.08
  -9   1  -3  603.32   17.22
  -9  -1  -3  597.99   17.17
  -9   1  -3  645.58   17.24
  -9  -1  -3  566.53   17.16
  -9  -1  -3  547.53   17.12
   9  -1  -3  581.36   17.14
   9  -1  -3  542.78   17.09
  -9   1  -3  639.15   17.14
  -9  -1  -3  588.04   17.26
  -9   1  -3  542.64   17.21
  -9   1  -3  552.55   17.06
   9   1  -3  651.85   17.11
   9  -1  -1  558.58   15.48
  -9  -1  -1  612.07   15.56
  -9  -1  -1  502.93   15.43
   9  -1  -1  530.73   15.44
  -9   1  -1  473.21   15.54
  -9  -1  -1  553.14   15.44
   9  -1  -1  600.21   15.61
  -9  -1  -1  460.48   15.46
  -9  -1   1  511.73   14.52
  -9   1   1  486.58   14.36
  -9   1   1  477.09   14.36
   9   1   1  501.42   14.36
  -9   1   3  563.54   17.52
  -9  -1   3  614.01   17.52
   9  -1   3  603.29   17.61
  -9   1   5  159.22    5.09
   9   1   5  172.65    5.27
  -9   3 -15   -0.41    0.92
   9   3 -15   -0.30    1.07
   9  -3 -15    1.19    0.94
  -9   3 -13    2.46    1.61
  -9  -3 -13    6.35    1.44
  -9   3 -13    3.10    1.44
   9   3 -13    3.09    1.60
  -9  -3 -13    5.24    1.39
   9  -3 -13    5.15    1.48
  -9  -3 -13    3.07    1.41
   9  -3 -13    1.25    1.55
  -9   3 -13    2.86    1.45
  -9   3 -11   98.46    3.58
  -9   3 -11   69.73    3.73
  -9  -3 -11   80.48    3.51
   9  -3 -11   76.23    3.36
  -9   3 -11   84.15    3.44
   9   3 -11  105.81    3.68
  -9  -3 -11  125.57    3.72
  -9  -3 -11   78.20    3.46
   9  -3 -11   94.39    3.67
  -9  -3 -11   86.36    3.41
   9  -3 -11  109.31    3.57
   9   3  -9   18.01    1.75
  -9   3  -9   17.16    1.84
   9  -3  -9   23.38    1.62
  -9  -3  -9   29.66    1.71
  -9  -3  -9   24.05    1.63
   9  -3  -9   26.16    1.80
  -9   3  -9   15.38    1.91
  -9  -3  -9   24.39    1.80
  -9   3  -9   15.80    1.59
   9   3  -9   20.53    1.78
   9  -3  -9   25.19    1.68
   9  -3  -9   23.30    1.54
  -9  -3  -9   21.67    2.38
  -9   3  -7   21.58    1.63
  -9  -3  -7   29.84    1.71
   9   3  -7   21.97    1.64
   9  -3  -7   26.36    1.52
  -9  -3  -7   22.55    1.41
  -9  -3  -7   26.44    1.50
   9  -3  -7   28.06    1.65
  -9  -3  -7   25.76    2.10
   9  -3  -7   24.98    1.57
   9  -3  -7   25.19    1.49
  -9  -3  -7   27.95    1.72
   9  -3  -7   26.06    1.71
  -9  -3  -5 1301.23   32.14
   9  -3  -5 1215.15   32.01
   9  -3  -5 1180.29   32.04
  -9  -3  -5 1191.84   31.99
  -9  -3  -5 1326.47   32.24
  -9   3  -5 1216.07   32.10
  -9  -3  -5 1168.57   31.98
   9  -3  -5 1208.32   32.03
  -9  -3  -3  625.47   18.72
   9  -3  -3  625.91   18.74
   9  -3  -3  655.90   18.74
  -9   3  -3  579.01   18.77
   9  -3  -3  655.02   18.74
  -9  -3  -3  698.14   18.84
  -9   3  -3  626.10   18.83
   9  -3  -3  674.89   18.76
  -9   3  -3  578.23   18.81
  -9   3  -1  165.68    4.80
   9  -3  -1  129.11    4.63
  -9  -3  -1  187.95    4.80
   9  -3  -1  166.92    4.89
   9  -3  -1  184.76    4.94
   9  -3  -1  165.96    4.79
   9   3  -1  194.94    4.94
  -9  -3  -1  141.02    4.69
   9   3   1  179.25    5.72
  -9  -3   1  208.24    5.89
  -9  -3   3  619.67   19.04
   9  -3   3  674.21   19.16
  -9   3   5 1360.30   38.96
  -9  -3   5 1283.97   38.98
  -9   5 -15    0.02    0.90
   9   5 -15   -0.94    1.03
   9   5 -13    3.18    1.59
  -9   5 -13    4.71    1.65
  -9  -5 -13    4.85    1.35
   9  -5 -13    4.89    1.46
   9   5 -13    7.41    1.68
  -9   5 -13    5.38    1.48
  -9   5 -13    4.66    1.35
   9   5 -13    6.52    1.49
  -9   5 -13    6.90    1.53
  -9  -5 -11   20.19    1.86
   9  -5 -11   27.63    2.07
  -9   5 -11   20.03    2.27
  -9   5 -11   24.62    1.91
   9   5 -11   30.31    2.10
   9  -5 -11   23.00    1.81
  -9   5 -11   29.85    2.22
  -9  -5 -11   38.33    2.00
  -9   5  -9    8.74    1.87
   9   5  -9   12.18    1.56
   9   5  -9   13.66    1.59
  -9  -5  -9   11.44    1.42
  -9   5  -9   10.33    1.43
   9  -5  -9   15.03    1.55
  -9  -5  -9   12.44    1.50
  -9  -5  -9   13.11    1.60
   9  -5  -9   14.51    1.72
   9  -5  -9   14.18    1.38
  -9  -5  -9   15.89    2.51
  -9   5  -9   10.24    1.61
  -9  -5  -9   17.28    1.64
   9  -5  -7  130.93    4.26
  -9  -5  -7  126.84    4.18
  -9  -5  -7  146.74    4.35
  -9  -5  -7  136.69    4.56
  -9  -5  -7  138.89    4.20
   9  -5  -7  126.20    4.19
   9  -5  -7  129.50    4.26
  -9  -5  -5  297.69    8.92
   9  -5  -5  298.16    8.96
   9  -5  -5  279.24    8.97
  -9  -5  -5  285.11    8.96
   9  -5  -5  287.48    8.87
   9  -5  -5  307.99    9.04
  -9  -5  -5  308.52    8.93
  -9  -5  -5  306.71    9.01
   9  -5  -3  251.32    6.78
  -9  -5  -3  269.64    6.97
  -9   5  -3  237.35    6.94
  -9   5  -3  245.53    6.95
  -9   5  -3  214.12    6.72
  -9  -5  -3  275.39    6.82
   9  -5  -3  253.81    6.81
  -9  -5  -3  302.11    6.84
   9  -5  -3  274.66    6.83
   9  -5  -3  177.95    6.59
  -9  -5  -1 2819.12   81.41
   9   5  -1 2622.15   81.46
   9  -5  -1 2997.67   81.39
   9  -5  -1 2888.28   81.51
   9  -5  -1 2683.50   81.39
  -9  -5  -1 2795.72   81.29
  -9  -5  -1 2795.08   81.34
   9  -5  -1 2647.29   81.34
   9  -5   1 2736.36   79.58
  -9  -5   1 2631.01   79.59
   9   5   1 2792.24   79.60
  -9  -5   3  229.72    7.04
   9   7 -15    1.00    0.99
  -9   7 -15   -0.23    0.80
   9   7 -13    6.48    1.60
   9   7 -13    2.98    1.69
  -9   7 -13    4.62    1.83
  -9   7 -13    3.25    1.53
   9  -7 -13    3.51    1.36
  -9  -7 -13    2.92    1.22
  -9   7 -13    3.77    1.37
  -9   7 -13    1.46    1.28
   9   7 -13    5.25    1.51
  -9  -7 -11    0.85    1.37
   9  -7 -11    1.01    1.55
   9  -7 -11    0.91    1.38
  -9   7 -11    0.89    1.60
   9   7 -11    2.20    1.76
  -9   7 -11   -0.04    1.55
  -9  -7 -11    1.96    1.53
   9  -7  -9    7.53    1.43
   9  -7  -9   10.91    1.53
  -9  -7  -9    8.39    1.40
  -9  -7  -9   10.24    2.44
  -9   7  -9    9.42    1.72
  -9  -7  -9   12.28    1.49
   9  -7  -9    7.09    1.52
  -9  -7  -9    7.27    1.43
   9  -7  -9    8.49    1.38
   9  -7  -9    6.05    1.80
  -9  -7  -7   11.52    1.26
   9  -7  -7   10.78    1.38
  -9  -7  -7   15.32    1.96
   9  -7  -7    8.84    1.21
  -9  -7  -7   15.25    1.40
   9  -7  -7   11.15    1.39
  -9  -7  -7   10.34    1.34
   9  -7  -7   12.89    1.53
  -9  -7  -5  215.45    5.84
  -9  -7  -5  212.37    5.84
   9  -7  -5  194.29    5.87
   9  -7  -5  183.55    5.88
  -9  -7  -5  178.46    5.81
   9  -7  -5  166.21    5.83
   9  -7  -5  182.47    5.91
   9  -7  -5  203.50    5.87
   9  -7  -5  160.06    5.73
  -9  -7  -3  119.82    3.89
  -9  -7  -3  128.33    3.86
   9  -7  -3  117.54    3.91
  -9  -7  -3  128.54    4.03
  -9  -7  -3  123.22    3.90
  -9  -7  -1  596.88   17.30
   9  -7  -1  595.64   17.24
   9   7  -1  650.97   17.45
  -9  -7  -1  622.27   17.26
   9  -7  -1  515.74   17.24
  -9   7  -1  582.02   17.41
  -9  -7  -1  616.94   17.36
   9  -7  -1  558.81   17.32
   9  -7   1  577.46   16.81
  -9  -7   1  560.26   16.85
   9   9 -15    2.59    0.98
  -9   9 -13   -0.64    1.36
   9   9 -13    1.16    1.50
   9   9 -13   -0.92    1.43
  -9   9 -13    0.32    1.20
  -9   9 -13   -1.43    1.66
  -9   9 -13   -0.78    1.59
  -9   9 -11    0.47    1.92
  -9  -9 -11    2.18    1.36
   9  -9 -11    2.67    1.52
   9  -9 -11    2.08    1.39
  -9   9 -11    2.34    2.03
   9   9 -11    3.66    1.64
  -9   9 -11    2.16    1.53
  -9  -9  -9   10.58    1.45
   9  -9  -9    8.71    2.00
  -9  -9  -9   11.87    2.45
   9  -9  -9    7.15    1.57
  -9  -9  -9    6.29    1.39
   9  -9  -9    6.85    1.58
   9  -9  -9    9.15    1.50
   9  -9  -7   42.65    2.03
   9  -9  -7   45.41    2.16
  -9  -9  -7   43.57    2.07
   9  -9  -7   45.00    2.20
   9  -9  -5    7.80    1.16
   9  -9  -5    7.32    1.43
  -9  -9  -3   64.80    2.61
   9  -9  -3   65.03    2.63
  -9  -9  -3   75.35    2.64
   9  -9  -3   77.14    2.69
  -9  -9  -3   77.59    2.39
   9  -9  -3   65.67    2.54
  -9   9  -3   63.01    3.14
  -9  -9  -1  806.33   22.59
  -9  -9  -1  844.27   22.52
   9  -9  -1  740.48   22.46
  -9  -9  -1  686.34   22.43
  -9   9  -1  729.03   22.60
  -9   9  -1  761.99   22.60
   9  -9  -1  842.34   22.59
   9   9  -1  776.41   22.60
  -9  -9   1  678.46   19.94
   9  -9   1  676.25   19.99
  -9  11 -13    0.38    1.59
  -9  11 -13    1.28    1.22
   9  11 -13    0.77    1.35
  -9  11 -13    0.83    1.28
  -9  11 -13    2.91    1.52
  -9  11 -11    4.79    1.53
   9  11 -11    8.92    1.78
   9 -11 -11    5.24    1.40
  -9  11 -11    5.36    2.10
  -9  11 -11    6.79    1.76
   9 -11  -9    7.30    1.51
  -9 -11  -9    8.56    2.49
   9 -11  -9    8.02    1.51
  -9 -11  -9    4.21    1.38
   9 -11  -9    5.26    1.50
   9 -11  -9    8.26    2.02
   9 -11  -7    2.67    1.18
  -9 -11  -7    1.15    1.20
   9 -11  -7    0.86    1.29
   9 -11  -7    1.67    1.41
  -9 -11  -7    1.64    2.00
   9 -11  -5   25.64    1.55
   9 -11  -5   27.09    1.69
   9 -11  -5   24.45    1.73
  -9 -11  -5   26.61    2.35
   9 -11  -5   29.70    1.73
  -9 -11  -3   59.27    2.09
   9 -11  -3   58.23    2.41
   9 -11  -3   55.52    2.30
  -9  11  -1  461.15   13.62
  -9 -11  -1  474.56   13.46
  -9 -11  -1  453.75   13.39
   9 -11  -1  462.33   13.43
   9 -11  -1  441.01   13.50
  -9  11  -1  480.85   13.69
  -9 -11  -1  446.55   13.54
  -9  11   1  553.16   16.53
  -9  13 -13    0.07    1.13
   9  13 -13   -0.90    1.28
  -9  13 -13   -0.50    1.39
  -9  13 -13    1.38    1.52
  -9  13 -11    0.30    1.72
  -9  13 -11   -0.33    1.99
   9 -13  -9   26.35    1.98
   9 -13  -9   33.66    1.92
   9 -13  -9   31.07    2.50
  -9 -13  -7    9.18    2.05
   9 -13  -7    8.35    1.45
   9 -13  -7    8.05    1.31
   9 -13  -7    7.82    1.36
   9 -13  -5   15.61    1.31
  -9 -13  -5   12.45    2.30
  -9 -13  -5   15.56    1.51
   9 -13  -5   18.01    1.63
   9 -13  -5   12.95    1.49
   9 -13  -5   15.02    1.50
   9 -13  -3   33.59    1.85
  -9 -13  -3   35.03    1.77
   9 -13  -3   34.29    1.73
   9 -13  -3   39.58    1.97
  -9 -13  -3   38.44    1.53
   9 -13  -3   32.37    1.99
  -9 -13  -1   38.04    1.78
   9 -13  -1   34.00    1.69
   9 -13  -1   39.62    1.58
   9 -13  -1   33.68    1.86
  -9  13  -1   37.53    2.39
  -9  13   1   46.87    2.29
   9 -13   1   37.78    1.59
  -9 -13   1   40.10    1.56
  -9  13   1   43.88    2.23
  -9  15 -13    0.41    1.02
   9  15 -13    0.58    1.15
   9  15 -13   -0.23    1.35
  -9  15 -13    0.50    1.24
  -9  15 -11    0.08    1.45
   9  15 -11    0.91    1.63
  -9  15 -11    2.19    1.90
  -9  15 -11    0.64    1.67
   9 -15 -11    0.04    2.07
   9 -15  -9   73.51    3.42
   9 -15  -9   66.32    3.13
   9 -15  -7    5.38    1.37
   9 -15  -7    7.14    1.41
  -9 -15  -7    7.16    2.09
   9 -15  -7    5.98    1.59
   9 -15  -7    6.94    1.59
   9 -15  -5   23.11    1.84
  -9 -15  -5   25.04    2.71
  -9 -15  -5   26.12    1.82
   9 -15  -5   30.96    1.84
   9 -15  -5   24.80    1.60
   9 -15  -5   26.88    1.80
  -9 -15  -3   71.54    2.68
   9 -15  -3   61.39    2.54
   9 -15  -3   70.98    2.60
   9 -15  -3   54.70    2.33
  -9 -15  -3   64.57    2.64
   9 -15  -3   49.10    2.57
  -9 -15  -1  145.69    4.26
   9 -15  -1  149.44    4.30
  -9 -15  -1  129.24    4.45
   9 -15  -1  122.82    4.52
   9 -15  -1  121.94    4.29
  -9 -15  -1  128.13    4.34
  -9 -15   1  128.07    4.26
   9 -15   1  143.65    4.34
   9  17 -13    1.39    0.96
  -9  17 -13   -0.06    0.78
  -9  17 -11    2.45    1.89
   9  17 -11    3.48    1.56
  -9  17 -11    0.99    1.39
  -9  17 -11    5.41    1.63
   9 -17  -9   10.43    2.17
   9 -17  -9   13.56    2.54
  -9 -17  -9   13.53    2.16
   9 -17  -7    2.36    1.41
  -9 -17  -7    0.91    1.93
   9 -17  -7    1.76    1.57
   9 -17  -7    1.31    1.89
   9 -17  -7    0.08    1.25
   9 -17  -5   17.30    1.92
   9 -17  -5   13.02    1.51
  -9 -17  -5   18.11    2.10
  -9 -17  -5   15.29    3.12
  -9 -17  -5   17.94    1.85
   9 -17  -5   16.41    1.76
   9 -17  -5   15.84    1.47
   9 -17  -5   19.93    1.75
  -9 -17  -3   10.39    1.46
   9 -17  -3   11.91    1.93
  -9 -17  -3    9.15    1.69
   9 -17  -3    8.64    1.61
   9 -17  -3   10.05    1.24
   9 -17  -3   12.35    1.67
  -9 -17  -1   -0.05    0.84
   9 -17  -1    0.69    0.89
   9 -17  -1   -0.02    1.50
   9 -17  -1   -0.77    0.92
  -9 -17  -1    0.35    1.31
  -9 -17   1    0.29    1.11
  -9 -17   1    1.03    0.85
   9 -17   1    1.33    0.91
   9 -17   3    9.52    1.19
  -9  19 -11    5.02    1.48
   9  19 -11    3.31    1.42
  -9  19 -11    1.89    1.24
  -9  19 -11    3.09    1.51
   9 -19  -9   16.28    2.71
  -9 -19  -7   25.96    2.22
   9 -19  -7   22.42    1.75
   9 -19  -7   21.59    1.85
   9 -19  -5    7.57    1.33
   9 -19  -5    7.59    1.54
  -9 -19  -5    9.18    1.92
   9 -19  -5   12.39    1.77
  -9 -19  -5    7.72    3.92
  -9 -19  -5    7.61    1.91
   9 -19  -3    5.40    1.59
  -9 -19  -3    4.17    2.28
  -9 -19  -3    6.21    1.56
   9 -19  -3    6.04    1.29
   9 -19  -3    3.83    1.54
  -9 -19  -1   39.09    2.09
  -9 -19  -1   41.24    1.69
  -9 -19   1   37.25    1.93
  -9 -19   1   43.64    1.73
   9 -19   1   41.60    1.75
  -9 -19   3    7.90    0.98
   9 -19   3    9.13    1.19
   9  21 -11   -0.73    1.12
  -9  21 -11    0.38    1.06
   9 -21  -9   31.30    3.57
   9 -21  -5   -0.72    1.51
  -9 -21  -3   14.16    1.70
   9 -21  -3   12.23    1.23
   9 -21  -3   10.44    1.62
   9 -21  -1   14.07    1.65
  -9 -21  -1   17.53    1.59
  -9 -21   1   21.05    1.68
   9 -21   1   17.68    1.68
  -9 -21   1   19.16    1.20
   9 -21   1   20.31    1.38
  -9 -21   5    0.01    0.96
   9 -21   5   -0.36    1.14
  -9 -21   7   16.52    1.37
   9 -21   7   18.20    1.44
  -9 -21   9   43.86    1.94
   9 -21   9   43.68    1.99
   9 -23  -9   -2.13    4.03
   9 -23  -7   -0.11    1.96
   9 -23  -5    7.65    1.60
   9 -23  -3    8.24    1.55
  -9 -23  -3    4.00    1.53
   9 -23  -1    6.98    1.42
  -9 -23  -1    7.64    1.42
  -9 -23   1    9.13    1.11
  -9 -23   1    8.81    1.41
   9 -23   3    7.74    1.15
  -9 -23   3    6.48    0.96
  -9 -23   5    3.51    1.08
   9 -23   5    3.60    1.10
  -9 -23   7    1.89    0.99
   9 -23   7    2.31    1.04
  -9 -23   9    3.31    0.76
   9 -25  -7   -1.09    2.37
   9 -25  -5    1.18    1.31
   9 -25  -5    0.14    1.76
   9 -25  -3   12.34    1.61
   9 -25  -1   36.63    2.05
  -9 -25   3    7.70    1.01
   9 -25   3    9.61    1.14
  -9 -25   5   -0.18    0.83
   9 -25   5   -0.01    0.99
  -9 -25   7    1.61    0.74
   9 -25   7    1.84    0.81
   9 -27  -7    0.62    3.15
   9 -27  -5    0.86    1.17
   9 -27  -5    0.57    1.83
   9 -27  -3    0.70    1.15
   9 -27  -3    2.15    1.26
   9 -27  -3    1.00    1.21
   9 -27  -1   12.95    1.55
   9 -27  -1   20.62    1.51
   9 -27   1   18.46    1.64
  -9 -27   5    1.71    0.74
   9 -27   5    1.11    0.85
   9 -29  -5   -0.27    2.57
   9 -29  -3    2.51    1.06
   9 -29  -3   -2.61    1.72
   9 -29  -1   10.44    1.18
   9 -29  -1    7.42    1.27
   9 -29   1   10.09    1.18
   9 -29   1    7.62    1.21
   9 -29   3    3.08    1.11
   9 -29   3    1.81    0.96
   9 -31  -1    1.57    0.82
   9 -31   1    1.27    0.72
 -10   0 -14    1.27    1.11
  10   0 -14    2.57    1.28
 -10   0 -14    1.26    1.21
 -10   0 -14    2.22    1.20
  10   0 -14    0.87    1.35
 -10   0 -12   -0.07    1.52
 -10   0 -12    1.58    1.56
  10   0 -12   -1.10    1.62
 -10   0 -12   -0.45    1.42
  10   0 -10   69.64    2.77
 -10   0 -10   54.06    2.53
 -10   0 -10   53.69    2.50
  10   0 -10   66.25    2.69
 -10   0 -10   53.96    2.81
 -10   0 -10   65.42    2.80
  10   0  -8    0.01    1.28
 -10   0  -8   -1.01    1.15
  10   0  -8    0.34    1.20
 -10   0  -8    0.73    1.25
 -10   0  -8   -0.81    1.65
 -10   0  -8    0.04    1.61
  10   0  -6  289.43    8.62
 -10   0  -6  264.48    8.58
  10   0  -6  302.92    8.66
 -10   0  -6  286.29    8.83
 -10   0  -6  277.13    8.74
  10   0  -6  276.26    8.57
 -10   0  -6  291.78    8.63
 -10   0  -4    0.49    0.83
  10   0  -4    0.23    0.95
  10   0  -4    0.52    1.00
 -10   0  -4    1.23    1.08
  10   0  -4    0.50    0.91
 -10   0  -2  888.42   28.06
  10   0  -2  981.98   28.08
  10   0  -2 1014.23   28.22
 -10   0  -2  982.82   28.14
 -10   0  -2 1070.71   28.19
 -10   0  -2  903.77   28.18
 -10   0   0    0.47    1.10
  10   0   0    1.26    0.69
 -10   0   0    1.23    0.46
  10   0   0    0.66    1.52
 -10   0   2  918.62   27.05
  10   0   4    0.62    1.44
 -10   0   4    0.91    1.10
 -10   2 -14    0.54    1.22
 -10   2 -14    0.09    1.20
  10   2 -14    0.81    1.47
 -10  -2 -14    0.47    1.11
  10  -2 -14    0.37    1.26
  10   2 -14    1.14    1.28
 -10   2 -14   -0.08    1.11
 -10   2 -12   59.83    2.82
  10   2 -12   72.12    3.04
 -10  -2 -12   67.82    2.84
  10  -2 -12   84.38    3.01
 -10   2 -12   55.66    2.76
  10   2 -12   68.39    2.94
 -10   2 -12   64.22    2.86
 -10  -2 -12   88.19    2.97
 -10  -2 -12   54.68    2.88
  10  -2 -12   66.72    3.07
 -10   2 -12   47.42    2.97
 -10  -2 -10   62.24    2.90
 -10   2 -10   58.26    3.11
 -10  -2 -10   70.93    2.80
  10  -2 -10   74.43    2.91
 -10   2 -10   60.57    2.75
  10   2 -10   78.72    3.04
 -10  -2 -10   63.42    2.78
  10  -2 -10   80.79    2.97
 -10   2 -10   64.40    2.92
 -10  -2  -8   45.30    2.04
  10   2  -8   39.74    1.98
 -10   2  -8   38.55    1.94
 -10   2  -8   34.96    1.84
  10   2  -8   40.14    1.94
 -10  -2  -8   33.24    1.78
  10  -2  -8   41.15    1.94
 -10   2  -8   28.66    2.16
 -10  -2  -8   40.86    2.14
  10  -2  -8   36.35    1.88
  10  -2  -8   38.09    1.75
 -10  -2  -8   41.28    2.54
 -10  -2  -8   36.96    1.86
  10  -2  -8   43.96    2.04
  10  -2  -6   77.52    2.72
 -10   2  -6   87.17    3.07
  10   2  -6   69.10    2.58
 -10   2  -6   89.63    2.76
 -10  -2  -6   79.51    2.79
 -10  -2  -6   71.10    2.61
  10  -2  -6   80.45    2.74
 -10  -2  -6   81.60    2.97
 -10   2  -6   66.20    2.94
  10  -2  -6   68.76    2.60
 -10  -2  -6   66.61    3.08
  10  -2  -6   75.11    2.69
 -10   2  -4   82.24    2.85
  10  -2  -4   81.31    2.52
 -10  -2  -4   80.41    2.49
  10  -2  -4   90.90    2.60
 -10  -2  -4   79.90    2.54
  10   2  -4   73.70    2.43
  10  -2  -4   73.92    2.48
  10  -2  -4   81.87    2.63
  10  -2  -4   63.05    2.28
 -10   2  -4   68.76    2.48
  10   2  -4   72.78    2.31
  10  -2  -2  220.98    6.06
 -10  -2  -2  195.57    6.02
  10  -2  -2  224.54    6.11
 -10   2  -2  227.36    6.32
 -10  -2  -2  210.03    6.04
 -10   2  -2  197.38    6.20
 -10  -2  -2  209.90    6.08
 -10  -2  -2  197.29    6.08
  10   2  -2  174.47    5.96
  10   2  -2  214.39    6.29
  10  -2  -2  222.75    6.19
 -10   2   0 1454.79   40.54
  10   2   0 1481.95   40.56
 -10  -2   0 1474.75   40.66
  10   2   0 1483.74   40.67
  10  -2   0 1451.83   40.68
 -10  -2   0 1482.95   40.68
  10  -2   2  184.96    6.38
  10   2   2  217.52    6.12
 -10   2   2  217.68    6.13
 -10   2   2  190.29    6.10
 -10  -2   4   86.32    3.58
 -10   2   4   93.47    3.14
 -10   4 -14    3.82    1.20
  10   4 -14    3.14    1.26
 -10   4 -14    3.45    1.28
 -10  -4 -14    2.29    1.08
  10  -4 -14    3.00    1.25
 -10   4 -14    1.41    1.32
  10   4 -14    2.60    1.49
  10   4 -12   10.73    1.79
 -10   4 -12    9.22    1.61
 -10  -4 -12   12.40    1.76
 -10   4 -12   10.89    1.48
  10   4 -12   12.04    1.70
 -10  -4 -12    8.14    1.48
  10  -4 -12   11.10    1.61
 -10   4 -12    6.34    1.98
 -10   4 -12   10.77    1.93
 -10  -4 -12    6.93    1.49
  10  -4 -12    8.27    1.62
  10  -4 -10    0.34    1.66
 -10  -4 -10    0.32    1.46
 -10  -4 -10    0.06    1.30
  10  -4 -10    1.81    1.46
  10  -4 -10    0.03    1.15
 -10  -4 -10    0.29    1.39
 -10   4 -10    1.57    1.91
  10   4 -10    0.18    1.60
 -10   4 -10    0.85    1.38
 -10   4 -10    0.81    1.50
 -10  -4 -10    1.05    1.53
  10   4  -8    2.92    1.35
 -10   4  -8    4.14    1.48
 -10  -4  -8    4.12    1.34
 -10  -4  -8    3.39    1.99
  10  -4  -8    4.27    1.29
  10  -4  -8    3.50    1.09
 -10  -4  -8    4.05    1.40
 -10   4  -8    1.82    1.65
 -10  -4  -8    5.24    1.25
 -10   4  -8    2.71    1.18
  10  -4  -8    5.11    1.39
 -10  -4  -6  718.91   20.67
  10  -4  -6  719.24   20.71
  10  -4  -6  690.57   20.71
  10  -4  -6  711.65   20.75
  10  -4  -6  645.44   20.62
 -10  -4  -6  780.42   20.81
  10   4  -6  616.89   20.59
 -10  -4  -6  799.20   20.74
  10  -4  -4  187.14    5.71
 -10  -4  -4  188.35    5.65
 -10  -4  -4  215.53    5.75
  10  -4  -4  187.90    5.71
 -10   4  -4  161.07    5.77
  10  -4  -4  164.88    5.76
 -10  -4  -2  637.11   14.82
 -10  -4  -2  638.83   14.75
  10  -4  -2  640.46   14.93
 -10   4  -2  551.98   14.90
 -10   4  -2  479.44   14.77
  10  -4  -2  624.65   14.81
 -10  -4  -2  594.60   14.78
  10  -4  -2  632.35   14.81
 -10  -4  -2  676.10   14.80
 -10   4  -2  556.85   14.90
  10   4  -2  551.00   14.97
  10  -4  -2  672.13   14.87
  10  -4   0   10.69    1.55
  10   4   0    9.33    1.57
 -10  -4   0   10.10    0.58
  10  -4   0   11.85    0.66
 -10  -4   0   10.86    1.40
  10   4   0    9.71    0.96
  10  -4   2  522.22   17.16
 -10  -4   2  627.93   17.15
 -10  -4   4  184.44    5.96
 -10   6 -14    1.37    1.27
  10   6 -14    0.11    1.30
 -10   6 -14    1.27    1.24
  10  -6 -14    1.96    1.13
 -10   6 -14    0.25    1.29
 -10   6 -14    1.56    1.08
  10   6 -14    2.49    1.26
  10   6 -12   32.30    2.14
 -10  -6 -12   22.14    1.77
  10  -6 -12   26.19    1.94
 -10   6 -12   30.08    2.24
 -10   6 -12   18.40    2.28
  10  -6 -10    3.32    1.51
  10  -6 -10    3.31    1.60
 -10  -6 -10    2.14    1.40
  10  -6 -10    3.41    1.22
 -10   6 -10    1.83    1.90
 -10   6 -10    2.51    1.44
  10   6 -10    4.42    1.58
 -10  -6 -10    4.84    1.34
  10  -6 -10    6.02    1.49
  10   6  -8   25.93    1.66
  10  -6  -8   22.76    1.67
 -10  -6  -8   24.20    1.58
  10  -6  -8   27.21    1.75
 -10  -6  -8   25.45    2.28
 -10  -6  -8   31.11    1.68
 -10  -6  -8   22.73    1.71
  10  -6  -8   25.57    1.87
  10  -6  -8   22.58    1.51
 -10  -6  -6   23.27    1.52
  10  -6  -6   18.58    1.41
 -10  -6  -6   18.75    1.34
  10  -6  -6   17.37    1.46
 -10  -6  -6   25.60    2.04
 -10  -6  -4 1463.03   43.03
  10  -6  -4 1362.81   43.03
  10  -6  -4 1381.55   43.09
  10  -6  -4 1450.16   43.02
  10  -6  -2  691.62   19.57
 -10  -6  -2  698.05   19.59
 -10   6  -2  621.70   19.64
 -10  -6  -2  681.89   19.59
  10   6  -2  601.20   19.66
 -10  -6  -2  665.11   19.45
 -10   6  -2  641.57   19.66
 -10  -6   0  231.04    6.28
 -10  -6   0  227.16    6.15
  10  -6   0  221.08    6.17
 -10  -6   2  609.36   17.95
  10   8 -14    0.35    1.22
 -10   8 -14   -0.60    1.08
 -10   8 -14    1.06    1.23
  10   8 -14    1.41    1.38
 -10   8 -14    0.11    1.11
 -10   8 -12    2.05    2.00
 -10   8 -12    2.91    1.65
 -10   8 -10    2.22    1.57
  10  -8 -10    5.59    3.32
 -10   8 -10    0.42    1.92
  10  -8 -10    2.06    1.28
 -10  -8 -10    2.83    2.50
 -10  -8 -10   -0.06    1.39
  10  -8 -10    2.30    1.52
  10   8 -10    3.19    1.63
  10  -8 -10    2.64    1.48
 -10  -8  -8    1.79    1.29
  10  -8  -8    1.93    1.46
  10  -8  -8    1.13    1.47
 -10  -8  -8    2.21    1.36
  10  -8  -8    1.90    1.34
  10  -8  -8    2.05    1.19
 -10  -8  -8    0.30    2.05
  10  -8  -8    1.37    1.37
 -10  -8  -6   25.14    2.12
 -10  -8  -6   18.58    1.40
  10  -8  -6   20.83    1.60
  10  -8  -6   21.44    1.54
  10  -8  -6   22.68    1.52
  10  -8  -4  351.71   11.54
 -10  -8  -4  378.83   11.52
 -10  -8  -4  389.04   11.78
  10  -8  -4  387.31   11.67
 -10  -8  -4  404.14   11.53
  10  -8  -4  392.98   11.53
  10  -8  -4  394.56   11.63
 -10   8  -2  838.66   26.63
 -10  -8  -2  900.30   26.42
 -10  -8  -2  958.47   26.61
 -10   8  -2  856.69   26.67
 -10  -8  -2  927.63   26.55
  10  -8   0    0.30    1.11
  10  -8   0    1.98    1.32
 -10  -8   0    2.50    1.22
 -10   8   0    1.98    0.70
 -10  -8   0    1.04    1.14
  10   8   2  850.45   23.52
 -10  -8   2  734.83   23.56
 -10  10 -14    3.68    1.20
  10  10 -14    9.19    1.27
 -10  10 -12    1.96    1.89
 -10  10 -12    2.29    1.72
  10 -10 -12    0.94    1.35
 -10  10 -12    1.87    1.43
  10  10 -12    1.28    1.62
  10 -10 -10    9.65    3.07
  10 -10 -10   12.00    1.58
  10 -10 -10   12.81    1.62
 -10 -10 -10    9.82    1.48
 -10  10 -10   13.45    2.15
 -10  10 -10   14.71    1.85
 -10 -10 -10   14.95    2.57
 -10 -10  -8    4.40    1.32
  10 -10  -8    4.02    1.46
  10 -10  -8    3.78    1.51
  10 -10  -8    4.60    1.27
 -10 -10  -8    6.76    2.22
  10 -10  -8    4.61    1.45
  10 -10  -6    1.23    1.28
  10 -10  -6    1.80    1.36
  10 -10  -6    2.29    1.25
 -10 -10  -6    1.92    1.15
 -10 -10  -6    2.42    1.90
  10 -10  -6    2.07    1.18
  10 -10  -4    0.41    1.30
  10 -10  -4    0.24    1.11
 -10 -10  -2  574.50   17.39
 -10  10  -2  603.23   17.70
 -10 -10  -2  590.24   17.58
 -10 -10  -2  596.00   17.52
 -10  10  -2  607.11   17.67
  10 -10  -2  609.64   17.61
 -10 -10   0  106.83    3.73
 -10  10   0  119.65    4.12
  10  10   0  142.64    4.05
  10 -10   0  102.89    3.76
 -10 -10   0  104.74    3.81
 -10 -10   0  137.04    3.68
  10 -10   0  118.56    3.65
  10 -10   0  107.06    3.84
 -10  12 -12    1.18    1.50
 -10  12 -12    0.75    1.38
  10  12 -12    0.49    1.62
 -10  12 -12    0.67    1.85
  10 -12 -12    0.85    1.59
  10 -12 -10   21.37    3.17
  10 -12 -10   20.40    1.79
 -10 -12 -10   27.27    2.72
 -10  12 -10   29.96    2.25
  10 -12  -8   11.50    1.64
 -10 -12  -8   14.29    2.30
  10 -12  -8   12.66    1.45
  10 -12  -8    9.45    1.51
  10 -12  -6   15.94    1.67
 -10 -12  -6   17.24    2.08
  10 -12  -6   15.14    1.55
  10 -12  -6   13.02    1.22
 -10 -12  -6   11.01    3.51
  10 -12  -6   13.12    1.39
  10 -12  -6   12.56    1.54
  10 -12  -4   48.31    2.05
  10 -12  -4   46.13    2.08
  10 -12  -4   40.86    2.08
 -10 -12  -4   43.46    2.46
  10 -12  -4   39.58    1.94
 -10 -12  -4   41.29    1.94
  10 -12  -2  663.11   18.73
 -10 -12  -2  615.43   18.61
  10 -12  -2  639.99   18.71
 -10 -12  -2  607.26   18.51
 -10  12  -2  665.66   18.86
  10 -12   0  129.69    4.40
 -10  12   0  164.79    4.79
 -10  12   0  160.10    4.76
  10 -12   0  117.36    4.33
 -10 -12   0  142.16    4.39
 -10 -12   0  138.48    4.31
  10 -12   0  144.14    4.36
  10 -12   0  141.02    4.50
 -10 -12   0  132.77    4.48
  10  12   0  166.06    4.64
 -10  14 -12   10.79    1.54
 -10  14 -12    7.26    1.94
  10  14 -12   12.24    1.71
 -10  14 -12    5.42    1.42
  10 -14 -10   10.50    1.70
 -10  14 -10   15.28    2.07
  10 -14 -10   12.53    3.24
 -10  14 -10    9.75    2.25
 -10 -14  -8   45.53    2.83
  10 -14  -8   36.98    2.19
  10 -14  -8   45.22    2.25
  10 -14  -8   40.27    2.26
  10 -14  -6   -0.02    1.34
  10 -14  -6    0.84    1.60
 -10 -14  -6   -3.28    3.95
  10 -14  -6    0.23    1.18
 -10 -14  -6    0.50    2.00
  10 -14  -6    0.24    1.46
  10 -14  -6    0.23    1.49
 -10 -14  -4   22.74    2.32
  10 -14  -4   24.45    1.83
  10 -14  -4   29.77    1.77
  10 -14  -4   32.29    1.80
  10 -14  -4   23.62    1.62
 -10 -14  -4   29.27    1.68
 -10 -14  -2   71.30    2.57
  10 -14  -2   65.09    2.57
  10 -14  -2   63.97    2.50
  10 -14   0   84.05    3.09
 -10 -14   0   93.90    3.02
  10 -14   0   92.14    3.03
 -10  16 -12    0.95    1.29
  10  16 -12    0.15    1.43
 -10  16 -12    0.82    1.21
 -10  16 -12    0.34    1.53
 -10  16 -10    4.33    2.02
 -10  16 -10    6.08    1.95
  10 -16  -8   60.44    2.87
 -10 -16  -8   67.75    3.17
  10 -16  -6    8.50    1.71
 -10 -16  -6    5.49    2.04
 -10 -16  -6    2.95    4.01
  10 -16  -6    4.76    1.58
  10 -16  -6    6.59    1.49
  10 -16  -6    5.97    1.32
  10 -16  -4   10.72    1.58
 -10 -16  -4   10.39    2.54
  10 -16  -4   11.78    1.64
 -10 -16  -4    8.41    1.46
  10 -16  -4   10.23    1.65
  10 -16  -4    8.61    1.18
  10 -16  -2   49.10    2.35
 -10 -16  -2   52.19    2.16
  10 -16  -2   44.43    1.91
 -10 -16  -2   46.05    2.23
 -10 -16   0   65.57    2.60
  10 -16   0   65.62    2.35
 -10 -16   0   62.18    2.25
 -10 -16   2   43.99    1.75
  10 -16   2   48.94    1.84
 -10  18 -12   -0.72    1.03
  10  18 -12    0.81    1.19
 -10  18 -10    9.93    1.92
 -10  18 -10   10.59    2.02
  10 -18 -10   12.45    4.49
  10 -18  -8    7.94    2.25
  10 -18  -8   13.86    1.87
 -10 -18  -8   11.55    2.15
 -10 -18  -6    8.89    1.96
  10 -18  -6   11.24    1.72
  10 -18  -6    8.11    1.58
  10 -18  -6    7.66    1.98
  10 -18  -6   10.27    1.48
  10 -18  -4    8.02    1.67
 -10 -18  -4   10.70    1.62
  10 -18  -4   12.07    2.17
  10 -18  -4   14.47    1.61
  10 -18  -4   10.20    1.30
 -10 -18  -4    8.92    3.38
  10 -18  -2    1.71    1.55
  10 -18  -2    1.44    1.01
 -10 -18  -2    2.24    1.41
  10 -18  -2    2.97    1.68
 -10 -18   0    8.96    0.92
  10 -18   0    9.08    1.08
  10 -18   2    2.24    0.94
 -10 -18   2    1.25    0.96
 -10 -18   2    0.05    1.14
  10 -18   4    9.25    1.28
  10  20 -12   -0.33    0.89
 -10  20 -10   -0.16    1.65
  10 -20 -10   -8.48    4.36
 -10 -20  -8    0.59    1.81
 -10 -20  -6    1.90    1.63
  10 -20  -6    3.30    1.52
  10 -20  -6    2.28    1.19
  10 -20  -6    2.98    1.50
  10 -20  -4   26.31    1.98
 -10 -20  -4   28.13    3.81
  10 -20  -4   31.75    1.75
 -10 -20  -4   31.39    2.12
 -10 -20  -4   25.24    2.25
 -10 -20  -2   31.75    1.91
  10 -20  -2   26.04    1.99
 -10 -20   0   38.95    2.11
 -10 -20   0   41.01    1.73
  10 -20   0   42.98    1.83
 -10 -20   2   30.48    1.48
  10 -20   2   32.33    1.55
  10 -20   2   27.01    1.96
  10 -20   6    3.62    1.27
  10 -20  10    1.70    1.09
 -10  22 -10    0.27    1.13
  10 -22  -8   14.89    2.54
  10 -22  -4    4.52    1.50
  10 -22  -2   24.45    1.86
 -10 -22  -2   21.42    1.80
 -10 -22   0   11.86    1.44
  10 -22   0    9.04    1.51
 -10 -22   2   21.82    1.35
  10 -22   2   22.61    1.38
  10 -22   4    4.75    1.14
 -10 -22   4    3.47    1.06
 -10 -22   6    5.40    1.05
  10 -22   6    7.12    1.26
 -10 -22   8   22.25    1.32
  10 -22   8   27.33    1.54
  10  24 -10    0.44    0.89
  10 -24  -8    1.50    2.90
  10 -24  -6   -0.53    1.27
  10 -24  -6   -0.01    1.53
  10 -24  -4   31.32    1.96
 -10 -24  -2   16.51    1.69
  10 -24  -2   24.31    1.81
  10 -24   0   -0.23    1.25
  10 -24   0    0.15    1.69
 -10 -24   0    0.73    1.36
 -10 -24   2   16.01    1.22
  10 -24   2   18.95    1.38
  10 -24   4   26.83    1.49
 -10 -24   4   20.91    1.26
 -10 -24   6    0.73    0.76
  10 -24   6    0.81    0.97
 -10 -24   8    0.29    0.75
  10 -26  -6    0.97    1.97
  10 -26  -4   -0.04    1.23
  10 -26  -4    1.40    1.31
  10 -26  -4    1.25    1.46
  10 -26  -2    5.30    1.40
  10 -26  -2    1.83    1.20
  10 -26  -2    2.83    1.41
  10 -26   0   21.01    1.77
 -10 -26   0   13.23    1.52
  10 -26   4    1.22    0.95
 -10 -26   4    0.33    0.80
  10 -26   6    1.62    0.85
 -10 -26   6    1.64    0.75
  10 -28  -6   -1.61    2.87
  10 -28  -4   -0.53    1.60
  10 -28  -4    1.36    1.13
  10 -28  -2   10.53    1.38
  10 -28  -2   16.14    1.30
  10 -28   0    6.64    1.33
  10 -28   0   12.49    1.31
  10 -28   2   16.80    1.46
  10 -30  -2    3.53    0.95
  10 -30   0    0.03    0.85
  10 -30   0    1.00    0.93
  10 -30   2    4.19    0.98
  11  -1 -15    0.04    0.93
 -11   1 -15    0.28    0.79
  11   1 -15    0.62    0.98
 -11  -1 -15    0.36    0.76
 -11   1 -13    2.51    1.43
 -11  -1 -13    1.76    1.42
  11  -1 -13    1.89    1.58
 -11   1 -13    1.22    1.47
  11   1 -13    1.42    1.65
 -11  -1 -13    2.05    1.28
 -11   1 -13    1.09    1.27
  11   1 -13    3.65    1.47
 -11  -1 -13    1.20    1.19
  11  -1 -13    3.71    1.46
 -11   1 -11   20.00    1.71
  11   1 -11   26.29    1.94
 -11   1 -11   17.02    1.97
 -11  -1 -11   26.38    2.06
 -11  -1 -11   33.06    1.95
 -11   1 -11   25.42    2.11
 -11   1  -9    2.86    1.24
 -11  -1  -9    2.88    1.17
  11   1  -9    3.48    1.47
  11  -1  -9    3.51    1.40
  11  -1  -9    2.25    1.49
 -11  -1  -9    2.69    1.27
 -11   1  -9    3.86    1.75
 -11  -1  -9    4.33    1.66
 -11  -1  -9    3.92    1.56
 -11   1  -9    4.10    1.55
  11   1  -7    0.18    1.19
  11   1  -7    0.73    1.23
 -11  -1  -7    2.23    1.26
 -11   1  -7    1.31    1.27
  11  -1  -7    2.39    1.24
  11  -1  -7    2.09    1.05
  11   1  -7    2.48    1.01
 -11   1  -7    0.82    1.74
 -11  -1  -7    3.56    1.69
 -11   1  -7    1.11    1.44
 -11  -1  -7    1.12    1.57
 -11  -1  -7    2.02    1.01
  11  -1  -7    1.65    1.23
  11  -1  -5  176.52    5.33
 -11  -1  -5  204.25    5.63
 -11   1  -5  183.65    5.58
 -11   1  -5  175.75    5.59
 -11  -1  -5  188.20    5.72
 -11  -1  -5  167.60    5.35
  11  -1  -5  188.40    5.44
 -11   1  -5  151.81    5.31
 -11   1  -5  189.01    5.42
 -11  -1  -5  182.50    5.40
  11   1  -5  150.11    5.28
 -11   1  -3  414.96   11.62
 -11  -1  -3  391.05   11.55
 -11   1  -3  398.45   11.53
 -11  -1  -3  414.75   11.51
  11  -1  -3  403.86   11.50
 -11  -1  -3  357.61   11.45
  11   1  -3  364.17   11.40
 -11  -1  -3  392.45   11.55
 -11   1  -3  402.80   11.60
 -11  -1  -3  386.18   11.62
 -11   1  -3  397.53   11.66
 -11  -1  -1  202.87    5.68
  11  -1  -1  191.97    5.55
 -11  -1   1  193.30    5.59
 -11   1   1  179.59    5.34
 -11  -1   3  369.23   11.36
 -11   1   3  397.43   11.44
  11  -1   3  377.03   11.46
 -11   1   5  178.11    5.69
  11   1   5  193.32    5.90
 -11  -1   7    0.71    1.87
 -11   3 -15    0.83    0.79
  11   3 -15   -0.54    0.98
 -11   3 -13    0.32    1.52
 -11  -3 -13    1.20    1.33
  11  -3 -13    2.28    1.50
  11   3 -13    4.05    1.52
  11  -3 -13    4.34    1.41
 -11   3 -13    1.56    1.30
 -11  -3 -13    1.79    1.40
 -11   3 -13    1.27    1.42
 -11  -3 -11   49.40    2.65
  11  -3 -11   61.88    2.85
 -11   3 -11   48.71    2.90
 -11   3 -11   51.25    2.57
  11   3 -11   69.71    2.87
  11  -3 -11   49.89    2.58
 -11   3 -11   62.92    2.89
 -11   3  -9   40.24    2.16
  11   3  -9   53.79    2.42
 -11  -3  -9   52.32    2.22
 -11  -3  -9   40.06    2.84
 -11  -3  -9   42.19    2.16
  11  -3  -9   58.24    2.32
  11  -3  -9   46.02    2.08
 -11   3  -9   40.97    2.53
 -11  -3  -9   45.89    2.35
 -11   3  -9   43.55    2.39
  11   3  -7   34.09    1.78
 -11  -3  -7   40.95    1.90
 -11   3  -7   32.89    1.82
  11  -3  -7   32.81    1.79
  11  -3  -7   32.77    1.74
 -11  -3  -7   33.98    2.21
 -11  -3  -7   28.78    1.58
  11  -3  -7   35.61    1.74
 -11   3  -7   30.74    2.03
 -11  -3  -7   32.90    1.89
 -11  -3  -7   35.14    1.66
  11  -3  -7   36.14    1.82
 -11  -3  -5  437.80   12.59
 -11  -3  -5  457.45   12.48
 -11   3  -5  460.48   12.59
 -11  -3  -5  408.54   12.43
  11  -3  -5  437.68   12.49
  11  -3  -5  445.25   12.50
 -11  -3  -5  401.94   12.43
  11  -3  -5  457.60   12.51
 -11   3  -3  405.91   11.99
  11  -3  -3  430.38   11.88
 -11   3  -3  386.86   11.90
 -11  -3  -3  412.21   11.87
 -11  -3  -3  410.85   11.83
 -11   3  -3  408.99   11.97
  11  -3  -3  411.94   11.91
  11  -3  -3  407.80   11.84
 -11  -3  -3  378.73   11.80
 -11  -3  -3  388.11   11.83
 -11  -3  -1  246.18    7.36
  11  -3  -1  300.94    7.61
  11   3  -1  247.20    7.55
  11  -3  -1  249.51    7.44
 -11   3  -1  209.48    7.42
  11  -3  -1  250.15    7.54
  11   3  -1  237.44    7.27
 -11  -3  -1  329.99    7.53
  11  -3   1  256.15    8.63
 -11  -3   1  324.60    8.67
  11   3   1  341.47    8.61
 -11   3   1  261.62    8.40
 -11  -3   3  386.04   11.64
  11  -3   3  381.10   11.65
 -11   3   5  428.71   12.83
 -11   5 -15    0.82    0.76
  11   5 -15    0.37    0.96
 -11  -5 -13    4.11    1.22
  11  -5 -13    6.04    1.45
  11   5 -13    6.62    1.50
 -11   5 -13    5.96    1.42
  11   5 -13    9.63    1.62
 -11   5 -13    6.11    1.46
 -11   5 -13    5.37    1.65
  11   5 -13    1.23    1.48
 -11  -5 -11   38.88    2.27
  11  -5 -11   42.90    2.40
  11   5 -11   60.56    2.67
 -11   5 -11   43.11    2.38
 -11  -5 -11   67.42    2.47
 -11   5 -11   45.87    2.59
  11  -5 -11   48.59    2.46
 -11  -5  -9    3.49    2.39
 -11  -5  -9   -0.60    1.45
  11  -5  -9   -1.16    1.60
 -11  -5  -9    0.34    1.48
 -11   5  -9    0.52    1.48
  11  -5  -9   -0.52    1.21
 -11   5  -9    1.72    1.73
 -11   5  -9   -0.16    1.21
  11  -5  -9   -0.64    1.41
  11   5  -9    1.20    1.46
 -11  -5  -9    0.10    1.27
 -11  -5  -7   52.11    2.62
 -11  -5  -7   42.62    2.10
  11  -5  -7   50.07    2.15
 -11  -5  -7   60.03    2.09
 -11  -5  -7   50.08    2.02
  11  -5  -7   54.52    2.17
  11   5  -7   34.68    2.02
 -11  -5  -7   53.88    2.23
 -11  -5  -5  149.66    4.71
  11  -5  -5  148.44    4.76
 -11  -5  -5  147.86    4.65
 -11  -5  -5  137.17    4.62
  11  -5  -5  145.60    4.69
  11  -5  -3   54.70    1.92
 -11   5  -3   47.48    2.34
  11  -5  -3   50.71    1.95
 -11  -5  -3   39.17    1.80
  11  -5  -3   47.43    1.91
 -11   5  -3   44.59    1.87
  11  -5  -3   53.83    2.09
 -11   5  -3   49.57    2.28
 -11   5  -1  175.11    5.40
  11  -5  -1  169.22    5.47
  11   5  -1  182.01    5.55
  11  -5  -1  182.32    5.38
  11  -5  -1  159.38    5.59
  11   5  -1  176.14    5.28
  11  -5   1  162.88    6.01
 -11  -5   1  169.80    5.88
  11   7 -15    0.02    0.80
  11   7 -13    0.63    1.53
 -11   7 -13    0.05    1.33
 -11   7 -13    2.34    1.48
 -11  -7 -13    0.56    1.12
  11  -7 -13    0.80    1.31
 -11   7 -13    2.06    1.54
  11   7 -13   -0.62    1.60
 -11   7 -13    0.80    1.22
  11   7 -13    1.36    1.36
 -11  -7 -11    4.16    1.38
  11  -7 -11    5.11    1.55
  11  -7 -11    4.72    1.49
 -11   7 -11    4.45    1.65
  11   7 -11    6.28    1.79
 -11   7 -11    5.25    1.53
 -11  -7 -11    5.77    1.48
  11  -7  -9    1.80    1.24
 -11   7  -9    0.23    1.93
 -11   7  -9    1.78    1.64
 -11  -7  -9    2.20    1.35
  11  -7  -9    1.80    1.44
  11  -7  -9    1.87    1.82
 -11  -7  -9    3.52    1.37
  11  -7  -9    1.32    1.49
 -11  -7  -9    2.39    1.27
  11  -7  -9    2.19    1.48
 -11  -7  -9    4.05    2.37
 -11  -7  -7   29.22    1.62
 -11  -7  -7   23.31    1.56
  11  -7  -7   23.04    1.65
 -11  -7  -7   28.03    1.61
  11  -7  -7   26.73    1.64
 -11  -7  -7   30.49    2.34
  11  -7  -7   25.40    1.61
  11  -7  -5  487.66   13.38
 -11  -7  -5  509.85   13.36
 -11  -7  -5  438.99   13.33
  11  -7  -5  449.20   13.40
  11  -7  -5  491.58   13.49
  11  -7  -5  436.96   13.43
  11  -7  -5  464.74   13.39
 -11   7  -3    8.02    1.80
  11  -7  -3    8.35    1.20
 -11   7  -3   10.41    1.84
 -11  -7  -3   14.01    1.19
 -11  -7  -1  241.34    6.91
 -11  -7  -1  211.66    6.69
 -11   7  -1  204.45    6.84
  11  -7  -1  224.08    6.79
 -11  -7  -1  242.24    6.78
  11  -7  -1  224.19    6.77
  11  -7  -1  233.34    6.97
 -11   7  -1  263.28    7.13
 -11  -7   1  215.94    6.74
  11  -7   1  231.31    6.74
 -11   9 -13    1.51    1.53
 -11   9 -13    0.62    1.54
  11  -9 -13    1.51    1.39
  11   9 -13    1.28    1.44
 -11   9 -13    0.82    1.26
 -11   9 -13    0.13    1.16
  11   9 -13    0.15    1.35
  11  -9 -11    5.23    1.44
 -11   9 -11    2.88    2.06
  11   9 -11    6.22    1.77
 -11   9 -11    2.69    1.59
 -11   9 -11    5.08    2.01
  11  -9 -11    3.81    1.50
 -11  -9 -11    4.83    1.34
  11  -9  -9    1.68    1.29
  11  -9  -9   -0.22    1.76
  11  -9  -9   -0.32    1.57
 -11  -9  -9   -0.10    2.43
 -11   9  -9   -0.56    1.66
 -11  -9  -9   -1.29    1.29
  11  -9  -9   -0.08    1.47
 -11  -9  -7   26.87    1.62
 -11  -9  -7   17.62    1.42
  11  -9  -7   18.18    1.61
  11  -9  -7   20.17    1.55
 -11  -9  -7   24.38    2.27
  11  -9  -7   17.82    1.62
  11  -9  -5   23.63    1.66
  11  -9  -5   21.79    1.67
  11  -9  -5   20.31    1.49
 -11  -9  -3  812.62   24.29
  11  -9  -3  834.38   24.25
 -11   9  -1  833.02   23.40
  11  -9  -1  789.50   23.30
  11   9  -1  817.51   23.38
 -11   9  -1  809.53   23.37
 -11  -9  -1  781.49   23.28
 -11  -9  -1  752.00   23.16
  11  -9  -1  780.40   23.19
 -11  -9  -1  798.82   23.25
  11  -9   1  759.55   22.59
 -11  -9   1  774.28   22.64
  11 -11 -13    1.34    1.84
 -11  11 -13   -1.16    1.46
  11  11 -13    0.34    1.32
 -11  11 -13    0.67    1.10
 -11  11 -13    0.09    1.45
 -11  11 -13    0.44    1.22
  11  11 -13    0.24    1.38
  11 -11 -11   13.04    1.51
  11  11 -11   16.78    1.86
 -11  11 -11   10.31    2.17
 -11  11 -11   13.54    1.89
 -11 -11  -9   10.04    2.54
  11 -11  -9    6.49    1.53
  11 -11  -9    6.20    1.87
  11 -11  -9    5.88    1.48
  11 -11  -9    5.94    1.59
  11 -11  -7   21.11    1.50
  11 -11  -7   20.14    1.74
  11 -11  -7   17.42    1.62
  11 -11  -5   52.55    2.30
  11 -11  -5   56.28    2.42
  11 -11  -5   50.70    2.41
  11 -11  -3   39.21    2.00
  11 -11  -3   38.02    1.90
 -11 -11  -3   43.52    2.45
  11 -11  -1 1348.09   40.10
 -11  11  -1 1397.31   40.17
 -11 -11  -1 1360.16   40.12
 -11 -11  -1 1394.18   40.05
 -11 -11  -1 1279.96   39.98
  11 -11  -1 1360.49   40.02
 -11 -11   1 1220.59   37.15
  11 -11   1 1297.36   37.11
 -11  13 -13    0.49    1.13
  11  13 -13    0.54    1.28
 -11  13 -13    0.95    1.35
  11  13 -13   -0.03    1.22
 -11  13 -13    0.61    1.02
 -11  13 -13   -0.77    1.31
 -11  13 -11   11.19    1.88
 -11  13 -11    6.76    1.52
 -11  13 -11   10.63    2.12
  11 -13  -9    5.72    1.58
 -11 -13  -9   10.46    2.43
  11 -13  -9    8.03    1.98
  11 -13  -7   12.69    1.65
 -11 -13  -7   12.04    2.11
  11 -13  -7   12.53    1.51
  11 -13  -5    7.18    1.53
  11 -13  -5    5.23    1.26
 -11 -13  -5    4.58    3.26
  11 -13  -5    6.92    1.53
  11 -13  -5    6.64    1.40
 -11 -13  -3   23.36    1.58
  11 -13  -3   25.93    1.76
  11 -13  -3   19.99    1.43
  11 -13  -3   23.60    1.57
 -11 -13  -3   21.85    2.13
  11 -13  -3   19.79    1.76
 -11 -13  -1  211.10    6.76
  11 -13  -1  206.35    6.77
  11 -13  -1  200.75    6.74
 -11 -13  -1  235.16    6.65
  11 -13  -1  229.50    6.68
 -11 -13   1  201.42    6.28
  11 -13   1  202.94    6.31
  11 -13   1  185.60    6.34
 -11  13   1  250.18    6.70
 -11 -13   1  187.26    6.41
 -11  13   1  264.72    6.72
  11  15 -13    0.27    1.07
 -11  15 -13   -0.15    0.88
 -11  15 -11    7.61    1.75
  11 -15 -11    4.13    1.92
 -11  15 -11    7.60    2.03
 -11  15 -11    4.64    1.44
  11  15 -11    9.80    1.67
  11 -15  -9   40.32    2.56
  11 -15  -9   36.85    2.21
  11 -15  -9   40.10    2.03
  11 -15  -7   23.47    1.84
 -11 -15  -7   27.91    2.40
  11 -15  -7   21.66    1.64
  11 -15  -7   23.96    1.71
  11 -15  -5    3.38    1.59
 -11 -15  -5    3.49    3.49
  11 -15  -5    2.30    1.10
  11 -15  -5    2.89    1.54
  11 -15  -5    2.49    1.43
 -11 -15  -3   13.80    2.29
 -11 -15  -3   14.68    1.51
  11 -15  -3   14.01    1.47
  11 -15  -3   12.31    1.29
  11 -15  -3   16.02    1.71
  11 -15  -3   12.33    1.51
 -11 -15  -1  223.71    6.54
  11 -15  -1  214.47    6.57
 -11  15  -1  230.35    7.05
  11 -15  -1  193.94    6.60
  11 -15  -1  199.49    6.70
 -11 -15  -1  223.20    6.78
 -11 -15   1  165.89    5.49
 -11 -15   1  174.43    5.37
  11 -15   1  174.55    5.39
  11  17 -11    1.34    1.53
 -11  17 -11    1.39    1.29
 -11  17 -11    1.37    1.56
 -11  17 -11    1.67    1.78
 -11  17  -9   34.22    2.67
  11 -17  -9   42.89    2.36
 -11 -17  -7    8.64    1.97
  11 -17  -7    6.98    1.88
  11 -17  -7    6.66    1.41
  11 -17  -7    7.57    1.64
  11 -17  -5    2.85    1.26
  11 -17  -5    3.21    1.72
  11 -17  -5    4.53    1.61
  11 -17  -5    1.19    1.64
 -11 -17  -5    1.74    3.89
 -11 -17  -3   11.34    3.02
  11 -17  -3   10.17    1.70
  11 -17  -3    8.73    1.69
 -11 -17  -3   10.51    1.51
  11 -17  -3   11.73    1.65
  11 -17  -3    8.68    1.16
 -11 -17  -1   24.67    1.62
 -11 -17  -1   23.07    1.26
  11 -17  -1   20.61    1.28
  11 -17  -1   18.73    1.21
 -11 -17   1   24.80    1.64
 -11 -17   1   24.39    1.24
  11 -17   1   24.10    1.29
 -11 -17   3    7.73    1.03
  11 -17   3    8.98    1.16
 -11  19 -11    0.65    1.19
  11  19 -11   -0.20    1.28
 -11  19 -11    0.66    1.34
  11 -19  -9   41.27    2.74
 -11 -19  -7   27.67    2.25
  11 -19  -7   23.60    1.62
  11 -19  -7   25.84    2.74
  11 -19  -7   26.32    1.90
  11 -19  -7   21.88    1.73
  11 -19  -5   15.58    1.81
  11 -19  -5   13.78    1.61
 -11 -19  -5   15.57    2.16
  11 -19  -5   13.75    2.57
  11 -19  -5   17.79    1.60
  11 -19  -3   10.71    1.75
 -11 -19  -3   10.05    3.23
  11 -19  -3   15.59    1.66
 -11 -19  -3   12.02    1.56
  11 -19  -3   13.00    1.30
  11 -19  -1   15.06    1.67
 -11 -19  -1   24.74    1.76
 -11 -19   1   21.69    1.66
  11 -19   1   22.78    1.34
 -11 -19   1   20.51    1.19
 -11 -19   3   14.28    1.17
  11 -19   3   14.56    1.37
 -11  21 -11    0.09    0.96
  11  21 -11    2.13    1.11
  11 -21  -9    2.81    2.96
 -11 -21  -7    4.50    1.78
  11 -21  -5    5.24    1.18
  11 -21  -5    5.91    1.52
  11 -21  -3   73.31    2.84
 -11 -21  -3   76.15    3.10
  11 -21  -1   12.11    1.73
 -11 -21  -1   16.17    1.63
  11 -21   1   12.54    1.66
 -11 -21   1   18.82    1.61
 -11 -21   5    7.20    1.06
  11 -21   5    8.28    1.29
 -11 -21   7    5.46    1.10
  11 -21   7    5.27    1.14
 -11 -21   9    6.00    1.02
  11 -21   9    5.01    1.04
  11 -23  -9   -2.62    3.85
  11 -23  -7    0.49    1.73
  11 -23  -5    1.07    1.53
 -11 -23  -3   26.70    2.13
  11 -23  -3   21.08    1.79
 -11 -23  -1   37.15    2.01
  11 -23  -1   32.29    1.99
 -11 -23   1   49.42    1.95
  11 -23   1   46.19    2.04
 -11 -23   3   32.65    1.59
  11 -23   3   34.08    1.64
 -11 -23   5    1.78    0.89
  11 -23   5    1.62    0.94
 -11 -23   7    1.18    0.89
  11 -23   7    1.70    1.00
  11 -25  -7    0.58    1.92
  11 -25  -5    1.21    1.52
  11 -25  -5    1.51    1.18
  11 -25  -3    4.86    1.54
  11 -25  -3    1.75    1.26
  11 -25  -1  124.11    4.28
  11 -25   3    1.42    1.01
 -11 -25   3    3.89    0.91
 -11 -25   5    1.06    0.78
  11 -25   5    1.80    0.95
 -11 -25   7    3.44    0.77
  11 -27  -7    1.70    2.96
  11 -27  -5   -0.01    1.59
  11 -27  -5    0.18    1.10
  11 -27  -3    0.96    1.33
  11 -27  -3    3.98    1.25
  11 -27  -3    2.52    1.32
  11 -27  -1    7.07    1.28
  11 -27  -1   11.25    1.34
  11 -27   1   15.27    1.59
 -11 -27   5    0.77    0.71
  11 -29  -5    1.44    2.47
  11 -29  -3    1.15    0.99
  11 -29  -3   -0.97    1.39
  11 -29  -1    2.27    1.13
  11 -29  -1    4.03    1.08
  11 -29   1    3.10    1.05
  11 -29   1    5.38    1.08
  11 -29   3    1.79    0.99
  11 -29   3    2.36    1.03
  11 -31  -1    0.07    0.75
  11 -31   1   -0.24    0.67
 -12   0 -14   -0.10    1.05
  12   0 -14    0.14    1.29
 -12   0 -14   -0.37    1.17
  12   0 -14    0.33    1.20
 -12   0 -12   16.52    1.84
 -12   0 -12   14.14    1.74
 -12   0 -12   19.27    1.93
 -12   0 -12   15.40    1.58
 -12   0 -10    1.40    1.38
  12   0 -10    2.19    1.56
 -12   0 -10    1.70    1.60
 -12   0 -10   -0.02    1.24
  12   0 -10    0.30    1.43
 -12   0 -10    1.42    1.70
 -12   0  -8   46.87    2.49
 -12   0  -8   46.96    2.17
 -12   0  -8   40.73    1.99
 -12   0  -8   46.09    2.57
  12   0  -6    0.35    1.00
 -12   0  -6    1.35    1.13
 -12   0  -6   -0.50    0.97
  12   0  -6    1.16    1.17
  12   0  -6    0.19    1.05
 -12   0  -6    1.43    1.72
 -12   0  -6   -0.10    1.49
 -12   0  -4 2238.81   68.11
 -12   0  -4 2571.47   68.22
 -12   0  -4 2427.79   68.14
  12   0  -4 2212.92   68.06
  12   0  -4 2341.30   68.11
 -12   0  -4 2263.11   68.11
  12   0  -4 2409.31   68.14
  12   0  -2    0.29    1.34
 -12   0  -2   -0.56    1.18
 -12   0  -2    0.40    0.87
 -12   0  -2   -0.42    1.17
  12   0  -2    0.61    0.72
 -12   0  -2    0.32    0.56
 -12   0   0  623.43   19.50
  12   0   0  751.38   19.70
 -12   0   0  798.27   19.74
  12   0   0  681.15   19.51
 -12   0   2    1.13    1.37
  12   0   4 2518.38   70.82
 -12   0   4 2339.31   70.70
  12   2 -14   -0.54    1.32
 -12  -2 -14    0.71    0.98
  12  -2 -14    2.23    1.24
 -12   2 -14    0.33    1.10
 -12   2 -14    0.44    1.05
  12   2 -14    0.75    1.21
 -12   2 -14   -0.28    1.16
 -12  -2 -12   56.88    2.98
  12  -2 -12   80.00    3.31
 -12   2 -12   70.21    3.12
 -12  -2 -12  100.38    3.22
 -12   2 -12   67.16    3.03
  12   2 -12   86.74    3.27
 -12  -2 -12   77.71    3.02
  12  -2 -12  100.60    3.25
 -12   2 -12   53.16    3.24
 -12   2 -10    0.91    1.31
  12   2 -10    1.62    1.53
 -12  -2 -10    0.77    1.45
 -12   2 -10    2.51    1.51
 -12  -2 -10    2.55    1.61
 -12   2 -10    2.19    1.80
 -12  -2 -10    2.62    1.34
  12  -2 -10    1.71    1.54
 -12   2  -8   37.97    1.96
  12   2  -8   45.22    2.12
 -12  -2  -8   35.35    1.87
  12  -2  -8   46.63    2.08
 -12  -2  -8   38.74    1.94
  12  -2  -8   48.28    2.14
  12  -2  -8   43.81    1.96
 -12  -2  -8   55.75    2.25
 -12   2  -8   39.06    2.09
 -12   2  -8   41.86    2.38
 -12  -2  -8   44.07    2.19
 -12  -2  -8   51.58    2.74
  12  -2  -6  302.07    8.21
  12   2  -6  269.18    8.06
 -12   2  -6  292.22    8.30
 -12  -2  -6  310.93    8.36
 -12   2  -6  263.06    8.27
 -12   2  -6  284.27    8.12
 -12  -2  -6  290.94    8.13
  12   2  -6  244.77    7.98
  12  -2  -6  242.74    7.99
 -12   2  -6  223.54    8.00
 -12  -2  -6  250.86    8.02
  12  -2  -6  297.55    8.14
 -12  -2  -6  258.61    8.04
 -12   2  -4   26.55    1.46
 -12  -2  -4   31.69    1.48
  12   2  -4   32.23    1.36
 -12   2  -4   32.66    1.91
  12  -2  -4   38.65    1.55
 -12  -2  -4   33.19    1.41
 -12   2  -4   33.48    2.08
 -12  -2  -4   32.42    1.36
  12  -2  -4   40.37    1.55
 -12   2  -4   27.43    1.49
  12  -2  -4   37.43    1.67
  12  -2  -2  113.49    3.27
  12   2  -2   88.05    3.51
  12  -2  -2  109.07    3.43
 -12  -2  -2  115.48    3.37
 -12  -2  -2   90.06    3.14
  12  -2  -2  103.94    3.20
 -12  -2  -2   87.04    3.19
 -12   2  -2  107.01    3.61
 -12  -2  -2  102.77    3.13
  12  -2  -2  114.37    3.18
 -12   2  -2   97.47    3.41
 -12  -2   0  445.25   13.87
  12  -2   0  471.49   13.90
  12   2   0  472.60   13.89
 -12  -2   0  482.40   13.91
 -12  -2   2   93.15    3.10
  12   2   2   87.93    2.73
 -12   2   2   89.56    2.76
  12   2   2   98.90    2.77
 -12   2   2   87.91    2.75
  12  -2   4   36.34    2.22
 -12   2   4   37.33    1.89
 -12  -2   6  325.26   10.09
 -12   4 -14    0.84    1.22
  12  -4 -14   -0.30    1.14
 -12   4 -14   -0.65    1.13
  12   4 -14   -0.38    1.44
 -12  -4 -14   -0.18    0.95
 -12   4 -14    1.68    1.05
  12   4 -14    0.67    1.24
 -12   4 -12   20.93    1.79
  12   4 -12   28.46    2.09
 -12  -4 -12   21.11    1.69
  12  -4 -12   33.26    2.00
 -12   4 -12   16.01    2.05
 -12  -4 -12   32.83    2.01
 -12   4 -12   20.97    2.09
 -12  -4 -12   14.88    1.68
  12  -4 -12   20.71    1.88
  12   4 -12   24.86    1.92
 -12  -4 -10   10.61    1.49
  12  -4 -10   14.00    1.67
 -12   4 -10    9.50    1.51
  12   4 -10   12.06    1.72
 -12   4 -10    4.82    1.61
 -12  -4 -10   16.49    1.75
 -12  -4 -10    7.66    1.61
  12  -4 -10    8.92    1.80
 -12   4 -10    6.03    2.02
 -12  -4  -8   38.47    1.83
  12  -4  -8   44.77    2.03
 -12   4  -8   30.32    1.84
  12   4  -8   44.28    2.05
 -12  -4  -8   46.58    2.56
 -12   4  -8   32.02    1.98
 -12  -4  -8   41.34    2.12
 -12   4  -8   31.69    2.24
  12  -4  -8   40.64    1.89
 -12  -4  -8   48.11    1.96
  12  -4  -6   17.04    1.28
 -12   4  -6   10.03    1.50
 -12  -4  -6   18.62    1.35
  12  -4  -6   19.89    1.41
 -12  -4  -6   15.74    1.23
 -12   4  -6   11.15    1.70
 -12  -4  -6   14.52    1.45
  12  -4  -6   19.37    1.48
 -12  -4  -4  791.29   23.60
 -12   4  -4  766.25   23.63
 -12  -4  -4  856.92   23.61
 -12   4  -4  811.29   23.74
 -12  -4  -4  759.29   23.56
  12  -4  -4  780.38   23.59
  12  -4  -4  859.02   23.66
 -12   4  -2  271.48    7.17
 -12  -4  -2  261.33    6.98
  12  -4  -2  259.47    7.14
  12  -4  -2  267.95    6.98
  12  -4  -2  273.80    7.05
  12   4  -2  251.02    7.20
 -12  -4  -2  250.09    6.92
  12  -4  -2  268.24    6.95
 -12  -4   0  237.40    6.27
  12   4   0  203.58    6.01
  12   4   0  221.84    6.26
  12  -4   0  201.82    6.26
  12  -4   0  178.14    6.27
  12  -4   0  193.46    5.95
 -12  -4   0  201.98    5.96
 -12  -4   2  242.28    7.65
  12  -4   2  256.57    7.80
 -12  -4   6   12.76    1.79
 -12   6 -14    5.36    1.30
  12   6 -14    1.42    1.36
 -12   6 -14    1.94    1.18
 -12   6 -14    2.54    1.10
  12   6 -14    5.50    1.23
 -12   6 -12   42.28    2.56
 -12   6 -12   39.42    2.30
 -12   6 -12   37.23    2.81
 -12   6 -10   -1.12    1.95
 -12  -6 -10    0.16    2.41
  12   6 -10    0.08    1.64
 -12  -6 -10   -0.10    1.32
  12  -6 -10   -0.38    1.47
  12  -6 -10   -1.22    1.46
  12  -6 -10   -0.05    1.32
 -12  -6 -10    0.15    1.36
  12  -6 -10    0.33    1.55
 -12   6 -10    0.19    1.47
  12  -6  -8   23.25    1.48
 -12  -6  -8   32.23    2.43
 -12  -6  -8   24.74    1.56
  12  -6  -8   32.17    1.75
  12  -6  -8   30.03    1.88
 -12  -6  -8   33.37    1.75
 -12  -6  -8   23.02    1.60
  12  -6  -8   30.43    1.93
 -12   6  -8   23.93    1.86
 -12   6  -8   22.88    2.19
 -12  -6  -6   57.53    2.28
  12  -6  -6   59.26    2.42
  12  -6  -6   55.66    2.45
 -12  -6  -6   64.97    2.90
 -12   6  -4  677.31   22.59
 -12  -6  -4  850.80   22.46
 -12  -6  -4  712.93   22.42
  12  -6  -4  736.22   22.47
  12  -6  -4  803.58   22.46
 -12  -6  -2  108.08    3.44
 -12   6  -2  106.29    3.82
  12  -6  -2  126.18    3.89
 -12   6  -2  104.84    3.81
 -12  -6  -2  116.93    3.38
 -12   6  -2   82.82    3.57
  12   6  -2  100.52    3.78
  12  -6  -2  121.96    3.63
  12  -6   0   11.01    1.79
  12  -6   0   12.88    1.53
 -12  -6   0   12.62    0.72
  12  -6   0   10.58    0.69
  12   6   2  140.45    4.66
  12   8 -14    1.02    1.14
 -12   8 -14    0.63    1.07
  12  -8 -12    0.77    1.34
 -12   8 -12    1.00    1.36
 -12  -8 -12    0.33    1.18
 -12   8 -12    1.98    1.88
 -12   8 -12    0.49    1.59
 -12   8 -10    5.31    1.93
 -12   8 -10    5.95    1.73
 -12  -8 -10    1.48    1.30
  12  -8 -10    4.88    1.60
 -12  -8 -10    3.20    2.32
 -12   8 -10    4.35    1.44
  12   8 -10    5.70    1.67
  12  -8 -10    6.11    1.35
  12  -8 -10    4.41    1.61
 -12  -8 -10    5.99    1.48
  12  -8  -8   -0.31    1.15
 -12  -8  -8    0.12    1.36
  12  -8  -8    0.17    1.21
 -12  -8  -8   -0.02    1.92
 -12  -8  -8   -1.14    1.22
  12  -8  -8   -0.12    1.38
 -12  -8  -6   16.77    1.33
  12  -8  -6   14.61    1.38
  12  -8  -6   14.75    1.47
 -12  -8  -6   18.24    1.42
  12  -8  -6   14.39    1.42
  12  -8  -4   39.81    2.18
  12  -8  -4   53.14    2.04
 -12  -8  -4   55.41    1.89
 -12  -8  -4   39.05    1.81
  12  -8  -4   35.83    1.90
 -12  -8  -2 1374.72   40.51
 -12   8  -2 1312.74   40.58
 -12  -8   0   73.33    2.60
  12  -8   0   70.18    2.75
 -12  -8   2 1182.13   37.97
  12   8   2 1402.51   37.97
 -12  10 -14    1.94    0.98
 -12  10 -12    6.04    1.79
  12  10 -12    8.38    1.65
 -12  10 -12    4.11    1.39
 -12  10 -12    3.80    1.82
  12 -10 -12    3.36    1.33
 -12 -10 -10    5.47    1.36
  12 -10 -10    8.36    1.53
 -12 -10 -10   10.20    2.35
 -12  10 -10    9.64    1.55
 -12  10 -10    5.66    1.76
  12 -10 -10    7.66    1.62
  12 -10 -10   10.95    2.92
  12  10 -10   15.16    1.81
  12 -10  -8   36.58    1.92
  12 -10  -8   35.46    2.17
  12 -10  -8   35.16    2.02
 -12 -10  -8   32.57    1.79
  12 -10  -8   32.00    1.96
  12 -10  -6   17.16    1.48
  12 -10  -6   14.70    1.42
  12 -10  -6   15.95    1.54
  12 -10  -6   18.87    1.60
  12 -10  -4    6.87    1.54
  12 -10  -4    8.22    1.30
  12 -10  -4    8.32    1.30
  12 -10  -4    6.08    1.35
 -12 -10  -2   85.24    3.34
  12 -10  -2   87.21    3.06
 -12  10  -2   74.76    3.45
 -12 -10  -2   93.35    3.02
 -12  10  -2   73.48    3.44
  12 -10   0    1.72    1.12
  12  10   0    1.95    1.71
 -12 -10   0    0.25    1.17
 -12 -10   0    3.58    0.75
  12 -10   0    3.71    0.76
 -12  10   0    2.70    2.02
 -12 -10   2   65.10    2.34
  12  12 -12    0.26    1.52
 -12  12 -12    0.35    1.35
 -12  12 -12    1.98    1.76
  12 -12 -12    0.13    1.55
 -12  12 -12    0.76    1.59
  12 -12 -10    4.79    1.26
  12 -12 -10    3.83    1.53
  12 -12 -10    3.00    2.80
 -12  12 -10    5.90    2.11
 -12  12 -10    9.25    1.98
 -12 -12 -10    3.98    2.16
  12 -12  -8    0.44    1.30
 -12 -12  -8    0.93    2.02
  12 -12  -8   -0.19    1.55
  12 -12  -8   -0.39    1.58
  12 -12  -6    6.49    1.56
  12 -12  -6    8.88    1.62
  12 -12  -6    6.13    1.38
  12 -12  -6    6.37    1.22
  12 -12  -6    6.51    1.51
  12 -12  -4   17.74    1.52
  12 -12  -4   15.40    1.42
  12 -12  -4   15.42    1.55
 -12 -12  -4   13.46    2.96
  12 -12  -4   12.31    1.54
  12 -12  -2 1160.52   35.01
 -12 -12  -2 1206.64   34.98
 -12  12   0  114.79    3.93
 -12  12   0  116.94    3.95
  12 -12   0   92.66    3.43
 -12 -12   0   86.29    3.37
 -12 -12   0  108.24    3.27
  12 -12   0  107.10    3.31
 -12 -12   2 1011.38   29.87
 -12  14 -12    1.95    1.75
  12 -14 -12    2.78    2.03
 -12  14 -12    1.46    1.36
  12  14 -12    0.82    1.44
 -12  14 -12    0.56    1.27
 -12 -14 -10    8.20    2.31
  12 -14 -10    7.42    1.58
 -12  14 -10   10.71    2.01
 -12  14 -10    6.67    2.06
  12 -14  -8   34.77    1.95
  12 -14  -8   33.57    2.09
  12 -14  -8   30.76    1.94
  12 -14  -6    1.72    1.61
  12 -14  -6    0.60    1.18
 -12 -14  -6   -0.88    2.15
  12 -14  -6    1.79    1.44
  12 -14  -6    1.03    1.23
  12 -14  -6    2.82    1.52
 -12 -14  -4    3.97    3.13
  12 -14  -4    5.22    1.48
 -12 -14  -4    4.61    1.42
  12 -14  -4    4.98    1.59
  12 -14  -4    4.48    1.24
  12 -14  -4    5.34    1.52
 -12  14  -2   30.06    2.68
 -12 -14  -2   33.23    1.80
  12 -14  -2   29.54    1.74
  12 -14  -2   31.01    1.64
 -12 -14   0  120.92    3.77
  12 -14   0  118.03    3.78
  12 -14   0  116.50    3.90
  12 -14   2   24.08    1.74
  12 -14   2   28.27    1.42
  12  16 -12    0.08    1.28
 -12  16 -12    0.07    1.12
 -12  16 -12    1.11    1.35
 -12  16 -12    0.39    1.34
 -12  16 -10   16.55    2.05
  12 -16 -10   13.95    3.28
 -12  16 -10   12.81    2.18
  12 -16 -10   11.21    1.91
  12 -16  -8   43.80    2.41
  12 -16  -8   48.59    2.51
  12 -16  -6    3.25    1.57
  12 -16  -6    3.56    1.30
 -12 -16  -6    3.03    2.05
  12 -16  -6    3.97    1.44
  12 -16  -6    2.72    1.58
  12 -16  -6    3.46    1.71
  12 -16  -4    3.25    1.45
  12 -16  -4    3.50    1.48
 -12 -16  -4    1.82    3.27
 -12 -16  -4    1.41    1.57
  12 -16  -4    3.49    1.55
  12 -16  -4    1.75    1.03
 -12 -16  -2   17.74    2.62
  12 -16  -2   16.65    1.32
  12 -16  -2   15.52    1.85
  12 -16  -2   19.04    1.76
 -12 -16  -2   19.24    1.59
 -12 -16   0   77.91    2.66
  12 -16   0   78.60    2.68
 -12 -16   2   17.89    1.11
  12 -16   2   19.88    1.25
  12  18 -12   -0.10    1.08
 -12  18 -10    1.01    1.76
  12 -18 -10    0.28    3.83
  12 -18  -8  234.21    7.46
  12 -18  -8  219.61    7.23
  12 -18  -6    5.79    1.89
  12 -18  -6    9.10    1.73
 -12 -18  -6    6.71    2.04
  12 -18  -6    6.29    1.35
  12 -18  -6    6.53    1.51
 -12 -18  -4    1.08    1.72
  12 -18  -4    1.74    1.45
  12 -18  -4    0.44    1.85
  12 -18  -4    1.84    1.58
  12 -18  -4    1.54    1.17
  12 -18  -2    4.88    1.68
  12 -18  -2    1.22    1.57
 -12 -18  -2    1.36    1.41
  12 -18  -2    0.32    1.00
 -12 -18   0    5.52    1.43
 -12 -18   0    7.23    0.96
  12 -18   0    7.63    1.07
 -12 -18   2    1.22    0.89
  12 -18   2    1.78    0.97
 -12 -18   4    0.54    1.00
  12 -18   4    0.01    1.08
 -12  20 -10    7.43    1.66
 -12  20 -10   -0.19    1.26
  12 -20 -10    6.93    4.25
  12 -20  -8   11.99    1.93
 -12 -20  -8   18.94    2.05
  12 -20  -6   12.18    1.75
 -12 -20  -6    6.62    2.05
  12 -20  -6    7.70    1.44
  12 -20  -6   11.55    1.38
  12 -20  -4    2.31    1.59
  12 -20  -4    4.06    1.62
  12 -20  -4    4.77    1.22
  12 -20  -2    3.02    1.60
 -12 -20  -2    4.88    1.50
  12 -20  -2    8.34    1.76
 -12 -20   0    6.56    1.32
  12 -20   0    7.51    1.14
 -12 -20   0    7.93    1.05
  12 -20   0    5.43    1.73
 -12 -20   2    7.42    1.00
  12 -20   2    7.09    1.02
 -12 -20   6    9.96    1.20
  12 -20   6    9.80    1.31
  12 -20   8   14.74    1.47
 -12 -20  10    4.54    0.97
 -12  22 -10    0.04    0.98
  12  22 -10    0.39    1.16
  12 -22  -8    1.93    2.17
  12 -22  -4    4.00    1.36
  12 -22  -4    4.65    1.52
 -12 -22  -2   18.25    1.78
  12 -22  -2   13.85    1.67
 -12 -22   0    2.27    1.42
  12 -22   0    2.93    1.52
 -12 -22   2   15.57    1.13
  12 -22   2   19.50    1.38
 -12 -22   4    3.64    0.96
  12 -22   4    3.66    1.12
 -12 -22   6   -0.71    1.01
  12 -22   6    0.88    1.10
  12 -22   8    3.05    0.98
 -12 -22   8    3.16    0.94
  12 -24  -8    1.22    2.53
  12 -24  -6    2.41    1.81
  12 -24  -6    0.69    1.21
  12 -24  -4    3.09    1.52
  12 -24  -2   34.40    2.14
  12 -24  -2   60.49    2.38
  12 -24   0    2.23    1.35
 -12 -24   0    1.46    1.39
  12 -24   0    3.06    1.72
 -12 -24   2   49.53    2.00
  12 -24   2   46.80    2.08
 -12 -24   4    2.31    0.93
  12 -24   4    2.77    1.04
 -12 -24   6    0.02    0.77
  12 -24   6    0.34    0.87
  12 -26  -6    1.90    1.71
  12 -26  -4    0.56    1.20
  12 -26  -4    0.77    1.18
  12 -26  -4    1.99    1.30
  12 -26  -2    6.27    1.41
  12 -26  -2    3.47    1.27
  12 -26   0   10.60    1.59
 -12 -26   4    1.96    0.83
  12 -28  -6    2.01    2.61
  12 -28  -4    0.35    1.06
  12 -28  -4    0.91    1.39
  12 -28  -2   13.92    1.40
  12 -28  -2    5.00    1.43
  12 -28   0    1.61    1.18
  12 -28   0    0.88    1.11
  12 -28   2   21.82    1.58
  12 -28   4    1.02    1.16
  12 -30  -2   -0.01    0.88
  12 -30   0    0.11    0.95
  12 -30   2    1.17    0.85
  13   1 -15    0.28    0.85
  13  -1 -15   -0.43    0.80
 -13  -1 -13    3.42    1.38
 -13   1 -13    3.84    1.23
  13   1 -13    5.35    1.50
 -13  -1 -13    2.45    1.24
  13  -1 -13    4.95    1.40
 -13   1 -13    4.42    1.44
 -13   1 -13    2.06    1.31
  13   1 -13    3.95    1.65
 -13  -1 -13    2.60    1.25
  13  -1 -13    2.48    1.43
 -13  -1 -11   84.70    3.08
  13   1 -11   84.65    3.19
 -13   1 -11   75.82    3.14
 -13   1  -9   14.97    1.71
 -13  -1  -9   20.72    1.81
 -13  -1  -9   17.01    1.49
  13  -1  -9   22.16    1.72
 -13  -1  -9   15.38    2.27
 -13  -1  -9   19.26    1.80
 -13   1  -9   17.89    1.92
 -13  -1  -9   15.63    1.40
  13  -1  -9   19.17    1.61
 -13   1  -9   15.59    1.44
  13   1  -9   22.79    1.69
 -13  -1  -7   10.88    1.22
 -13  -1  -7   13.54    1.88
 -13   1  -7   11.58    1.91
  13   1  -7   13.82    1.23
  13  -1  -7   13.99    1.29
 -13  -1  -7   15.55    1.49
 -13   1  -7    9.80    1.71
 -13  -1  -7   11.78    1.62
 -13   1  -7   10.74    1.38
 -13   1  -7   10.34    1.17
  13   1  -7   15.23    1.46
 -13  -1  -7   11.20    1.14
  13  -1  -7   15.84    1.37
 -13  -1  -5  370.03    9.47
 -13   1  -5  322.58    9.40
 -13   1  -5  307.29    9.58
  13  -1  -5  304.66    9.34
 -13   1  -5  352.51    9.63
 -13  -1  -5  377.39    9.65
  13  -1  -5  312.68    9.30
  13   1  -5  269.34    9.25
  13  -1  -5  372.23    9.45
 -13   1  -5  266.68    9.30
  13   1  -5  333.73    9.40
 -13  -1  -5  291.96    9.33
 -13   1  -3   47.25    2.20
 -13  -1  -3   51.33    2.08
 -13   1  -3   35.94    1.74
 -13  -1  -3   46.50    1.74
 -13  -1  -3   37.51    1.65
 -13  -1  -3   38.23    1.91
 -13   1  -3   39.97    2.01
 -13   1  -3   38.66    1.47
 -13  -1  -3   40.13    1.49
  13  -1  -3   46.57    1.63
 -13   1  -3   49.11    2.19
 -13  -1  -3   51.65    2.06
 -13  -1  -3   41.12    1.52
 -13  -1  -1  257.03    7.97
 -13   1  -1  258.99    8.00
 -13  -1  -1  234.13    7.83
 -13  -1   1  247.57    7.78
 -13   1   1  266.44    7.81
  13  -1   3   50.16    2.35
 -13  -1   3   49.87    2.05
 -13   1   3   46.91    2.07
 -13   1   5  345.27   10.29
  13   1   5  334.25   10.41
 -13  -1   7   15.16    2.36
  13   3 -15    0.71    0.88
 -13  -3 -13    1.29    1.18
  13  -3 -13    0.93    1.35
 -13   3 -13    0.86    1.32
 -13   3 -13    0.79    1.47
 -13   3 -13    0.20    1.21
  13   3 -13    2.45    1.41
 -13  -3 -13    1.13    1.31
 -13  -3 -11    9.56    1.53
  13  -3 -11   11.48    1.86
 -13   3 -11    7.95    1.89
 -13  -3 -11   13.80    1.70
  13   3 -11   10.94    1.68
 -13   3 -11    7.53    1.42
 -13   3  -9   10.43    1.44
  13   3  -9   15.20    1.72
  13  -3  -9   17.33    1.66
 -13  -3  -9   13.07    1.43
 -13  -3  -9   13.82    1.68
 -13  -3  -9   16.89    1.53
 -13   3  -9   14.85    1.84
 -13   3  -9   10.13    2.02
 -13  -3  -9   17.55    2.47
  13  -3  -9   15.43    1.42
 -13  -3  -7    8.41    2.09
 -13   3  -7    2.86    1.54
 -13   3  -7    2.28    1.33
  13  -3  -7    1.63    1.16
 -13  -3  -7   21.32    1.45
  13  -3  -7    1.46    1.29
 -13   3  -7    1.88    1.05
  13   3  -7    2.18    1.20
 -13  -3  -7   24.21    1.66
 -13   3  -7    1.49    1.55
 -13  -3  -7    6.11    1.61
  13  -3  -7    2.00    1.20
 -13  -3  -5  747.08   19.98
 -13   3  -5  602.33   19.95
 -13  -3  -5  672.03   19.79
  13  -3  -5  747.64   19.86
  13   3  -5  604.22   19.71
 -13  -3  -5  777.56   19.88
 -13   3  -5  685.14   19.92
 -13   3  -5  583.09   19.77
  13  -3  -5  707.26   19.85
  13  -3  -5  687.57   19.85
  13  -3  -5  674.20   19.82
  13   3  -3  202.45    6.81
 -13  -3  -3  215.29    6.91
  13  -3  -3  247.33    6.96
 -13  -3  -3  221.17    6.93
  13  -3  -3  265.86    7.00
  13  -3  -3  280.40    7.06
  13  -3  -3  239.21    7.11
 -13   3  -3  239.89    7.19
 -13   3  -3  243.37    7.18
 -13  -3  -3  239.06    7.01
 -13  -3  -3  249.81    7.02
 -13   3  -3  251.23    7.24
 -13  -3  -1  347.28    8.46
  13  -3  -1  318.40    8.48
 -13  -3  -1  239.45    8.19
  13  -3  -1  264.12    8.43
  13  -3  -1  294.77    8.27
  13  -3   1  243.37    8.04
  13   3   1  321.18    8.05
 -13   3   1  244.18    7.76
 -13  -3   1  294.78    8.12
  13  -3   3  253.81    8.00
 -13   3   5  769.45   22.50
  13   3   5  741.27   22.51
 -13  -3   5  761.54   22.55
 -13  -3   7    0.50    1.74
  13   5 -15    0.38    0.78
 -13   5 -13    0.77    1.38
  13   5 -13    0.71    1.46
 -13   5 -13    0.57    1.22
 -13   5 -13   -0.44    1.47
  13  -5 -13    0.66    1.16
 -13  -5 -13    1.38    1.10
  13  -5 -13    0.27    1.33
 -13  -5 -11   86.21    2.87
 -13  -5 -11   49.77    2.65
  13  -5 -11   64.15    2.85
 -13   5 -11   48.49    2.71
  13   5 -11   79.51    3.08
 -13  -5 -11   63.53    2.68
  13  -5 -11   89.01    2.99
 -13   5 -11   59.90    3.00
  13  -5 -11   60.31    2.85
 -13  -5  -9    1.58    2.36
 -13  -5  -9    2.50    1.41
  13  -5  -9   11.28    1.81
 -13   5  -9    4.38    1.93
  13  -5  -9   14.35    1.61
 -13   5  -9    3.95    1.34
  13   5  -9    5.27    1.51
 -13  -5  -9    4.38    1.26
 -13   5  -9    3.75    1.58
 -13  -5  -9    5.13    1.53
 -13  -5  -7  136.01    4.45
  13  -5  -7  120.36    4.02
 -13  -5  -7  112.43    3.89
  13  -5  -7  128.26    4.00
 -13  -5  -7  110.84    3.94
  13  -5  -7  123.60    4.06
 -13  -5  -7  131.97    3.93
  13  -5  -5  409.93   12.45
 -13   5  -5  348.40   12.36
 -13  -5  -5  399.91   12.35
  13  -5  -5  461.63   12.47
 -13   5  -5  353.68   12.51
 -13  -5  -5  451.15   12.36
 -13  -5  -5  429.72   12.34
  13  -5  -5  450.42   12.41
 -13   5  -3   84.94    2.88
 -13  -5  -3   93.55    2.91
 -13  -5  -3   76.29    2.82
  13  -5  -3   80.09    2.89
  13  -5  -3  104.24    3.21
 -13   5  -3  104.46    3.39
 -13   5  -3   94.91    3.28
 -13  -5  -3   83.94    2.91
 -13   5  -3   89.07    3.08
  13   5  -1   76.97    2.37
  13   5  -1   79.80    2.90
  13  -5  -1   75.20    2.55
  13  -5  -1   81.84    2.89
 -13   5  -1   61.92    2.51
  13  -5  -1   65.81    2.84
  13  -5   1   61.41    2.86
 -13  -5   1   65.54    2.73
 -13  -5   5  384.94   11.64
  13   7 -13    2.68    1.36
 -13   7 -13    1.76    1.49
  13   7 -13    2.51    1.53
 -13   7 -13    1.89    1.41
  13   7 -13    3.18    1.45
 -13   7 -13    2.71    1.27
  13  -7 -13    1.91    1.15
  13   7 -11   14.28    1.81
 -13   7 -11    9.48    1.57
 -13  -7 -11    8.37    1.39
  13  -7 -11   12.06    1.62
 -13   7 -11    6.98    2.25
  13  -7 -11   13.58    1.69
 -13   7 -11    7.00    1.72
 -13  -7 -11   18.76    1.57
 -13   7  -9   -0.26    1.27
  13   7  -9    0.97    1.50
  13  -7  -9   -0.55    1.26
 -13   7  -9    0.60    1.53
 -13  -7  -9   -1.40    1.52
 -13  -7  -9    1.52    2.49
 -13   7  -9    0.07    1.79
 -13  -7  -9    0.86    1.24
  13  -7  -9    0.30    1.52
 -13  -7  -7   20.67    1.44
  13  -7  -7   20.18    1.57
 -13  -7  -7   22.08    1.52
  13  -7  -7   19.66    1.60
  13  -7  -7   19.61    1.58
 -13  -7  -5  216.25    7.51
  13  -7  -5  223.51    7.57
  13  -7  -5  242.30    7.66
 -13  -7  -5  293.80    7.59
  13  -7  -5  274.22    7.64
 -13   7  -3  515.01   16.33
 -13   7  -3  536.11   16.34
 -13  -7  -3  552.94   16.15
  13  -7  -3  558.42   16.17
  13  -7  -1   49.73    2.35
  13  -7  -1   43.82    1.82
 -13   7  -1   50.76    1.92
 -13  -7  -1   51.25    1.68
  13  -7   1   49.87    1.85
 -13   9 -13   -0.35    1.10
  13   9 -13    1.44    1.27
  13  -9 -13    0.89    1.31
 -13   9 -13    0.59    1.45
 -13   9 -13    0.95    1.18
  13   9 -13    1.00    1.42
 -13   9 -13    0.98    1.48
  13  -9 -11   32.54    2.04
 -13   9 -11   29.32    2.05
  13  -9 -11   28.42    1.94
 -13   9 -11   33.29    2.64
 -13   9  -9    3.75    1.93
  13  -9  -9    5.76    1.66
 -13  -9  -9    4.51    1.32
  13  -9  -9    5.34    1.52
  13  -9  -9    4.52    1.36
  13  -9  -9    3.95    1.74
 -13   9  -9    4.70    1.78
 -13  -9  -9    3.69    2.39
 -13  -9  -7    6.80    1.24
  13  -9  -7    8.71    1.43
  13  -9  -7   10.35    1.41
 -13  -9  -7    9.64    2.16
 -13  -9  -7   12.43    1.36
  13  -9  -5  194.07    6.35
  13  -9  -5  183.56    6.33
  13  -9  -3   33.18    1.77
 -13  -9  -1  150.77    4.68
  13  -9  -1  135.30    4.68
 -13  -9  -1  167.07    4.86
 -13   9  -1  150.02    4.77
 -13   9  -1  188.49    5.21
  13  -9  -1  171.10    4.90
  13  -9   1  157.97    5.07
 -13  -9   1  171.77    5.15
  13  -9   1  169.48    5.11
 -13  11 -13    0.40    1.38
  13 -11 -13   -0.72    1.63
  13  11 -13   -1.22    1.33
 -13  11 -13   -0.35    1.11
 -13  11 -13    0.91    1.33
 -13  11 -13    0.27    1.03
  13  11 -13   -0.09    1.20
 -13  11 -11    7.22    1.85
 -13  11 -11    5.15    2.07
 -13 -11  -9   15.61    2.38
  13 -11  -9   13.29    1.53
  13 -11  -9   13.21    1.73
  13 -11  -9   12.86    1.87
 -13  11  -9    8.29    2.07
  13 -11  -7   17.65    1.77
  13 -11  -7   16.17    1.47
 -13 -11  -7   19.49    2.32
  13 -11  -5   32.63    1.91
  13 -11  -5   33.59    1.98
  13 -11  -5   31.88    1.82
 -13  11  -3   67.92    3.39
  13 -11  -3   77.32    2.87
 -13 -11  -3   71.73    2.89
  13 -11  -1  543.53   17.89
 -13 -11  -1  620.62   17.80
  13 -11  -1  621.01   17.82
 -13  11  -1  609.66   18.07
 -13  11  -1  612.05   18.08
 -13 -11  -1  597.56   17.94
 -13 -11   1  477.33   14.93
  13 -11   1  460.76   14.90
  13 -11   1  506.92   14.98
 -13 -11   1  542.33   14.89
  13 -11   1  519.34   14.88
  13  13 -13    3.27    1.20
 -13  13 -13    2.34    1.27
 -13  13 -13    1.92    0.93
  13  13 -13    3.68    1.14
  13 -13 -11    1.32    1.45
 -13  13 -11    2.22    1.62
  13  13 -11    2.87    1.61
 -13  13 -11    2.12    1.43
 -13  13 -11    1.96    2.06
  13 -13  -9   36.37    2.34
  13 -13  -9   35.16    2.29
 -13 -13  -7   11.96    2.30
  13 -13  -7   10.26    1.65
  13 -13  -7    9.93    1.37
  13 -13  -5    8.67    1.59
  13 -13  -5    8.98    1.47
  13 -13  -5    8.42    1.35
  13 -13  -5   11.38    1.60
  13 -13  -3    4.99    1.31
 -13 -13  -3    5.70    1.25
  13 -13  -3    5.49    1.23
  13 -13  -3    9.38    1.62
  13 -13  -1   57.87    2.37
 -13 -13  -1   63.32    2.21
 -13 -13   1   60.64    2.08
  13 -13   1   56.07    2.10
  13 -13   1   60.54    2.48
 -13 -13   1   56.56    2.27
  13  15 -13    0.55    0.93
  13 -15 -11    7.53    1.74
 -13  15 -11    6.45    1.85
  13  15 -11   11.95    1.63
 -13  15 -11    7.15    1.46
 -13  15 -11    8.52    1.66
 -13  15  -9   25.01    2.62
 -13 -15  -9   55.90    2.99
  13 -15  -9   44.63    2.17
  13 -15  -9   39.84    2.47
  13 -15  -9   37.76    2.19
  13 -15  -7   24.87    1.77
 -13 -15  -7   29.34    2.44
  13 -15  -7   26.03    1.90
  13 -15  -5   17.99    1.48
  13 -15  -5   22.52    1.80
  13 -15  -5   19.91    1.76
  13 -15  -5   17.83    1.77
  13 -15  -3   50.95    2.29
  13 -15  -3   45.41    2.50
  13 -15  -3   49.51    2.22
 -13 -15  -3   50.44    2.28
 -13 -15  -1  349.41    9.72
  13 -15  -1  321.62    9.74
  13 -15  -1  298.03    9.78
 -13  15  -1  366.32   10.16
  13 -15  -1  287.20    9.78
 -13 -15  -1  326.61    9.88
 -13 -15   1  302.10    9.21
  13 -15   1  300.88    9.22
 -13  17 -11    0.97    1.30
 -13  17 -11    0.34    1.44
 -13  17 -11    1.36    1.47
  13  17 -11    2.26    1.38
 -13 -17  -7   67.36    3.24
  13 -17  -7   62.32    2.95
  13 -17  -5    6.71    1.73
  13 -17  -5    8.42    1.75
  13 -17  -5    7.53    1.71
  13 -17  -5    6.47    1.30
  13 -17  -3    2.65    1.61
  13 -17  -3    1.03    1.63
 -13 -17  -3    2.22    1.47
  13 -17  -3    1.71    1.11
  13 -17  -3    2.52    1.56
  13 -17  -1   36.72    1.80
 -13 -17  -1   40.63    1.99
 -13 -17   1   43.64    2.09
 -13 -17   1   40.87    1.68
  13 -17   1   46.31    1.81
 -13 -17   3    1.15    0.90
  13 -17   3    1.14    0.98
  13  19 -11   -0.34    1.27
 -13  19 -11   -0.13    1.12
  13 -19  -9    0.70    2.38
 -13 -19  -9    1.02    1.83
 -13 -19  -7   11.58    1.99
  13 -19  -7   13.04    1.49
  13 -19  -7    9.46    1.66
  13 -19  -7   10.42    2.34
  13 -19  -5    4.22    1.46
  13 -19  -5    3.62    1.61
  13 -19  -5    3.48    2.26
  13 -19  -5    4.10    1.24
 -13 -19  -5    4.83    1.95
  13 -19  -5    6.75    1.70
  13 -19  -3    2.69    1.18
 -13 -19  -3    2.61    1.62
  13 -19  -3    3.22    1.66
  13 -19  -3    3.81    1.56
 -13 -19  -1   18.72    1.62
  13 -19  -1   13.60    1.85
 -13 -19   1   18.26    1.22
  13 -19   1   18.48    1.29
 -13 -19   1   15.00    1.39
 -13 -19   3    3.97    0.89
  13 -19   3    4.77    1.18
  13 -19   5    3.49    1.22
  13  21 -11    0.08    0.94
  13 -21  -9    6.15    2.77
  13 -21  -7    0.90    1.31
 -13 -21  -7    1.47    1.84
  13 -21  -5    7.52    1.77
  13 -21  -5    2.30    1.47
  13 -21  -5    5.10    1.23
 -13 -21  -5    5.29    1.84
  13 -21  -3    2.32    1.62
  13 -21  -3    0.16    1.57
  13 -21  -1   13.04    1.79
 -13 -21  -1   16.24    1.59
  13 -21   1   16.99    1.90
 -13 -21   3    2.48    0.87
  13 -21   3    1.92    1.03
  13 -21   5    5.62    1.21
 -13 -21   5    5.96    1.09
 -13 -21   7    2.30    0.93
  13 -21   7    3.64    1.18
 -13 -21   9   12.63    1.04
  13 -21   9   15.70    1.28
  13 -23  -9   -1.92    3.59
  13 -23  -7    0.25    1.62
  13 -23  -5    6.77    1.60
  13 -23  -3    6.86    1.49
  13 -23  -3    9.56    1.66
 -13 -23  -1   45.21    2.37
  13 -23  -1   40.03    2.33
  13 -23   1   46.08    2.31
 -13 -23   3   12.51    1.06
  13 -23   3   16.08    1.34
 -13 -23   5    4.53    0.91
  13 -23   5    3.66    0.98
 -13 -23   7    1.09    0.82
  13 -23   7    0.12    0.87
  13 -25  -7   -0.28    1.73
  13 -25  -5   -0.94    1.36
  13 -25  -5    1.34    1.13
  13 -25  -3    2.86    1.46
  13 -25  -3    0.51    1.31
  13 -25  -1   19.84    1.65
  13 -25  -1   37.00    1.93
  13 -25   1   53.46    2.58
 -13 -25   3    2.63    0.90
  13 -25   5    0.58    0.90
 -13 -25   5    0.26    0.80
  13 -27  -7   -2.90    2.79
  13 -27  -5    0.04    1.44
  13 -27  -5    1.18    1.06
  13 -27  -3   11.73    1.35
  13 -27  -3    7.01    1.31
  13 -27  -1    1.10    1.18
  13 -27  -1    0.44    1.04
  13 -27   1    1.27    1.36
  13 -29  -3    1.85    1.34
  13 -29  -3    1.11    0.93
  13 -29  -1    0.52    1.00
  13 -29  -1    0.56    1.08
  13 -29   1   -0.09    0.96
  13 -29   1    0.20    1.03
  13 -29   3    1.07    0.94
  13 -29   3    0.06    0.85
  13 -31  -1   -0.12    0.70
  13 -31   1    0.31    0.64
 -14   0 -14    1.80    1.09
 -14   0 -14   -0.05    0.94
  14   0 -14    0.22    1.14
 -14   0 -12   -0.08    1.63
 -14   0 -12   -0.93    1.34
  14   0 -12    0.99    1.51
 -14   0 -10   50.34    2.47
  14   0 -10   69.24    2.76
 -14   0 -10   50.67    2.77
  14   0 -10   64.78    2.68
 -14   0  -8    0.26    1.15
 -14   0  -8    0.45    1.66
 -14   0  -8    0.74    1.10
  14   0  -8    0.43    1.28
 -14   0  -8   -1.07    1.89
 -14   0  -8    1.59    1.46
 -14   0  -6   14.74    1.60
  14   0  -6   16.53    1.31
 -14   0  -6   10.76    1.08
 -14   0  -6   12.92    1.40
  14   0  -4    0.38    1.01
 -14   0  -4    0.52    1.58
 -14   0  -4   -0.15    1.02
  14   0  -4    0.09    0.96
 -14   0  -4    0.11    0.77
 -14   0  -4   -0.21    1.52
 -14   0  -4    0.71    1.27
 -14   0  -4   -0.34    0.98
 -14   0  -2  128.45    4.01
  14   0  -2  132.99    3.70
 -14   0  -2  113.85    3.65
  14   0  -2   89.36    4.12
 -14   0  -2  107.33    3.74
  14   0  -2  137.20    3.70
  14   0   0    0.87    0.66
 -14   0   0    1.66    0.49
 -14   0   0    0.16    1.22
  14   0   0   -0.44    1.87
  14   0   2  115.97    3.55
 -14   0   2  138.60    4.05
 -14   0   4   -0.76    1.24
  14   0   4   -1.36    1.64
 -14   2 -14   -0.58    1.21
  14  -2 -14    0.76    1.10
 -14   2 -14    1.05    0.94
  14   2 -14    0.39    1.21
 -14  -2 -14   -1.04    0.89
  14   2 -14   -0.11    1.18
 -14   2 -12    3.23    1.51
  14   2 -12    5.43    1.68
 -14  -2 -12    4.27    1.30
 -14   2 -12    4.74    1.35
  14  -2 -12    6.74    1.54
 -14   2 -12    2.79    1.66
 -14  -2 -12    6.04    1.56
 -14   2 -10   33.03    1.99
  14   2 -10   50.27    2.34
 -14   2 -10   35.60    2.06
  14   2 -10   54.43    2.39
 -14  -2 -10   39.72    2.00
  14  -2 -10   52.13    2.30
 -14  -2 -10   39.82    2.35
 -14   2 -10   40.39    2.62
 -14  -2 -10   31.44    2.08
  14  -2  -8    8.89    1.24
 -14   2  -8    7.85    1.57
  14  -2  -8   10.99    1.43
 -14  -2  -8    7.96    1.25
  14   2  -8    6.89    1.47
 -14   2  -8    6.85    1.19
  14  -2  -8   10.04    1.35
 -14  -2  -8   12.50    1.55
 -14  -2  -8    8.56    1.62
 -14   2  -8    4.57    1.79
 -14  -2  -8   15.05    2.25
 -14   2  -6   68.66    2.92
 -14  -2  -6   79.05    2.76
 -14  -2  -6   62.02    2.41
  14  -2  -6   73.67    2.54
 -14   2  -6   54.25    2.33
  14   2  -6   71.83    2.51
 -14  -2  -6   58.35    2.33
  14  -2  -6   77.27    2.54
 -14   2  -6   69.08    2.57
 -14  -2  -6   71.95    2.51
 -14   2  -6   71.69    2.79
 -14  -2  -4   99.08    3.29
 -14  -2  -4   99.68    3.14
 -14   2  -4   74.58    3.09
  14  -2  -4  101.82    3.07
  14   2  -4   87.15    2.86
 -14   2  -4   87.31    3.15
 -14   2  -4   93.45    3.34
 -14   2  -4  115.56    3.48
 -14  -2  -4   88.88    2.99
  14  -2  -4  102.28    3.09
 -14   2  -4  104.05    3.43
 -14   2  -4  103.32    3.44
  14  -2  -2   42.44    1.59
 -14  -2  -2   35.43    1.52
 -14   2  -2   32.29    1.74
  14   2  -2   37.07    2.11
  14  -2  -2   38.57    1.83
 -14  -2  -2   46.19    2.03
 -14  -2  -2   32.79    1.30
  14  -2  -2   37.61    1.40
 -14  -2   0  777.66   23.45
  14   2   0  788.30   23.44
  14  -2   0  811.97   23.47
 -14  -2   0  800.87   23.47
 -14  -2   2   45.01    1.91
  14  -2   2   39.50    2.11
  14   2   2   41.05    1.30
 -14   2   4   85.47    3.29
  14  -2   4  110.11    3.73
 -14  -2   6   78.49    3.68
  14   4 -14    4.50    1.32
 -14   4 -14    3.60    1.00
  14  -4 -14    4.16    1.09
 -14   4 -14    5.82    1.23
 -14   4 -14    4.27    1.03
  14   4 -14    7.57    1.20
  14   4 -12   16.40    1.84
 -14   4 -12   10.16    1.50
 -14  -4 -12   17.84    1.63
 -14   4 -12    9.92    1.87
 -14   4 -12    8.40    1.89
 -14  -4 -10   39.31    1.96
  14  -4 -10   56.13    2.27
 -14   4 -10   31.96    2.49
  14   4 -10   48.57    2.36
 -14   4 -10   32.02    2.01
 -14  -4 -10   41.35    2.98
 -14  -4 -10   28.06    1.97
  14  -4 -10   39.68    2.34
 -14  -4  -8    4.66    1.28
 -14  -4  -8    6.89    1.33
 -14   4  -8    2.84    1.39
  14  -4  -8    4.72    1.26
 -14   4  -8    3.56    1.16
  14   4  -8    4.41    1.35
 -14  -4  -8    4.52    1.18
  14  -4  -8    7.02    1.34
 -14   4  -8    2.52    1.75
 -14  -4  -8    5.41    2.10
 -14  -4  -6    4.18    1.87
 -14   4  -6    5.54    1.42
  14  -4  -6    4.96    1.16
  14  -4  -6    2.52    1.19
 -14  -4  -6    3.42    1.18
 -14  -4  -6    3.97    1.03
  14  -4  -6    2.17    1.22
 -14   4  -6    7.13    1.61
 -14   4  -4   24.38    1.47
 -14  -4  -4   15.66    1.28
 -14   4  -4   24.30    1.99
 -14   4  -4   24.41    1.92
  14  -4  -4   19.38    1.45
 -14   4  -4   23.15    1.61
 -14  -4  -4   14.77    1.11
  14  -4  -4   16.74    1.28
 -14  -4  -4   21.74    1.17
  14  -4  -4   23.89    1.43
 -14   4  -2  620.50   17.46
  14  -4  -2  653.74   17.41
 -14  -4  -2  520.19   17.26
  14  -4  -2  629.50   17.31
  14  -4  -2  620.86   17.48
 -14   4  -2  534.41   17.41
  14  -4   0   26.16    1.84
  14   4   0   34.63    2.03
 -14  -4   0   28.45    0.98
  14  -4   0   25.23    1.76
 -14  -4   0   32.64    2.15
  14  -4   2  585.43   17.58
 -14  -4   4   21.92    2.50
 -14  -4   6    4.51    1.89
  14   6 -14    2.23    1.13
  14   6 -14    2.50    1.32
 -14   6 -12   19.19    1.65
 -14   6 -12   22.86    2.10
 -14   6 -12   24.77    1.81
  14   6 -12   37.31    2.11
  14  -6 -12   25.80    1.80
 -14  -6 -12   18.12    1.58
 -14   6 -12   31.67    2.18
 -14   6 -10   23.64    1.80
  14   6 -10   33.19    2.25
  14  -6 -10   36.36    1.93
 -14   6 -10   23.12    2.34
  14  -6 -10   33.86    2.01
 -14  -6 -10   20.52    1.67
  14  -6 -10   29.34    2.03
 -14  -6 -10   28.97    2.64
 -14   6  -8   27.71    2.36
  14  -6  -8   41.99    2.07
 -14   6  -8   30.52    2.12
 -14  -6  -8   57.50    2.09
 -14   6  -8   29.44    1.84
 -14  -6  -8   45.26    1.97
  14  -6  -8   50.95    2.07
 -14  -6  -8   45.97    2.60
  14  -6  -8   44.23    2.08
 -14  -6  -8   32.89    1.90
  14  -6  -8   38.72    2.04
 -14  -6  -6   82.55    2.66
  14  -6  -6   75.11    2.85
  14  -6  -6   76.07    2.69
 -14   6  -4  261.21   10.23
  14  -6  -4  394.87   10.20
 -14  -6  -4  420.57   10.18
 -14   6  -4  301.22   10.32
 -14  -6  -4  310.10   10.08
  14  -6  -4  331.99   10.15
  14  -6  -2  839.60   22.44
 -14   6  -2  779.15   22.50
  14  -6  -2  783.78   22.57
 -14  -6  -2  746.74   22.29
 -14   6  -2  770.73   22.51
  14  -6   0   27.32    1.89
  14  -6   0   24.19    1.98
  14  -6   0   29.33    1.08
 -14  -6   0   29.14    1.06
  14   6   2  832.19   24.57
 -14  -6   4  301.75    9.22
  14   8 -14    0.58    1.14
  14   8 -12   19.97    1.79
 -14   8 -12    9.33    1.42
  14  -8 -12   14.89    1.52
  14  -8 -12   16.65    1.61
 -14   8 -12   14.90    1.79
 -14   8 -12   13.07    1.92
 -14   8 -12   14.15    1.57
  14   8 -10    1.53    1.63
 -14  -8 -10    2.05    2.42
 -14  -8 -10    1.43    1.28
  14  -8 -10    1.45    1.47
  14  -8 -10    2.32    1.65
 -14   8 -10    0.49    2.04
 -14   8 -10    0.69    1.41
 -14   8 -10    1.49    1.77
 -14  -8  -8    4.21    1.19
  14  -8  -8    6.46    1.43
 -14  -8  -8    9.20    1.42
  14  -8  -8    6.15    1.41
  14  -8  -8    6.15    1.25
 -14   8  -8    4.86    1.88
 -14  -8  -8    7.71    2.30
  14  -8  -6   38.25    1.97
 -14  -8  -6   35.05    1.75
  14  -8  -6   35.07    1.88
  14  -8  -4  362.97   10.95
  14  -8  -2  798.89   21.33
 -14   8  -2  723.25   21.45
  14   8  -2  760.39   21.54
 -14   8  -2  727.65   21.47
  14  -8   0   37.41    1.68
  14   8   2  811.50   23.93
  14  10 -14    1.09    1.07
  14 -10 -12   11.32    1.44
 -14  10 -12    8.77    1.39
 -14  10 -12   13.24    1.72
 -14  10 -12   10.17    1.78
 -14  10 -10   13.65    1.92
 -14  10 -10   11.28    1.56
  14 -10 -10   24.82    1.75
  14  10 -10   20.53    1.91
 -14 -10 -10   22.24    2.87
  14 -10 -10   16.25    1.76
  14 -10  -8    0.02    1.58
  14 -10  -8    0.63    1.40
  14 -10  -8    0.64    1.25
  14 -10  -8    0.88    1.46
 -14  10  -8   -1.12    1.82
 -14 -10  -8    0.53    2.26
  14 -10  -6   37.15    1.94
  14 -10  -6   36.61    1.99
  14 -10  -4   11.59    1.47
  14 -10  -4    9.72    1.27
  14 -10  -4   10.52    1.64
  14 -10  -2  471.24   14.12
 -14 -10   0  362.93   11.69
  14 -10   0  392.57   11.72
 -14 -10   0  377.76   11.81
  14 -12 -12   -0.02    1.48
 -14  12 -12   -0.22    1.61
 -14  12 -12    0.17    1.58
 -14  12 -12    1.22    1.16
  14  12 -12    1.50    1.50
 -14  12 -10    8.68    1.53
  14  12 -10   11.90    1.81
  14 -12 -10    6.99    1.68
 -14 -12 -10    9.65    2.41
  14 -12 -10    5.40    2.68
 -14  12 -10   10.49    2.29
  14 -12 -10   10.29    1.47
 -14  12 -10    9.92    1.87
 -14 -12  -8   10.99    2.34
 -14  12  -8    3.61    1.92
  14 -12  -8    8.26    1.49
  14 -12  -8    7.79    1.66
  14 -12  -8    6.63    1.58
  14 -12  -6    7.94    1.36
  14 -12  -6    5.34    1.56
  14 -12  -6    9.27    1.69
  14 -12  -6    8.48    1.61
  14 -12  -4    4.13    1.34
  14 -12  -4    4.66    1.29
  14 -12  -4    4.57    1.43
  14 -12  -4    5.45    1.60
 -14  12  -2  144.77    5.37
 -14  12  -2  150.55    5.45
  14 -12   0   31.82    1.78
  14 -12   0   30.23    1.35
 -14 -12   0   29.47    1.28
  14  12   0   36.73    2.11
 -14 -12   0   35.16    1.65
  14 -12   0   33.10    1.60
  14 -12   2  123.07    3.96
 -14  14 -12    2.04    1.49
 -14  14 -12    0.07    1.10
  14  14 -12    4.39    1.44
 -14  14 -12    3.36    1.53
  14 -14 -12    1.99    1.86
 -14  14 -10    5.01    2.15
  14 -14 -10    6.46    1.36
 -14  14 -10    6.50    1.93
  14 -14  -8   85.22    3.23
 -14 -14  -8   95.34    3.56
  14 -14  -6   13.40    1.44
  14 -14  -6   20.52    1.84
  14 -14  -6   14.87    1.77
  14 -14  -6   19.02    1.75
  14 -14  -6   16.88    1.50
  14 -14  -4    2.02    1.44
  14 -14  -4    1.05    1.20
  14 -14  -4   -0.60    1.35
  14 -14  -4    0.13    1.56
  14 -14  -2  200.45    6.32
 -14 -14  -2  195.11    6.31
  14 -14  -2  190.08    6.31
 -14 -14   0   39.29    1.96
 -14 -14   0   46.25    1.69
  14 -14   0   44.62    1.71
  14 -14   0   43.38    1.94
 -14 -14   2  171.12    5.48
  14 -14   2  180.98    5.51
  14 -14   2  180.40    5.68
  14  16 -12    1.01    1.19
 -14  16 -10    0.57    1.35
 -14  16 -10    1.84    1.94
 -14 -16 -10    4.23    2.14
 -14  16 -10    1.90    1.80
  14 -16 -10    7.96    3.01
  14 -16 -10    1.78    1.73
  14 -16  -8   71.93    2.88
 -14 -16  -8   78.13    3.32
  14 -16  -8   68.56    2.86
  14 -16  -6    3.90    1.35
  14 -16  -6    4.27    1.26
  14 -16  -6    6.70    1.60
 -14 -16  -6    4.12    2.15
  14 -16  -6    5.12    1.71
  14 -16  -6    4.70    1.61
  14 -16  -4    2.62    1.44
  14 -16  -4    4.37    1.46
  14 -16  -4    2.77    1.29
  14 -16  -4    1.71    1.62
  14 -16  -2   52.04    2.27
 -14 -16  -2   53.69    2.37
  14 -16  -2   53.40    2.51
 -14  16   0    0.82    2.30
  14 -16   0    2.96    0.94
 -14 -16   0    1.63    0.78
 -14 -16   0    1.55    1.19
 -14 -16   2   54.27    2.08
  14 -16   2   56.75    2.16
  14  18 -12    0.74    0.93
 -14  18 -10    1.29    1.27
 -14  18 -10    0.93    1.72
  14 -18  -8    9.97    1.45
  14 -18  -8    6.44    1.86
  14 -18  -8    9.43    1.81
 -14 -18  -6    1.49    2.05
  14 -18  -6    0.55    1.80
  14 -18  -6    1.42    1.37
  14 -18  -6    2.90    1.71
  14 -18  -4   16.53    2.06
  14 -18  -4   14.10    1.91
  14 -18  -4   15.76    1.42
  14 -18  -4   19.71    1.78
  14 -18  -2   20.85    2.05
 -14 -18  -2   22.81    1.73
  14 -18  -2   17.85    1.32
  14 -18   0    0.76    1.02
 -14 -18   0    0.34    0.85
 -14 -18   0    2.14    1.29
 -14 -18   2   22.57    1.24
  14 -18   2   22.63    1.30
 -14 -18   4   16.89    1.21
  14 -18   4   18.38    1.32
  14  20 -10    2.58    1.34
  14 -20 -10    4.86    3.94
 -14  20 -10    1.13    1.44
 -14 -20  -8   39.37    2.31
  14 -20  -8   22.56    2.04
 -14 -20  -6    8.51    1.86
  14 -20  -6    9.67    1.38
  14 -20  -6    5.43    1.35
  14 -20  -4   25.36    1.89
  14 -20  -4   16.73    1.89
  14 -20  -2   15.42    1.90
 -14 -20  -2   17.70    1.83
  14 -20   0   10.78    1.85
 -14 -20   0   12.22    1.46
 -14 -20   4   12.70    1.10
  14 -20   4   16.10    1.42
 -14 -20   6    8.33    1.12
  14 -20   6   11.23    1.28
 -14 -20   8   37.53    1.78
  14 -20   8   36.99    1.80
  14  22 -10    0.56    0.99
  14 -22  -8   13.56    2.13
 -14 -22  -8   16.56    1.71
 -14 -22  -6    1.28    1.56
  14 -22  -6   -0.36    1.20
  14 -22  -4   -0.18    1.29
  14 -22  -4    1.98    1.47
  14 -22  -4    1.95    1.67
  14 -22  -4    1.59    1.03
  14 -22  -2   71.66    3.04
  14 -22   0    0.44    1.54
 -14 -22   0    1.30    1.44
 -14 -22   2   88.59    2.97
  14 -22   2   97.04    3.09
 -14 -22   4    1.47    0.90
  14 -22   4    1.89    0.99
 -14 -22   6    1.91    0.97
  14 -22   6    1.47    1.01
 -14 -22   8   23.41    1.28
  14 -24  -8    4.82    2.32
  14 -24  -6    0.49    1.14
  14 -24  -6    1.20    1.59
  14 -24  -4    1.88    1.37
  14 -24  -4    3.37    1.51
  14 -24  -2   53.54    2.48
  14 -24   0   35.72    2.27
  14 -24   4    2.28    1.03
 -14 -24   4    2.90    0.89
 -14 -24   6    0.06    0.76
  14 -24   6    0.93    0.86
  14 -26  -6    1.07    1.56
  14 -26  -4   -0.08    1.14
  14 -26  -4    2.47    1.29
  14 -26  -4    0.55    1.06
  14 -26  -2    6.22    1.28
  14 -26  -2   12.13    1.46
  14 -26   0    8.18    1.51
  14 -26   2   10.41    1.63
  14 -28  -6   -0.06    2.26
  14 -28  -4   -0.33    0.98
  14 -28  -4   -0.39    1.27
  14 -28  -2    0.99    1.18
  14 -28  -2    1.60    1.10
  14 -28  -2   -0.37    1.10
  14 -28   0    1.72    1.10
  14 -28   0    1.01    1.06
  14 -28   2    0.75    1.16
  14 -28   4    0.63    1.13
  14 -30  -2    0.25    0.80
  14 -30   0    0.98    0.89
  14 -30   2    0.58    0.81
  15  -1 -13    1.58    1.33
 -15   1 -13    1.48    1.11
  15   1 -13    1.01    1.31
  15   1 -13    0.66    1.44
 -15  -1 -13    1.37    1.09
  15  -1 -13    0.80    1.37
 -15   1 -13    0.02    1.15
 -15   1 -13    2.47    1.35
 -15  -1 -13   -0.50    1.28
 -15   1 -11    3.25    1.35
 -15  -1 -11    1.94    1.30
  15   1 -11    4.22    1.68
  15  -1 -11    1.57    1.49
 -15  -1 -11    0.31    1.47
 -15   1 -11    1.77    1.60
  15  -1 -11    1.88    1.68
 -15  -1 -11    3.19    1.44
 -15  -1  -9    6.03    1.69
 -15   1  -9    8.29    1.74
 -15   1  -9    8.76    1.36
  15   1  -9   11.10    1.62
  15   1  -9   10.02    1.52
  15  -1  -9    8.93    1.48
 -15   1  -9    7.99    1.24
  15  -1  -9   10.39    1.57
 -15  -1  -9    9.39    1.35
 -15  -1  -9    8.15    2.10
 -15  -1  -9    8.97    1.64
 -15   1  -9    7.18    1.55
  15   1  -7   56.85    2.25
  15  -1  -7   61.78    2.33
 -15  -1  -7   49.00    2.15
  15  -1  -7   61.61    2.34
 -15  -1  -7   61.40    2.36
 -15   1  -7   52.28    2.36
 -15  -1  -7   53.81    2.54
 -15   1  -7   56.70    2.57
  15   1  -7   61.43    2.36
 -15  -1  -7   46.25    2.08
  15  -1  -7   61.66    2.32
 -15   1  -7   46.59    2.13
 -15   1  -7   65.61    2.86
 -15  -1  -7   57.76    2.64
 -15  -1  -5   37.30    1.82
 -15   1  -5   49.34    1.89
 -15   1  -5   46.23    1.75
  15   1  -5   54.63    1.90
 -15  -1  -5   37.46    1.70
  15  -1  -5   46.42    1.88
 -15  -1  -5   40.70    2.10
 -15   1  -5   48.49    2.23
 -15   1  -5   57.98    2.40
 -15  -1  -3   20.92    1.75
 -15   1  -3   25.43    1.96
 -15   1  -3   21.65    0.95
  15   1  -3   24.85    1.08
  15  -1  -3   19.25    1.06
 -15   1  -3   22.11    2.20
 -15  -1  -3   18.82    1.35
 -15   1  -3   23.34    1.53
  15  -1  -3   20.84    1.12
 -15  -1  -3   17.39    0.98
 -15   1  -3   23.21    1.81
 -15  -1  -3   21.15    1.82
 -15  -1  -3   19.80    1.45
  15  -1  -1  219.59    5.99
  15  -1  -1  206.95    5.62
 -15  -1  -1  171.86    5.59
 -15   1  -1  159.49    5.82
 -15  -1  -1  187.20    5.78
  15  -1   1  218.42    6.57
 -15   1   1  213.96    6.49
  15  -1   3   29.96    2.06
  15  -1   5   58.82    2.86
  15   1   5   54.15    2.69
 -15  -1   7   64.74    3.48
 -15  -3 -13    3.82    1.11
 -15   3 -13    2.60    1.27
  15  -3 -13    3.03    1.35
  15   3 -13    3.42    1.53
 -15   3 -13    5.78    1.18
  15   3 -13    5.44    1.42
  15  -3 -13    3.18    1.17
 -15  -3 -13    5.40    1.35
 -15   3 -13    5.04    1.49
  15  -3 -11    2.64    1.64
 -15  -3 -11    1.50    1.31
 -15   3 -11    2.80    1.39
  15   3 -11    4.69    1.64
 -15  -3 -11    3.24    1.30
  15  -3 -11    4.12    1.50
 -15   3 -11    1.78    1.81
 -15  -3 -11    3.86    1.58
 -15   3 -11    1.93    1.26
  15   3 -11    4.00    1.56
  15  -3  -9    0.77    1.15
 -15  -3  -9    1.47    1.21
  15  -3  -9    2.20    1.43
 -15  -3  -9    1.55    2.29
  15   3  -9    3.61    1.51
 -15   3  -9    1.61    1.25
 -15   3  -9    2.53    1.86
 -15  -3  -9    1.17    1.35
 -15  -3  -9    2.38    1.38
 -15   3  -9    2.39    1.46
 -15  -3  -7   41.32    2.12
 -15   3  -7   32.48    1.90
 -15  -3  -7   50.12    2.05
 -15   3  -7   31.78    1.77
  15   3  -7   46.03    1.98
 -15  -3  -7   49.85    2.51
 -15   3  -7   39.89    2.41
  15  -3  -7   47.78    2.03
 -15   3  -7   36.46    2.06
  15  -3  -7   43.64    2.01
 -15  -3  -7   38.84    1.79
 -15   3  -5    9.07    1.64
 -15  -3  -5   11.80    1.36
 -15  -3  -5   11.95    1.11
 -15   3  -5   14.17    1.45
  15  -3  -5   12.33    1.30
 -15  -3  -5    8.74    0.98
  15  -3  -5   10.60    1.20
 -15   3  -5    8.08    1.19
  15  -3  -5   13.59    1.32
 -15  -3  -3   19.22    1.10
  15  -3  -3   22.81    1.22
 -15   3  -3   24.34    2.18
 -15  -3  -3   27.17    1.62
 -15   3  -3   19.81    2.08
 -15  -3  -3   25.30    1.66
  15   3  -3   21.11    2.09
  15  -3  -3   27.59    1.23
  15  -3  -3   25.63    1.49
  15  -3  -3   22.64    1.59
  15  -3  -1   73.45    2.26
 -15  -3  -1   54.41    2.06
  15  -3  -1   57.91    2.51
  15  -3  -1   74.31    2.77
 -15   3  -1   61.89    1.91
 -15  -3  -1   77.51    2.83
 -15   3   1   63.01    2.02
  15  -3   1   61.04    1.87
  15  -3   1   68.79    2.63
  15  -3   3   14.06    1.97
 -15  -3   5   12.01    2.61
  15   3   5   13.56    1.77
 -15  -3   7   47.19    2.60
  15  -5 -13    0.98    1.21
 -15   5 -13    1.67    1.24
 -15  -5 -13    0.65    1.00
  15  -5 -13    2.10    1.19
 -15   5 -13    2.49    1.27
 -15   5 -13    0.34    1.11
  15   5 -13    2.35    1.36
 -15  -5 -11    4.04    1.31
  15  -5 -11    3.89    1.59
 -15   5 -11    2.84    1.83
  15   5 -11    6.94    1.64
 -15  -5 -11    8.29    1.65
 -15   5 -11    5.25    1.30
 -15   5 -11    4.00    1.44
  15  -5 -11    5.50    1.53
 -15   5 -11    3.82    1.63
 -15   5  -9   11.01    1.97
 -15  -5  -9   17.51    1.58
 -15   5  -9    9.16    1.58
  15  -5  -9   11.63    1.33
 -15  -5  -9   10.87    2.46
 -15  -5  -9   12.44    1.34
  15  -5  -9   13.89    1.61
  15  -5  -9   11.29    1.62
 -15  -5  -9    8.94    1.36
 -15   5  -9    9.34    1.41
  15   5  -9   14.91    1.72
 -15  -5  -7   51.93    2.47
  15  -5  -7   75.09    2.80
 -15   5  -7   50.43    2.91
 -15  -5  -7   79.21    3.38
 -15  -5  -7   66.12    2.53
  15  -5  -7   82.05    2.75
 -15  -5  -7   89.40    2.75
  15  -5  -7   76.74    2.79
 -15  -5  -5   57.93    2.29
  15  -5  -5   61.85    2.37
  15  -5  -5   61.86    2.50
 -15  -5  -5   64.82    2.30
  15  -5  -5   71.00    2.40
 -15  -5  -5   69.95    2.35
 -15   5  -5   53.26    2.60
  15  -5  -3  100.76    3.46
 -15  -5  -3  113.63    3.51
  15  -5  -3  121.70    3.80
 -15   5  -3  124.06    3.99
 -15   5  -3  118.08    3.90
 -15  -5  -3  106.72    3.54
 -15  -5  -3  100.12    3.44
  15  -5  -1    2.68    1.19
  15   5  -1    4.33    0.60
  15  -5  -1    3.28    1.58
  15  -5   1    3.58    0.52
  15  -5   1    4.52    1.63
  15   5   1    1.31    1.59
 -15  -5   3  138.54    4.87
 -15   5   5   59.85    2.64
 -15  -5   5   67.27    2.80
  15  -7 -13    3.71    1.13
 -15   7 -13    2.15    1.34
  15   7 -13    5.07    1.40
 -15   7 -13    3.85    1.14
 -15  -7 -11    7.53    1.34
  15  -7 -11    8.57    1.56
 -15   7 -11   14.04    1.90
 -15   7 -11    7.26    1.41
  15   7 -11   16.95    1.85
  15  -7 -11   11.45    1.68
  15  -7 -11   12.85    1.36
 -15   7 -11   14.44    2.24
 -15   7  -9    1.15    1.98
 -15   7  -9    0.58    1.25
  15   7  -9    1.25    1.52
 -15  -7  -9    0.82    2.35
 -15   7  -9    0.34    1.49
  15  -7  -9    0.64    1.28
 -15  -7  -9    0.24    1.23
  15  -7  -9    1.10    1.45
 -15  -7  -9    1.81    1.40
  15  -7  -7   49.07    2.18
 -15   7  -7   36.37    2.45
 -15  -7  -7   35.50    1.94
  15  -7  -7   42.37    2.10
 -15  -7  -7   64.15    2.15
 -15  -7  -7   51.99    2.84
 -15  -7  -5  142.18    4.75
  15  -7  -5  145.92    4.81
 -15   7  -5  113.38    4.95
  15  -7  -5  179.71    4.93
 -15  -7  -5  180.07    4.92
  15  -7  -3   36.08    1.75
 -15   7  -3   34.60    2.35
 -15   7  -3   35.20    2.39
  15  -7  -1  403.94   12.06
  15  -7   1  415.90   12.42
  15  -7   1  427.08   12.49
  15   7   3   41.42    2.48
 -15   9 -13    1.20    1.07
  15   9 -13    1.37    1.31
  15  -9 -13   -0.67    1.29
 -15   9 -13    0.71    1.29
 -15   9 -11    4.61    2.01
  15  -9 -11    9.45    1.55
 -15   9 -11    5.03    1.63
  15  -9  -9   15.60    1.84
 -15  -9  -9   20.09    2.50
 -15   9  -9   15.17    2.24
  15  -9  -9   22.46    1.63
  15  -9  -9   18.69    1.91
 -15  -9  -9   13.52    1.40
  15  -9  -9   15.95    1.65
 -15   9  -9   16.04    1.52
 -15  -9  -7    0.47    1.10
  15  -9  -7    0.68    1.31
  15  -9  -7   -1.02    1.42
 -15   9  -7    0.25    1.67
 -15  -9  -7    1.49    2.14
  15  -9  -7   -0.25    1.34
 -15   9  -5   23.63    1.97
  15  -9  -5   27.47    1.91
  15  -9  -5   30.42    1.85
  15  -9  -3  231.93    7.13
  15   9  -1   39.47    2.23
  15  -9  -1   36.59    1.55
  15  -9  -1   39.82    1.78
  15  -9   1   45.04    2.23
 -15  -9   1   41.48    1.51
  15  11 -13    3.68    1.15
  15  11 -13    4.30    1.22
  15 -11 -13    1.55    1.41
 -15  11 -13    4.15    1.36
 -15  11 -11    3.96    1.99
 -15  11 -11    6.64    1.97
 -15  11 -11    5.03    1.40
  15  11 -11    9.34    1.76
 -15  11  -9   26.36    2.25
  15 -11  -9   27.84    2.05
 -15  11  -9   22.81    2.38
  15 -11  -7   29.33    1.99
  15 -11  -7   25.18    1.82
  15 -11  -7   26.07    1.81
  15 -11  -5   42.78    2.00
 -15  11  -5   22.65    2.11
  15 -11  -5   34.53    1.89
  15 -11  -5   30.61    1.87
  15 -11  -5   33.75    2.04
  15 -11  -3   80.60    2.92
 -15  11  -3   77.44    3.42
  15 -11  -3   77.06    2.99
  15  11  -1   68.02    2.83
 -15 -11  -1   48.02    2.29
 -15 -11  -1   68.77    2.09
  15 -11  -1   55.34    2.37
 -15 -11   1   50.28    2.08
  15 -11   1   53.96    2.41
 -15 -11   1   56.84    1.94
  15  13 -13    0.81    1.01
 -15  13 -11    2.80    2.00
 -15  13 -11    9.13    1.87
  15  13 -11    9.05    1.75
 -15  13 -11    2.09    1.33
  15 -13 -11    4.69    1.44
  15 -13  -9   16.77    1.63
  15 -13  -9   14.39    1.73
 -15 -13  -9   19.54    2.45
  15 -13  -9   15.37    1.87
 -15 -13  -7    0.92    2.28
 -15  13  -7    0.49    1.85
  15 -13  -7    2.12    1.53
  15 -13  -7    0.94    1.24
  15 -13  -5    7.66    1.69
  15 -13  -5    5.18    1.33
  15 -13  -5    6.87    1.52
  15 -13  -5    5.97    1.60
  15 -13  -3   65.22    2.56
  15 -13  -3   61.43    2.57
 -15  13  -1    7.61    2.31
 -15  13  -1    6.53    2.32
 -15 -13  -1    3.83    1.18
 -15 -13  -1    8.32    0.83
 -15 -13   1    5.49    0.74
  15 -13   1    6.28    0.83
  15 -13   1    4.95    1.59
 -15  15 -11    1.17    1.60
  15  15 -11    4.73    1.52
 -15  15 -11    1.52    1.28
 -15  15 -11    2.15    1.61
  15 -15 -11    0.19    1.69
 -15 -15  -9   12.04    2.36
  15 -15  -9    8.01    1.60
  15 -15  -9   11.51    1.50
  15 -15  -9    7.00    1.85
 -15  15  -9    6.66    2.18
  15 -15  -7   24.35    1.94
  15 -15  -7   23.54    1.81
  15 -15  -5    6.98    1.76
  15 -15  -5   10.82    1.67
  15 -15  -5    8.37    1.43
  15 -15  -3   26.92    2.09
  15 -15  -3   32.26    1.94
  15 -15  -3   26.69    1.66
  15 -15  -3   29.06    1.79
 -15 -15  -1   42.16    2.00
 -15  15  -1   42.16    2.75
  15 -15  -1   41.29    2.12
  15 -15  -1   43.11    1.94
 -15 -15   1   29.37    1.36
  15 -15   1   32.61    1.47
  15 -15   3   26.58    1.99
 -15 -15   3   24.04    1.31
  15 -15   3   25.84    1.41
 -15  17 -11    0.92    1.49
  15  17 -11    5.21    1.47
  15 -17  -9    2.03    1.20
  15 -17  -9   -0.90    1.97
  15 -17  -7   -0.51    1.67
 -15 -17  -7    0.53    1.94
  15 -17  -5   -1.32    1.61
  15 -17  -5   -0.54    1.64
  15 -17  -5    0.81    1.20
  15 -17  -5   -0.38    1.66
  15 -17  -3    4.19    1.68
  15 -17  -3    6.57    1.30
  15 -17  -3    7.26    1.65
  15 -17  -3    5.49    1.76
  15 -17  -1   15.38    1.28
 -15 -17  -1   15.50    1.50
  15 -17   1   17.07    1.26
 -15 -17   1   13.59    0.98
 -15 -17   3    2.90    0.91
  15 -17   3    3.73    1.13
  15 -17   5    0.75    1.19
  15  19 -11    1.43    1.15
 -15 -19  -9   -1.11    1.66
  15 -19  -9   -0.56    2.23
  15 -19  -7    1.86    1.47
 -15 -19  -7    2.97    1.74
  15 -19  -7   -1.58    2.17
  15 -19  -7    0.90    1.32
  15 -19  -5    8.05    1.51
  15 -19  -5    9.75    2.27
  15 -19  -5    7.05    1.69
 -15 -19  -5    7.55    2.00
  15 -19  -3    0.59    1.13
  15 -19  -3    0.19    1.67
  15 -19  -3    0.75    1.67
 -15 -19  -1   20.66    1.70
  15 -19  -1   19.39    2.04
 -15 -19   1   26.83    1.39
  15 -19   1   28.70    1.55
 -15 -19   3    0.15    0.96
  15 -19   3   -0.07    0.95
 -15 -19   5    7.05    1.08
  15 -19   5    6.24    1.23
 -15 -19   7    3.20    1.08
  15 -19   7    2.63    1.20
 -15 -19   9    0.88    0.98
  15 -21  -9    0.81    2.52
 -15 -21  -7   23.36    1.89
  15 -21  -7   16.16    1.68
  15 -21  -5    6.17    1.48
  15 -21  -5   10.30    1.33
 -15 -21  -5    7.78    1.89
  15 -21  -3   14.72    1.76
  15 -21  -1   28.91    2.13
  15 -21  -1   17.14    1.91
  15 -21   1   20.73    2.07
 -15 -21   1   29.95    1.47
  15 -21   3   17.36    1.38
 -15 -21   3   13.65    1.07
 -15 -21   5   11.83    1.16
  15 -21   5   11.80    1.20
 -15 -21   7   31.33    1.55
  15 -21   7   31.99    1.67
 -15 -21   9   10.28    0.98
  15 -23  -9    3.00    3.33
  15 -23  -7    5.27    1.55
  15 -23  -5    1.46    1.35
  15 -23  -5    1.17    1.52
  15 -23  -3   10.46    1.69
  15 -23  -3    8.52    1.54
  15 -23  -1   29.76    2.08
  15 -23  -1   15.97    1.79
  15 -23   1   19.64    1.75
 -15 -23   3    7.05    0.97
  15 -23   3    6.82    1.15
  15 -23   5    2.39    1.04
 -15 -23   5    0.23    0.77
 -15 -23   7   12.79    0.96
  15 -25  -7    0.68    1.85
  15 -25  -5    0.65    1.05
  15 -25  -5    0.20    1.21
  15 -25  -3    0.06    1.31
  15 -25  -3    1.01    1.43
  15 -25  -1   31.21    1.87
  15 -25  -1   18.90    1.66
  15 -25   1   35.37    2.01
  15 -25   1   20.09    1.62
 -15 -25   5    2.27    0.78
  15 -27  -7    2.44    2.51
  15 -27  -5    0.65    1.28
  15 -27  -5    1.39    1.00
  15 -27  -3    9.24    1.33
  15 -27  -3    5.74    1.24
  15 -27  -1    3.66    1.26
  15 -27   1    3.77    1.33
  15 -27   3    8.39    1.41
  15 -29  -3    0.53    0.87
  15 -29  -3   -0.13    1.16
  15 -29  -1   -0.05    0.97
  15 -29  -1    0.44    1.04
  15 -29   1    1.01    0.88
  15 -29   1    1.35    1.02
  15 -29   3   -0.02    0.80
 -16   0 -14    0.40    1.06
  16   0 -14   -0.63    1.00
  16   0 -12    3.20    1.49
 -16   0 -12    2.42    1.19
 -16   0 -12    2.00    1.54
 -16   0 -10   -1.24    1.28
  16   0 -10   -1.00    1.55
 -16   0 -10   -1.46    1.58
 -16   0  -8   58.88    2.51
 -16   0  -8   56.91    2.36
  16   0  -8   74.02    2.64
 -16   0  -8   63.00    2.76
 -16   0  -8   49.62    2.29
  16   0  -8   68.83    2.55
 -16   0  -8   58.86    2.95
 -16   0  -6    0.74    0.89
  16   0  -6    0.71    1.09
 -16   0  -6   -0.33    1.16
 -16   0  -6    0.10    1.40
 -16   0  -4   59.70    2.47
 -16   0  -4   58.21    2.18
 -16   0  -4   58.43    2.03
 -16   0  -4   66.68    2.60
 -16   0  -4   55.05    2.00
  16   0  -4   71.43    2.18
 -16   0  -4   54.73    2.22
 -16   0  -4   55.58    2.40
 -16   0  -2   -0.66    1.22
 -16   0  -2    0.33    0.82
  16   0  -2    0.20    0.57
  16   0   0  186.93    5.73
  16   0   0  179.14    5.36
 -16   0   2    0.23    0.37
  16   0   4   63.30    2.83
 -16   2 -14    0.88    1.04
  16   2 -14    0.01    1.05
  16  -2 -14   -0.09    0.98
 -16  -2 -12    4.61    1.30
 -16   2 -12    7.32    1.45
 -16   2 -12    8.02    1.56
 -16  -2 -12    9.69    1.50
 -16   2 -12    8.76    1.33
  16  -2 -12   12.36    1.62
  16   2 -12   13.17    1.60
 -16  -2 -10    3.31    1.46
  16  -2 -10    5.81    1.72
 -16   2 -10    5.62    1.39
 -16  -2 -10    6.10    1.34
  16  -2 -10    9.53    1.56
  16   2 -10    7.34    1.63
 -16   2 -10    3.73    1.24
  16   2 -10    6.33    1.54
 -16   2 -10    4.65    1.74
 -16   2  -8    0.88    1.41
 -16  -2  -8    0.54    1.46
 -16  -2  -8   -1.04    1.54
 -16   2  -8   -1.06    1.83
  16  -2  -8    1.42    1.36
 -16  -2  -8   -0.29    1.08
 -16   2  -8    0.17    1.75
 -16  -2  -8    0.45    1.91
  16   2  -8    1.32    1.36
 -16   2  -8    0.05    1.04
  16  -2  -8    0.43    1.17
 -16  -2  -6    1.67    1.18
 -16   2  -6    1.02    1.16
 -16  -2  -6    3.76    1.83
 -16   2  -6    0.22    0.91
  16  -2  -6    1.57    1.05
 -16  -2  -6    0.58    1.35
 -16   2  -6    0.58    1.53
  16  -2  -6    1.10    1.18
  16   2  -6    1.41    1.12
 -16  -2  -6    0.84    0.97
 -16  -2  -4   20.85    1.72
 -16   2  -4   28.71    2.05
 -16  -2  -4   19.29    1.60
 -16  -2  -4   18.67    1.08
  16  -2  -4   20.81    1.24
 -16   2  -4   22.58    1.05
  16   2  -4   32.57    1.27
 -16   2  -4   26.75    1.89
 -16   2  -4   25.75    1.64
 -16  -2  -4   16.69    1.31
 -16  -2  -4   17.69    1.15
 -16  -2  -2   94.95    3.29
  16  -2  -2   90.97    2.76
  16   2   0   30.32    1.97
 -16  -2   0   29.81    2.47
  16  -2   2   71.94    3.00
  16  -2   4   30.88    2.29
 -16  -2   4   27.35    3.10
 -16  -2   6    0.27    2.80
  16   4 -14    1.79    1.07
  16   4 -12    0.91    1.53
 -16   4 -12    0.50    1.23
 -16  -4 -12    0.44    1.11
  16  -4 -12    1.13    1.40
 -16   4 -12    0.88    1.61
 -16  -4 -12    1.53    1.39
  16  -4 -12    2.44    1.48
 -16   4 -12   -0.61    1.47
  16  -4 -10    6.86    1.61
 -16  -4 -10    3.41    1.31
 -16   4 -10    3.83    1.29
  16   4 -10    4.57    1.62
 -16   4 -10    4.41    1.37
 -16   4 -10    2.23    1.75
 -16  -4 -10    5.57    1.35
  16  -4 -10    7.38    1.56
 -16  -4 -10    6.37    2.40
 -16   4  -8    3.36    1.92
 -16  -4  -8    5.77    1.30
 -16   4  -8    3.50    1.45
 -16  -4  -8    5.01    1.17
  16   4  -8    8.47    1.48
  16  -4  -8    6.91    1.44
  16  -4  -8    4.82    1.36
 -16  -4  -8    4.96    2.11
 -16  -4  -8    3.76    1.21
  16  -4  -8    6.17    1.54
 -16   4  -8    5.83    1.22
 -16  -4  -6  158.18    5.57
  16  -4  -6  203.40    5.73
 -16   4  -6  170.59    5.97
 -16  -4  -6  197.92    5.67
  16  -4  -6  170.48    5.67
 -16  -4  -6  193.84    6.10
 -16  -4  -4   88.52    3.12
 -16   4  -4   92.70    3.27
  16  -4  -4  103.17    3.39
 -16   4  -4  102.59    3.53
 -16  -4  -4   82.93    3.04
  16  -4  -4   96.87    3.15
 -16   4  -4   95.43    3.47
 -16   4  -4   97.96    3.60
  16  -4  -4  107.55    3.18
  16  -4  -2  200.39    5.79
 -16   4  -2  223.00    6.15
 -16  -4  -2  174.12    5.74
 -16   4  -2  161.49    5.88
  16  -4  -2  213.23    5.98
  16   4  -2  186.63    6.08
  16  -4  -2  205.70    6.08
  16  -4   0  103.57    4.06
  16   4   0  132.81    4.09
 -16  -4   2  191.69    6.82
  16  -4   2  178.52    6.88
 -16   4   4   88.44    3.44
 -16  -4   4   99.29    3.72
 -16  -4   6  193.93    6.40
  16   6 -14    1.48    1.04
 -16   6 -12    5.03    1.71
  16  -6 -12    6.14    1.45
  16   6 -12    8.46    1.64
 -16   6 -12    4.89    1.33
 -16   6 -12    3.38    1.72
  16   6 -12    3.70    1.48
  16  -6 -12    4.15    1.38
 -16  -6 -12    3.69    1.12
  16   6 -10   14.85    1.83
 -16   6 -10   10.62    1.53
 -16  -6 -10   14.83    1.41
  16  -6 -10   10.77    1.62
 -16   6 -10   11.57    2.07
 -16   6 -10   11.51    1.82
 -16   6  -8   59.47    2.76
 -16  -6  -8   83.32    2.73
 -16  -6  -8   74.57    3.28
 -16   6  -8   55.25    2.49
  16   6  -8   81.44    2.82
 -16   6  -8   63.42    3.15
  16  -6  -8   74.99    2.73
  16  -6  -8   67.33    2.69
 -16  -6  -8   50.75    2.44
  16  -6  -8   60.92    2.69
  16  -6  -6   15.25    1.54
 -16  -6  -6   16.67    1.41
 -16   6  -6   10.50    1.78
  16  -6  -6   11.13    1.36
  16  -6  -4  574.56   17.59
 -16  -6  -4  579.28   17.58
 -16   6  -4  530.67   17.78
 -16   6  -2   98.81    3.52
  16  -6  -2  104.92    3.56
  16   6  -2   94.08    3.58
  16  -6  -2  102.57    3.21
 -16  -6   0   44.23    1.46
  16  -6   0   41.27    2.43
 -16  -6   2   91.73    3.71
  16   6   2  124.79    3.78
 -16  -6   4  510.70   15.30
  16   8 -14    0.06    0.97
 -16   8 -12    8.05    1.37
 -16   8 -12    7.86    1.81
 -16   8 -12    9.57    1.78
  16  -8 -12   10.19    1.42
  16   8 -12   12.65    1.66
  16   8 -12    8.89    1.52
  16  -8 -10    2.42    1.66
  16   8 -10    2.48    1.75
 -16   8 -10    1.08    1.31
 -16   8 -10    2.96    1.77
  16  -8 -10    0.96    1.45
 -16  -8 -10    1.47    1.15
 -16  -8 -10    1.53    2.63
  16  -8  -8    9.98    1.46
  16  -8  -8    8.04    1.47
 -16  -8  -8    9.13    2.24
 -16  -8  -8   12.58    1.47
 -16   8  -8    8.26    1.95
 -16  -8  -8    6.34    1.22
  16  -8  -8    7.19    1.44
 -16  -8  -6   75.55    2.50
 -16   8  -6   52.76    2.77
  16  -8  -6   69.52    2.67
  16  -8  -6   65.06    2.63
 -16  -8  -6   58.50    2.33
  16  -8  -6   58.86    2.46
 -16   8  -4   79.82    3.13
  16  -8  -4   78.95    2.99
 -16   8  -2   29.67    1.74
  16   8  -2   34.29    2.26
 -16   8  -2   35.81    2.45
  16  -8   0    4.65    1.61
  16  -8   0    5.45    1.09
  16  -8   0    6.93    0.68
  16   8   2   52.51    2.40
 -16  10 -12    1.89    1.50
  16 -10 -12    0.94    1.27
  16  10 -12    4.80    1.44
 -16  10 -12    1.53    1.12
 -16  10 -12    2.51    1.66
  16  10 -12    3.84    1.50
  16  10 -10    8.95    1.66
  16 -10 -10   10.00    1.71
 -16  10 -10    5.25    2.13
 -16  10 -10    6.77    1.79
  16 -10 -10    8.86    1.47
 -16  10 -10    5.68    1.50
 -16 -10 -10   10.05    2.57
  16 -10  -8   34.27    1.85
  16 -10  -8   37.11    2.23
 -16  10  -8   29.97    2.50
  16 -10  -8   35.16    2.03
  16 -10  -6  102.05    3.33
  16 -10  -6   87.08    3.27
  16 -10  -4  123.42    3.87
 -16  10  -4  137.94    4.58
  16 -10  -2  107.44    3.79
 -16  10  -2  123.88    4.33
  16 -10  -2   99.30    3.75
  16  10  -2  132.30    4.23
 -16 -10   0    2.64    0.65
  16 -10   0    3.88    0.76
  16 -10   0    5.33    1.14
  16 -10   0    4.85    1.45
  16  10   0    3.63    1.76
  16 -10   2  119.27    3.79
  16  12 -12    6.31    1.39
  16 -12 -12    6.32    1.49
 -16  12 -12    3.31    1.53
 -16  12 -12    5.77    1.48
  16 -12 -10   13.57    1.79
  16 -12 -10   18.18    1.63
 -16 -12 -10   18.16    2.69
 -16  12 -10   18.75    1.93
 -16  12 -10   13.67    2.24
  16 -12  -8   85.68    3.39
  16 -12  -8   85.65    3.16
 -16  12  -6    8.92    1.83
  16 -12  -6   11.54    1.64
  16 -12  -6   11.99    1.75
  16 -12  -6   12.17    1.51
  16 -12  -4   51.96    2.44
  16 -12  -4   52.32    2.50
  16 -12  -4   47.12    2.53
  16 -12  -2   25.47    1.63
 -16  12  -2   23.62    2.51
  16 -12  -2   27.38    1.85
 -16  12  -2   21.58    2.45
  16  12   0   47.94    2.46
  16 -12   0   42.71    2.19
 -16 -12   0   42.78    1.63
  16 -12   0   44.22    1.68
 -16 -12   2   18.24    1.05
  16 -12   2   17.98    1.08
  16  14 -12    0.64    1.20
 -16  14 -12    0.06    1.35
 -16  14 -12    0.17    1.39
  16 -14 -12   -0.63    1.73
  16 -14 -10    1.07    1.22
  16 -14 -10   -0.63    2.64
 -16  14 -10   -0.19    1.90
 -16  14 -10    0.76    1.69
 -16  14 -10    0.51    1.29
  16  14 -10   -0.37    1.59
  16 -14  -8  105.91    3.92
  16 -14  -8   83.53    3.70
  16 -14  -6   14.16    1.56
  16 -14  -6   14.78    1.74
  16 -14  -6   13.87    1.79
  16 -14  -4   34.84    1.91
  16 -14  -4   41.82    2.06
  16 -14  -4   38.00    2.00
 -16  14  -2   58.90    3.22
  16 -14  -2   59.30    2.56
  16 -14  -2   57.97    2.51
 -16 -14   0   39.52    1.55
  16 -14   0   42.42    1.64
 -16  14   0   44.73    2.73
 -16 -14   0   28.25    1.74
 -16  14   0   55.87    3.11
 -16 -14   2   46.81    1.80
  16 -14   2   48.72    1.85
  16 -14   2   50.93    2.32
  16  16 -12   -0.31    1.03
  16 -16 -10    0.28    2.87
  16 -16 -10    1.64    1.62
 -16 -16 -10   -0.43    2.02
 -16  16 -10    0.50    1.20
  16  16 -10   -0.12    1.52
 -16  16 -10    1.19    1.62
  16 -16  -8    5.61    1.58
  16 -16  -8    4.23    1.58
  16 -16  -8    4.18    1.46
 -16 -16  -8    5.97    2.10
  16 -16  -6    0.20    1.62
  16 -16  -6   -0.02    1.47
  16 -16  -6    0.35    1.23
  16 -16  -6    0.94    1.70
 -16 -16  -6   -3.08    2.27
  16 -16  -4    1.51    1.76
  16 -16  -4    2.51    1.26
  16 -16  -4    2.49    1.62
  16 -16  -4    2.01    1.49
  16 -16  -2   42.87    2.08
  16 -16  -2   47.66    2.35
  16 -16   0    6.78    1.17
 -16 -16   0    7.47    1.29
 -16 -16   0    9.94    0.93
  16 -16   0   10.42    1.05
 -16 -16   2   39.37    1.67
  16 -16   2   42.90    1.75
  16 -16   4    1.50    1.09
  16  18 -10    3.68    1.41
  16 -18 -10    1.61    3.37
 -16  18 -10    1.41    1.47
  16 -18  -8    2.96    1.29
 -16 -18  -6    3.98    2.06
  16 -18  -6    3.73    1.83
  16 -18  -6    2.61    1.60
  16 -18  -4   13.19    1.97
  16 -18  -4   11.05    1.35
  16 -18  -4   11.04    1.85
  16 -18  -2   31.45    1.84
  16 -18  -2   31.41    2.34
 -16 -18   0    1.37    1.32
 -16 -18   0    4.03    0.90
 -16 -18   2   33.25    1.58
  16 -18   2   40.56    1.74
 -16 -18   4   11.70    1.10
  16  20 -10    5.28    1.23
  16 -20 -10   -1.27    3.68
  16 -20  -8    3.27    1.61
 -16 -20  -8    6.95    1.85
  16 -20  -6    6.40    1.39
 -16 -20  -6    5.08    1.81
  16 -20  -4    2.28    1.63
  16 -20  -2  182.30    7.33
  16 -20  -2  271.90    7.34
  16 -20   0    3.19    1.78
 -16 -20   4    2.77    0.93
 -16 -20   6    4.94    1.00
 -16 -20   8    6.28    0.92
  16 -22  -8    1.87    1.84
 -16 -22  -8    5.71    1.45
  16 -22  -6    3.88    1.44
 -16 -22  -6    2.61    1.47
  16 -22  -6    3.92    1.30
  16 -22  -4   -0.82    1.28
  16 -22  -4   -1.62    1.42
  16 -22  -4    1.51    1.14
  16 -22  -4   -0.41    1.70
  16 -22  -2   78.03    2.81
  16 -22  -2   49.32    2.80
  16 -22   0   31.04    2.11
 -16 -22   2   62.58    2.28
  16 -22   2   62.33    2.40
 -16 -22   4    0.42    0.89
 -16 -22   6    6.93    0.89
 -16 -22   8    8.97    0.84
  16 -24  -8    4.67    2.17
  16 -24  -6   -0.42    1.39
  16 -24  -6   -0.18    1.08
  16 -24  -4    1.19    1.52
  16 -24  -4    0.54    1.29
  16 -24  -2   60.33    2.59
  16 -24   0   55.61    2.67
 -16 -24   4   -0.04    0.80
 -16 -24   6    0.90    0.73
  16 -26  -6    0.87    1.43
  16 -26  -4    0.61    1.10
  16 -26  -4    2.28    1.24
  16 -26  -4    0.19    1.13
  16 -26  -2    0.97    1.17
  16 -26  -2    3.30    1.42
  16 -26   0    0.90    1.12
  16 -26   0    1.52    1.36
  16 -26   2    4.34    1.54
  16 -28  -6   -0.17    2.11
  16 -28  -4    0.27    0.88
  16 -28  -4    0.37    1.14
  16 -28  -2   -0.36    1.11
  16 -28  -2    0.92    1.07
  16 -28  -2   -0.15    0.99
  16 -28   0    0.30    1.10
  16 -28   2    5.67    1.12
  16 -28   4    1.05    1.04
  16 -30  -2    0.87    0.72
  16 -30   0    4.17    0.90
  16 -30   2    0.24    0.76
  17   1 -13    0.94    1.30
 -17   1 -13    0.54    1.23
 -17  -1 -13    1.58    1.25
  17  -1 -13    1.64    1.24
  17   1 -13    1.04    1.30
  17  -1 -13    1.33    1.17
  17  -1 -11   92.03    3.06
  17   1 -11   80.66    2.99
  17  -1 -11   65.55    3.02
 -17   1 -11   66.49    2.87
 -17  -1 -11   77.03    3.01
 -17  -1  -9   16.67    2.13
 -17   1  -9   15.42    1.71
 -17  -1  -9   17.08    1.81
 -17  -1  -9   17.22    1.77
 -17   1  -9   13.35    1.37
  17   1  -9   23.51    1.71
  17  -1  -9   22.64    1.77
 -17   1  -9   16.96    1.47
  17   1  -9   25.16    1.79
 -17  -1  -9   16.33    1.42
 -17   1  -9   16.90    1.99
  17  -1  -7   10.11    1.28
  17   1  -7   11.01    1.39
 -17   1  -7    9.15    1.36
 -17  -1  -7   10.01    1.54
 -17  -1  -7   10.48    1.29
 -17   1  -7   10.06    1.63
  17  -1  -7   11.07    1.45
 -17  -1  -7   10.00    1.14
  17  -1  -7   11.41    1.45
  17   1  -7    9.39    1.38
 -17   1  -7   11.68    1.82
 -17  -1  -7   13.33    1.90
 -17   1  -5  104.37    4.00
 -17  -1  -5  100.33    3.90
 -17  -1  -5   89.63    3.66
 -17   1  -5  111.93    3.68
 -17   1  -5  105.76    3.94
  17  -1  -5  118.35    3.66
 -17  -1  -3   11.50    1.56
 -17   1  -3    8.38    1.60
 -17  -1  -3    9.99    1.65
 -17   1  -3    6.83    2.64
  17   1  -3    9.39    1.88
  17  -1  -3   12.63    1.82
 -17   1  -3    9.82    1.81
 -17  -1  -3   12.02    1.62
 -17   1  -1   80.82    2.80
 -17  -1  -1   81.97    2.80
  17  -1   3   14.92    1.89
 -17  -1   3   13.00    1.48
 -17   1   3   15.53    1.78
 -17  -1   5  120.09    4.91
  17   1   5  121.05    4.51
  17  -1   5  128.51    4.60
 -17   1   5  116.25    4.10
 -17   1   7   14.05    3.13
 -17  -1   7   11.22    3.07
  17   3 -13    1.38    1.25
  17  -3 -13    3.31    1.18
 -17   3 -13    0.10    1.38
 -17  -3 -13   -1.24    1.19
  17  -3 -13    1.23    1.18
  17   3 -13    0.08    1.41
 -17   3 -11    8.01    1.82
 -17   3 -11   10.10    1.86
  17   3 -11   14.91    1.75
  17  -3 -11   13.72    1.66
 -17  -3 -11    5.18    1.34
  17  -3 -11   10.79    1.63
 -17  -3 -11   11.14    1.63
  17   3 -11   13.44    1.66
  17  -3  -9    7.92    1.17
 -17  -3  -9    8.11    1.27
  17  -3  -9    9.85    1.57
 -17   3  -9    6.35    1.26
  17   3  -9   11.67    1.65
 -17   3  -9    6.46    1.78
 -17  -3  -9    8.65    1.41
 -17   3  -9    6.11    1.52
 -17  -3  -9   10.09    2.28
 -17  -3  -9    5.95    1.31
  17  -3  -9    8.36    1.68
 -17  -3  -7  141.02    4.22
 -17   3  -7  107.93    4.20
  17   3  -7  155.31    4.37
 -17  -3  -7  141.28    4.68
 -17  -3  -7  111.89    4.08
  17  -3  -7  139.48    4.25
  17  -3  -7  144.04    4.39
 -17  -3  -7  110.75    4.14
 -17   3  -7  119.76    4.39
 -17   3  -7  115.98    4.50
 -17   3  -5    1.74    1.47
 -17   3  -5    1.58    1.46
  17   3  -5    3.63    1.03
 -17  -3  -5    5.38    1.21
  17  -3  -5    4.81    1.35
  17  -3  -5    4.40    1.24
  17   3  -3  111.97    4.11
 -17   3  -3  117.18    3.97
 -17  -3  -3  113.77    3.71
  17  -3  -3   95.82    3.81
 -17   3  -3  133.34    4.04
 -17  -3  -3  102.45    3.69
  17  -3  -1  175.20    5.14
  17  -3  -1  150.52    5.45
  17  -3   1  169.12    5.55
 -17  -3   3  105.69    4.54
 -17   3   3   94.65    3.75
  17   3   5    5.68    1.76
 -17   3   5    3.77    1.56
 -17  -3   5    3.32    2.78
 -17  -3   7  140.66    5.06
 -17   5 -13    1.86    1.22
  17   5 -13    1.51    1.39
  17  -5 -13    1.76    1.20
  17   5 -13    0.96    1.26
 -17  -5 -11    0.58    1.15
  17  -5 -11   -1.06    1.47
 -17   5 -11    0.12    1.85
  17  -5 -11   -0.05    1.49
 -17   5 -11    2.00    1.58
  17   5 -11    0.36    1.60
 -17  -5 -11    0.37    1.40
  17   5 -11    0.49    1.50
 -17   5  -9    2.01    1.78
 -17  -5  -9    1.16    1.16
  17  -5  -9    1.22    1.47
 -17  -5  -9    2.37    2.52
 -17   5  -9    1.38    1.68
 -17  -5  -9    1.42    1.40
  17  -5  -9    0.62    1.18
 -17   5  -9    0.39    1.20
  17   5  -9    0.32    1.56
  17  -5  -9    1.02    1.44
 -17   5  -7   24.00    1.75
 -17  -5  -7   33.34    1.76
 -17  -5  -7   25.77    2.50
 -17  -5  -7   23.43    1.51
  17  -5  -7   26.78    1.67
 -17   5  -7   27.30    2.18
  17  -5  -7   31.99    1.84
 -17  -5  -7   24.06    1.49
  17  -5  -7   31.82    1.72
  17   5  -7   34.23    1.75
 -17  -5  -5  195.49    5.56
 -17   5  -5  178.00    5.84
 -17   5  -3   35.21    2.31
 -17  -5  -3   37.31    1.81
  17  -5  -3   44.31    1.86
  17   5  -3   40.33    2.34
 -17  -5  -3   34.54    1.60
  17  -5  -3   36.37    2.05
 -17   5  -3   39.89    2.52
  17  -5  -1  120.40    3.89
  17  -5  -1  114.36    3.56
  17  -5  -1  101.02    3.92
  17  -5  -1   99.86    3.63
  17   5  -1  108.41    3.98
  17  -5   1   94.74    3.70
 -17  -5   1   93.64    2.97
 -17  -5   1   99.18    3.66
  17  -5   3   37.57    2.77
 -17  -5   3   40.82    2.87
 -17   5   5  218.72    6.83
 -17  -5   5  198.83    6.74
  17  -7 -13    3.49    1.11
 -17   7 -13    5.83    1.25
 -17   7 -11    3.53    1.84
 -17   7 -11    5.82    1.77
  17  -7 -11    5.01    1.66
  17  -7 -11    5.80    1.20
  17   7  -9    1.20    1.57
 -17   7  -9    1.85    1.90
  17  -7  -9    0.47    1.25
 -17  -7  -9    0.09    1.16
  17  -7  -9    1.56    1.40
 -17   7  -9    0.33    1.29
 -17  -7  -9    1.19    2.15
 -17  -7  -7   44.47    2.09
  17  -7  -7   49.91    2.28
 -17   7  -7   39.53    2.69
  17  -7  -7   54.17    2.31
 -17  -7  -7   65.29    3.13
  17  -7  -7   55.45    2.44
 -17  -7  -7   72.07    2.41
  17  -7  -5   24.30    1.67
 -17   7  -5   20.32    2.01
  17  -7  -3  189.35    5.90
  17  -7  -1  124.97    4.15
  17   7  -1  132.07    4.37
  17  -7  -1  121.99    4.43
 -17  -7   1  107.84    3.38
  17  -7   1  123.17    3.97
  17   9 -13   -0.40    1.32
  17  -9 -13    1.34    1.23
 -17   9 -13    1.25    1.20
  17  -9 -11   16.65    1.40
 -17   9 -11   15.06    1.76
 -17   9 -11   13.05    2.00
  17  -9  -9    5.54    1.76
  17  -9  -9    6.05    1.39
 -17   9  -9    6.99    2.12
 -17   9  -9    6.07    1.28
  17   9  -9    8.65    1.65
 -17  -9  -9    9.80    2.34
  17  -9  -7    3.69    1.40
 -17   9  -7    4.30    1.82
  17  -9  -7    4.71    1.44
 -17  -9  -7    6.11    2.32
  17  -9  -5   65.37    2.77
  17  -9  -5   66.91    2.68
 -17   9  -3   18.39    2.29
  17  -9  -3   22.24    1.59
 -17   9  -3   21.33    2.28
  17   9  -1  174.43    5.89
  17  -9   1  149.29    4.91
 -17  -9   1  147.37    4.52
  17 -11 -13    1.41    1.29
 -17  11 -11    7.23    1.73
  17  11 -11    7.49    1.63
 -17  11 -11    5.48    1.84
  17 -11 -11    5.22    1.53
  17 -11  -9    1.84    1.64
 -17 -11  -9    4.70    2.24
  17 -11  -9    2.02    1.61
 -17  11  -9    2.01    1.32
 -17  11  -9    2.73    1.81
 -17 -11  -7   58.76    3.22
  17 -11  -7   43.90    2.31
 -17  11  -7   39.85    2.73
  17 -11  -7   52.03    2.36
  17 -11  -7   51.15    2.50
  17 -11  -5   78.27    3.07
  17 -11  -5   74.21    3.12
  17 -11  -5   73.72    3.04
  17 -11  -3   11.89    1.53
  17 -11  -3    8.84    1.43
 -17  11  -3   10.24    2.22
  17  11  -1   60.03    2.86
  17 -11  -1   52.23    2.26
 -17  11  -1   56.71    3.03
 -17  11  -1   56.21    2.95
 -17 -11   1   47.10    1.69
  17 -11   1   45.83    1.70
  17 -11   1   43.58    2.26
 -17  13 -11    2.54    1.79
 -17  13 -11    2.12    1.67
  17  13 -11    0.96    1.50
  17 -13 -11    1.99    1.40
  17 -13  -9   10.72    1.69
  17 -13  -9    9.37    1.74
  17 -13  -9   16.41    1.56
 -17  13  -9    8.75    2.16
 -17  13  -9   10.52    1.98
 -17 -13  -9   17.02    2.29
  17 -13  -7   27.37    1.96
 -17 -13  -7   34.58    2.77
  17 -13  -7   29.37    2.10
 -17  13  -7   21.14    2.36
  17 -13  -7   25.99    1.75
  17 -13  -5    4.87    1.55
  17 -13  -5    2.83    1.64
  17 -13  -5    5.25    1.36
  17 -13  -5    5.94    1.65
 -17  13  -3   16.92    2.65
  17 -13  -3   17.44    1.60
  17 -13  -3   18.68    1.61
  17 -13  -3   19.83    1.64
 -17  13  -1   47.55    2.83
 -17  13  -1   46.82    2.95
 -17 -13   1   36.20    1.49
  17 -13   1   38.64    1.55
  17 -13   1   38.57    2.07
  17 -13   3   14.01    1.16
  17 -13   3   15.62    2.09
  17  15 -11    6.27    1.45
  17 -15 -11    1.33    1.62
 -17  15 -11    3.02    1.47
 -17  15 -11    5.26    1.71
  17 -15  -9   19.93    1.64
 -17 -15  -9   22.95    2.53
 -17 -15  -7   28.99    2.59
  17 -15  -7   24.82    2.02
  17 -15  -5   18.09    1.63
  17 -15  -5   18.09    1.90
  17 -15  -5   25.44    1.92
  17 -15  -5   22.93    1.90
  17 -15  -3   25.95    1.81
  17 -15  -3   22.60    1.74
  17 -15  -3   23.37    1.67
 -17  15  -1   29.68    2.70
  17 -15  -1   27.98    1.68
 -17  15   1   35.66    2.59
 -17  15   1   35.30    2.65
  17 -15   1   23.93    1.25
 -17 -15   1   22.10    1.13
  17 -15   3   15.65    1.90
 -17 -15   3   14.75    1.08
 -17  17 -11   -0.60    1.53
  17  17 -11    0.27    1.19
 -17 -17  -9    0.83    2.05
  17 -17  -9    1.03    1.15
  17 -17  -9    1.21    1.69
  17 -17  -9   -0.09    1.87
  17 -17  -7   50.34    2.57
 -17 -17  -7   55.99    2.99
  17 -17  -7   54.02    2.44
  17 -17  -5   -0.53    1.68
  17 -17  -5   -0.67    1.53
  17 -17  -5    0.46    1.70
  17 -17  -5    1.47    1.20
  17 -17  -3   33.80    1.85
  17 -17  -3   27.45    2.13
  17 -17  -3   30.05    2.18
  17 -17  -1   29.93    1.84
 -17  17  -1   83.03    3.53
 -17 -17   1   33.60    1.67
  17 -17   1   63.32    1.97
 -17 -17   3   23.63    1.23
 -17  19  -9   -0.76    1.70
  17 -19  -9    1.00    2.14
 -17 -19  -9   -0.67    1.76
  17 -19  -7    7.37    1.47
  17 -19  -5    0.49    1.60
  17 -19  -5   -0.54    2.12
  17 -19  -5    1.36    1.38
  17 -19  -3   36.97    1.96
  17 -19  -3   34.62    2.42
  17 -19  -1   10.28    1.92
  17 -19  -1    8.41    1.92
 -17 -19   1   11.11    1.03
 -17 -19   5    0.63    0.93
 -17 -19   7    5.09    0.98
 -17 -19   9   -0.14    0.84
 -17  21  -9   -1.24    1.54
  17 -21  -9   -0.13    2.39
  17 -21  -7    9.58    1.42
 -17 -21  -7   14.50    1.80
  17 -21  -5   -2.66    1.51
  17 -21  -5    0.02    1.25
  17 -21  -5    0.98    1.69
  17 -21  -3   30.25    2.16
  17 -21  -3   34.30    1.78
  17 -21  -1   10.24    1.85
  17 -21   1    8.22    1.83
 -17 -21   3   31.01    1.44
 -17 -21   5    0.65    0.77
 -17 -21   7   19.58    1.24
  17 -23  -9    2.77    3.16
  17 -23  -7    8.52    1.53
 -17 -23  -7   16.46    1.61
  17 -23  -5    1.07    1.47
 -17 -23  -5    1.10    1.48
  17 -23  -5    0.69    1.13
  17 -23  -3   17.94    1.77
  17 -23  -1    4.01    1.55
  17 -23  -1    3.35    1.68
  17 -23   1    3.12    1.54
 -17 -23   3   14.92    1.11
 -17 -23   5    1.42    0.75
  17 -25  -7   -0.26    1.68
  17 -25  -5    0.23    1.09
  17 -25  -5   -0.20    1.08
  17 -25  -3    3.36    1.30
  17 -25  -3    7.14    1.50
  17 -25  -1    2.91    1.51
  17 -25  -1    0.69    1.30
  17 -25   1    3.09    1.66
  17 -25   1    0.97    1.25
  17 -27  -5    0.74    0.94
  17 -27  -5   -0.28    1.22
  17 -27  -3    0.46    1.09
  17 -27  -3   -0.11    1.14
  17 -27  -3    0.77    1.01
  17 -27  -1    1.76    1.21
  17 -27   1    1.44    1.19
  17 -27   3    0.01    1.28
  17 -27   5    3.44    1.14
  17 -29  -3   -0.80    0.81
  17 -29  -1    2.27    0.98
  17 -29   1    2.30    0.97
  17 -29   1    4.33    0.93
  17 -29   3    0.85    0.75
  18   0 -12   -1.54    1.49
 -18   0 -12    1.32    1.37
 -18   0 -10   43.69    2.25
 -18   0  -8    1.26    1.99
  18   0  -8    0.82    1.39
 -18   0  -8    1.42    1.58
 -18   0  -8    0.78    1.35
  18   0  -8    0.14    1.31
 -18   0  -6  212.54    6.51
 -18   0  -6  200.48    6.37
 -18   0  -4    0.04    1.56
 -18   0  -4    0.75    1.13
 -18   0  -4   -0.83    1.70
 -18   0  -2  100.07    3.90
  18   0  -2  107.45    3.34
 -18   0   2   96.47    3.42
  18   0   4    0.02    1.89
 -18   0   4    0.57    1.39
 -18   0   6  245.89    8.26
 -18   0   8   -0.26    2.72
 -18   2 -12    4.20    1.43
  18   2 -12    1.61    1.60
  18  -2 -12    2.30    1.38
 -18  -2 -12    3.38    1.38
  18  -2 -10   28.03    2.14
 -18   2 -10   27.69    2.14
 -18   2 -10   26.39    2.15
 -18  -2 -10   31.85    1.96
 -18   2  -8   30.29    2.19
  18   2  -8   40.24    2.00
 -18   2  -8   30.56    1.88
 -18  -2  -8   35.79    1.91
  18  -2  -8   38.31    1.95
  18  -2  -8   35.03    1.91
 -18   2  -8   31.93    2.25
 -18  -2  -8   36.54    2.47
 -18   2  -6   82.72    3.61
 -18  -2  -6  115.86    3.90
 -18  -2  -6  112.42    3.50
 -18   2  -6   92.80    3.39
 -18  -2  -4   40.43    1.95
 -18  -2  -4   44.18    2.13
  18  -2  -4   43.72    2.04
 -18   2  -4   34.86    1.97
 -18  -2  -4   41.55    1.77
 -18   2  -4   40.58    1.73
 -18   2  -4   43.45    2.26
 -18   2  -4   33.44    1.84
 -18  -2  -2   47.43    1.96
  18  -2  -2   68.90    2.13
 -18   2  -2   57.92    2.55
 -18  -2  -2   77.88    3.00
  18   2  -2   68.30    2.75
  18  -2  -2   56.34    2.44
  18  -2   0   27.05    1.24
 -18  -2   0   27.12    1.69
 -18   2   0   25.79    1.79
  18  -2   0   27.80    2.03
 -18  -2   2   68.46    2.65
 -18   2   2   70.25    2.91
  18  -2   2   61.94    2.89
 -18  -2   2   63.08    3.60
  18  -2   4   47.54    2.84
 -18  -2   4   51.20    3.41
 -18   2   4   56.83    2.58
 -18  -2   6  117.68    4.91
 -18   2   8   42.20    3.57
 -18  -2   8   41.41    2.65
 -18   4 -12    4.96    1.46
 -18  -4 -12    2.67    1.37
  18  -4 -12    4.10    1.53
 -18  -4 -10   29.64    2.63
  18  -4 -10   23.11    1.90
 -18   4 -10   21.73    2.15
 -18  -4 -10   31.18    1.92
 -18   4 -10   24.32    1.98
  18   4 -10   34.84    2.05
  18  -4  -8    7.08    1.43
 -18  -4  -8    6.10    1.46
 -18   4  -8    4.26    1.45
  18   4  -8    7.63    1.50
  18  -4  -8    5.88    1.45
 -18  -4  -8    6.86    1.96
  18  -4  -8    4.90    1.39
 -18   4  -8    9.23    2.00
 -18   4  -6  161.08    5.38
 -18   4  -6  150.24    5.61
  18  -4  -4   15.22    1.57
 -18  -4  -4   13.43    1.15
 -18   4  -4   11.90    1.53
 -18   4  -2  108.64    3.79
  18  -4  -2  109.05    3.72
  18  -4   0  669.38   21.21
  18  -4   0  713.61   21.10
 -18  -4   0  739.58   21.14
  18  -4   2   88.02    3.58
 -18  -4   2   90.12    3.72
  18  -4   4   14.65    2.40
 -18   4   4   17.42    1.93
 -18  -4   4   13.23    2.53
 -18  -4   6  187.71    6.34
 -18   6 -12   10.51    1.69
  18  -6 -12   10.20    1.52
 -18  -6 -10    0.90    2.40
 -18  -6 -10   -0.06    1.42
  18   6 -10   -0.59    1.60
 -18   6 -10    2.15    1.57
  18  -6 -10    1.63    1.37
  18  -6  -8   27.07    1.82
 -18  -6  -8   37.38    1.85
  18  -6  -8   35.95    1.96
  18   6  -8   32.20    1.92
 -18  -6  -8   41.94    2.75
 -18   6  -8   24.71    2.21
 -18   6  -8   20.81    1.85
 -18  -6  -6   94.63    3.05
  18  -6  -6   85.10    3.23
  18  -6  -6   84.12    3.16
 -18   6  -4   15.15    1.97
  18  -6  -4    9.77    1.45
  18  -6  -4    8.34    1.77
 -18  -6  -4    7.42    1.15
 -18   6  -4   12.02    1.56
 -18   6  -4   14.45    2.03
  18  -6  -2    9.90    1.82
  18   6  -2   12.07    1.90
  18  -6  -2   12.30    1.34
  18  -6   0  200.79    6.24
  18  -6   0  186.61    6.40
  18  -6   2   10.50    2.34
 -18  -6   2   13.82    1.81
 -18  -6   4   17.06    2.04
  18   8 -12    7.00    1.40
 -18   8 -12    8.03    1.69
  18  -8 -12    7.07    1.41
 -18   8 -10    0.94    1.81
  18   8 -10    0.74    1.58
  18  -8 -10    0.28    1.64
 -18  -8 -10   -1.03    2.42
 -18   8 -10    0.71    1.88
  18  -8 -10    0.88    1.31
 -18  -8  -8   95.84    3.71
 -18   8  -8   57.17    2.99
  18  -8  -8   83.18    3.00
  18  -8  -8   58.52    2.80
 -18   8  -8   55.37    3.22
 -18  -8  -8   90.25    2.86
  18  -8  -6   28.39    1.87
  18  -8  -6   31.54    1.97
 -18  -8  -6   32.34    1.64
 -18   8  -4  410.44   12.27
  18  -8  -4  435.65   12.03
  18   8  -2   12.48    1.99
  18  -8  -2   11.50    1.47
  18  -8   0   -0.48    1.61
  18  10 -12   22.79    1.61
 -18  10 -12   20.66    1.87
  18 -10 -10    3.09    1.66
  18  10 -10    5.70    1.76
 -18  10 -10    3.85    1.66
  18 -10 -10    2.10    1.44
 -18 -10 -10    5.01    2.40
 -18  10 -10    3.90    1.82
  18 -10  -8   97.70    3.37
 -18 -10  -8  109.66    3.98
 -18  10  -8   64.75    3.68
  18 -10  -8   88.60    3.40
  18 -10  -8   71.30    3.15
  18 -10  -6   54.09    2.48
  18 -10  -6   56.62    2.48
 -18  10  -4   88.52    3.91
  18 -10  -4   92.60    3.31
 -18  10  -2    5.78    2.31
  18 -10  -2    5.87    1.50
 -18  10  -2    4.21    2.23
  18  10  -2    5.05    2.20
  18 -10   0    9.23    1.63
  18  10   0    9.57    1.96
 -18 -10   0    9.66    0.74
  18 -10   2    3.81    2.17
 -18 -10   2    3.57    0.69
 -18  12 -12    4.52    1.37
  18  12 -12    2.87    1.21
  18 -12 -12    4.91    1.41
  18 -12 -10    2.66    1.45
 -18  12 -10    1.47    1.80
 -18  12 -10    3.04    1.72
 -18  12  -8   47.25    3.23
  18 -12  -8   68.79    2.96
  18 -12  -8   52.72    2.66
  18 -12  -8   67.58    2.71
  18 -12  -6   -0.83    1.65
  18 -12  -6    1.94    1.59
  18 -12  -6    2.07    1.36
  18 -12  -4   16.81    1.73
  18 -12  -4   14.79    1.70
  18 -12  -4   19.22    1.71
  18 -12  -4   14.16    1.96
 -18  12  -2   67.61    3.25
  18 -12  -2   55.49    2.52
 -18  12  -2   62.88    3.22
  18 -12  -2   53.45    2.41
  18  12   0   55.17    2.65
 -18 -12   0   42.89    1.66
 -18  12   0   52.69    2.88
  18 -12   0   46.75    2.35
 -18 -12   2   47.42    1.76
  18 -12   2   53.08    2.54
  18 -14 -12    0.97    1.64
  18 -14 -10    0.73    1.26
  18  14 -10    0.54    1.48
  18 -14 -10   -1.59    2.64
  18 -14 -10    0.57    1.44
 -18  14 -10    1.24    1.71
 -18  14 -10    1.31    1.63
 -18 -14 -10   -2.29    2.35
  18 -14  -8   28.17    1.92
  18 -14  -8   29.36    1.98
  18 -14  -6    4.44    1.63
  18 -14  -6    3.19    1.44
  18 -14  -6    4.92    1.60
  18 -14  -4   25.85    2.23
  18 -14  -4   24.87    1.78
  18 -14  -4   28.28    1.85
  18 -14  -4   29.11    1.91
  18 -14  -2    8.68    1.44
  18 -14  -2   13.88    1.74
  18 -14  -2   11.61    1.44
 -18  14  -2   12.15    2.41
 -18  14   0   61.69    3.11
 -18  14   0   65.42    3.14
 -18  14   2   14.81    2.52
  18 -14   2   11.28    1.94
 -18 -14   2   10.86    0.90
 -18 -16 -10    3.39    1.95
 -18  16 -10    1.34    1.53
  18  16 -10    1.58    1.42
  18 -16 -10    4.18    2.85
  18 -16 -10    0.98    1.65
  18 -16  -8    5.00    1.37
  18 -16  -8    3.15    1.55
 -18 -16  -8    4.80    1.91
  18 -16  -8    3.20    1.50
  18 -16  -6    3.76    1.63
 -18 -16  -6    5.96    2.19
  18 -16  -6    3.63    1.51
  18 -16  -6    2.58    1.24
  18 -16  -4   37.66    2.18
  18 -16  -4   40.83    2.10
  18 -16  -4   33.95    2.43
  18 -16  -2  207.19    5.96
  18 -16  -2  160.54    5.86
  18 -16  -2  165.44    5.84
 -18  16  -2  216.82    6.74
 -18  16   0   23.24    2.73
  18 -16   0   18.73    1.43
 -18  16   0   21.09    2.61
 -18 -16   2  127.57    4.48
 -18  16   2  226.93    5.53
 -18 -16   4   33.78    1.56
 -18  18 -10    0.81    1.45
  18 -18 -10    1.33    3.60
  18  18 -10    2.29    1.26
  18 -18  -8   -0.21    1.43
 -18 -18  -8   -1.29    1.85
  18 -18  -8    2.06    1.31
 -18 -18  -6    3.76    2.03
  18 -18  -6    3.96    1.81
  18 -18  -6    2.79    1.59
  18 -18  -6    2.56    1.31
  18 -18  -4    1.96    1.78
  18 -18  -4    0.33    1.81
  18 -18  -4    2.09    1.83
  18 -18  -4    2.63    1.12
  18 -18  -2  214.69    7.34
  18 -18  -2  201.08    7.58
 -18  18   0    3.30    2.68
 -18 -18   2  207.81    6.45
 -18 -18   6    2.89    0.97
  18 -20 -10   -2.47    3.41
  18 -20  -8    0.67    1.50
 -18 -20  -8    2.26    1.77
  18 -20  -6    2.39    1.34
  18 -20  -4    5.07    1.25
  18 -20  -4    4.74    1.69
  18 -20  -2   43.87    2.29
  18 -20  -2   30.66    2.38
 -18 -22  -8    2.89    1.29
  18 -22  -8    1.59    1.72
  18 -22  -6    6.50    1.12
  18 -22  -6    1.94    1.39
 -18 -22  -6    4.84    1.48
  18 -22  -4    3.74    1.66
  18 -22  -4    3.11    1.17
  18 -22  -2   16.27    1.83
  18 -22  -2   10.02    1.69
  18 -22   0    4.21    1.82
  18 -22   0    2.49    1.65
  18 -22   2   10.35    1.78
  18 -24  -8   -1.47    2.08
  18 -24  -6    1.02    1.36
  18 -24  -4   21.03    1.65
  18 -24  -4    8.14    1.41
  18 -24  -2    1.23    1.51
  18 -24  -2    0.12    1.42
  18 -24   0    2.50    1.66
  18 -24   0    1.21    1.46
  18 -24   2    1.33    1.37
  18 -26  -6    1.13    1.36
  18 -26  -4    1.46    1.12
  18 -26  -4    1.34    1.11
  18 -26  -2    1.01    1.33
  18 -26  -2    0.63    1.10
  18 -26   0   -1.23    1.38
  18 -26   0   -0.08    1.12
  18 -26   2    3.23    1.47
  18 -28  -4    1.04    0.79
  18 -28  -4    0.11    1.04
  18 -28  -2    2.92    1.05
  18 -28  -2    4.15    1.12
  18 -28  -2    0.76    0.86
  18 -28   0    0.11    1.03
  18 -28   0    0.44    0.96
  18 -28   0    0.07    0.80
  18 -28   2    5.22    1.08
  18 -30   0    0.28    0.65
  18 -30   2    0.30    0.67
  19  -1 -13    0.55    1.15
 -19   1 -13    0.05    1.15
 -19  -1 -13    1.77    1.15
 -19   1 -11   18.05    1.71
 -19  -1 -11   20.09    1.84
 -19   1  -9   14.55    1.91
 -19   1  -9   14.38    1.81
 -19  -1  -9   17.45    1.60
 -19  -1  -9   16.06    2.30
  19  -1  -7   77.98    2.79
  19   1  -7   72.21    2.69
 -19   1  -7   57.87    2.58
 -19  -1  -7   72.12    2.75
 -19  -1  -7   79.35    3.23
 -19   1  -7   68.39    2.99
 -19   1  -7   57.59    2.91
 -19   1  -5    9.86    1.48
 -19  -1  -5    9.18    1.19
 -19   1  -5    8.08    1.21
 -19   1  -3   28.55    1.66
 -19   1  -3   29.76    3.34
 -19   1  -3   37.94    2.09
 -19  -1  -3   36.33    1.97
 -19  -1  -3   34.69    2.08
  19  -1  -3   38.53    2.22
  19   1  -3   33.63    2.12
 -19   1  -3   35.88    2.04
 -19  -1  -3   34.66    1.85
 -19   1  -3   27.64    1.40
 -19  -1  -3   23.94    1.38
  19  -1  -1   48.75    2.11
 -19  -1  -1   43.66    1.89
  19   1  -1   44.81    2.15
 -19   1  -1   41.60    2.14
 -19   1   1   54.01    2.44
  19  -1   1   53.56    2.58
  19  -1   3   48.91    2.59
 -19  -1   3   45.30    2.18
  19   1   5   12.12    2.23
  19  -1   5   10.87    2.25
 -19  -1   5   10.71    3.30
 -19   1   5    8.70    1.61
 -19  -1   7   86.57    4.38
 -19   1   7   75.52    4.29
  19  -3 -13    1.62    1.16
 -19   3 -13   -1.37    1.27
 -19  -3 -11    6.38    1.49
 -19   3 -11    3.95    1.58
 -19   3  -9    8.49    1.86
 -19  -3  -9    5.35    1.52
 -19   3  -9    6.41    1.69
 -19  -3  -9    6.48    2.33
  19  -3  -9    6.80    1.27
 -19   3  -7   77.50    3.24
 -19  -3  -7  101.59    3.28
 -19   3  -7   70.11    3.50
  19  -3  -7  120.87    3.64
 -19  -3  -7  109.28    3.91
 -19   3  -5   15.59    1.65
  19  -3  -5   18.61    1.66
 -19  -3  -5   16.97    1.26
 -19   3  -5   17.56    1.36
 -19   3  -5   14.53    1.42
 -19  -3  -3   84.08    3.22
 -19   3  -3   99.51    3.71
  19   3  -3  103.20    3.95
  19  -3  -3  102.79    3.64
 -19  -3  -3  101.19    3.49
 -19  -3  -3  117.03    3.58
  19  -3  -3   94.39    3.61
  19  -3  -1  270.65    7.58
 -19   3  -1  219.79    7.51
  19  -3  -1  234.91    7.21
  19  -3  -1  240.78    7.61
  19  -3  -1  240.41    7.49
  19   3  -1  260.04    7.65
 -19  -3   1  252.66    8.53
 -19   3   1  244.25    8.26
  19  -3   1  282.36    8.32
  19   3   1  283.16    8.27
  19  -3   1  266.38    8.40
 -19  -3   3  114.75    5.02
 -19   3   3  118.98    4.50
  19   3   5   20.59    2.15
 -19   3   5   17.40    1.66
 -19  -3   5   19.92    2.89
 -19  -3   7  105.17    4.37
  19  -5 -13    0.73    1.10
 -19   5 -13    2.87    1.29
 -19   5 -11   12.70    1.87
 -19   5 -11   14.54    1.89
 -19  -5 -11   14.19    1.58
  19  -5 -11   11.11    1.69
  19  -5  -9    1.01    1.23
 -19  -5  -9    1.35    2.50
 -19   5  -9    1.64    1.71
 -19   5  -7    8.93    1.91
 -19  -5  -7    9.78    2.22
 -19  -5  -7   10.39    1.36
 -19   5  -7    7.07    1.39
  19  -5  -7   11.51    1.56
 -19   5  -5   30.18    1.88
 -19  -5  -5   34.30    1.62
  19  -5  -3   46.61    2.31
  19  -5  -3   52.02    2.01
 -19  -5  -3   40.84    1.79
 -19   5  -3   42.16    2.08
 -19  -5  -3   46.98    2.04
  19  -5  -1  188.18    6.48
  19   5  -1  194.34    6.50
  19  -5   1  180.53    6.23
 -19  -5   1  180.05    6.16
  19   5   3   61.04    2.94
 -19  -5   3   71.49    3.47
 -19  -5   5   36.63    2.65
 -19   5   5   33.72    2.19
  19  -7 -13    4.30    1.09
 -19   7 -13    5.56    1.17
  19  -7 -11   13.63    1.38
 -19   7 -11   10.78    1.87
 -19   7 -11   13.30    1.72
 -19   7  -9   -0.26    1.78
 -19  -7  -9   -0.40    2.15
  19  -7  -9    0.49    1.21
 -19  -7  -7  100.42    3.30
  19  -7  -7  102.60    3.56
 -19  -7  -7  107.87    4.08
 -19   7  -5   15.21    1.79
  19  -7  -5   17.38    1.73
 -19  -7  -5   20.04    1.36
 -19   7  -3   43.33    2.49
  19  -7  -3   49.18    2.01
 -19   7  -3   49.32    2.64
  19  -7  -1   34.30    1.85
  19   7  -1   45.46    2.71
  19  -7   1   25.16    2.06
  19   7   3   51.20    2.63
 -19   7   5   18.51    1.97
  19  -9 -13    5.57    1.17
  19  -9 -11   11.42    1.25
  19  -9 -11    8.25    1.63
 -19   9 -11    8.71    1.81
 -19   9  -9    4.88    1.69
  19  -9  -9    3.08    1.66
 -19  -9  -9    1.41    2.24
  19  -9  -7  185.64    5.65
  19  -9  -7  154.39    5.45
 -19  -9  -7  210.84    6.17
 -19   9  -7  136.47    5.76
  19  -9  -5    4.14    1.46
 -19   9  -5    2.90    1.57
  19  -9  -5    4.89    1.54
 -19   9  -3   18.70    2.36
 -19   9  -3   20.81    2.32
  19  -9  -3   15.16    1.44
 -19   9  -1  114.61    4.45
  19   9  -1  117.51    4.40
  19  -9   1  104.55    3.82
  19 -11 -13    2.29    1.24
 -19  11 -11    1.81    1.63
 -19  11 -11    4.80    1.53
  19 -11 -11    3.61    1.19
  19 -11 -11    3.46    1.53
 -19 -11  -9   13.23    2.34
  19 -11  -9   11.09    1.60
 -19  11  -9    5.90    1.90
 -19  11  -9   10.00    1.96
  19 -11  -9   11.20    1.82
  19 -11  -7   86.11    3.27
  19 -11  -7   88.21    3.39
  19 -11  -7   78.44    3.18
  19 -11  -5   31.29    2.01
  19 -11  -5   37.79    2.09
  19 -11  -5   29.70    2.10
  19 -11  -5   32.45    2.05
 -19  11  -3    3.57    2.28
  19 -11  -3    2.62    1.28
  19 -11  -3    4.06    1.47
 -19  11  -3    3.49    2.32
 -19  11  -1  162.62    5.94
  19  11  -1  172.41    5.97
  19  11   1  172.48    5.59
  19 -11   1  155.32    5.42
 -19  13 -11    1.05    1.44
  19 -13 -11    1.05    1.34
  19 -13  -9    6.97    1.62
 -19 -13  -9    9.28    2.21
  19 -13  -9    4.17    1.62
 -19  13  -9    7.95    1.92
 -19  13  -9    5.33    1.83
  19 -13  -9    7.86    1.45
  19 -13  -7   82.67    3.46
  19 -13  -7   86.32    3.60
  19 -13  -7   92.25    3.53
  19 -13  -5   21.05    1.86
  19 -13  -5   16.55    1.94
  19 -13  -5   22.36    2.02
  19 -13  -5   17.25    1.69
  19 -13  -3   44.73    2.21
 -19  13  -3   44.36    3.03
  19 -13  -3   39.37    2.12
 -19  13  -1   35.64    2.92
  19  13  -1   33.16    2.53
 -19  13  -1   33.63    2.80
  19  13   1   40.55    2.60
 -19  13   1   36.71    2.76
  19 -13   3   45.73    2.66
 -19  15 -11    0.28    1.31
  19 -15 -11    1.53    1.58
  19 -15  -9    2.34    1.67
  19 -15  -9    3.45    1.49
 -19  15  -9    3.55    1.86
  19 -15  -7   31.60    2.13
 -19 -15  -7   33.39    2.72
  19 -15  -5   10.65    1.84
  19 -15  -5    8.74    1.47
  19 -15  -5   10.10    1.74
  19 -15  -5    7.98    1.85
  19 -15  -3   71.71    2.95
  19 -15  -3   68.61    2.96
 -19  15  -1   21.86    2.64
  19 -15  -1   17.13    1.57
 -19  15  -1   22.01    2.72
 -19  15   1   20.86    2.58
 -19  15   1   19.11    2.58
  19 -15   3   59.81    2.82
  19 -15   5    6.75    2.39
 -19  17  -9   -1.84    1.75
  19 -17  -9    0.63    1.21
  19 -17  -9    0.79    1.70
 -19 -17  -9    0.19    2.01
  19 -17  -9   -1.27    1.77
  19 -17  -7    3.21    1.33
  19 -17  -7    1.90    1.57
 -19 -17  -7    4.09    2.05
  19 -17  -5    2.06    1.76
  19 -17  -5    0.83    1.24
  19 -17  -5    0.27    1.62
  19 -17  -5    2.51    1.75
  19 -17  -3  190.60    6.45
  19 -17  -3  184.48    6.50
  19 -17  -3  182.82    6.69
  19 -17  -1   51.28    2.52
  19 -17  -1   67.49    2.95
 -19  17   1   79.16    3.91
  19 -17   9   -1.12    2.71
 -19 -19  -9    2.71    1.91
 -19  19  -9    4.42    1.65
  19 -19  -9   -0.29    2.06
  19 -19  -7   -1.35    1.30
  19 -19  -5    8.78    1.37
  19 -19  -5    5.76    1.44
  19 -19  -5    7.08    1.71
  19 -19  -5   10.34    1.88
  19 -19  -5    8.85    2.11
  19 -19  -3  174.56    5.16
  19 -19  -3  125.68    5.31
  19 -19  -1   11.16    1.98
  19 -21  -9    1.69    2.30
  19 -21  -7    1.66    1.05
 -19 -21  -7    2.47    1.59
  19 -21  -7    0.97    1.22
  19 -21  -5    4.29    1.32
  19 -21  -5    2.94    1.35
  19 -21  -3    7.40    1.75
  19 -21  -3    9.24    1.77
  19 -21  -3    6.08    1.22
  19 -21  -1    1.67    1.70
  19 -23  -9   -2.09    2.74
  19 -23  -7    1.93    1.34
 -19 -23  -7    5.88    1.37
 -19 -23  -5    0.47    1.44
  19 -23  -5    1.49    1.13
  19 -23  -3    6.53    1.65
  19 -23  -1    4.72    1.60
  19 -23   1    5.66    1.85
  19 -23   3    3.39    1.37
  19 -25  -7   -0.01    1.59
  19 -25  -5    0.82    1.01
  19 -25  -5    1.06    0.99
  19 -25  -3    1.79    1.21
  19 -25  -3    5.59    1.40
  19 -25  -1    4.39    1.35
  19 -25  -1    5.53    1.42
  19 -25   1    4.09    1.26
  19 -25   1    4.92    1.63
  19 -27  -5   -0.40    1.14
  19 -27  -3    0.89    0.98
  19 -27  -3    1.13    1.08
  19 -27  -3    1.20    0.90
  19 -27  -1    7.12    1.25
  19 -27   1    6.02    1.22
  19 -27   3   -0.03    1.17
  19 -29  -1    0.18    0.87
  19 -29   1   -0.42    0.82
  19 -29   3    0.27    0.69
 -20   0 -12    5.10    1.45
 -20   0 -10   -0.97    1.46
 -20   0  -8  138.12    4.61
 -20   0  -8  127.12    4.92
 -20   0  -6   -1.12    1.84
 -20   0  -6    0.12    1.21
 -20   0  -4   64.97    2.31
 -20   0  -2   -0.65    1.30
  20   0  -2   -0.31    1.73
  20   0   0 1146.53   31.27
 -20   0   0  977.86   31.22
  20   0   2    1.27    2.46
 -20   0   2    0.63    1.48
 -20   0   4   89.11    3.37
 -20   0   6   -0.12    3.31
 -20   0   8  165.11    6.39
 -20   2 -12    0.99    1.44
  20  -2 -12    1.23    1.41
 -20  -2 -12    2.48    1.31
 -20  -2 -10    0.57    1.60
 -20   2 -10    1.27    1.63
 -20   2  -8   42.58    2.22
 -20  -2  -8   43.42    2.68
 -20   2  -8   38.00    2.39
 -20  -2  -8   42.18    2.06
  20  -2  -8   47.38    2.19
 -20   2  -8   37.96    2.39
 -20  -2  -6  161.42    4.78
 -20   2  -6  134.97    4.73
 -20   2  -6  129.16    4.91
 -20   2  -6  146.92    4.91
 -20  -2  -6  162.66    5.21
  20  -2  -4   27.95    1.80
 -20  -2  -4   26.24    1.46
 -20   2  -4   24.33    1.35
 -20  -2  -4   31.71    1.74
 -20   2  -4   20.15    1.59
 -20  -2  -4   32.12    1.89
 -20   2  -2   40.47    2.18
  20  -2  -2   46.51    2.25
 -20   2   0  231.39    7.84
 -20  -2   0  226.85    7.73
  20  -2   0  251.01    7.80
 -20  -2   0  254.65    8.39
 -20  -2   2   46.06    3.67
 -20   2   2   47.15    2.44
  20  -2   2   63.86    2.91
  20   2   2   57.97    2.78
  20  -2   2   49.20    2.73
 -20   2   4   28.04    1.88
 -20  -2   4   28.47    3.60
 -20  -2   6  172.11    6.38
 -20  -2   8   55.66    3.27
 -20   2   8   63.24    4.40
 -20   4 -12    1.66    1.33
  20  -4 -12    1.21    1.49
 -20   4 -10    4.21    1.62
 -20  -4 -10    4.46    1.44
 -20  -4 -10    2.69    2.29
 -20  -4  -8    4.62    2.01
 -20   4  -8    4.43    1.68
 -20  -4  -8    5.40    1.46
  20  -4  -8    4.84    1.41
 -20   4  -8    3.70    1.74
 -20   4  -6   56.21    2.37
 -20   4  -6   50.49    2.67
 -20   4  -4   63.08    2.86
 -20  -4  -4   58.43    2.36
 -20  -4  -4   59.87    2.15
 -20   4  -4   63.50    2.77
 -20   4  -4   53.38    2.48
  20  -4  -2   54.10    2.55
  20  -4  -2   55.33    2.31
  20  -4   0  530.71   15.55
  20  -4   0  516.96   15.76
  20  -4   0  500.39   15.92
 -20  -4   0  542.47   15.86
  20  -4   2   50.63    2.83
 -20  -4   2   45.90    3.05
 -20   4   2   46.72    2.51
 -20  -4   4   68.72    3.70
 -20   4   4   65.33    2.89
 -20  -4   6   72.09    3.59
 -20   4   6   68.32    2.87
 -20   6 -12    5.14    1.42
  20  -6 -12    4.01    1.46
 -20  -6 -10    5.44    1.47
  20  -6 -10    5.83    1.34
 -20  -6 -10    9.81    2.37
 -20   6 -10    7.69    1.78
 -20   6 -10    3.89    1.76
  20  -6  -8   19.19    1.71
 -20   6  -8   13.86    1.66
 -20   6  -8   11.62    1.88
 -20  -6  -8   25.12    1.74
 -20  -6  -8   19.23    2.54
 -20  -6  -6   20.50    1.42
 -20   6  -6   15.60    1.76
  20  -6  -6   19.16    1.60
 -20  -6  -4   38.55    1.71
 -20   6  -4   28.62    2.26
  20  -6  -4   47.47    1.95
 -20   6  -4   40.95    2.52
 -20   6  -4   33.02    2.07
 -20   6  -4   40.63    2.49
  20   6  -2  174.33    5.74
  20  -6  -2  164.56    5.41
  20  -6  -2  168.89    5.23
  20  -6   0    1.75    1.69
  20  -6   2  180.45    6.09
 -20  -6   2  165.73    5.86
 -20  -6   4   37.20    2.59
 -20   6   4   39.07    2.49
 -20   6   6   21.07    2.04
 -20   8 -12    1.34    1.49
  20  -8 -12    1.52    1.30
  20  -8 -10   -0.30    1.69
 -20   8 -10    0.31    1.75
 -20   8 -10    1.97    1.59
 -20  -8 -10    2.55    2.36
  20  -8 -10    0.12    1.32
 -20  -8  -8   25.34    2.56
 -20   8  -8   16.58    2.05
 -20   8  -8   16.56    1.93
  20  -8  -8   22.88    1.78
 -20   8  -6   55.73    3.03
  20  -8  -6   64.29    2.77
 -20   8  -4   10.72    1.58
 -20   8  -4   13.73    2.18
 -20   8  -2   -0.06    2.05
 -20   8  -2   -0.10    2.05
  20  -8  -2    1.22    1.28
  20   8  -2   -0.71    1.93
  20   8   0    1.96    1.80
  20  -8   0    2.59    1.69
  20  -8   2   -0.16    2.46
 -20   8   6   78.10    3.37
  20 -10 -12    0.35    1.25
 -20  10 -12    1.42    1.47
  20 -10 -10    4.41    1.37
  20 -10 -10    5.03    1.65
 -20 -10 -10    4.86    2.36
 -20  10 -10    4.29    1.80
 -20  10 -10    5.86    1.89
  20 -10  -8   32.65    2.14
 -20  10  -8   30.89    2.52
  20 -10  -8   58.27    2.42
 -20 -10  -8   67.11    3.06
  20 -10  -8   50.59    2.44
  20 -10  -6   33.14    1.97
  20 -10  -6   26.58    1.93
 -20  10  -4   29.06    2.72
  20 -10  -4   28.86    1.95
 -20  10  -2    8.29    2.25
 -20  10  -2    8.11    2.53
  20  10  -2    6.22    2.35
  20 -10  -2    7.80    1.48
  20 -10   0    0.23    1.88
  20  10   0    1.58    2.08
  20 -10   2    7.88    2.03
  20 -12 -12    4.57    1.39
 -20  12 -12    5.23    1.43
 -20  12 -10    0.90    1.70
  20 -12 -10    5.05    1.36
 -20  12 -10    4.11    1.73
 -20 -12  -8   38.63    2.69
  20 -12  -8   35.26    2.19
  20 -12  -6    1.83    1.43
  20 -12  -6    2.13    1.60
  20 -12  -6    3.12    1.69
  20 -12  -4   83.30    3.36
  20 -12  -4   91.58    3.23
 -20  12  -2  229.88    7.25
 -20  12  -2  232.70    7.31
  20 -12  -2  230.18    6.87
 -20  12   0   20.31    2.48
  20 -12   0   15.56    1.96
  20  12   0   17.59    2.15
  20 -12   2  193.93    6.32
  20 -14 -12    1.72    1.56
  20 -14 -10    0.42    1.21
  20 -14 -10   -0.01    1.41
 -20 -14 -10   -0.14    2.30
 -20  14 -10    0.42    1.52
 -20 -14  -8    2.19    2.09
  20 -14  -8    0.89    1.55
  20 -14  -8    0.94    1.35
  20 -14  -8   -0.03    1.46
  20 -14  -6   30.26    2.11
  20 -14  -6   32.11    1.98
  20 -14  -6   34.77    2.15
  20 -14  -4   13.94    1.79
  20 -14  -4   11.98    1.66
  20 -14  -4   11.06    1.55
  20 -14  -4    8.53    1.94
  20 -14  -2   66.11    2.79
 -20  14  -2   79.87    3.60
  20 -14  -2   59.84    2.74
  20 -14  -2   81.75    2.96
 -20  14   0   29.08    2.87
  20  14   0   28.14    2.43
 -20  14   0   30.41    2.88
 -20  14   2   98.94    4.00
  20 -14   2   69.13    3.20
  20 -14   4   15.78    2.35
  20 -14  12    1.54    2.50
  20 -16 -10    0.11    1.63
  20 -16 -10   -0.45    2.84
 -20  16 -10   -0.18    1.44
 -20 -16 -10    1.25    1.78
  20 -16  -8   10.86    1.52
  20 -16  -6   24.86    2.01
  20 -16  -6   27.25    1.98
  20 -16  -4   27.27    2.30
  20 -16  -4   27.03    1.87
  20 -16  -4   28.23    1.95
  20 -16  -4   34.37    2.13
  20 -16  -2   22.15    1.72
  20 -16  -2   19.24    1.83
 -20  16   0   70.88    3.45
 -20  16   0   71.43    3.53
 -20  16   2   31.70    2.95
  20 -16   8    9.33    2.67
  20 -16  10   -2.69    2.56
  20 -18 -10   -2.20    3.37
 -20  18 -10    3.02    1.33
  20 -18  -8    2.12    1.72
 -20 -18  -8    2.79    1.82
  20 -18  -8    0.93    1.53
  20 -18  -8    3.09    1.35
 -20 -18  -6   -0.45    1.99
  20 -18  -6   -0.17    1.75
  20 -18  -6    1.16    1.55
  20 -18  -6   -0.71    1.41
  20 -18  -4   18.87    2.11
  20 -18  -4   20.18    2.03
  20 -18  -2   44.34    2.12
  20 -18  -2   35.89    2.70
 -20  18   0   14.87    2.83
 -20 -20  -8    0.66    1.73
  20 -20  -8    0.38    1.43
  20 -20  -8    0.79    1.06
  20 -20  -6    1.96    1.32
  20 -20  -4   15.56    1.81
  20 -20  -4   16.11    1.49
  20 -20  -2   30.54    2.26
  20 -22  -8    2.11    1.65
 -20 -22  -8    0.88    1.19
 -20 -22  -6   -0.04    1.44
  20 -22  -6    0.12    1.31
  20 -22  -6    0.82    0.99
  20 -22  -4    7.02    1.33
 -20 -22  -4    8.78    1.83
  20 -22  -2    7.19    1.67
  20 -22  -2   11.86    1.68
  20 -22   0   -0.92    1.64
  20 -22   0   -1.13    1.85
  20 -24  -8    0.83    2.03
  20 -24  -6    1.87    1.27
  20 -24  -4    3.75    1.43
 -20 -24  -4    1.28    1.37
  20 -24  -4    2.95    1.28
  20 -24  -2    1.38    1.43
  20 -24  -2    0.89    1.46
  20 -24   0    8.00    1.53
  20 -24   0   12.27    1.65
  20 -24   2   -0.10    1.35
  20 -24   2    1.05    1.64
  20 -26  -6   -0.81    1.30
  20 -26  -4    3.21    1.08
  20 -26  -4    5.49    0.96
  20 -26  -2   17.79    1.42
  20 -26  -2    6.26    1.16
  20 -26   0    4.98    1.19
  20 -26   0    9.43    1.32
  20 -26   2   17.41    1.54
  20 -26   4   13.94    1.47
  20 -28  -4    0.07    0.95
  20 -28  -2    0.31    0.92
  20 -28  -2    0.50    0.79
  20 -28  -2    1.29    0.93
  20 -28   0    0.14    0.76
  20 -28   0   -0.17    0.98
  20 -28   0    0.40    0.92
 -21   1 -13   -0.67    1.12
 -21  -1 -13    0.62    1.06
  21   1 -13    0.94    1.19
  21  -1 -13   -0.82    1.13
 -21   1 -11    0.47    1.38
 -21  -1 -11    2.42    1.45
 -21  -1  -9   -0.80    2.22
 -21  -1  -7   36.25    2.45
 -21   1  -7   29.53    2.15
 -21  -1  -7   33.62    1.86
 -21   1  -7   27.50    1.78
 -21   1  -5  105.92    3.58
 -21  -1  -5  107.36    3.58
 -21  -1  -3   83.25    2.87
 -21  -1  -3   79.79    2.80
  21   1  -3   71.06    3.07
  21  -1  -3  102.11    3.25
 -21   1  -3   60.42    2.59
 -21   1  -3   54.82    2.69
 -21   1  -1  136.67    4.67
 -21  -1  -1  125.87    4.50
  21  -1  -1  146.24    4.69
  21   1  -1  145.98    4.76
 -21  -1  -1  134.96    5.55
 -21   1   1  129.07    4.78
 -21  -1   1  125.46    4.62
 -21  -1   3   79.01    3.15
 -21   1   3   84.54    3.18
  21  -1   5  148.36    5.40
 -21  -1   5  129.97    5.73
 -21  -1   7   35.81    3.66
 -21   1   7   41.19    4.03
 -21   3 -13    0.59    1.10
  21  -3 -13   -0.14    1.13
 -21   3 -11    6.42    1.52
 -21  -3 -11    3.62    1.52
 -21  -3  -9    1.42    2.27
  21  -3  -9    2.64    1.35
 -21   3  -7   33.06    2.09
 -21  -3  -7   39.74    1.82
 -21   3  -7   27.24    2.22
  21  -3  -7   45.91    2.14
 -21  -3  -7   47.75    2.69
 -21   3  -5   13.23    1.24
 -21  -3  -5   16.72    1.22
 -21   3  -5   12.08    1.42
 -21   3  -3   29.44    1.60
 -21   3  -3   31.68    2.20
 -21  -3  -3   39.71    2.03
 -21  -3  -3   50.77    2.16
  21   3  -3   42.50    2.59
  21  -3  -3   45.93    2.18
  21  -3  -1  153.43    4.96
  21   3  -1  154.08    5.13
 -21  -3  -1  162.35    5.28
 -21   3   1  144.59    5.14
 -21  -3   1  135.24    5.66
  21   3   1  160.23    5.06
  21  -3   1  156.62    5.15
 -21   3   3   44.96    2.52
 -21  -3   3   50.07    3.78
 -21  -3   5   18.94    3.19
 -21   3   5   20.74    1.85
 -21  -3   7   40.84    3.31
  21  -5 -13    1.93    1.08
 -21   5 -13    1.43    1.17
 -21   5 -11    5.80    1.66
 -21  -5 -11    3.80    1.33
 -21   5  -9    0.99    1.71
  21  -5  -9    2.27    1.39
 -21   5  -9   -0.04    1.48
 -21  -5  -9    1.43    2.45
 -21  -5  -7   93.40    3.68
 -21   5  -7   61.60    3.22
 -21  -5  -7   76.75    2.84
 -21   5  -7   67.44    2.90
  21  -5  -7   98.97    3.30
 -21   5  -5   20.22    2.10
 -21   5  -5   19.24    1.74
  21  -5  -5   29.06    1.79
 -21  -5  -5   26.24    1.46
 -21   5  -5   31.95    2.55
 -21   5  -3    7.29    2.28
 -21   5  -3    6.28    2.09
 -21   5  -3    4.43    1.81
  21  -5  -3    6.05    1.31
  21   5  -3   11.13    2.24
  21   5  -1   30.99    2.20
  21  -5  -1   22.80    1.87
  21  -5   1   30.99    2.31
  21   5   1   33.97    2.34
 -21  -5   1   28.30    2.45
 -21  -5   3    6.25    2.60
 -21   5   3    5.43    1.85
  21   5   3    6.12    1.97
  21  -5   3    3.36    2.39
 -21   5   5   34.33    2.43
 -21  -5   5   31.42    2.78
  21  -7 -13   -0.12    1.01
  21  -7 -11    5.63    1.73
 -21   7 -11    8.47    1.71
  21  -7 -11    8.83    1.29
 -21   7  -9    6.89    1.80
 -21  -7  -9    6.46    2.23
  21  -7  -7  187.26    5.44
 -21   7  -7  123.69    5.15
 -21  -7  -7  203.79    5.92
 -21  -7  -7  177.94    5.12
 -21   7  -7  115.33    5.32
  21  -7  -5   17.85    1.73
 -21   7  -5   13.12    2.37
 -21   7  -5   14.51    1.74
 -21   7  -3    1.54    2.11
  21  -7  -3    0.44    1.36
 -21   7  -3    0.55    2.11
  21  -7  -1   19.30    1.50
  21  -7  -1   15.50    1.58
  21   7  -1   21.79    2.28
  21  -7  -1   15.55    2.21
  21  -7   1   20.40    2.27
  21  -7   1   13.75    2.36
  21   7   3    0.34    1.81
 -21   7   5   21.33    2.41
  21  -9 -13    0.06    1.11
  21  -9 -11    8.72    1.60
  21  -9 -11   10.77    1.31
 -21   9 -11    9.83    1.59
 -21   9  -9   34.54    2.37
  21  -9  -9   39.34    2.39
 -21  -9  -7  200.89    5.98
  21  -9  -7  187.85    5.49
 -21   9  -5   33.22    2.13
  21  -9  -5   41.17    2.28
 -21   9  -3   55.67    3.00
  21  -9  -3   52.00    2.28
 -21   9  -3   54.12    2.99
 -21   9  -1    2.06    2.39
  21   9  -1   -0.38    1.99
  21  -9  -1    0.29    1.49
  21  -9   1    2.08    2.02
  21  -9   3   60.88    3.17
  21 -11 -13    0.30    1.18
  21 -11 -11    1.65    1.12
 -21  11 -11    1.45    1.55
  21 -11 -11    1.05    1.48
 -21 -11  -9   43.63    2.74
 -21  11  -9   28.40    2.17
  21 -11  -9   41.53    2.04
  21 -11  -9   32.92    2.24
 -21  11  -9   22.04    2.26
  21 -11  -7   89.33    3.42
  21 -11  -7   86.26    3.48
  21 -11  -5   21.32    1.85
  21 -11  -5   16.86    1.90
  21 -11  -5   20.25    1.86
  21 -11  -5   19.87    1.79
  21 -11  -3    1.19    1.34
 -21  11  -3    0.26    2.36
 -21  11  -3    1.53    2.35
  21 -11  -3    2.94    1.39
  21  11  -1    1.68    2.18
 -21  11  -1    0.75    2.34
 -21  11  -1   -0.27    2.33
  21 -11  -1    1.78    1.56
  21  11   1    1.42    2.00
  21 -11   1    1.20    1.75
  21 -11   3    1.81    2.63
 -21  13 -11    1.98    1.54
  21 -13 -11    1.85    1.33
 -21  13  -9    4.47    1.73
  21 -13  -9    6.01    1.42
  21 -13  -7   14.09    1.86
 -21 -13  -7   10.30    2.45
  21 -13  -7   14.71    1.69
  21 -13  -5   13.86    1.91
  21 -13  -5   17.81    1.87
  21 -13  -5   15.54    1.69
  21 -13  -5   15.40    1.81
  21 -13  -3    3.88    1.47
  21 -13  -3    5.94    1.55
 -21  13  -3    4.55    2.61
  21  13  -1    8.72    2.52
 -21  13  -1   10.79    2.79
 -21  13  -1   11.22    2.51
  21 -13  -1   12.66    1.80
 -21  13   1   14.22    2.67
  21  13   1   17.13    2.57
  21 -13   3    3.16    2.07
  21 -15 -11   -0.43    1.48
 -21  15 -11    1.81    1.41
  21 -15  -9    0.83    1.40
  21 -15  -9    0.57    1.61
 -21 -15  -9   -0.10    2.03
 -21  15  -9    0.11    1.61
  21 -15  -9    0.55    1.47
  21 -15  -7   10.42    1.74
  21 -15  -7   11.64    1.45
 -21 -15  -7   14.63    2.32
  21 -15  -5    6.64    1.83
  21 -15  -5    7.58    1.52
  21 -15  -5    9.99    1.77
  21 -15  -5   10.05    1.83
  21 -15  -3  194.25    6.83
  21 -15  -3  203.24    6.78
 -21  15  -1   28.98    2.91
 -21  15  -1   30.45    2.99
  21 -15  -1   23.14    1.67
  21 -15  -1   31.56    2.10
 -21  15   1   31.62    2.96
 -21  15   1   31.06    2.89
  21 -15   3  204.71    6.81
  21 -15   5    6.16    2.41
  21 -15  11    3.77    2.19
  21 -17  -9    7.21    1.25
 -21  17  -9    5.85    1.60
  21 -17  -9    1.07    1.75
 -21 -17  -9    6.06    1.95
  21 -17  -9    3.29    1.62
  21 -17  -7    0.60    1.56
  21 -17  -7    1.37    1.34
 -21 -17  -7    1.52    1.99
  21 -17  -5    3.78    1.73
  21 -17  -5    2.81    1.63
  21 -17  -3   34.14    2.58
  21 -17  -3   29.98    2.15
  21 -17  -3   31.82    1.98
  21 -17  -1   26.41    1.75
 -21  17  -1   30.46    3.09
 -21  17   1   38.65    3.24
  21 -17   9    2.73    2.19
  21 -19  -9    0.61    1.98
 -21  19  -9   -1.20    1.46
 -21 -19  -9    1.10    1.77
  21 -19  -7    2.06    1.90
 -21 -19  -7    2.53    1.87
  21 -19  -7    0.79    1.38
  21 -19  -7    0.73    1.32
  21 -19  -5   11.47    1.47
  21 -19  -5   11.56    1.77
  21 -19  -5    8.32    2.05
  21 -19  -3   71.24    3.24
  21 -19  -1    0.30    1.87
  21 -21  -9   -0.68    2.29
  21 -21  -7    0.33    1.15
 -21 -21  -7    0.73    1.53
  21 -21  -7    1.19    0.99
 -21 -21  -5    0.87    1.78
  21 -21  -5    2.26    1.23
  21 -21  -3   20.17    1.95
  21 -21  -3   22.76    1.57
  21 -21  -1    6.55    1.75
  21 -21  -1    3.45    1.74
  21 -23  -7   -0.50    1.26
 -21 -23  -7    1.71    1.26
  21 -23  -5   -0.28    1.13
 -21 -23  -5    1.38    1.39
  21 -23  -3    9.79    1.68
  21 -23  -3    3.21    1.52
  21 -23  -1    0.39    1.58
  21 -23   1    0.01    1.75
  21 -23   1    1.05    1.57
  21 -23   3    4.10    1.40
  21 -25  -7   -0.50    1.33
  21 -25  -5   -0.10    0.97
  21 -25  -3    7.58    1.33
  21 -25  -3   23.39    1.64
  21 -25  -1    7.95    1.45
  21 -25  -1    4.29    1.35
  21 -25   1    8.73    1.47
  21 -25   1    3.45    1.30
  21 -25   3   19.21    1.72
  21 -27  -5   -0.62    1.03
  21 -27  -3    0.52    0.85
  21 -27  -3    0.18    0.90
  21 -27  -1    8.00    1.21
  21 -27  -1    2.71    1.02
  21 -27   1    6.33    1.07
  21 -27   3    0.94    1.02
  21 -29  -1    0.46    0.66
  21 -29   1    1.10    0.80
 -22   0 -12    1.15    1.27
 -22   0 -10    9.22    1.50
 -22   0  -8    1.68    1.45
 -22   0  -8    0.59    2.02
 -22   0  -6    6.85    1.25
 -22   0  -6    5.74    1.88
 -22   0  -4    0.51    0.98
 -22   0  -4    0.23    1.81
 -22   0  -2   19.49    1.57
 -22   0  -2   25.21    4.07
  22   0  -2   24.18    1.95
 -22   0   0    0.76    1.45
  22   0   0    2.52    2.30
  22   0   2   28.81    2.40
 -22   0   2   23.47    1.75
  22   0   4    1.57    2.20
 -22   0   6    4.47    3.89
 -22   0   8    1.69    4.23
 -22   2 -12    2.00    1.32
  22  -2 -12    1.19    1.43
 -22  -2 -12    2.23    1.23
 -22  -2 -10    4.60    1.42
 -22   2 -10    3.50    1.48
 -22  -2  -8    4.51    1.33
 -22   2  -8    4.70    1.43
 -22  -2  -8    6.77    2.07
  22  -2  -8    6.61    1.47
 -22   2  -6   14.61    1.37
 -22  -2  -6   19.43    1.37
 -22   2  -4    3.68    1.81
 -22   2  -4    2.69    1.34
 -22   2  -4    2.76    1.02
  22  -2  -4    2.81    1.57
 -22   2  -4    2.82    1.93
 -22   2  -2    9.03    1.82
  22  -2  -2   12.91    1.77
  22   2  -2    7.46    1.86
 -22   2   0  201.84    7.45
 -22  -2   0  223.89    8.02
  22  -2   0  254.97    7.55
  22   2   0  261.84    7.54
 -22   2   2   17.15    2.08
 -22  -2   2   15.62    4.05
  22  -2   2   16.54    2.39
  22   2   2   18.84    2.19
 -22  -2   4    4.64    4.05
  22  -2   4    6.27    2.33
  22   2   4    2.68    2.12
 -22   2   4    3.90    1.63
 -22  -2   6   21.51    3.51
 -22  -2   8    9.45    2.83
 -22   2   8    8.01    4.09
 -22   4 -12    4.92    1.45
  22  -4 -12    1.28    1.52
 -22  -4 -10    3.63    1.51
 -22   4 -10    2.29    1.69
 -22  -4 -10    2.01    2.21
 -22  -4  -8   11.26    1.47
 -22   4  -8    6.90    1.45
  22  -4  -8   12.14    1.59
 -22  -4  -8   11.96    2.08
 -22  -4  -6   53.30    2.08
 -22   4  -6   41.24    2.08
 -22   4  -4    3.76    1.98
  22  -4  -4    2.94    1.64
 -22   4  -4    2.34    2.12
 -22   4  -4    2.44    1.96
 -22   4  -4    1.89    1.14
  22   4  -2   52.50    2.68
  22  -4  -2   50.85    2.38
 -22   4  -2   52.32    2.75
  22  -4   0  398.99   11.34
 -22  -4   0  412.64   11.50
 -22   4   2   44.54    2.67
 -22  -4   2   49.42    3.51
  22   4   2   54.48    2.71
  22  -4   2   58.23    2.94
  22  -4   2   47.60    2.93
 -22  -4   4   -1.20    3.54
  22   4   4    2.55    2.48
 -22   4   4    3.74    2.01
  22  -4   4    2.45    2.67
 -22  -4   6   61.08    3.58
 -22   4   6   65.89    2.90
 -22   4   8   13.05    3.81
  22  -6 -12   -0.22    1.34
 -22   6 -12    1.78    1.26
  22  -6 -10   23.17    1.65
 -22  -6 -10   22.68    2.51
 -22   6 -10   17.64    1.78
  22  -6  -8   13.39    1.64
 -22  -6  -8   10.45    2.45
 -22   6  -8    7.11    1.79
 -22  -6  -8   14.02    1.49
 -22   6  -6   54.30    2.36
 -22  -6  -6   60.04    2.25
 -22   6  -4    1.28    2.06
 -22   6  -4    1.18    2.05
  22  -6  -4    1.10    1.86
 -22   6  -4    2.98    2.16
  22  -6  -2   56.79    2.15
  22  -6  -2   47.81    2.80
  22  -6  -2   50.15    2.36
  22   6  -2   57.11    2.89
 -22   6  -2   53.76    2.85
  22  -6   0   61.92    2.77
  22  -6   0   53.07    2.99
 -22  -6   2   44.36    2.70
  22  -6   2   52.84    3.26
  22   6   2   67.02    2.80
  22  -6   2   57.67    2.97
  22   6   4    4.17    2.05
 -22   6   4    1.57    2.10
 -22  -6   4    1.84    2.04
 -22   6   6   60.85    2.87
  22  -8 -12   -1.38    1.29
 -22   8 -12    2.17    1.27
  22  -8 -10   20.64    2.00
  22  -8 -10   25.08    1.68
 -22  -8 -10   26.44    2.61
 -22   8  -8    1.18    1.71
  22  -8  -8    2.68    1.52
 -22  -8  -8    1.35    2.21
  22  -8  -6   47.61    2.27
  22  -8  -6   43.01    2.17
 -22   8  -4   30.05    2.59
 -22   8  -4   31.09    2.62
  22  -8  -2    6.17    1.30
 -22   8  -2    6.66    2.17
  22   8  -2    7.55    2.11
 -22   8  -2    7.41    2.19
  22  -8   0    8.31    1.97
  22  -8   0    4.88    1.39
  22   8   0    9.24    2.19
  22  -8   2    6.01    2.15
 -22   8   6   59.81    3.22
 -22  10 -12    0.72    1.26
  22 -10 -12   -0.51    1.13
 -22  10 -10   12.97    1.68
  22 -10 -10   14.38    1.46
  22 -10  -8   18.20    1.87
 -22 -10  -8   22.56    2.46
  22 -10  -6   24.10    1.94
  22 -10  -6   26.82    1.95
  22 -10  -4   92.41    3.28
 -22  10  -4   75.25    3.83
  22  10  -2  153.68    5.35
 -22  10  -2  150.90    5.33
 -22  10  -2  123.69    4.98
  22 -10  -2  131.04    4.50
  22 -10   0   14.70    2.05
  22  10   0   15.13    2.30
  22 -10   2  119.57    4.37
  22 -12 -12    1.23    1.28
 -22 -12 -10    8.96    2.30
  22 -12 -10    3.66    1.52
 -22  12 -10    6.17    1.84
  22 -12 -10    5.55    1.42
  22 -12  -8    6.53    1.33
  22 -12  -8    6.81    1.73
 -22 -12  -8    8.05    2.24
  22 -12  -8    3.70    1.45
 -22  12  -8    7.90    1.85
  22 -12  -6   13.66    1.66
  22 -12  -6   12.51    1.79
  22 -12  -6   16.37    1.87
  22 -12  -4    4.64    1.67
  22 -12  -4    1.82    1.48
  22 -12  -4    7.50    1.66
 -22  12  -2   52.48    3.26
  22 -12  -2   42.24    2.19
 -22  12  -2   52.28    3.20
  22 -12  -2   45.04    2.22
  22  12   0   25.19    2.49
 -22  12   0   23.16    2.66
  22 -12   2   50.15    2.89
  22 -12   4    6.73    2.85
  22 -12  12   -2.61    2.57
  22 -14 -12    0.29    1.55
  22 -14 -10    6.01    1.26
  22 -14 -10    5.37    1.43
 -22  14 -10    6.60    1.77
 -22 -14 -10    7.21    2.28
  22 -14  -8    1.63    1.37
 -22  14  -8    2.89    1.80
  22 -14  -8    0.31    1.53
 -22 -14  -8    1.52    2.07
  22 -14  -6   -0.40    1.64
  22 -14  -6   -0.17    1.62
  22 -14  -4   32.63    2.14
  22 -14  -4   27.17    1.95
  22 -14  -4   29.21    2.00
  22 -14  -4   23.52    2.30
  22 -14  -2   61.25    2.55
 -22  14  -2   62.15    3.51
 -22  14   0   -1.08    2.62
 -22  14   0    0.69    2.53
  22  14   0    3.35    2.25
 -22  14   2   73.23    3.49
  22 -14   2   44.95    2.60
  22 -14   4   28.37    2.57
  22 -14   6   -1.19    2.70
  22 -14  10    6.23    2.83
  22 -16 -10    2.07    1.58
 -22  16 -10    3.38    1.62
 -22 -16 -10    2.54    1.69
  22 -16  -8    1.69    1.30
  22 -16  -8   -0.68    1.39
  22 -16  -6    0.14    1.32
  22 -16  -6    1.02    1.49
  22 -16  -6    1.27    1.62
  22 -16  -4   28.24    1.96
  22 -16  -4   25.75    1.90
  22 -16  -4   23.64    2.29
  22 -16  -2   68.34    2.81
  22 -16  -2   58.65    2.74
  22 -16   0    7.15    1.44
 -22  16   0   12.42    2.89
 -22  16   0   11.32    2.80
 -22  16   2   81.20    4.03
  22 -16   4   28.41    2.56
  22 -16   6    3.97    2.40
  22 -16   8   -0.56    2.49
  22 -16  10   -0.72    2.15
  22 -18  -8    3.42    1.70
  22 -18  -8    1.95    1.49
  22 -18  -8    2.45    1.25
 -22 -18  -8    1.27    1.78
 -22  18  -8    5.57    1.76
  22 -18  -6    0.13    1.36
  22 -18  -6    0.09    1.50
 -22 -18  -6    1.47    1.94
  22 -18  -4   17.36    1.61
  22 -18  -4   14.19    1.95
  22 -18  -4   14.38    1.95
  22 -18  -2   15.73    2.23
  22 -18  -2   16.20    1.55
  22 -18  -2   21.91    1.92
 -22  18   0   12.76    2.86
  22 -18   0    9.99    1.98
 -22  20  -8    0.75    1.57
 -22 -20  -8    1.50    1.65
  22 -20  -8    1.12    0.98
  22 -20  -8    0.29    1.41
 -22 -20  -6    1.00    1.82
  22 -20  -6    1.45    1.21
  22 -20  -4    9.30    1.72
  22 -20  -4    9.16    1.39
  22 -20  -4   14.12    1.87
  22 -20  -2    5.84    1.83
  22 -20  -2    7.29    1.72
  22 -22  -8    1.48    1.59
 -22 -22  -8    0.11    1.12
 -22 -22  -6    1.49    1.42
  22 -22  -6    1.66    1.27
  22 -22  -6    2.75    0.94
  22 -22  -4   19.22    1.36
  22 -22  -4    7.83    1.39
 -22 -22  -4   12.15    1.87
  22 -22  -4   16.85    1.69
  22 -22  -2    6.84    1.66
  22 -22   0    4.02    1.75
  22 -24  -8   -1.64    1.93
  22 -24  -6    0.32    1.19
 -22 -24  -4    1.32    1.33
  22 -24  -4    2.08    1.13
  22 -24  -2    3.60    1.40
  22 -24  -2    5.64    1.48
  22 -24   0    4.57    1.45
  22 -24   0    6.82    1.55
  22 -24   2    3.46    1.36
  22 -24   2    4.27    1.65
  22 -26  -6    0.50    1.22
  22 -26  -4    0.28    0.98
  22 -26  -2    4.59    1.11
  22 -26  -2    9.54    1.29
  22 -26   0    7.68    1.28
  22 -26   0    3.51    1.12
  22 -26   2    7.59    1.25
  22 -26   2    6.18    1.04
  22 -26   4    1.01    1.22
  22 -28  -2   -0.12    0.81
  22 -28  -2    0.86    0.73
  22 -28   0   -0.26    0.89
  23  -1 -13    0.81    1.11
  23   1 -13   -0.76    1.15
 -23   1 -11    8.15    1.58
 -23  -1 -11    9.40    1.43
 -23   1  -9   18.51    1.73
 -23  -1  -9   20.22    1.66
 -23  -1  -9   21.47    2.18
 -23  -1  -7   -0.21    1.97
 -23   1  -7    3.00    1.72
 -23   1  -7    0.35    1.28
 -23  -1  -7    1.12    1.26
  23  -1  -5    5.60    1.66
 -23  -1  -5    4.25    1.20
 -23   1  -5    4.76    1.24
 -23   1  -5    2.58    1.68
 -23   1  -3   82.32    3.59
 -23  -1  -3   92.72    3.72
 -23   1  -3  115.99    3.92
 -23   1  -3  111.68    3.80
  23  -1  -3  118.36    4.13
  23   1  -3  128.16    4.22
 -23   1  -3  104.00    4.81
 -23  -1  -1  176.14    5.62
 -23  -1  -1  195.22    6.70
  23   1  -1  186.65    5.84
  23  -1  -1  195.25    5.80
 -23   1   1  169.89    5.86
 -23  -1   1  162.09    5.79
  23  -1   1  201.57    6.06
  23   1   1  204.85    5.97
 -23  -1   1  156.13    7.04
  23   1   3  131.20    4.50
  23  -1   3  146.16    4.79
 -23  -1   3  100.51    5.77
  23  -1   3  109.08    4.54
 -23   1   3  102.10    4.09
  23  -1   5    4.27    2.65
  23   1   5    4.21    2.38
 -23   1   7   -1.36    4.39
 -23  -1   7    1.38    3.59
  23  -1  13    2.10    2.67
  23   1  13   -2.05    2.95
  23  -3 -13    0.85    1.07
 -23  -3 -11    0.85    1.31
 -23   3 -11   -0.88    1.33
 -23   3  -9   24.08    1.97
 -23  -3  -9   21.63    1.75
 -23  -3  -9   23.42    2.51
  23  -3  -7    4.31    1.45
 -23  -3  -7    5.21    1.37
 -23   3  -7    4.66    1.29
 -23  -3  -7    5.14    2.11
 -23   3  -5   15.21    1.31
  23  -3  -5   18.10    1.90
 -23   3  -5   14.86    1.56
  23  -3  -3   87.28    3.61
 -23  -3  -3  101.23    3.42
 -23   3  -3   85.54    3.51
  23   3  -3  106.66    3.99
  23  -3  -3   94.78    3.56
 -23   3  -3   74.94    3.56
 -23   3  -3   94.18    3.64
  23  -3  -1   89.61    3.63
  23   3  -1  101.97    3.69
  23  -3  -1   92.73    3.46
 -23  -3  -1   94.96    4.10
  23   3   1  122.74    4.03
  23  -3   1  119.74    4.16
 -23  -3   1   95.91    4.85
  23  -3   1   97.69    4.09
 -23   3   1   85.73    3.78
  23  -3   3  100.95    4.04
  23   3   3   99.22    3.81
 -23  -3   3   97.27    4.84
 -23   3   3   94.62    3.83
 -23  -3   5   20.11    3.69
  23   3   5   22.66    2.65
 -23   3   5   19.32    1.92
 -23  -3   7    5.88    3.04
  23  -5 -13   -0.16    1.09
 -23   5 -11    2.48    1.45
  23  -5 -11    4.00    1.62
 -23  -5  -9    6.50    1.38
 -23  -5  -9    7.31    2.47
 -23   5  -9    7.70    1.69
 -23  -5  -7   95.79    3.87
 -23  -5  -7   84.46    3.06
 -23   5  -5    4.20    1.62
  23  -5  -5    7.51    1.90
 -23   5  -5   10.43    2.38
 -23   5  -5    5.47    1.29
 -23   5  -3   21.55    2.41
 -23   5  -3   26.53    2.43
  23   5  -3   34.00    2.65
 -23   5  -3   30.42    2.61
  23  -5  -3   23.24    2.18
  23  -5  -1   77.84    2.94
  23   5  -1   72.26    3.29
  23  -5   1   63.89    3.30
 -23   5   1   64.74    3.11
 -23  -5   1   60.34    3.19
  23  -5   3   17.77    2.80
 -23  -5   3   25.70    3.02
 -23   5   3   23.56    2.53
  23  -5   3   27.22    2.70
  23   5   3   24.52    2.46
 -23   5   5    8.64    2.04
 -23  -5   5    9.29    2.65
  23   5   5    9.65    2.74
  23  -7 -13   -0.67    0.96
 -23   7 -11    4.28    1.62
  23  -7 -11    5.46    1.18
  23  -7 -11    4.91    1.66
 -23  -7  -9    8.51    2.17
 -23   7  -9    6.15    1.55
  23  -7  -9   10.41    1.45
 -23   7  -7   99.52    4.51
 -23   7  -7  103.64    4.22
 -23  -7  -7  161.21    5.12
  23  -7  -7  168.84    4.68
  23  -7  -5    7.69    1.64
 -23   7  -5    9.39    2.32
 -23   7  -3   21.55    2.46
 -23   7  -3   22.33    2.44
  23  -7  -3   25.88    1.67
  23  -7  -1   40.29    1.81
  23  -7  -1   37.68    2.02
  23  -7  -1   34.88    2.74
  23  -7   1   38.16    2.99
  23  -7   1   47.93    2.66
  23   7   3   22.15    2.14
  23  -7   3   26.39    2.89
 -23   7   5    9.62    2.09
  23  -7  13   -2.19    2.42
  23  -9 -13    0.03    1.04
 -23   9 -11    4.42    1.59
  23  -9 -11    4.74    1.18
  23  -9 -11    3.02    1.49
 -23   9  -9    7.18    1.81
 -23  -9  -9   10.58    2.19
  23  -9  -9    9.82    1.44
  23  -9  -9    8.94    1.81
 -23  -9  -7  188.19    5.87
  23  -9  -7  193.89    5.48
  23  -9  -5    5.14    1.78
 -23   9  -5    3.41    2.69
 -23   9  -3   25.05    2.58
 -23   9  -3   24.92    2.65
  23  -9  -3   27.37    1.80
 -23   9  -1   12.29    2.50
  23   9  -1   11.04    2.21
  23  -9  -1   13.49    1.52
  23  -9   1   11.28    2.05
  23  -9   3   25.43    2.67
 -23   9   5    4.32    2.24
  23 -11 -13   -0.27    1.19
  23 -11 -11    2.72    1.42
 -23  11 -11    3.43    1.46
  23 -11 -11    4.36    1.10
  23 -11  -9    4.70    1.69
 -23 -11  -9    4.83    2.12
  23 -11  -9    6.41    1.40
 -23  11  -9    3.56    1.63
 -23 -11  -7   12.38    2.44
  23 -11  -7    8.70    1.56
  23 -11  -7    9.96    1.65
  23 -11  -7   11.68    1.86
  23 -11  -5   21.75    2.01
  23 -11  -5   22.00    1.97
  23 -11  -5   22.43    1.91
 -23  11  -3   20.82    2.70
  23 -11  -3   20.19    1.70
 -23  11  -3   20.08    2.64
  23 -11  -3   21.75    1.76
  23  11  -1   17.10    2.47
 -23  11  -1   17.33    2.70
 -23  11  -1   14.88    2.59
  23 -11  -1   19.05    1.75
  23  11   1   17.12    2.33
  23 -11   1   14.01    2.05
  23 -11   3   19.67    2.40
  23 -13 -11    0.09    1.25
 -23  13 -11    0.09    1.30
 -23  13  -9    4.91    1.64
  23 -13  -9    3.29    1.31
 -23 -13  -7    4.41    2.31
  23 -13  -7    2.61    1.64
  23 -13  -7    3.13    1.53
  23 -13  -5    3.97    1.63
  23 -13  -5    5.52    1.79
  23 -13  -5    2.71    1.54
  23 -13  -5    4.57    1.73
  23 -13  -3  155.64    5.55
 -23  13  -3  166.18    6.10
  23  13  -1   35.50    2.84
 -23  13  -1   34.20    3.23
 -23  13  -1   32.61    2.94
  23 -13  -1   34.40    2.16
  23  13   1   32.79    2.87
  23 -13   1   27.53    2.50
 -23  13   1   33.16    2.98
  23 -13   3  158.83    5.70
  23 -13   5    2.08    3.11
  23 -13  11    1.23    2.92
  23 -15 -11    0.16    1.47
 -23  15  -9    1.95    1.56
  23 -15  -9    0.40    1.63
  23 -15  -9    1.66    1.25
 -23 -15  -9    0.19    1.97
  23 -15  -9   -0.38    1.46
  23 -15  -7    1.80    1.22
 -23 -15  -7    3.57    2.18
  23 -15  -7    2.36    1.60
  23 -15  -5   19.30    1.93
  23 -15  -5   13.99    1.97
  23 -15  -5   16.28    1.87
  23 -15  -3  110.60    4.22
  23 -15  -3  115.32    4.30
  23 -15  -1   12.81    1.93
  23 -15  -1    9.96    1.43
 -23  15  -1   14.38    2.92
 -23  15  -1   17.83    2.90
 -23  15   1   13.08    2.76
 -23  15   1   17.97    2.84
  23 -15   3  112.47    4.63
 -23  15   3  160.30    5.27
  23 -15   5   12.63    2.39
  23 -15   7    0.20    2.67
  23 -15   9    2.84    2.58
  23 -15  11   -0.26    1.92
 -23 -17  -9   -1.02    1.86
  23 -17  -9    0.58    1.63
 -23  17  -9    0.20    1.51
  23 -17  -9   -0.59    1.78
  23 -17  -9    0.18    1.13
  23 -17  -7    0.88    1.27
  23 -17  -5   11.02    1.86
  23 -17  -5    8.07    1.81
  23 -17  -5   11.16    1.52
  23 -17  -5    8.53    1.69
  23 -17  -3   30.91    1.96
  23 -17  -3   25.44    2.13
  23 -17  -3   26.98    2.42
  23 -17  -1    2.53    1.88
 -23  17  -1    1.71    2.85
  23 -17  -1    2.93    1.34
 -23  17   1    0.30    2.88
  23 -17   7    1.34    2.14
  23 -17   9   -0.96    1.94
  23 -19  -9   -0.58    1.81
 -23 -19  -9   -0.42    1.52
  23 -19  -7    1.11    1.20
  23 -19  -7    0.71    1.37
  23 -19  -7    0.29    1.92
 -23 -19  -7    1.35    1.82
  23 -19  -5   12.19    1.42
  23 -19  -3   28.68    2.30
  23 -19  -3   29.32    1.82
  23 -21  -9    0.76    2.59
  23 -21  -7    0.12    1.20
 -23 -21  -7   -0.07    1.43
  23 -21  -7    0.60    0.92
 -23 -21  -5    0.89    1.78
  23 -21  -5    0.40    1.43
  23 -21  -5    1.84    1.14
  23 -21  -3   22.98    1.92
  23 -21  -3   13.75    1.32
  23 -21  -1    1.60    1.68
  23 -21  -1   -0.32    1.57
  23 -21   1    0.21    1.89
 -23 -23  -7    0.48    1.16
  23 -23  -7   -0.49    1.20
 -23 -23  -5    2.40    1.36
  23 -23  -3   22.81    1.79
  23 -23  -3   13.34    1.66
  23 -23  -1   -0.13    1.41
  23 -23  -1   -0.65    1.52
  23 -23   1   -0.11    1.62
  23 -23   1    0.72    1.56
  23 -23   3   19.36    1.86
  23 -23   3    7.83    1.48
 -23  23   5    3.19    3.21
  23 -25  -7   -0.23    1.39
  23 -25  -5    0.22    1.01
  23 -25  -3   18.59    1.39
  23 -25  -3    5.20    1.16
  23 -25  -1   -0.04    1.26
  23 -25  -1    0.17    1.36
  23 -25   1    0.50    1.23
  23 -25   1   -0.02    1.33
  23 -25   3    7.87    1.19
  23 -25   3   17.01    1.55
  23 -27  -3   -0.19    0.74
  23 -27  -3   -0.19    0.69
  23 -27  -1    1.89    0.97
  23 -27  -1    5.05    1.08
  23 -27   1    3.85    1.04
 -24   0 -12    2.26    1.20
 -24   0 -10   -0.62    1.44
 -24   0  -8  108.53    3.97
 -24   0  -8   85.75    3.37
 -24   0  -6   -0.76    1.82
 -24   0  -6    0.59    1.30
 -24   0  -4   56.85    2.71
 -24   0  -4   64.76    2.88
  24   0  -2    1.25    1.81
 -24   0  -2   -0.61    1.37
 -24   0  -2    1.97    4.06
 -24   0   0  382.37   14.21
 -24   0   0  394.61   13.48
 -24   0   2   -0.74    1.59
  24   0   2    0.72    2.18
  24   0   2    0.26    2.21
  24   0   4   63.92    3.55
  24   0   4   68.76    3.62
 -24   0   4   66.70    5.32
 -24   0   6    0.23    4.88
 -24   0   8  154.76    6.83
 -24   2 -12    2.29    1.19
  24  -2 -12    0.82    1.35
 -24  -2 -10    0.01    1.33
 -24   2 -10    0.83    1.41
 -24  -2  -8   42.11    2.22
 -24  -2  -8   44.25    2.76
 -24  -2  -6   53.31    2.79
 -24   2  -6   43.13    2.14
 -24   2  -4   14.18    2.00
 -24  -2  -4   12.11    1.60
 -24   2  -4   10.80    1.55
  24  -2  -4   13.74    1.96
 -24   2  -4   13.06    2.12
 -24  -2  -4   13.74    1.86
 -24  -2  -2    3.23    2.54
 -24   2  -2    2.13    1.58
  24  -2  -2    5.94    1.87
  24   2  -2    5.01    1.92
  24  -2  -2    6.49    1.80
 -24  -2   0  271.14   10.10
 -24   2   0  290.29    9.63
  24  -2   0  281.02    9.74
  24  -2   2    4.62    2.23
  24   2   2    7.94    2.38
 -24   2   2    4.75    1.72
  24  -2   2    5.16    2.28
 -24  -2   2    3.25    4.70
  24   2   4   16.30    3.06
 -24  -2   4   13.76    4.49
  24   2   4   12.45    2.48
  24  -2   4   13.81    2.55
 -24   2   4   12.70    1.81
 -24  -2   6   61.62    4.57
 -24   2   8   56.84    5.06
 -24  -2   8   62.87    3.78
  24   2  12    4.00    3.04
 -24   4 -12    0.42    1.24
  24  -4 -12    0.48    1.47
 -24  -4 -10    2.05    2.14
 -24  -4 -10    2.01    1.32
 -24   4 -10    1.69    1.57
  24  -4  -8   87.21    3.30
 -24  -4  -8   71.92    3.50
 -24   4  -6   49.97    2.27
 -24   4  -4   56.40    2.81
 -24   4  -4   53.71    2.74
  24  -4  -4   49.13    2.65
 -24   4  -2    8.16    1.95
 -24   4  -2   11.88    2.26
  24  -4  -2    9.78    2.06
  24   4  -2   11.43    2.13
  24  -4  -2   12.58    1.79
  24  -4   0  273.61    9.33
 -24  -4   0  268.98    9.20
 -24   4   0  271.27    9.21
  24  -4   2   10.71    2.29
  24   4   2   11.06    2.03
  24  -4   2    6.41    2.36
 -24   4   2    9.11    1.90
  24   4   4   57.76    3.10
  24  -4   4   48.19    3.68
 -24   4   4   52.24    2.87
 -24  -4   4   61.65    4.26
 -24   4   6   66.23    3.11
 -24  -4   6   65.89    3.70
 -24   4   8   92.79    5.66
 -24   6 -12    0.41    1.29
  24  -6 -12    1.16    1.31
  24  -6 -10   26.10    1.72
 -24   6 -10   22.75    1.96
  24  -6  -8    8.63    1.58
 -24  -6  -8    6.36    2.28
 -24   6  -6   77.57    2.92
 -24   6  -4   32.80    2.62
 -24   6  -4   29.64    2.47
  24  -6  -4   25.63    2.42
 -24   6  -2   10.64    2.15
  24   6  -2   10.88    2.25
  24  -6  -2   11.62    1.62
  24  -6  -2   12.54    2.15
 -24   6  -2   10.59    2.26
 -24   6  -2    6.67    2.10
  24   6   0    1.95    1.97
  24  -6   0    1.05    1.49
  24  -6   0    2.67    2.15
  24  -6   0    0.14    2.31
  24  -6   2   11.16    2.62
  24  -6   2   14.65    2.29
  24   6   2   17.14    2.32
 -24   6   2    8.97    2.13
 -24  -6   2    9.32    2.08
  24   6   4   38.05    2.75
 -24  -6   4   31.68    2.57
 -24   6   4   31.13    2.50
 -24   6   6  103.93    4.08
  24  -8 -12    3.05    1.23
 -24   8 -12    2.85    1.15
 -24   8 -10   22.23    1.88
  24  -8 -10   27.89    1.74
 -24  -8  -8   13.62    2.28
 -24   8  -8    7.81    1.62
 -24   8  -6   27.74    1.90
  24  -8  -6   31.27    2.01
 -24   8  -4    3.01    2.47
 -24   8  -4    3.69    2.28
 -24   8  -4    3.08    2.29
  24  -8  -2   49.42    2.12
  24   8  -2   51.87    2.98
 -24   8  -2   45.66    2.88
 -24   8  -2   47.99    2.98
  24   8   0    0.31    2.17
  24  -8   0    0.18    1.54
  24  -8   0   -0.28    2.14
  24  -8   2   45.48    2.81
  24  -8   4    2.71    2.70
 -24   8   4    4.05    2.21
 -24   8   6   41.58    2.83
  24 -10 -12    0.48    1.11
  24 -10 -10   14.94    1.79
  24 -10 -10   19.78    1.56
 -24 -10 -10   22.19    2.44
 -24  10 -10   15.62    1.84
  24 -10  -8    2.34    1.49
 -24 -10  -8    1.17    2.15
 -24  10  -8    3.78    1.57
  24 -10  -8    2.10    1.71
  24 -10  -6   21.53    1.92
  24 -10  -6   25.98    1.98
 -24  10  -4    1.03    2.49
  24 -10  -4    5.99    1.72
  24  10  -2   54.71    3.37
  24 -10  -2   44.80    2.21
 -24  10  -2   54.54    3.37
 -24  10  -2   49.81    3.02
  24 -10  -2   45.81    2.17
  24  10   0    4.51    2.47
 -24  10   0    1.99    2.60
  24 -10   2   44.96    2.92
  24 -10   4    4.10    3.14
  24 -10  12   -2.44    2.72
  24 -12 -12   -2.04    1.23
  24 -12 -10    2.65    1.31
 -24  12 -10    4.01    1.53
 -24 -12 -10    0.51    2.12
  24 -12 -10    2.17    1.45
  24 -12  -8    2.30    1.37
  24 -12  -8    2.81    1.67
 -24 -12  -8    5.23    2.13
 -24  12  -8    1.25    1.59
  24 -12  -6   -0.02    1.64
  24 -12  -6    2.56    1.77
  24 -12  -6    2.98    1.54
  24 -12  -4   27.18    2.08
  24 -12  -4   20.75    1.99
 -24  12  -2  126.08    4.85
 -24  12  -2  121.44    4.82
  24 -12  -2  111.15    4.04
  24  12   0    7.48    2.37
 -24  12   0    4.63    2.63
 -24  12   0    5.95    2.58
  24 -12   2  103.09    4.16
  24  12   2  117.72    4.54
  24 -12   4   18.10    2.71
  24 -12   6    4.88    2.96
  24 -12  10    4.68    3.05
  24 -14 -12   -0.44    1.48
 -24  14 -10    5.31    1.39
 -24 -14 -10    7.55    2.00
  24 -14 -10    6.99    1.18
  24 -14 -10    3.57    1.40
  24 -14  -8    1.15    1.27
 -24  14  -8    0.97    1.75
  24 -14  -6    3.33    1.62
  24 -14  -6    3.21    1.61
  24 -14  -4   94.55    3.76
  24 -14  -4   90.35    3.67
  24 -14  -4   83.57    3.90
 -24  14  -2   14.54    2.85
  24 -14  -2   14.15    1.78
  24  14   0    4.32    2.47
 -24  14   0    3.06    2.66
 -24  14   0    7.43    2.79
  24 -14   2   12.30    2.20
 -24  14   2   17.36    2.97
  24  14   2   17.65    2.86
  24 -14   4   90.01    3.93
  24 -14   8    3.51    3.36
  24 -14  10    7.13    2.62
 -24 -16 -10    0.58    1.67
  24 -16 -10    0.13    1.46
  24 -16  -8    2.86    1.46
 -24 -16  -8    0.94    1.78
  24 -16  -8    0.41    1.21
  24 -16  -8    2.20    1.30
 -24  16  -8    1.06    1.70
 -24 -16  -6    0.19    2.07
  24 -16  -6   -0.42    1.60
  24 -16  -6    0.54    1.44
  24 -16  -6    0.15    1.47
  24 -16  -4   24.24    1.90
  24 -16  -4   25.05    2.30
  24 -16  -2    7.28    1.52
  24 -16  -2   10.66    1.79
 -24  16  -2   13.92    3.18
  24 -16   0    5.71    1.87
  24 -16   0    5.12    1.43
 -24  16   0    8.88    2.97
 -24  16   0    7.38    3.01
 -24  16   2   11.05    2.85
 -24  16   2   12.70    2.82
  24 -16   4   23.03    2.26
  24 -16   6   -1.00    2.33
  24 -16   8    4.25    2.29
  24 -16  10    0.18    2.11
 -24  18  -8    1.08    1.62
 -24 -18  -8    3.16    1.69
  24 -18  -8    1.33    1.67
  24 -18  -8    4.84    1.23
  24 -18  -8    0.09    1.49
  24 -18  -6    1.88    1.25
  24 -18  -4   18.77    1.96
  24 -18  -4   21.08    2.10
  24 -18  -2   24.00    2.36
 -24  18   0    2.92    2.82
 -24 -20  -8    0.16    1.53
  24 -20  -8    0.68    1.36
  24 -20  -8    1.21    0.93
 -24 -20  -6    0.68    1.73
  24 -20  -6    0.04    1.13
  24 -20  -4   16.28    1.83
  24 -20  -4   10.36    1.40
  24 -20  -2    1.65    1.75
  24 -20  -2    2.37    1.68
  24 -20   0    3.92    1.81
  24 -22  -8    0.76    1.41
 -24 -22  -8    1.44    1.05
  24 -22  -6    0.90    0.87
 -24 -22  -6   -0.70    1.34
  24 -22  -6    0.94    1.18
  24 -22  -4    3.02    1.23
 -24 -22  -4    6.67    1.69
  24 -22  -4    7.43    1.11
  24 -22  -4    6.69    1.50
  24 -22  -2    0.96    1.65
  24 -22  -2    0.91    1.62
  24 -22   0    0.12    1.57
  24 -22   2   -1.47    1.79
  24 -22   2   -1.46    1.72
  24 -24  -6   -0.27    1.18
 -24 -24  -6    0.65    1.06
 -24 -24  -4    2.52    1.24
  24 -24  -2    2.32    1.37
  24 -24  -2    1.36    1.35
  24 -24   0    7.32    1.48
  24 -24   0   10.58    1.46
  24 -24   2    0.87    1.31
  24 -24   2    2.50    1.46
 -24  24   4    7.03    3.96
  24 -24   4    6.96    1.51
  24 -26  -4   -0.55    0.82
  24 -26  -2    3.82    1.12
  24 -26  -2    1.26    0.97
  24 -26   0    2.62    1.02
  24 -26   0    3.00    1.18
  24 -26   2    0.43    0.91
  24 -26   2    4.82    1.11
  24 -28   0    0.73    0.79
  25   1 -13    0.84    1.05
  25  -1 -13    0.46    1.03
 -25   1 -11    1.82    1.33
 -25  -1 -11    3.27    1.36
 -25   1  -9   23.07    1.66
 -25  -1  -9   23.75    1.81
 -25  -1  -9   22.18    2.18
 -25  -1  -7   56.64    2.89
  25  -1  -5   66.78    3.12
  25   1  -3    2.25    2.21
  25  -1  -3    1.58    2.05
 -25   1  -3    0.22    3.36
 -25  -1  -3    0.90    1.84
 -25   1  -3   -0.37    1.49
 -25  -1  -3    1.83    1.70
 -25   1  -3    0.70    1.74
 -25   1  -3    0.35    2.00
 -25  -1  -3    1.27    1.81
 -25   1  -1    5.70    1.71
  25   1  -1    5.23    1.98
  25  -1  -1    7.45    1.92
 -25   1  -1   11.96    5.62
 -25  -1  -1    8.19    4.31
 -25  -1   1    1.72    5.06
  25  -1   1    8.16    2.17
 -25   1   1    6.82    1.74
 -25  -1   1    4.50    1.66
  25  -1   1   10.63    2.14
  25   1   1    8.61    2.30
 -25  -1   3    0.86    5.23
 -25   1   3    0.57    1.59
  25   1   3   -0.82    2.27
  25  -1   3   -1.45    2.53
  25  -1   3    2.40    2.45
  25   1   3   -0.20    2.26
 -25  -1   5   96.62    5.97
 -25   1   5   90.40    6.28
  25   1   5   94.25    4.37
  25  -1   5  101.19    4.66
 -25   1   7   75.19    5.57
 -25  -1   7   77.70    5.59
  25  -3 -13    0.08    0.98
 -25  -3 -11    1.85    1.19
 -25   3 -11    1.65    1.41
 -25  -3  -9   23.41    2.47
 -25  -3  -9   20.33    1.64
  25  -3  -7   72.91    2.80
 -25  -3  -7   63.54    3.12
 -25   3  -5   14.63    2.35
  25  -3  -5   10.43    1.92
 -25   3  -3   26.03    2.40
 -25  -3  -3   29.69    1.96
  25   3  -3   33.86    2.63
  25  -3  -3   28.35    2.30
 -25   3  -3   30.95    2.30
  25   3  -1   37.90    2.70
  25  -3  -1   38.33    2.38
 -25  -3  -1   38.14    3.14
  25  -3  -1   37.01    2.52
 -25   3  -1   30.40    2.48
  25  -3   1   34.46    2.78
  25  -3   1   40.24    2.61
 -25   3   1   39.54    2.65
  25  -3   3   21.73    2.87
 -25  -3   3   28.82    4.07
  25  -3   3   29.77    2.81
 -25   3   3   25.58    2.11
  25   3   5   19.47    3.20
 -25   3   5   13.54    1.95
 -25  -3   5   17.48    4.54
  25   3   5   12.25    2.72
 -25   3   7   72.95    5.93
 -25  -3   7   70.85    4.01
  25  -5 -13    1.88    0.98
 -25   5 -11   -0.87    1.29
  25  -5 -11   -0.05    1.50
 -25  -5  -9    7.96    2.40
 -25  -5  -9    6.17    1.32
  25  -5  -9    8.21    1.48
 -25   5  -9    4.94    1.51
  25  -5  -7   86.38    3.20
 -25  -5  -7   78.49    3.51
  25  -5  -5   11.32    2.08
 -25   5  -5    7.67    1.78
 -25   5  -5   11.11    2.45
  25   5  -3    7.76    2.24
 -25   5  -3    4.43    2.24
 -25   5  -3    8.21    2.43
  25  -5  -3    7.49    2.04
 -25   5  -3    9.62    2.30
  25  -5  -1    9.95    2.15
  25   5  -1   12.56    2.35
  25  -5  -1   12.90    2.02
 -25   5  -1   10.01    2.33
  25  -5   1   10.85    2.19
  25  -5   1    8.54    2.37
 -25   5   1    8.92    2.36
 -25  -5   1    8.25    2.36
  25   5   3   10.28    2.17
  25  -5   3   10.79    2.64
  25  -5   3    6.03    2.75
 -25   5   3    7.64    2.10
 -25  -5   3    7.17    2.81
  25   5   5   12.14    2.50
  25   5   5    8.67    2.57
 -25  -5   5   11.81    2.70
 -25   5   5    8.81    1.95
  25   5   7  111.70    5.21
  25  -7 -13    0.62    0.89
 -25   7 -11    1.77    1.31
  25  -7 -11    1.55    1.53
 -25   7  -9    1.55    1.55
 -25  -7  -9    1.47    2.07
  25  -7  -9    0.73    1.43
 -25  -7  -7   87.66    3.97
  25  -7  -7   87.81    3.53
  25  -7  -5   19.43    1.88
 -25   7  -5   16.42    2.52
 -25   7  -3   11.37    2.41
  25  -7  -3   10.78    1.47
 -25   7  -3   10.79    2.46
  25  -7  -1   14.72    2.53
  25   7  -1   18.25    2.54
  25  -7  -1   14.15    1.71
 -25   7  -1   18.80    2.54
  25  -7   1   17.46    2.17
 -25   7   3   11.17    2.35
  25   7   3   12.26    2.50
  25  -7   3    6.97    2.60
 -25   7   5   28.15    2.70
  25  -9 -13    0.51    0.95
  25  -9 -11    0.61    1.05
  25  -9 -11    1.59    1.42
 -25   9 -11    2.35    1.44
  25  -9  -9    2.81    1.27
  25  -9  -9    1.11    1.66
 -25  -9  -9    1.44    2.03
 -25   9  -9    0.53    1.46
  25  -9  -7   51.08    2.58
 -25  -9  -7   47.78    3.06
 -25   9  -5   11.05    2.74
  25  -9  -5   15.72    1.94
  25  -9  -3   38.58    2.05
 -25   9  -3   36.40    2.92
 -25   9  -3   37.06    2.93
  25   9  -1    6.39    2.36
  25  -9  -1    5.99    1.42
 -25   9  -1    4.10    2.52
  25   9   1    5.77    2.15
  25  -9   1    6.92    2.09
  25  -9   3   35.37    2.80
 -25   9   5   17.95    2.36
  25  -9   5   22.32    3.16
 -25   9   9    0.10    5.64
  25 -11 -11    1.01    1.28
 -25  11 -11    1.53    1.43
  25 -11 -11    0.61    0.98
 -25  11  -9    3.76    1.78
  25 -11  -9    4.66    1.37
 -25 -11  -7    7.10    2.26
  25 -11  -7    3.41    1.47
 -25  11  -7    3.03    1.69
  25 -11  -7    4.42    1.79
  25 -11  -5    1.25    1.58
  25 -11  -5    3.27    1.74
 -25  11  -5   -0.46    3.29
  25 -11  -5    2.88    1.70
 -25  11  -3  134.10    5.23
 -25  11  -3  127.22    5.17
  25 -11  -3  125.42    4.65
 -25  11  -1    0.74    2.48
  25 -11  -1    0.56    1.48
 -25  11  -1   -0.20    2.67
  25  11  -1    1.22    2.27
  25  11   1    0.33    2.45
  25 -11   1    0.72    2.28
  25 -11   3  124.88    4.80
  25 -11   5   -0.94    3.34
 -25  11   5    1.35    2.48
  25 -11  11    3.02    3.19
  25 -13 -11    1.77    1.26
 -25 -13  -9    2.91    1.96
  25 -13  -9    4.81    1.34
  25 -13  -9    3.59    1.51
 -25  13  -9    4.70    1.72
  25 -13  -7   -0.87    1.45
 -25 -13  -7   -0.73    2.26
  25 -13  -7    2.23    1.64
  25 -13  -7   -0.18    1.47
 -25  13  -7   -0.14    1.67
  25 -13  -5    4.13    1.66
  25 -13  -5    3.21    1.58
  25 -13  -5    5.33    1.83
 -25  13  -3  133.59    5.20
  25 -13  -3  142.07    4.47
 -25  13  -1   44.57    3.33
  25  13  -1   55.17    3.31
  25 -13  -1   48.08    2.37
 -25  13  -1   52.40    3.58
  25  13   1   55.57    3.43
 -25  13   1   53.38    3.46
  25 -13   3  126.22    4.96
  25  13   3  143.29    5.30
  25 -13   5    2.38    2.57
 -25  13   5    3.01    2.50
  25 -13   7    1.62    3.53
  25 -13   9    5.37    3.45
  25 -13  11    3.62    2.21
  25 -15 -11    0.88    1.44
  25 -15  -9   -0.72    1.37
 -25 -15  -9    0.65    2.06
 -25  15  -9   -1.24    1.54
  25 -15  -9    0.88    1.19
  25 -15  -7   11.43    1.36
  25 -15  -5   -0.38    1.75
  25 -15  -5    2.18    1.61
  25 -15  -3  111.03    3.58
  25 -15  -3   93.99    3.59
 -25  15  -1   18.42    3.07
 -25  15  -1   21.11    3.05
  25 -15  -1   22.44    1.93
 -25  15   1   24.91    3.03
 -25  15   1   28.05    3.04
  25 -15   3   86.53    3.96
 -25  15   3  125.54    4.62
  25 -15   7   12.17    2.58
  25 -15   9    1.17    2.36
 -25 -17  -9    0.63    1.72
  25 -17  -9    1.63    1.58
  25 -17  -9    1.37    1.08
  25 -17  -9    0.51    1.83
  25 -17  -7   -0.29    1.36
 -25 -17  -7   -0.18    1.85
  25 -17  -7    0.44    1.55
  25 -17  -5    3.81    1.45
  25 -17  -5    3.60    1.68
  25 -17  -5    4.20    1.64
  25 -17  -3   21.70    2.33
 -25  17  -1    3.87    2.90
  25 -17  -1    1.58    1.64
 -25  17   1    3.23    2.79
 -25  17   1    5.42    2.96
 -25  17   3   36.16    3.32
  25 -17   7   -0.71    2.12
  25 -17   9    0.64    1.86
  25 -19  -9    1.05    1.94
 -25 -19  -9    0.82    1.38
  25 -19  -7    1.56    1.95
  25 -19  -7    0.28    1.31
 -25 -19  -7   -0.56    1.73
  25 -19  -7    1.18    1.19
 -25  19  -7    1.34    1.59
  25 -19  -5    0.09    1.20
  25 -19  -5    0.60    1.99
  25 -19  -3    8.95    1.87
  25 -19  -3    9.00    1.39
  25 -19  -3   11.08    1.87
  25 -19  -1   -0.24    1.72
  25 -19   1    0.33    1.89
 -25  19   5   -1.98    3.27
  25 -21  -7    1.30    0.89
 -25 -21  -7    1.28    1.35
  25 -21  -7   -0.23    1.25
  25 -21  -5    3.79    1.42
  25 -21  -5    3.89    1.14
 -25 -21  -5    3.25    1.72
  25 -21  -3    1.11    1.66
  25 -21  -3    1.53    1.61
  25 -21  -3    1.03    1.07
  25 -21  -1    0.91    1.56
  25 -21   1    2.04    1.79
 -25  21   5    3.18    3.42
  25 -23  -7    0.16    1.17
 -25 -23  -7   -0.17    1.09
 -25 -23  -5    1.90    1.32
  25 -23  -3    7.25    1.49
  25 -23  -3    5.19    1.49
  25 -23  -1    1.14    1.46
  25 -23  -1   -0.22    1.50
  25 -23   1    2.31    1.46
  25 -23   1   -0.50    1.56
  25 -23   3    6.90    1.65
  25 -23   3    4.70    1.40
  25 -23   5    5.23    1.48
 -25  23   5    6.11    3.41
  25 -25  -5   -0.29    0.98
 -25  25  -3    3.23    4.20
  25 -25  -3    0.72    0.94
  25 -25  -1    0.57    1.26
  25 -25  -1    0.62    1.19
  25 -25   1    1.57    1.17
  25 -25   1    0.97    1.13
  25 -25   3    4.76    1.20
  25 -25   3    2.85    1.02
  25 -27  -3    0.22    0.72
  25 -27  -1   -0.57    0.82
 -26   0 -12   -0.07    1.04
 -26   0 -10    4.25    1.38
 -26   0  -4   -0.85    1.92
 -26   0  -4   -0.60    1.77
 -26   0  -2   67.65    4.53
 -26   0  -2   61.43    2.86
 -26   0   0    5.30    5.67
 -26   0   0    1.48    1.63
  26   0   2   65.59    3.74
 -26   0   2   75.81    3.25
 -26   0   2   94.59    6.43
  26   0   2   86.59    3.65
 -26   0   4    7.72    5.95
  26   0   4   -0.13    2.59
  26   0   4    2.39    2.68
 -26   0   6   94.06    6.39
 -26   0   8   -1.33    4.60
  26   0  12    1.28    2.72
  26  -2 -12   -1.12    1.39
 -26   2 -12    0.36    1.08
 -26  -2 -10    4.01    1.30
 -26   2 -10    4.43    1.45
  26  -2  -8    1.56    1.49
 -26  -2  -8   -0.50    1.98
 -26  -2  -6   69.61    3.31
 -26   2  -4    1.69    1.97
 -26   2  -4    4.02    1.60
  26  -2  -4    3.65    1.89
 -26  -2  -4    2.88    1.81
 -26   2  -4    4.43    2.11
  26   2  -2    3.20    2.02
  26  -2  -2    4.69    1.87
 -26   2  -2    3.08    1.72
 -26  -2  -2    2.78    2.34
 -26   2  -2    7.64    5.83
 -26   2  -2    3.15    2.17
  26  -2  -2    0.07    1.98
 -26  -2   0  611.24   19.74
 -26   2   0  560.93   19.48
  26  -2   2    2.08    2.60
  26   2   2    5.14    2.16
 -26   2   2    4.59    1.79
  26  -2   2    1.81    2.38
 -26  -2   2    8.11    5.13
  26  -2   4    4.47    3.20
  26   2   4    4.80    2.56
 -26  -2   4    6.94    5.13
 -26   2   4    4.29    1.80
  26   2   4    5.34    2.57
  26  -2   4    2.98    2.79
  26   2   6  102.76    4.71
 -26   2   6   89.76    7.08
 -26  -2   8    0.76    2.86
 -26   2   8    3.24    4.48
  26   2  10    9.28    3.26
  26  -2  12   -1.16    3.22
  26  -4 -12    0.38    1.32
 -26   4 -10    6.26    1.39
 -26  -4  -8    2.15    2.11
 -26   4  -4    0.72    2.24
  26  -4  -4    2.42    1.96
 -26   4  -4   -0.05    2.07
 -26   4  -4   -0.55    1.79
 -26   4  -2   13.29    2.40
 -26   4  -2   18.88    2.40
  26  -4  -2   15.49    2.35
  26  -4  -2   19.20    2.01
  26   4  -2   11.90    2.29
  26  -4   0  136.25    5.33
  26   4   0  142.63    5.14
  26  -4   0  134.42    4.92
 -26   4   0  130.83    5.09
 -26  -4   0  133.11    5.15
  26  -4   2   13.98    2.64
  26   4   2   23.86    2.65
  26  -4   2   21.36    2.74
 -26   4   2   16.94    2.43
 -26  -4   2   26.36    3.92
  26  -4   4   -0.24    2.86
 -26  -4   4    0.75    3.99
 -26   4   4    0.26    1.88
  26   4   4   -0.27    2.59
  26  -4   4    2.30    3.25
 -26  -4   6  146.64    5.93
  26   4   6  176.13    6.05
 -26   4   8    2.97    5.81
  26   4   8    1.42    3.25
  26  -4  12    1.79    3.14
  26  -6 -12   -0.06    1.21
  26  -6 -10    3.91    1.25
 -26   6 -10    2.54    1.55
 -26  -6 -10    2.47    1.95
 -26   6  -8    4.99    1.60
 -26  -6  -8    3.68    2.22
  26  -6  -4    3.44    2.17
 -26   6  -4    2.83    2.44
 -26   6  -4    1.73    2.23
 -26   6  -4    3.42    2.42
 -26   6  -2   12.46    2.27
 -26   6  -2    9.66    2.33
  26  -6  -2   10.70    1.90
  26   6  -2   11.57    2.41
 -26   6  -2    5.50    2.57
  26  -6  -2    5.34    2.27
  26   6   0    2.25    2.28
  26  -6   0    3.95    1.72
  26  -6   0    2.54    2.31
  26  -6   0    4.28    2.32
 -26   6   0    3.82    2.35
  26  -6   2   12.02    2.91
 -26   6   2    9.84    2.53
  26  -6   2   10.42    2.64
 -26  -6   2   10.12    2.25
 -26   6   4    6.51    2.50
  26  -6   4    5.43    3.31
  26   6   4    4.42    2.18
 -26   6   6   27.84    2.39
  26  -6  12   -0.02    3.23
  26  -8 -12    0.95    1.21
  26  -8 -10    3.86    1.26
 -26  -8 -10    7.08    2.35
  26  -8 -10    1.49    1.69
 -26   8 -10    2.04    1.55
 -26  -8  -8   25.42    2.44
  26  -8  -8   25.11    1.94
  26  -8  -6   48.37    2.52
 -26   8  -4   15.45    2.47
 -26   8  -4   18.09    2.54
 -26   8  -4   11.33    2.60
  26   8  -2   41.33    2.85
 -26   8  -2   39.77    2.73
 -26   8  -2   45.54    2.97
  26  -8   0    2.29    1.69
  26   8   0    5.30    2.48
  26  -8   2   43.96    2.97
 -26   8   2   28.37    2.82
  26  -8   4   19.01    2.91
 -26   8   4   16.73    2.41
 -26   8   6   49.48    2.92
  26  -8  12    1.47    2.47
  26 -10 -12    0.74    1.05
 -26 -10 -10    5.76    2.19
  26 -10 -10    2.44    1.21
 -26  10 -10    4.76    1.42
  26 -10 -10    0.27    1.55
 -26  10  -8    5.53    1.62
  26 -10  -8    7.77    1.60
  26 -10  -8    5.49    1.76
 -26 -10  -8    3.89    2.16
  26 -10  -6    2.39    1.58
  26 -10  -6    3.38    1.66
 -26  10  -4   61.66    3.31
 -26  10  -4   33.55    3.55
 -26  10  -2   44.86    3.28
 -26  10  -2   46.42    3.15
  26  10  -2   45.65    3.17
  26 -10  -2   42.65    2.20
 -26  10   0   13.51    2.79
  26  10   0   18.31    2.81
  26 -10   2   40.69    2.75
  26 -10   4   61.71    3.55
 -26  10   4   65.32    3.56
  26 -10   6    0.57    3.08
  26 -10  10    5.86    3.23
  26 -10  12   -1.33    2.09
  26 -12 -12   -0.04    1.14
  26 -12 -10    0.55    1.26
 -26  12 -10    0.88    1.34
 -26 -12 -10   -1.73    2.12
  26 -12 -10    1.02    1.48
  26 -12  -8    3.99    1.41
 -26  12  -8    2.28    1.62
  26 -12  -6   10.23    1.76
  26 -12  -6   11.37    1.93
  26 -12  -4   81.73    3.05
  26 -12  -4   73.01    3.17
 -26  12  -2    7.44    2.84
  26 -12  -2    5.11    1.59
 -26  12  -2    7.99    2.82
 -26  12   0    0.71    2.75
  26  12   0    3.56    2.45
  26 -12   0    1.36    1.67
 -26  12   0   -1.60    2.69
  26  12   2    3.59    2.48
  26 -12   2    6.33    2.16
 -26  12   4   61.89    3.65
  26 -12   4   62.43    3.46
  26 -12   8    4.93    3.72
  26 -12  10   -0.36    2.75
 -26 -14 -10    0.10    1.62
  26 -14 -10   -0.15    1.29
  26 -14 -10    0.62    1.05
  26 -14  -8    9.20    1.40
 -26 -14  -8    8.41    2.15
  26 -14  -8    9.45    1.65
 -26  14  -8    7.75    1.62
  26 -14  -6   -0.44    1.56
  26 -14  -6    0.77    1.52
  26 -14  -6   -0.33    1.53
  26 -14  -4   39.26    2.74
  26 -14  -4   44.75    2.45
  26 -14  -4   42.17    2.37
 -26  14  -2   12.92    2.91
  26 -14  -2   15.50    1.78
  26  14   0    1.88    2.82
 -26  14   0   -1.66    2.89
 -26  14   0    1.69    3.28
  26 -14   0    0.88    1.78
  26  14   2   15.00    2.87
  26 -14   2   14.49    2.34
 -26  14   2   11.12    2.97
  26 -14   4   48.05    3.09
  26 -14   6   -0.76    2.57
  26 -14   8   10.74    2.72
  26 -14  10    0.58    2.22
  26 -16 -10    0.40    1.41
 -26 -16 -10    0.25    1.56
  26 -16  -8    2.63    1.25
 -26 -16  -8    4.58    1.75
  26 -16  -8    4.40    1.28
 -26  16  -8    4.45    1.50
  26 -16  -8    2.62    1.44
  26 -16  -6    3.81    1.41
 -26 -16  -6    3.38    2.00
  26 -16  -4   23.72    1.87
  26 -16  -4   29.51    1.91
  26 -16  -4   25.55    2.25
 -26  16  -2   14.44    3.19
  26 -16  -2    9.78    1.76
 -26  16   0    0.72    2.94
 -26  16   0   -0.07    2.88
  26 -16   0    0.38    1.85
 -26  16   2   11.85    3.03
 -26  16   2   13.30    3.03
  26 -16   6    2.80    2.31
  26 -16   8    6.38    2.43
  26 -18  -8    1.14    1.74
 -26 -18  -8    1.39    1.59
  26 -18  -8    0.75    1.55
  26 -18  -8    3.88    1.12
 -26 -18  -6    1.28    1.95
  26 -18  -6    0.33    1.23
  26 -18  -6    0.84    1.45
  26 -18  -6   -0.91    1.62
  26 -18  -4    3.74    1.75
  26 -18  -4    3.26    1.75
  26 -18  -4    4.38    1.38
  26 -18  -2    4.56    1.38
  26 -18  -2    5.28    2.04
  26 -18  -2    7.20    1.72
  26 -18   0    1.80    1.74
 -26  18   0    0.81    2.79
 -26  18   2    8.50    2.92
  26 -20  -8   -0.62    1.37
 -26 -20  -8   -0.25    1.37
 -26 -20  -6    1.96    1.63
  26 -20  -6   -0.30    1.09
  26 -20  -4    7.72    1.67
  26 -20  -4   11.08    1.38
  26 -20  -2    2.90    1.67
  26 -20   0    5.94    1.64
  26 -20   2    1.31    1.83
 -26 -22  -8   -1.18    0.94
 -26 -22  -6    2.10    1.22
  26 -22  -6    0.49    1.10
  26 -22  -6    2.91    0.86
  26 -22  -4    3.66    1.00
 -26 -22  -4    2.36    1.56
  26 -22  -4    1.38    1.38
 -26  22  -4    6.30    4.55
  26 -22  -2   -0.80    1.56
  26 -22  -2    0.47    1.57
  26 -22   0    0.41    1.63
  26 -22   0    0.58    1.47
  26 -22   2    0.68    1.67
  26 -22   2    3.45    1.62
  26 -22   4    2.49    1.57
  26 -22   4    0.77    1.53
 -26  22   4    2.79    3.97
  26 -24  -6   -0.37    0.98
 -26 -24  -6   -0.37    0.89
 -26 -24  -4    1.08    1.11
  26 -24  -2    2.30    1.31
  26 -24  -2    5.02    1.45
  26 -24   0    0.81    1.34
  26 -24   0    0.24    1.31
  26 -24   2    2.15    1.28
  26 -24   2    4.14    1.34
  26 -24   4    2.87    1.22
  26 -24   4    0.25    1.05
 -26  24   4    2.57    4.20
  26 -26  -4    0.21    0.87
  26 -26  -2    1.22    0.88
 -26  26   0   -1.95    4.27
  26 -26   0    0.40    0.93
  26 -26   2    1.11    0.82
  27   1 -13   -1.01    0.90
  27  -1 -13   -0.20    0.92
 -27   1 -11    3.55    1.20
 -27  -1  -7   34.34    2.44
  27  -1  -5    7.81    2.00
 -27   1  -3   10.16    1.74
 -27  -1  -3   12.64    2.12
 -27   1  -3   12.89    2.06
  27   1  -3   14.85    2.50
  27  -1  -3   13.51    2.15
 -27  -1  -3   13.80    2.00
 -27   1  -3   13.50    2.12
  27  -1  -3   12.33    2.15
 -27   1  -1   40.35    6.41
 -27   1  -1   42.91    2.44
  27  -1  -1   53.20    2.83
  27   1  -1   55.71    2.95
 -27  -1  -1   39.29    4.38
  27  -1  -1   47.26    2.88
  27   1   1   66.94    3.41
 -27  -1   1   70.89    6.28
  27  -1   1   74.60    3.60
 -27   1   3   11.46    1.95
  27   1   3   14.78    2.79
  27  -1   3   16.09    2.61
  27  -1   3   14.27    2.79
  27   1   3   12.22    2.56
  27   1   5   14.75    3.02
  27  -1   5   11.35    3.01
  27  -1   5   12.11    3.56
  27   1   5   12.03    2.87
 -27   1   5    6.27    6.32
 -27  -1   5   14.49    5.47
 -27   1   7   39.49    5.94
  27   1   7   46.95    3.88
 -27  -1   7   50.98    5.44
  27   1   9   20.41    3.56
  27  -1  11    5.21    3.52
  27   1  11    6.22    2.99
  27  -3 -13    0.85    0.87
 -27   3 -11    4.12    1.26
 -27  -3  -9   13.06    2.29
  27  -3  -9   14.53    1.57
 -27  -3  -7   46.54    2.86
  27  -3  -5   16.91    2.20
 -27   3  -5   26.10    2.59
 -27   3  -3   60.90    3.05
  27  -3  -3   45.28    2.87
 -27   3  -3   54.65    2.88
 -27  -3  -3   48.91    2.50
  27   3  -3   60.79    3.26
  27   3  -1    4.48    2.32
  27  -3  -1    3.26    2.18
 -27  -3  -1    3.15    2.62
 -27   3  -1    3.06    1.90
  27  -3  -1    4.12    2.25
 -27  -3   1    4.46    4.60
  27  -3   1    5.40    2.48
  27  -3   1    5.94    2.29
 -27   3   1    2.85    1.91
  27  -3   3   53.55    3.53
  27   3   3   55.55    3.03
  27  -3   3   52.60    3.17
  27   3   5   24.03    3.12
  27  -3   5   30.08    3.54
  27   3   5   22.17    2.82
 -27   3   5   20.61    2.24
 -27  -3   5   30.33    4.72
  27   3   7   82.55    4.62
 -27   3   7   81.25    7.39
  27   3   9   22.98    3.88
  27  -3  11    7.17    3.32
  27  -5 -13   -0.01    0.84
  27  -5 -11    3.02    1.53
 -27   5 -11    2.60    1.30
  27  -5  -9    3.86    1.45
 -27  -5  -9    6.33    2.23
  27  -5  -7    4.10    1.71
 -27  -5  -7    3.65    2.26
  27  -5  -5   20.44    2.53
 -27   5  -5   16.94    1.96
 -27   5  -3   11.71    2.51
 -27   5  -3   13.95    2.41
  27   5  -3   18.04    2.45
 -27   5  -3   17.35    2.47
  27  -5  -3   14.32    2.33
  27  -5  -1   31.03    2.74
 -27   5  -1   26.34    2.56
  27  -5   1   31.66    2.96
 -27  -5   1   30.17    2.68
 -27   5   1   30.13    2.54
  27  -5   3   16.20    3.10
 -27  -5   3   14.86    2.93
  27  -5   3   16.08    2.62
  27   5   3   16.63    2.39
 -27   5   3   10.97    2.36
  27   5   5   27.51    3.13
 -27  -5   5   23.31    2.80
  27  -5   5   33.43    3.63
  27   5   5   31.68    3.04
 -27   5   5   23.94    2.24
 -27   5   9    9.15    5.01
  27  -5  11    3.80    3.27
  27  -7 -13    0.89    0.79
 -27   7 -11    0.63    1.14
  27  -7 -11   -0.12    1.45
  27  -7  -9    7.49    1.49
 -27   7  -9    4.40    1.48
 -27  -7  -7    0.93    2.18
  27  -7  -5   24.76    2.05
 -27   7  -5   19.42    2.37
 -27   7  -3   27.76    2.66
 -27   7  -3   30.79    2.84
 -27   7  -1   19.35    2.84
 -27   7  -1   35.07    2.82
  27   7  -1   32.44    2.63
  27  -7  -1   24.62    2.00
  27  -7  -1   21.85    2.89
  27  -7   1   34.30    2.72
 -27   7   1   26.58    2.89
  27  -7   3   30.56    2.83
 -27   7   3   24.79    2.58
  27  -7   5   39.88    3.99
 -27   7   5   26.95    2.43
 -27   7   9    4.05    6.23
  27  -7  11    2.30    3.31
  27  -9 -11    1.27    1.32
  27  -9 -11    1.02    0.90
 -27   9  -9   18.81    1.79
  27  -9  -9   22.68    1.62
 -27  -9  -7    4.79    2.32
 -27   9  -5    4.06    2.95
  27  -9  -5    0.02    1.61
 -27   9  -3   48.14    3.09
 -27   9  -3   49.66    3.17
 -27   9  -1   50.22    3.21
 -27   9  -1   49.00    3.19
  27   9  -1   53.61    3.27
  27   9   1   57.40    3.41
  27  -9   1   51.49    3.24
 -27   9   3   38.90    3.15
  27  -9   3   53.30    3.41
 -27   9   5    3.66    2.59
  27  -9   5   -2.77    3.06
 -27   9   9   28.32    6.91
  27  -9   9   36.14    3.87
  27  -9  11   -0.44    2.77
  27 -11 -11   -0.17    1.19
  27 -11  -9   12.28    1.77
 -27 -11  -9   16.15    2.13
  27 -11  -9   17.41    1.51
  27 -11  -7   15.16    1.76
  27 -11  -7   12.89    1.97
 -27 -11  -7   16.21    2.47
  27 -11  -5    2.65    1.66
  27 -11  -5    4.80    1.74
  27 -11  -5    2.65    1.81
 -27  11  -3   99.36    4.23
 -27  11  -3   66.66    4.53
  27 -11  -3   76.76    3.47
  27 -11  -3  103.27    3.50
 -27  11  -3   98.52    4.26
  27  11  -1    3.65    2.47
 -27  11  -1    3.55    2.86
 -27  11  -1    4.93    2.56
 -27  11   1    2.47    2.88
  27  11   1    2.65    2.63
  27 -11   1    3.97    2.30
 -27  11   3   75.70    4.17
  27 -11   3   94.97    3.98
 -27  11   5    4.66    2.52
  27 -11   5    6.69    2.76
  27 -11   7   14.24    3.26
 -27  11   9   18.58    7.75
  27 -11   9   20.05    3.91
  27 -11  11    1.75    2.28
  27 -13 -11   -0.71    1.23
 -27 -13  -9    0.73    1.92
  27 -13  -9    1.69    1.54
  27 -13  -9    2.93    1.25
 -27  13  -9    0.96    1.35
  27 -13  -7    7.31    1.67
  27 -13  -7    8.14    1.59
 -27 -13  -7    7.70    2.19
  27 -13  -5   18.06    1.88
  27 -13  -5   16.06    2.00
  27 -13  -3    8.20    1.74
 -27  13  -3    8.44    2.88
 -27  13  -1   16.16    2.98
  27 -13  -1   18.10    1.81
 -27  13  -1   14.63    3.16
  27  13   1   21.65    2.79
 -27  13   1   20.40    2.99
  27  13   3   11.42    2.69
[truncated: 117,188 more chars]
