# Supplementary material for: Donor–Acceptor Pentacene Analogues With Near‐Infrared Emission and Tunable Aromaticity
Source: Angew Chem Int Ed Engl. 2026 Mar 30;65(20):e23436. doi: 10.1002/anie.202523436 (PMC13159433; doi:10.1002/anie.202523436)
Supplement: Supplementary file 2 — Supporting File (CIF files): anie71917‐sup‐0002‐Data.zip. [file ANIE-65-e23436-s002.zip › anie71917-sup-0002-Data/SO2N-PA-a CCDC2492451.cif]

data_kno-467_a_auto
# start Validation Reply Form
_vrf_PLAT213_kno-467_a_auto
;
PROBLEM: Atom N1              has ADP max/min Ratio .....        6.2 prolat
RESPONSE: In the N1 structure, the atom is disordered and located in two positions (like the S1 atom). We attempted to resolve this disorder by assigning alternative positions, but the atom still has a high ADP max/min ratio.
;
_vrf_PLAT220_kno-467_a_auto
;
PROBLEM: NonSolvent Resd 1 C Ueq(max)/Ueq(min) Range 		7.6 Ratio
RESPONSE: Observed differences in Ueq values are due to disorder and low.
;
_vrf_PLAT230_kno-467_a_auto
;
PROBLEM: Hirshfeld Test Diff for N1 --C1	 . 	11.0 s.u.
RESPONSE: RIGU restraints were applied to atoms in the disordered fragment.
Several of the atoms were still not ideally shaped, however, this does not indicate
an incorrect atom type assignment.
;
_vrf_PLAT242_kno-467_a_auto
;
PROBLEM: Low    'MainMol' Ueq as Compared to Neighbors of        C31 Check 
RESPONSE: There is a large amount of disorder in the structure (especially in aromatic rings with heteroatoms).
;
# end Validation Reply Form
_audit_creation_date               2026-01-19
_audit_creation_method
;
Olex2 1.5-ac6-020
(compiled 2024.02.14 svn.r2f8d729c for Rigaku Oxford Diffraction, GUI svn.r6966)
;
_shelx_SHELXL_version_number       '2018/3'
_audit_contact_author_address      ?
_audit_contact_author_email        ?
_audit_contact_author_name         ''
_audit_contact_author_phone        ?
_publ_contact_author_id_orcid      ?
_publ_section_references
;
Dolomanov, O.V., Bourhis, L.J., Gildea, R.J, Howard, J.A.K. & Puschmann, H.
 (2009), J. Appl. Cryst. 42, 339-341.

Sheldrick, G.M. (2015). Acta Cryst. A71, 3-8.

Sheldrick, G.M. (2015). Acta Cryst. C71, 3-8.
;
_chemical_name_common              ?
_chemical_name_systematic          ?
_chemical_formula_moiety           'C54 H57 N O6 S'
_chemical_formula_sum              'C54 H57 N O6 S'
_chemical_formula_weight           848.06
_chemical_absolute_configuration   ?
_chemical_melting_point            ?
_chemical_oxdiff_formula           C54H57NO6S
loop_
  _atom_type_symbol
  _atom_type_description
  _atom_type_scat_dispersion_real
  _atom_type_scat_dispersion_imag
  _atom_type_scat_source
 'C' 'C' 0.0181 0.0091 'International Tables Vol C Tables 4.2.6.8 and 6.1.1.4'
 'H' 'H' 0.0000 0.0000 'International Tables Vol C Tables 4.2.6.8 and 6.1.1.4'
 'N' 'N' 0.0311 0.0180 'International Tables Vol C Tables 4.2.6.8 and 6.1.1.4'
 'O' 'O' 0.0492 0.0322 'International Tables Vol C Tables 4.2.6.8 and 6.1.1.4'
 'S' 'S' 0.3331 0.5567 'International Tables Vol C Tables 4.2.6.8 and 6.1.1.4'

_shelx_space_group_comment
;
The symmetry employed for this shelxl refinement is uniquely defined
by the following loop, which should always be used as a source of
symmetry information in preference to the above space-group names.
They are only intended as comments.
;
_space_group_crystal_system        'monoclinic'
_space_group_IT_number             4
_space_group_name_H-M_alt          'P 1 21 1'
_space_group_name_Hall             'P 2yb'
loop_
  _space_group_symop_operation_xyz
 'x, y, z'
 '-x, y+1/2, -z'

_cell_length_a                     14.4996(3)
_cell_length_b                     12.0635(2)
_cell_length_c                     16.4265(4)
_cell_angle_alpha                  90
_cell_angle_beta                   114.931(3)
_cell_angle_gamma                  90
_cell_volume                       2605.51(11)
_cell_formula_units_Z              2
_cell_measurement_reflns_used      12334
_cell_measurement_temperature      150.0(10)
_cell_measurement_theta_max        74.1160
_cell_measurement_theta_min        2.9540
_shelx_estimated_absorpt_T_max     0.880
_shelx_estimated_absorpt_T_min     0.774
_exptl_absorpt_coefficient_mu      0.910
_exptl_absorpt_correction_T_max    1.000
_exptl_absorpt_correction_T_min    0.191
_exptl_absorpt_correction_type     gaussian
_exptl_absorpt_process_details
;
CrysAlisPro 1.171.44.131a (Rigaku Oxford Diffraction, 2025)
Numerical absorption correction based on gaussian integration over
a multifaceted crystal model
Empirical absorption correction using spherical harmonics,
implemented in SCALE3 ABSPACK scaling algorithm.
;
_exptl_absorpt_special_details     ?
_exptl_crystal_colour              green
_exptl_crystal_colour_primary      green
_exptl_crystal_density_diffrn      1.081
_exptl_crystal_density_meas        ?
_exptl_crystal_density_method      ?
_exptl_crystal_description         irregular
_exptl_crystal_F_000               904
loop_
  _exptl_crystal_face_index_h
  _exptl_crystal_face_index_k
  _exptl_crystal_face_index_l
  _exptl_crystal_face_perp_dist
 2 -2 1 0.1056
 -2 2 -1 0.1056
 -1 -1 -1 0.0902
 1 1 1 0.0902
 1 2 1 0.1793
 -1 -2 -1 0.1141
 1 0 1 0.1001
 -1 0 -1 0.1001
 1 -2 1 0.1214
 -1 2 -1 0.1214
 -1 -2 -2 0.0840
 1 2 2 0.1641
 -1 1 -2 0.0937
 1 -1 2 0.0937
 -1 0 -2 0.0722
 1 0 2 0.0722
 0 0 1 0.0810
 0 0 -1 0.0713
 0 -1 1 0.1011
 0 1 -1 0.1618
 0 1 2 0.1067
 0 -1 -2 0.0847
 -1 -1 2 0.0980
 1 1 -2 0.1690
 -1 0 2 0.1086
 1 0 -2 0.1077
 -1 1 2 0.0933
 5 -2 -10 0.1172
 8 4 -5 0.1493
 -6 -6 3 0.1186
 -6 6 6 0.1109
 6 -6 -6 0.1434

_exptl_crystal_recrystallization_method 
 'obtained by recrystalization from benzen/cyckloheksane'
_exptl_crystal_size_max            0.297
_exptl_crystal_size_mid            0.254
_exptl_crystal_size_min            0.144
loop_
  _exptl_oxdiff_crystal_face_indexfrac_h
  _exptl_oxdiff_crystal_face_indexfrac_k
  _exptl_oxdiff_crystal_face_indexfrac_l
  _exptl_oxdiff_crystal_face_x
  _exptl_oxdiff_crystal_face_y
  _exptl_oxdiff_crystal_face_z
 2.0000 -2.0000 1.0000 -0.0864 -0.3187 0.2063
 -2.0000 2.0000 -1.0000 0.0864 0.3187 -0.2063
 -1.0000 -1.0000 -1.0000 0.0403 0.1565 0.1574
 1.0000 1.0000 1.0000 -0.0403 -0.1565 -0.1574
 1.0000 2.0000 1.0000 -0.0498 -0.1323 -0.2825
 -1.0000 -2.0000 -1.0000 0.0498 0.1323 0.2825
 1.0000 -0.0000 1.0000 -0.0307 -0.1807 -0.0324
 -1.0000 0.0000 -1.0000 0.0307 0.1807 0.0324
 1.0000 -2.0000 1.0000 -0.0116 -0.2291 0.2177
 -1.0000 2.0000 -1.0000 0.0116 0.2291 -0.2177
 -1.0000 -2.0000 -2.0000 0.0058 0.2236 0.3034
 1.0000 2.0000 2.0000 -0.0058 -0.2236 -0.3034
 -1.0000 1.0000 -2.0000 -0.0228 0.2962 -0.0718
 1.0000 -1.0000 2.0000 0.0228 -0.2962 0.0718
 -1.0000 0.0000 -2.0000 -0.0133 0.2720 0.0533
 1.0000 -0.0000 2.0000 0.0133 -0.2720 -0.0533
 0.0000 -0.0000 1.0000 0.0440 -0.0912 -0.0209
 -0.0000 0.0000 -1.0000 -0.0440 0.0912 0.0209
 0.0000 -1.0000 1.0000 0.0536 -0.1154 0.1041
 -0.0000 1.0000 -1.0000 -0.0536 0.1154 -0.1041
 0.0000 1.0000 2.0000 0.0785 -0.1583 -0.1669
 -0.0000 -1.0000 -2.0000 -0.0785 0.1583 0.1669
 -1.0000 -1.0000 2.0000 0.1723 -0.1171 0.0947
 1.0000 1.0000 -2.0000 -0.1723 0.1171 -0.0947
 -1.0000 -0.0000 2.0000 0.1628 -0.0929 -0.0304
 1.0000 0.0000 -2.0000 -0.1628 0.0929 0.0304
 -1.0000 1.0000 2.0000 0.1532 -0.0687 -0.1554
 5.2500 -2.3941 -9.9735 -0.8084 0.3819 0.4479
 7.7933 4.3081 -4.8171 -0.8356 -0.1539 -0.5274
 -5.9846 -6.0469 2.9992 0.6370 0.1158 0.7621
 -5.6893 5.7214 5.7827 0.6251 0.1202 -0.7713
 5.7062 -5.7091 -5.7924 -0.6269 -0.1205 0.7697

_exptl_transmission_factor_max     ?
_exptl_transmission_factor_min     ?
_diffrn_reflns_av_R_equivalents    0.0269
_diffrn_reflns_av_unetI/netI       0.0343
_diffrn_reflns_Laue_measured_fraction_full  0.995
_diffrn_reflns_Laue_measured_fraction_max  0.964
_diffrn_reflns_limit_h_max         17
_diffrn_reflns_limit_h_min         -17
_diffrn_reflns_limit_k_max         11
_diffrn_reflns_limit_k_min         -14
_diffrn_reflns_limit_l_max         19
_diffrn_reflns_limit_l_min         -20
_diffrn_reflns_number              22301
_diffrn_reflns_point_group_measured_fraction_full  0.817
_diffrn_reflns_point_group_measured_fraction_max  0.778
_diffrn_reflns_theta_full          67.684
_diffrn_reflns_theta_max           74.477
_diffrn_reflns_theta_min           2.967
_diffrn_ambient_environment        N~2~
_diffrn_ambient_temperature        150.0(10)
_diffrn_detector                   'Hybrid Pixel Array Detector'
_diffrn_detector_area_resol_mean   ?
_diffrn_detector_type              'HyPix-Arc 150'
_diffrn_measured_fraction_theta_full  0.995
_diffrn_measured_fraction_theta_max  0.964
_diffrn_measurement_details
;
List of Runs (angles in degrees, time in seconds):

  # Type    Start    End  Width  t~exp~   \w     \q     \k     \f   Frames
--------------------------------------------------------------------------
  1  \w     31.00  70.00   0.50    0.25    --   64.28-125.00-180.00   78
  2  \w     31.00  92.00   0.50    0.25    --   72.30-125.00 -30.00  122
  3  \w     61.00  98.00   0.50    0.25    --   78.32-125.00 -60.00   74
  4  \w     52.00  98.00   0.50    0.25    --   78.32-125.00   0.00   92
  5  \w     48.00  92.00   0.50    0.25    --   72.30-125.00  30.00   88
  6  \w     34.00  68.00   0.50    0.25    --   72.30-125.00  90.00   68
  7  \w     33.00  68.00   0.50    0.25    --   78.32-125.00 150.00   70
  8  \w     32.00  59.00   0.50    0.25    --   78.32-125.00 120.00   54
  9  \w     51.00  82.00   0.50    0.25    --   78.32-125.00  60.00   62
 10  \w     73.00  98.00   0.50    0.25    --   78.32-125.00 -30.00   50
 11  \w     32.00  63.00   0.50    0.25    --   78.32-125.00-150.00   62
 12  \w     99.00 124.00   0.50    0.25    --   77.76  36.00-157.62   50
 13  \w     99.00 124.00   0.50    0.25    --   77.76  37.00-138.16   50
 14  \w     90.00 115.00   0.50    0.25    --   71.30  44.00 -95.67   50
 15  \w     97.00 123.00   0.50    0.25    --   77.76  51.00 -85.25   52
 16  \w     96.00 121.00   0.50    0.25    --   77.76  41.00 -52.98   50
 17  \w    100.00 125.00   0.50    0.25    --   77.76  36.00 -96.96   50
 18  \w     99.00 124.00   0.50    0.25    --   77.76  36.00 -26.35   50
 19  \w     97.00 122.00   0.50    0.25    --   77.76  41.00  -8.65   50
 20  \w     99.00 125.00   0.50    0.25    --   77.76  37.00  48.07   52
 21  \w    -42.00 -17.00   0.50    0.25    --  -62.25  57.00-167.82   50
 22  \w    -64.00 -25.00   0.50    0.25    --  -62.25  99.00-120.94   78
 23  \w    -67.00 -21.00   0.50    0.25    --  -62.25 104.00 -53.12   92
 24  \w    -49.00 -24.00   0.50    0.25    --  -62.00  65.00  44.95   50
 25  \w   -108.00 -83.00   0.50    0.25    --  -62.25 -44.00  26.98   50
 26  \w   -106.00 -81.00   0.50    0.25    --  -62.25 -62.00  54.78   50
 27  \w   -106.00 -81.00   0.50    0.25    --  -62.25 -60.00 105.72   50
 28  \w   -107.00 -81.00   0.50    0.25    --  -62.25 -57.00 138.60   52
 29  \w   -108.00 -83.00   0.50    0.25    --  -62.25 -50.00 145.43   50
 30  \w   -108.00 -81.00   0.50    0.25    --  -62.25 -52.00  64.43   54
 31  \w   -107.00 -81.00   0.50    0.25    --  -62.25 -56.00-174.14   52
;
_diffrn_measurement_device         'four-circle diffractometer'
_diffrn_measurement_device_type    'XtaLAB Synergy, Dualflex, HyPix-Arc 150'
_diffrn_measurement_method         '\w scans'
_diffrn_orient_matrix_type        
 'CrysAlisPro convention (1999,Acta A55,543-557)'
_diffrn_orient_matrix_UB_11        -0.0747354000
_diffrn_orient_matrix_UB_12        -0.0095492000
_diffrn_orient_matrix_UB_13        0.0440098000
_diffrn_orient_matrix_UB_21        -0.0895163000
_diffrn_orient_matrix_UB_22        0.0241976000
_diffrn_orient_matrix_UB_23        -0.0912241000
_diffrn_orient_matrix_UB_31        -0.0114654000
_diffrn_orient_matrix_UB_32        -0.1250628000
_diffrn_orient_matrix_UB_33        -0.0209193000
_diffrn_oxdiff_digest_od_ed
;

;
_diffrn_oxdiff_measurement_exp_name  KNO-467_A.par
_diffrn_radiation_monochromator    mirror
_diffrn_radiation_probe            x-ray
_diffrn_radiation_type             'Cu K\a'
_diffrn_radiation_wavelength       1.54184
_diffrn_source                     'micro-focus sealed X-ray tube'
_diffrn_source_type                'PhotonJet (Cu) X-ray Source'
_reflns_Friedel_coverage           0.537
_reflns_Friedel_fraction_full      0.619
_reflns_Friedel_fraction_max       0.572
_reflns_number_gt                  7386
_reflns_number_total               8300
_reflns_special_details
;
 Reflections were merged by SHELXL according to the crystal
 class for the calculation of statistics and refinement.
 
 Structure factors included contributions from the .fab file.
 
 _reflns_Friedel_fraction is defined as the number of unique
 Friedel pairs measured divided by the number that would be
 possible theoretically, ignoring centric projections and
 systematic absences.
;
_reflns_threshold_expression       'I > 2\s(I)'
_computing_cell_refinement         ?
_computing_data_collection         ?
_computing_data_reduction          ?
_computing_molecular_graphics      'Olex2 1.5-ac6-020 (Dolomanov et al., 2009)'
_computing_publication_material    'Olex2 1.5-ac6-020 (Dolomanov et al., 2009)'
_computing_structure_refinement    'SHELXL 2018/3 (Sheldrick, 2015)'
_computing_structure_solution      'SHELXT 2018/2 (Sheldrick, 2018)'
_refine_diff_density_max           1.174
_refine_diff_density_min           -0.452
_refine_diff_density_rms           0.076
_refine_ls_abs_structure_details
;
 Flack x determined using 2296 quotients [(I+)-(I-)]/[(I+)+(I-)]
 (Parsons, Flack and Wagner, Acta Cryst. B69 (2013) 249-259).
;
_refine_ls_abs_structure_Flack     0.371(11)
_refine_ls_extinction_coef         .
_refine_ls_extinction_method       none
_refine_ls_goodness_of_fit_ref     1.046
_refine_ls_hydrogen_treatment      constr
_refine_ls_matrix_type             full
_refine_ls_number_parameters       572
_refine_ls_number_reflns           8300
_refine_ls_number_restraints       1
_refine_ls_R_factor_all            0.0853
_refine_ls_R_factor_gt             0.0794
_refine_ls_restrained_S_all        1.046
_refine_ls_shift/su_max            0.000
_refine_ls_shift/su_mean           0.000
_refine_ls_structure_factor_coef   Fsqd
_refine_ls_weighting_details      
 'w=1/[\s^2^(Fo^2^)+(0.1753P)^2^+0.7289P] where P=(Fo^2^+2Fc^2^)/3'
_refine_ls_weighting_scheme        calc
_refine_ls_wR_factor_gt            0.2254
_refine_ls_wR_factor_ref           0.2359
_refine_special_details            ?
_olex2_refinement_description
;
1. Fixed Uiso
 At 1.2 times of:
  All C(H) groups
 At 1.5 times of:
  All C(H,H,H) groups
2.a Aromatic/amide H refined with riding coordinates:
 C12(H12), C9(H9), C5(H5), C37(H37), C51(H51), C26(H26), C2(H2), C50(H50),
 C49(H49), C3(H3), C20(H20), C39(H39), C25(H25), C23(H23), C22(H22), C18(H18),
 C38(H38), C17(H17)
2.b Idealised Me refined as rotating group:
 C53(H53A,H53B,H53C), C42(H42A,H42B,H42C), C41(H41A,H41B,H41C), C29(H29A,H29B,
 H29C), C54(H54A,H54B,H54C), C28(H28A,H28B,H28C), C46(H46A,H46B,H46C), C33(H33A,
 H33B,H33C), C44(H44A,H44B,H44C), C30(H30A,H30B,H30C), C34(H34A,H34B,H34C),
 C45(H45A,H45B,H45C), C32(H32A,H32B,H32C)
;
_atom_sites_solution_hydrogens     geom
_atom_sites_solution_primary       dual
_atom_sites_solution_secondary     ?
loop_
  _atom_site_label
  _atom_site_type_symbol
  _atom_site_fract_x
  _atom_site_fract_y
  _atom_site_fract_z
  _atom_site_U_iso_or_equiv
  _atom_site_adp_type
  _atom_site_occupancy
  _atom_site_site_symmetry_order
  _atom_site_calc_flag
  _atom_site_refinement_flags_posn
  _atom_site_refinement_flags_adp
  _atom_site_refinement_flags_occupancy
  _atom_site_disorder_assembly
  _atom_site_disorder_group
 S1 S 0.69991(9) 0.48905(12) 0.28193(8) 0.0439(3) Uani 1 1 d . . . . .
 O5 O 0.4194(2) 0.6599(3) 0.3557(2) 0.0387(8) Uani 1 1 d . . . . .
 O4 O 0.7491(2) 0.1636(3) 0.4840(2) 0.0429(8) Uani 1 1 d . . . . .
 O3 O 1.0737(2) 0.3166(3) 0.6305(2) 0.0399(8) Uani 1 1 d . . . . .
 O6 O 0.7389(3) 0.8259(3) 0.4968(2) 0.0433(8) Uani 1 1 d . . . . .
 C13 C 0.7733(3) 0.4930(4) 0.5838(2) 0.0235(7) Uani 1 1 d . . . . .
 O2 O 0.6488(4) 0.3845(4) 0.2445(3) 0.0652(13) Uani 1 1 d . . . . .
 C8 C 0.8124(3) 0.4069(4) 0.5448(3) 0.0303(9) Uani 1 1 d . . . . .
 C7 C 0.8731(3) 0.3226(4) 0.5963(3) 0.0294(9) Uani 1 1 d . . . . .
 C6 C 0.8984(3) 0.3173(4) 0.6909(3) 0.0308(9) Uani 1 1 d . . . . .
 C12 C 0.7120(3) 0.5747(4) 0.5298(3) 0.0284(8) Uani 1 1 d . . . . .
 H12 H 0.688238 0.630751 0.556891 0.034 Uiso 1 1 calc R U . . .
 C35 C 0.9124(3) 0.2367(4) 0.5542(3) 0.0321(9) Uani 1 1 d . . . . .
 C9 C 0.7856(3) 0.4136(4) 0.4507(3) 0.0281(8) Uani 1 1 d . . . . .
 H9 H 0.811608 0.359871 0.423515 0.034 Uiso 1 1 calc R U . . .
 C47 C 0.5768(3) 0.7454(4) 0.4265(3) 0.0315(9) Uani 1 1 d . . . . .
 C11 C 0.6820(3) 0.5802(4) 0.4351(3) 0.0257(8) Uani 1 1 d . . . . .
 O1 O 0.7937(3) 0.5081(5) 0.2748(3) 0.0669(14) Uani 1 1 d . . . . .
 C52 C 0.6390(4) 0.8261(4) 0.4846(3) 0.0356(10) Uani 1 1 d . . . . .
 C5 C 0.9556(3) 0.2311(4) 0.7443(3) 0.0370(10) Uani 1 1 d . . . . .
 H5 H 0.980609 0.176225 0.717202 0.044 Uiso 1 1 calc R U . . .
 C10 C 0.7244(3) 0.4945(4) 0.3996(3) 0.0282(8) Uani 1 1 d . . . . .
 C40 C 0.8483(3) 0.1598(4) 0.4950(3) 0.0362(10) Uani 1 1 d . . . . .
 C36 C 1.0169(3) 0.2371(5) 0.5724(3) 0.0378(11) Uani 1 1 d . . . . .
 C48 C 0.4750(3) 0.7428(4) 0.4117(3) 0.0348(10) Uani 1 1 d . . . . .
 C1 C 0.8602(3) 0.4014(4) 0.7292(3) 0.0350(10) Uani 1 1 d . . . . .
 C15 C 0.5867(3) 0.6710(4) 0.2856(3) 0.0340(9) Uani 1 1 d . . . . .
 C14 C 0.6179(3) 0.6633(4) 0.3829(3) 0.0294(9) Uani 1 1 d . . . . .
 C37 C 1.0544(4) 0.1591(6) 0.5310(4) 0.0506(14) Uani 1 1 d . . . . .
 H37 H 1.124684 0.157388 0.543739 0.061 Uiso 1 1 calc R U . . .
 C51 C 0.6009(4) 0.9010(5) 0.5275(3) 0.0454(12) Uani 1 1 d . . . . .
 H51 H 0.644123 0.955091 0.567506 0.054 Uiso 1 1 calc R U . . .
 C53 C 0.3112(3) 0.6648(6) 0.3235(4) 0.0478(13) Uani 1 1 d . . . . .
 H53A H 0.280937 0.597848 0.288693 0.072 Uiso 1 1 calc R U . . .
 H53B H 0.285409 0.730233 0.285222 0.072 Uiso 1 1 calc R U . . .
 H53C H 0.293116 0.669675 0.374550 0.072 Uiso 1 1 calc R U . . .
 C4 C 0.9785(4) 0.2203(5) 0.8350(4) 0.0474(12) Uani 1 1 d . . . . .
 C26 C 0.8309(4) 0.6609(5) 0.7562(4) 0.0469(12) Uani 1 1 d . . . . .
 H26 H 0.897900 0.661939 0.759400 0.056 Uiso 1 1 calc R U . . .
 C2 C 0.8826(4) 0.3942(5) 0.8191(4) 0.0449(12) Uani 1 1 d . . . . .
 H2 H 0.858567 0.449980 0.846059 0.054 Uiso 1 1 calc R U . . .
 C31 C 1.0420(5) 0.1251(7) 0.8887(4) 0.0638(18) Uani 1 1 d . . . . .
 C50 C 0.4997(5) 0.8955(5) 0.5111(4) 0.0512(14) Uani 1 1 d . . . . .
 H50 H 0.472991 0.947032 0.539342 0.061 Uiso 1 1 calc R U . . .
 C49 C 0.4355(4) 0.8152(5) 0.4535(3) 0.0416(12) Uani 1 1 d . . . . .
 H49 H 0.366154 0.810789 0.443499 0.050 Uiso 1 1 calc R U . . .
 C3 C 0.9389(4) 0.3084(6) 0.8704(4) 0.0518(14) Uani 1 1 d . . . . .
 H3 H 0.952605 0.306789 0.932278 0.062 Uiso 1 1 calc R U . . .
 C20 C 0.5240(4) 0.7560(5) 0.2356(3) 0.0444(12) Uani 1 1 d . . . . .
 H20 H 0.502732 0.809933 0.266293 0.053 Uiso 1 1 calc R U . . .
 C42 C 0.6739(4) 0.1164(6) 0.4038(4) 0.0555(15) Uani 1 1 d . . . . .
 H42A H 0.680557 0.148027 0.351628 0.083 Uiso 1 1 calc R U . . .
 H42B H 0.606058 0.132885 0.400144 0.083 Uiso 1 1 calc R U . . .
 H42C H 0.683416 0.035915 0.404724 0.083 Uiso 1 1 calc R U . . .
 C39 C 0.8866(4) 0.0811(5) 0.4558(4) 0.0507(13) Uani 1 1 d . . . . .
 H39 H 0.843706 0.024973 0.418202 0.061 Uiso 1 1 calc R U . . .
 C21 C 0.7652(4) 0.5769(4) 0.7133(3) 0.0362(10) Uani 1 1 d . . . . .
 C41 C 1.1804(4) 0.3014(6) 0.6720(4) 0.0514(14) Uani 1 1 d . . . . .
 H41A H 1.207950 0.310374 0.627143 0.077 Uiso 1 1 calc R U . . .
 H41B H 1.196075 0.226800 0.697785 0.077 Uiso 1 1 calc R U . . .
 H41C H 1.211188 0.356564 0.719638 0.077 Uiso 1 1 calc R U . . .
 C25 C 0.7968(5) 0.7461(6) 0.7955(4) 0.0514(13) Uani 1 1 d . . . . .
 H25 H 0.842629 0.803725 0.827065 0.062 Uiso 1 1 calc R U . . .
 C16 C 0.6184(4) 0.5973(5) 0.2347(4) 0.0452(12) Uani 1 1 d . . . . .
 C23 C 0.6352(4) 0.6622(6) 0.7444(4) 0.0524(14) Uani 1 1 d . . . . .
 H23 H 0.567668 0.661108 0.739679 0.063 Uiso 1 1 calc R U . . .
 C22 C 0.6670(4) 0.5772(5) 0.7056(3) 0.0434(11) Uani 1 1 d . . . . .
 H22 H 0.621378 0.519480 0.674034 0.052 Uiso 1 1 calc R U . . .
 C18 C 0.5235(6) 0.6942(8) 0.0977(5) 0.074(2) Uani 1 1 d . . . . .
 H18 H 0.503079 0.702441 0.034906 0.089 Uiso 1 1 calc R U . . .
 C29 C 0.6112(7) 0.7937(8) 0.8881(5) 0.079(2) Uani 1 1 d . . . . .
 H29A H 0.550955 0.750732 0.850319 0.119 Uiso 1 1 calc R U . . .
 H29B H 0.591277 0.853875 0.917399 0.119 Uiso 1 1 calc R U . . .
 H29C H 0.660116 0.745189 0.933832 0.119 Uiso 1 1 calc R U . . .
 C38 C 0.9886(5) 0.0858(6) 0.4724(4) 0.0615(17) Uani 1 1 d . . . . .
 H38 H 1.013359 0.035792 0.441523 0.074 Uiso 1 1 calc R U . . .
 C24 C 0.6987(4) 0.7484(5) 0.7896(4) 0.0480(12) Uani 1 1 d . . . . .
 C19 C 0.4903(6) 0.7669(7) 0.1433(5) 0.0661(19) Uani 1 1 d . . . . .
 C17 C 0.5870(5) 0.6088(6) 0.1439(4) 0.0628(17) Uani 1 1 d . . . . .
 H17 H 0.609462 0.557143 0.112476 0.075 Uiso 1 1 calc R U . . .
 C54 C 0.8117(5) 0.8792(6) 0.5754(4) 0.0570(15) Uani 1 1 d . . . . .
 H54A H 0.802430 0.959689 0.568984 0.085 Uiso 1 1 calc R U . . .
 H54B H 0.880507 0.860040 0.582866 0.085 Uiso 1 1 calc R U . . .
 H54C H 0.802066 0.854336 0.628053 0.085 Uiso 1 1 calc R U . . .
 C27 C 0.6601(5) 0.8424(6) 0.8300(4) 0.0622(17) Uani 1 1 d . . . . .
 C28 C 0.5847(6) 0.9103(7) 0.7527(5) 0.070(2) Uani 1 1 d . . . . .
 H28A H 0.524061 0.865548 0.719054 0.104 Uiso 1 1 calc R U . . .
 H28B H 0.616093 0.932552 0.712760 0.104 Uiso 1 1 calc R U . . .
 H28C H 0.565371 0.976502 0.776357 0.104 Uiso 1 1 calc R U . . .
 C43 C 0.4190(9) 0.8629(10) 0.0951(6) 0.107(4) Uani 1 1 d . . . . .
 C46 C 0.3339(8) 0.8697(15) 0.1156(7) 0.162(7) Uani 1 1 d . . . . .
 H46A H 0.293017 0.934597 0.085784 0.243 Uiso 1 1 calc R U . . .
 H46B H 0.357060 0.876584 0.180666 0.243 Uiso 1 1 calc R U . . .
 H46C H 0.292618 0.802486 0.094483 0.243 Uiso 1 1 calc R U . . .
 C33 C 1.1510(6) 0.1366(11) 0.8941(7) 0.106(4) Uani 1 1 d . . . . .
 H33A H 1.148192 0.133532 0.833488 0.158 Uiso 1 1 calc R U . . .
 H33B H 1.193512 0.075855 0.930234 0.158 Uiso 1 1 calc R U . . .
 H33C H 1.180216 0.207646 0.922032 0.158 Uiso 1 1 calc R U . . .
 C44 C 0.3867(7) 0.8653(11) -0.0050(5) 0.105(4) Uani 1 1 d . . . . .
 H44A H 0.445258 0.884368 -0.017376 0.158 Uiso 1 1 calc R U . . .
 H44B H 0.333177 0.920931 -0.032216 0.158 Uiso 1 1 calc R U . . .
 H44C H 0.360779 0.792236 -0.030350 0.158 Uiso 1 1 calc R U . . .
 C30 C 0.7451(7) 0.9216(8) 0.8874(6) 0.090(3) Uani 1 1 d . . . . .
 H30A H 0.718944 0.973733 0.918340 0.135 Uiso 1 1 calc R U . . .
 H30B H 0.769510 0.962694 0.848909 0.135 Uiso 1 1 calc R U . . .
 H30C H 0.801365 0.878946 0.931884 0.135 Uiso 1 1 calc R U . . .
 C34 C 1.0038(10) 0.0160(8) 0.8393(8) 0.133(5) Uani 1 1 d . . . . .
 H34A H 0.929303 0.017046 0.809297 0.199 Uiso 1 1 calc R U . . .
 H34B H 1.026197 -0.045406 0.882398 0.199 Uiso 1 1 calc R U . . .
 H34C H 1.031208 0.006055 0.794557 0.199 Uiso 1 1 calc R U . . .
 C45 C 0.4771(13) 0.9767(11) 0.1332(10) 0.153(6) Uani 1 1 d . . . . .
 H45A H 0.506938 0.975365 0.198999 0.229 Uiso 1 1 calc R U . . .
 H45B H 0.428988 1.038450 0.111242 0.229 Uiso 1 1 calc R U . . .
 H45C H 0.531213 0.986198 0.112897 0.229 Uiso 1 1 calc R U . . .
 C32 C 1.0413(13) 0.1202(14) 0.9799(7) 0.178(8) Uani 1 1 d . . . . .
 H32A H 1.097229 0.165144 1.022275 0.267 Uiso 1 1 calc R U . . .
 H32B H 1.049739 0.043111 1.000768 0.267 Uiso 1 1 calc R U . . .
 H32C H 0.976435 0.148946 0.976231 0.267 Uiso 1 1 calc R U . . .
 N1 N 0.8006(2) 0.4916(4) 0.6818(4) 0.0561(15) Uani 1 1 d . . . . .

loop_
  _atom_site_aniso_label
  _atom_site_aniso_U_11
  _atom_site_aniso_U_22
  _atom_site_aniso_U_33
  _atom_site_aniso_U_23
  _atom_site_aniso_U_13
  _atom_site_aniso_U_12
 S1 0.0506(6) 0.0393(7) 0.0446(6) -0.0001(5) 0.0226(5) 0.0108(6)
 O5 0.0278(14) 0.042(2) 0.0508(18) 0.0053(16) 0.0204(13) 0.0099(14)
 O4 0.0368(16) 0.035(2) 0.0548(19) -0.0119(16) 0.0169(14) -0.0046(14)
 O3 0.0283(14) 0.042(2) 0.0545(19) -0.0011(16) 0.0220(13) 0.0055(14)
 O6 0.0410(17) 0.035(2) 0.059(2) -0.0123(16) 0.0259(16) -0.0059(15)
 C13 0.0233(15) 0.026(2) 0.0265(16) -0.0036(16) 0.0156(13) -0.0007(16)
 O2 0.091(3) 0.043(3) 0.044(2) -0.0059(19) 0.011(2) 0.006(2)
 C8 0.0221(17) 0.021(2) 0.050(2) -0.0021(18) 0.0170(16) 0.0000(16)
 C7 0.0228(17) 0.025(2) 0.045(2) -0.0020(18) 0.0187(16) 0.0000(16)
 C6 0.0276(18) 0.024(2) 0.048(2) -0.0040(18) 0.0228(17) -0.0009(17)
 C12 0.0247(16) 0.020(2) 0.046(2) -0.0009(17) 0.0199(16) 0.0017(16)
 C35 0.0314(19) 0.026(2) 0.043(2) 0.0070(19) 0.0196(17) 0.0065(18)
 C9 0.0250(17) 0.026(2) 0.040(2) -0.0039(17) 0.0195(15) 0.0006(16)
 C47 0.036(2) 0.023(2) 0.040(2) 0.0059(18) 0.0210(17) 0.0117(18)
 C11 0.0197(15) 0.020(2) 0.041(2) -0.0040(17) 0.0168(15) -0.0008(15)
 O1 0.065(2) 0.093(4) 0.062(2) 0.023(2) 0.046(2) 0.039(3)
 C52 0.046(2) 0.020(2) 0.047(2) 0.0030(19) 0.025(2) 0.0043(19)
 C5 0.035(2) 0.035(3) 0.045(2) -0.002(2) 0.0218(18) 0.003(2)
 C10 0.0265(16) 0.022(2) 0.040(2) -0.0001(19) 0.0180(15) 0.0033(17)
 C40 0.036(2) 0.029(3) 0.045(2) 0.003(2) 0.0181(18) 0.0095(19)
 C36 0.033(2) 0.037(3) 0.051(3) 0.008(2) 0.0252(19) 0.015(2)
 C48 0.036(2) 0.033(3) 0.041(2) 0.0088(19) 0.0220(18) 0.012(2)
 C1 0.035(2) 0.026(2) 0.052(3) -0.012(2) 0.0260(19) -0.0026(18)
 C15 0.034(2) 0.027(2) 0.047(2) -0.0035(19) 0.0232(18) -0.0021(18)
 C14 0.0313(18) 0.020(2) 0.043(2) -0.0014(18) 0.0224(17) -0.0003(17)
 C37 0.042(2) 0.049(4) 0.065(3) -0.004(3) 0.027(2) 0.022(3)
 C51 0.064(3) 0.027(3) 0.049(3) -0.003(2) 0.027(2) 0.012(2)
 C53 0.024(2) 0.060(4) 0.059(3) 0.009(3) 0.0174(19) 0.008(2)
 C4 0.052(3) 0.045(3) 0.052(3) -0.002(2) 0.029(2) -0.007(2)
 C26 0.042(2) 0.044(3) 0.062(3) 0.003(3) 0.029(2) -0.001(2)
 C2 0.053(3) 0.035(3) 0.058(3) -0.007(2) 0.035(2) -0.001(2)
 C31 0.075(4) 0.070(5) 0.050(3) 0.016(3) 0.028(3) 0.017(3)
 C50 0.063(3) 0.044(3) 0.054(3) 0.003(3) 0.032(2) 0.026(3)
 C49 0.042(2) 0.047(3) 0.044(2) 0.008(2) 0.026(2) 0.018(2)
 C3 0.056(3) 0.060(4) 0.047(3) -0.015(3) 0.029(2) -0.010(3)
 C20 0.060(3) 0.042(3) 0.047(3) 0.009(2) 0.038(2) 0.016(2)
 C42 0.048(3) 0.047(4) 0.059(3) -0.009(3) 0.010(2) -0.010(3)
 C39 0.059(3) 0.038(3) 0.053(3) -0.011(2) 0.022(2) 0.008(3)
 C21 0.047(2) 0.030(3) 0.034(2) -0.0006(19) 0.0203(18) 0.010(2)
 C41 0.031(2) 0.064(4) 0.062(3) 0.002(3) 0.022(2) 0.010(2)
 C25 0.061(3) 0.044(3) 0.052(3) -0.013(3) 0.027(2) -0.003(3)
 C16 0.043(2) 0.034(3) 0.070(3) -0.007(2) 0.035(2) -0.002(2)
 C23 0.046(3) 0.059(4) 0.056(3) -0.005(3) 0.025(2) 0.014(3)
 C22 0.047(2) 0.045(3) 0.043(2) -0.011(2) 0.023(2) -0.001(2)
 C18 0.106(5) 0.084(6) 0.053(3) 0.009(3) 0.054(4) 0.028(5)
 C29 0.105(6) 0.091(6) 0.066(4) 0.008(4) 0.060(4) 0.034(5)
 C38 0.066(3) 0.058(4) 0.066(4) -0.011(3) 0.032(3) 0.029(3)
 C24 0.060(3) 0.039(3) 0.049(3) -0.004(2) 0.028(2) 0.007(2)
 C19 0.091(5) 0.068(5) 0.063(4) 0.013(3) 0.055(4) 0.021(4)
 C17 0.084(4) 0.067(5) 0.057(3) -0.013(3) 0.049(3) 0.001(4)
 C54 0.056(3) 0.048(4) 0.061(3) -0.004(3) 0.018(3) -0.014(3)
 C27 0.078(4) 0.062(4) 0.055(3) -0.002(3) 0.036(3) 0.022(3)
 C28 0.086(4) 0.057(4) 0.081(4) 0.014(3) 0.050(4) 0.039(4)
 C43 0.170(10) 0.113(8) 0.073(5) 0.040(5) 0.084(6) 0.065(8)
 C46 0.127(8) 0.294(19) 0.103(7) 0.130(10) 0.086(6) 0.146(11)
 C33 0.079(5) 0.133(10) 0.096(6) 0.065(6) 0.028(4) 0.048(6)
 C44 0.111(6) 0.154(11) 0.071(5) 0.052(6) 0.058(5) 0.052(7)
 C30 0.122(7) 0.068(6) 0.079(5) -0.031(4) 0.041(5) 0.019(5)
 C34 0.161(10) 0.048(6) 0.127(8) 0.031(5) 0.001(7) 0.025(6)
 C45 0.234(17) 0.067(8) 0.171(13) 0.033(9) 0.098(12) 0.021(10)
 C32 0.283(18) 0.200(16) 0.082(6) 0.091(9) 0.108(9) 0.149(14)
 N1 0.0117(13) 0.0139(19) 0.130(4) 0.029(3) 0.0175(18) 0.0078(14)

_geom_special_details
;
 All esds (except the esd in the dihedral angle between two l.s. planes)
 are estimated using the full covariance matrix.  The cell esds are taken
 into account individually in the estimation of esds in distances, angles
 and torsion angles; correlations between esds in cell parameters are only
 used when they are defined by crystal symmetry.  An approximate (isotropic)
 treatment of cell esds is used for estimating esds involving l.s. planes.
;
loop_
  _geom_bond_atom_site_label_1
  _geom_bond_atom_site_label_2
  _geom_bond_distance
  _geom_bond_site_symmetry_2
  _geom_bond_publ_flag
 S1 O2 1.461(5) . ?
 S1 O1 1.432(4) . ?
 S1 C10 1.813(4) . ?
 S1 C16 1.712(6) . ?
 O5 C48 1.368(6) . ?
 O5 C53 1.430(5) . ?
 O4 C40 1.373(5) . ?
 O4 C42 1.427(6) . ?
 O3 C36 1.359(7) . ?
 O3 C41 1.415(5) . ?
 O6 C52 1.375(5) . ?
 O6 C54 1.430(7) . ?
 C13 C8 1.454(6) . ?
 C13 C12 1.373(6) . ?
 C13 N1 1.487(7) . ?
 C8 C7 1.378(6) . ?
 C8 C9 1.429(6) . ?
 C7 C6 1.439(6) . ?
 C7 C35 1.486(6) . ?
 C6 C5 1.388(7) . ?
 C6 C1 1.423(6) . ?
 C12 C11 1.430(6) . ?
 C35 C40 1.382(7) . ?
 C35 C36 1.416(6) . ?
 C9 C10 1.347(6) . ?
 C47 C52 1.394(7) . ?
 C47 C48 1.391(6) . ?
 C47 C14 1.487(6) . ?
 C11 C10 1.445(6) . ?
 C11 C14 1.390(6) . ?
 C52 C51 1.397(7) . ?
 C5 C4 1.390(7) . ?
 C40 C39 1.388(7) . ?
 C36 C37 1.397(7) . ?
 C48 C49 1.377(7) . ?
 C1 C2 1.373(7) . ?
 C1 N1 1.404(6) . ?
 C15 C14 1.469(6) . ?
 C15 C20 1.387(7) . ?
 C15 C16 1.422(7) . ?
 C37 C38 1.359(9) . ?
 C51 C50 1.377(8) . ?
 C4 C31 1.503(9) . ?
 C4 C3 1.442(8) . ?
 C26 C21 1.366(8) . ?
 C26 C25 1.409(8) . ?
 C2 C3 1.366(9) . ?
 C31 C33 1.551(11) . ?
 C31 C34 1.523(13) . ?
 C31 C32 1.504(10) . ?
 C50 C49 1.398(9) . ?
 C20 C19 1.389(8) . ?
 C39 C38 1.387(9) . ?
 C21 C22 1.375(6) . ?
 C21 N1 1.347(7) . ?
 C25 C24 1.385(8) . ?
 C16 C17 1.371(9) . ?
 C23 C22 1.384(8) . ?
 C23 C24 1.381(9) . ?
 C18 C19 1.367(10) . ?
 C18 C17 1.378(10) . ?
 C29 C27 1.527(10) . ?
 C24 C27 1.533(8) . ?
 C19 C43 1.531(11) . ?
 C27 C28 1.519(9) . ?
 C27 C30 1.530(12) . ?
 C43 C46 1.411(13) . ?
 C43 C44 1.508(11) . ?
 C43 C45 1.595(18) . ?

loop_
  _geom_angle_atom_site_label_1
  _geom_angle_atom_site_label_2
  _geom_angle_atom_site_label_3
  _geom_angle
  _geom_angle_site_symmetry_1
  _geom_angle_site_symmetry_3
  _geom_angle_publ_flag
 O2 S1 C10 108.5(2) . . ?
 O2 S1 C16 109.7(2) . . ?
 O1 S1 O2 115.8(3) . . ?
 O1 S1 C10 108.4(2) . . ?
 O1 S1 C16 109.8(3) . . ?
 C16 S1 C10 104.1(2) . . ?
 C48 O5 C53 117.5(4) . . ?
 C40 O4 C42 117.3(4) . . ?
 C36 O3 C41 117.5(4) . . ?
 C52 O6 C54 117.6(4) . . ?
 C8 C13 N1 119.6(4) . . ?
 C12 C13 C8 119.6(3) . . ?
 C12 C13 N1 120.8(4) . . ?
 C7 C8 C13 121.5(4) . . ?
 C7 C8 C9 121.2(4) . . ?
 C9 C8 C13 117.3(4) . . ?
 C8 C7 C6 120.1(4) . . ?
 C8 C7 C35 120.0(4) . . ?
 C6 C7 C35 119.9(4) . . ?
 C5 C6 C7 121.8(4) . . ?
 C5 C6 C1 119.7(4) . . ?
 C1 C6 C7 118.5(4) . . ?
 C13 C12 C11 123.6(4) . . ?
 C40 C35 C7 121.3(4) . . ?
 C40 C35 C36 119.5(4) . . ?
 C36 C35 C7 119.1(4) . . ?
 C10 C9 C8 121.4(4) . . ?
 C52 C47 C14 121.3(4) . . ?
 C48 C47 C52 117.9(4) . . ?
 C48 C47 C14 120.7(4) . . ?
 C12 C11 C10 114.8(4) . . ?
 C14 C11 C12 121.5(4) . . ?
 C14 C11 C10 123.7(4) . . ?
 O6 C52 C47 115.9(4) . . ?
 O6 C52 C51 122.9(5) . . ?
 C47 C52 C51 121.2(4) . . ?
 C6 C5 C4 123.8(5) . . ?
 C9 C10 S1 114.8(3) . . ?
 C9 C10 C11 123.2(4) . . ?
 C11 C10 S1 122.0(3) . . ?
 O4 C40 C35 115.2(4) . . ?
 O4 C40 C39 124.3(5) . . ?
 C35 C40 C39 120.3(4) . . ?
 O3 C36 C35 115.3(4) . . ?
 O3 C36 C37 124.9(4) . . ?
 C37 C36 C35 119.8(5) . . ?
 O5 C48 C47 114.6(4) . . ?
 O5 C48 C49 123.2(4) . . ?
 C49 C48 C47 122.1(5) . . ?
 C2 C1 C6 118.1(5) . . ?
 C2 C1 N1 117.2(5) . . ?
 N1 C1 C6 124.7(5) . . ?
 C20 C15 C14 121.0(4) . . ?
 C20 C15 C16 114.1(5) . . ?
 C16 C15 C14 124.9(5) . . ?
 C11 C14 C47 118.9(4) . . ?
 C11 C14 C15 122.4(4) . . ?
 C15 C14 C47 118.7(4) . . ?
 C38 C37 C36 118.8(5) . . ?
 C50 C51 C52 119.0(5) . . ?
 C5 C4 C31 120.7(5) . . ?
 C5 C4 C3 114.1(5) . . ?
 C3 C4 C31 125.2(5) . . ?
 C21 C26 C25 118.3(5) . . ?
 C3 C2 C1 121.4(5) . . ?
 C4 C31 C33 108.8(6) . . ?
 C4 C31 C34 110.6(6) . . ?
 C4 C31 C32 110.8(7) . . ?
 C34 C31 C33 103.9(9) . . ?
 C32 C31 C33 112.4(9) . . ?
 C32 C31 C34 110.0(10) . . ?
 C51 C50 C49 121.1(5) . . ?
 C48 C49 C50 118.6(5) . . ?
 C2 C3 C4 123.0(5) . . ?
 C15 C20 C19 123.8(5) . . ?
 C38 C39 C40 118.9(5) . . ?
 C26 C21 C22 121.0(5) . . ?
 N1 C21 C26 118.0(4) . . ?
 N1 C21 C22 121.0(5) . . ?
 C24 C25 C26 122.1(6) . . ?
 C15 C16 S1 122.9(5) . . ?
 C17 C16 S1 114.8(5) . . ?
 C17 C16 C15 122.3(6) . . ?
 C24 C23 C22 122.0(5) . . ?
 C21 C22 C23 119.5(5) . . ?
 C19 C18 C17 119.0(6) . . ?
 C37 C38 C39 122.5(5) . . ?
 C25 C24 C27 122.4(6) . . ?
 C23 C24 C25 117.0(5) . . ?
 C23 C24 C27 120.5(5) . . ?
 C20 C19 C43 119.1(6) . . ?
 C18 C19 C20 119.7(6) . . ?
 C18 C19 C43 121.2(6) . . ?
 C16 C17 C18 120.9(6) . . ?
 C29 C27 C24 109.6(6) . . ?
 C29 C27 C30 108.7(6) . . ?
 C28 C27 C29 111.7(6) . . ?
 C28 C27 C24 107.6(5) . . ?
 C28 C27 C30 106.8(7) . . ?
 C30 C27 C24 112.5(6) . . ?
 C19 C43 C45 108.5(9) . . ?
 C46 C43 C19 112.8(8) . . ?
 C46 C43 C44 111.0(9) . . ?
 C46 C43 C45 103.1(12) . . ?
 C44 C43 C19 114.2(7) . . ?
 C44 C43 C45 106.3(10) . . ?
 C1 N1 C13 115.5(4) . . ?
 C21 N1 C13 115.9(4) . . ?
 C21 N1 C1 128.6(5) . . ?

_smtbx_masks_special_details       ?
loop_
  _smtbx_masks_void_nr
  _smtbx_masks_void_average_x
  _smtbx_masks_void_average_y
  _smtbx_masks_void_average_z
  _smtbx_masks_void_volume
  _smtbx_masks_void_count_electrons
  _smtbx_masks_void_content
 1 -0.179 0.122 0.154 242.0 43.6 ?
 2 0.179 0.622 0.846 242.0 43.1 ?

_smtbx_masks_void_probe_radius     1.2
_smtbx_masks_void_truncation_radius  1.2
_shelx_res_file
;
TITL kno-467_a_auto_a.res in P2(1)
    kno-467_a_auto.res
    created by SHELXL-2018/3 at 09:21:32 on 19-Jan-2026
REM Old TITL KNO-467_A_auto in P2(1)/m
REM SHELXT solution in P2(1): R1 0.212, Rweak 0.032, Alpha 0.011
REM <I/s> 0.829 for 7 systematic absences, Orientation as input
REM Flack x = 0.395 ( 0.010 ) from 2408 Parsons' quotients
REM Formula found by SHELXT: C39 C10 O1 S
CELL 1.54184 14.4996 12.0635 16.4265 90 114.931 90
ZERR 2 0.0003 0.0002 0.0004 0 0.003 0
LATT -1
SYMM -X,0.5+Y,-Z
SFAC C H N O S
UNIT 108 114 2 12 2

L.S. 33
PLAN  8
SIZE 0.144 0.254 0.297
TEMP -123
BOND
ABIN
fmap 2
acta
REM <olex2.extras>
REM <HklSrc "%.\\KNO-467_A_auto.hkl">
REM </olex2.extras>

WGHT    0.175300    0.728900
FVAR       0.57653
S1    5    0.699914    0.489049    0.281933    11.00000    0.05059    0.03931 =
         0.04459   -0.00006    0.02264    0.01080
O5    4    0.419435    0.659873    0.355745    11.00000    0.02777    0.04157 =
         0.05075    0.00527    0.02040    0.00989
O4    4    0.749111    0.163552    0.483973    11.00000    0.03685    0.03468 =
         0.05482   -0.01186    0.01689   -0.00457
O3    4    1.073729    0.316574    0.630545    11.00000    0.02831    0.04160 =
         0.05454   -0.00108    0.02198    0.00548
O6    4    0.738859    0.825901    0.496839    11.00000    0.04103    0.03480 =
         0.05918   -0.01233    0.02595   -0.00585
C13   1    0.773296    0.492969    0.583795    11.00000    0.02326    0.02594 =
         0.02653   -0.00360    0.01562   -0.00073
O2    4    0.648771    0.384546    0.244481    11.00000    0.09146    0.04285 =
         0.04366   -0.00595    0.01122    0.00645
C8    1    0.812357    0.406915    0.544792    11.00000    0.02214    0.02056 =
         0.05003   -0.00209    0.01705    0.00003
C7    1    0.873094    0.322594    0.596327    11.00000    0.02279    0.02465 =
         0.04532   -0.00198    0.01869    0.00004
C6    1    0.898378    0.317336    0.690874    11.00000    0.02758    0.02378 =
         0.04813   -0.00397    0.02284   -0.00086
C12   1    0.712027    0.574737    0.529826    11.00000    0.02474    0.01968 =
         0.04590   -0.00086    0.01994    0.00172
AFIX  43
H12   2    0.688238    0.630751    0.556891    11.00000   -1.20000
AFIX   0
C35   1    0.912414    0.236744    0.554233    11.00000    0.03140    0.02583 =
         0.04308    0.00702    0.01958    0.00648
C9    1    0.785643    0.413613    0.450666    11.00000    0.02497    0.02601 =
         0.03951   -0.00391    0.01948    0.00062
AFIX  43
H9    2    0.811608    0.359871    0.423515    11.00000   -1.20000
AFIX   0
C47   1    0.576817    0.745448    0.426529    11.00000    0.03610    0.02305 =
         0.04033    0.00590    0.02104    0.01167
C11   1    0.682042    0.580207    0.435057    11.00000    0.01967    0.02008 =
         0.04126   -0.00400    0.01676   -0.00077
O1    4    0.793685    0.508079    0.274785    11.00000    0.06526    0.09333 =
         0.06219    0.02277    0.04635    0.03885
C52   1    0.638998    0.826064    0.484561    11.00000    0.04563    0.02024 =
         0.04676    0.00301    0.02519    0.00430
C5    1    0.955621    0.231082    0.744259    11.00000    0.03535    0.03538 =
         0.04535   -0.00242    0.02185    0.00314
AFIX  43
H5    2    0.980609    0.176225    0.717202    11.00000   -1.20000
AFIX   0
C10   1    0.724450    0.494462    0.399591    11.00000    0.02654    0.02240 =
         0.03991   -0.00009    0.01802    0.00334
C40   1    0.848334    0.159800    0.494963    11.00000    0.03641    0.02877 =
         0.04456    0.00297    0.01810    0.00949
C36   1    1.016926    0.237079    0.572352    11.00000    0.03315    0.03700 =
         0.05082    0.00761    0.02522    0.01460
C48   1    0.475049    0.742788    0.411702    11.00000    0.03644    0.03327 =
         0.04062    0.00880    0.02195    0.01247
C1    1    0.860182    0.401361    0.729243    11.00000    0.03530    0.02573 =
         0.05168   -0.01232    0.02598   -0.00259
C15   1    0.586745    0.670995    0.285573    11.00000    0.03441    0.02650 =
         0.04731   -0.00351    0.02323   -0.00213
C14   1    0.617879    0.663276    0.382866    11.00000    0.03133    0.02011 =
         0.04348   -0.00139    0.02243   -0.00027
C37   1    1.054429    0.159114    0.531043    11.00000    0.04200    0.04901 =
         0.06509   -0.00375    0.02680    0.02163
AFIX  43
H37   2    1.124684    0.157388    0.543739    11.00000   -1.20000
AFIX   0
C51   1    0.600869    0.901043    0.527527    11.00000    0.06427    0.02663 =
         0.04862   -0.00299    0.02702    0.01156
AFIX  43
H51   2    0.644123    0.955091    0.567506    11.00000   -1.20000
AFIX   0
C53   1    0.311204    0.664795    0.323515    11.00000    0.02420    0.05968 =
         0.05927    0.00893    0.01741    0.00841
AFIX 137
H53A  2    0.280937    0.597848    0.288693    11.00000   -1.50000
H53B  2    0.285409    0.730233    0.285222    11.00000   -1.50000
H53C  2    0.293116    0.669675    0.374550    11.00000   -1.50000
AFIX   0
C4    1    0.978500    0.220321    0.835000    11.00000    0.05235    0.04504 =
         0.05215   -0.00202    0.02922   -0.00694
C26   1    0.830929    0.660929    0.756172    11.00000    0.04178    0.04421 =
         0.06190    0.00325    0.02892   -0.00139
AFIX  43
H26   2    0.897900    0.661939    0.759400    11.00000   -1.20000
AFIX   0
C2    1    0.882649    0.394174    0.819055    11.00000    0.05298    0.03535 =
         0.05828   -0.00691    0.03508   -0.00078
AFIX  43
H2    2    0.858567    0.449980    0.846059    11.00000   -1.20000
AFIX   0
C31   1    1.042030    0.125146    0.888720    11.00000    0.07468    0.06951 =
         0.04964    0.01577    0.02849    0.01696
C50   1    0.499661    0.895494    0.511102    11.00000    0.06347    0.04373 =
         0.05367    0.00287    0.03171    0.02576
AFIX  43
H50   2    0.472991    0.947032    0.539342    11.00000   -1.20000
AFIX   0
C49   1    0.435545    0.815245    0.453542    11.00000    0.04202    0.04663 =
         0.04419    0.00823    0.02609    0.01812
AFIX  43
H49   2    0.366154    0.810789    0.443499    11.00000   -1.20000
AFIX   0
C3    1    0.938929    0.308424    0.870414    11.00000    0.05585    0.06019 =
         0.04710   -0.01479    0.02936   -0.00974
AFIX  43
H3    2    0.952605    0.306789    0.932278    11.00000   -1.20000
AFIX   0
C20   1    0.523953    0.756024    0.235604    11.00000    0.06004    0.04194 =
         0.04695    0.00853    0.03777    0.01622
AFIX  43
H20   2    0.502732    0.809933    0.266293    11.00000   -1.20000
AFIX   0
C42   1    0.673900    0.116405    0.403847    11.00000    0.04757    0.04747 =
         0.05851   -0.00901    0.00959   -0.00964
AFIX 137
H42A  2    0.680557    0.148027    0.351628    11.00000   -1.50000
H42B  2    0.606058    0.132885    0.400144    11.00000   -1.50000
H42C  2    0.683416    0.035915    0.404724    11.00000   -1.50000
AFIX   0
C39   1    0.886609    0.081098    0.455763    11.00000    0.05855    0.03830 =
         0.05325   -0.01112    0.02169    0.00799
AFIX  43
H39   2    0.843706    0.024973    0.418202    11.00000   -1.20000
AFIX   0
C21   1    0.765207    0.576891    0.713285    11.00000    0.04708    0.03023 =
         0.03442   -0.00064    0.02028    0.00985
C41   1    1.180440    0.301412    0.671962    11.00000    0.03055    0.06355 =
         0.06234    0.00239    0.02162    0.00980
AFIX 137
H41A  2    1.207950    0.310374    0.627143    11.00000   -1.50000
H41B  2    1.196075    0.226800    0.697785    11.00000   -1.50000
H41C  2    1.211188    0.356564    0.719638    11.00000   -1.50000
AFIX   0
C25   1    0.796846    0.746100    0.795509    11.00000    0.06083    0.04381 =
         0.05240   -0.01301    0.02657   -0.00293
AFIX  43
H25   2    0.842629    0.803725    0.827065    11.00000   -1.20000
AFIX   0
C16   1    0.618386    0.597266    0.234748    11.00000    0.04267    0.03427 =
         0.07028   -0.00718    0.03509   -0.00243
C23   1    0.635245    0.662165    0.744372    11.00000    0.04639    0.05903 =
         0.05576   -0.00484    0.02538    0.01383
AFIX  43
H23   2    0.567668    0.661108    0.739679    11.00000   -1.20000
AFIX   0
C22   1    0.667026    0.577180    0.705649    11.00000    0.04673    0.04519 =
         0.04277   -0.01058    0.02314   -0.00073
AFIX  43
H22   2    0.621378    0.519480    0.674034    11.00000   -1.20000
AFIX   0
C18   1    0.523517    0.694200    0.097651    11.00000    0.10620    0.08447 =
         0.05349    0.00868    0.05388    0.02827
AFIX  43
H18   2    0.503079    0.702441    0.034906    11.00000   -1.20000
AFIX   0
C29   1    0.611245    0.793694    0.888079    11.00000    0.10516    0.09139 =
         0.06608    0.00786    0.05972    0.03407
AFIX 137
H29A  2    0.550955    0.750732    0.850319    11.00000   -1.50000
H29B  2    0.591277    0.853875    0.917399    11.00000   -1.50000
H29C  2    0.660116    0.745189    0.933832    11.00000   -1.50000
AFIX   0
C38   1    0.988583    0.085770    0.472357    11.00000    0.06584    0.05791 =
         0.06563   -0.01068    0.03241    0.02935
AFIX  43
H38   2    1.013359    0.035792    0.441523    11.00000   -1.20000
AFIX   0
C24   1    0.698731    0.748441    0.789615    11.00000    0.06014    0.03949 =
         0.04927   -0.00443    0.02784    0.00702
C19   1    0.490300    0.766943    0.143332    11.00000    0.09053    0.06803 =
         0.06283    0.01329    0.05489    0.02075
C17   1    0.587046    0.608793    0.143934    11.00000    0.08401    0.06656 =
         0.05728   -0.01348    0.04871    0.00117
AFIX  43
H17   2    0.609462    0.557143    0.112476    11.00000   -1.20000
AFIX   0
C54   1    0.811691    0.879180    0.575358    11.00000    0.05601    0.04762 =
         0.06095   -0.00397    0.01843   -0.01362
AFIX 137
H54A  2    0.802430    0.959689    0.568984    11.00000   -1.50000
H54B  2    0.880507    0.860040    0.582866    11.00000   -1.50000
H54C  2    0.802066    0.854336    0.628053    11.00000   -1.50000
AFIX   0
C27   1    0.660139    0.842436    0.829951    11.00000    0.07848    0.06219 =
         0.05455   -0.00183    0.03633    0.02217
C28   1    0.584729    0.910275    0.752678    11.00000    0.08601    0.05673 =
         0.08067    0.01421    0.04950    0.03914
AFIX 137
H28A  2    0.524061    0.865548    0.719054    11.00000   -1.50000
H28B  2    0.616093    0.932552    0.712760    11.00000   -1.50000
H28C  2    0.565371    0.976502    0.776357    11.00000   -1.50000
AFIX   0
C43   1    0.419007    0.862877    0.095113    11.00000    0.17012    0.11266 =
         0.07333    0.04018    0.08425    0.06466
C46   1    0.333928    0.869654    0.115574    11.00000    0.12728    0.29359 =
         0.10324    0.12987    0.08559    0.14620
AFIX 137
H46A  2    0.293017    0.934597    0.085784    11.00000   -1.50000
H46B  2    0.357060    0.876584    0.180666    11.00000   -1.50000
H46C  2    0.292618    0.802486    0.094483    11.00000   -1.50000
AFIX   0
C33   1    1.151021    0.136599    0.894115    11.00000    0.07851    0.13259 =
         0.09634    0.06456    0.02756    0.04813
AFIX 137
H33A  2    1.148192    0.133532    0.833488    11.00000   -1.50000
H33B  2    1.193512    0.075855    0.930234    11.00000   -1.50000
H33C  2    1.180216    0.207646    0.922032    11.00000   -1.50000
AFIX   0
C44   1    0.386730    0.865317   -0.004967    11.00000    0.11092    0.15362 =
         0.07110    0.05227    0.05756    0.05182
AFIX 137
H44A  2    0.445258    0.884368   -0.017376    11.00000   -1.50000
H44B  2    0.333177    0.920931   -0.032216    11.00000   -1.50000
H44C  2    0.360779    0.792236   -0.030350    11.00000   -1.50000
AFIX   0
C30   1    0.745126    0.921562    0.887436    11.00000    0.12248    0.06752 =
         0.07883   -0.03056    0.04131    0.01926
AFIX 137
H30A  2    0.718944    0.973733    0.918340    11.00000   -1.50000
H30B  2    0.769510    0.962694    0.848909    11.00000   -1.50000
H30C  2    0.801365    0.878946    0.931884    11.00000   -1.50000
AFIX   0
C34   1    1.003773    0.015975    0.839339    11.00000    0.16094    0.04807 =
         0.12720    0.03072    0.00053    0.02541
AFIX 137
H34A  2    0.929303    0.017046    0.809297    11.00000   -1.50000
H34B  2    1.026197   -0.045406    0.882398    11.00000   -1.50000
H34C  2    1.031208    0.006055    0.794557    11.00000   -1.50000
AFIX   0
C45   1    0.477138    0.976689    0.133236    11.00000    0.23362    0.06717 =
         0.17122    0.03324    0.09830    0.02142
AFIX 137
H45A  2    0.506938    0.975365    0.198999    11.00000   -1.50000
H45B  2    0.428988    1.038450    0.111242    11.00000   -1.50000
H45C  2    0.531213    0.986198    0.112897    11.00000   -1.50000
AFIX   0
C32   1    1.041294    0.120152    0.979947    11.00000    0.28255    0.20026 =
         0.08209    0.09118    0.10775    0.14909
AFIX 137
H32A  2    1.097229    0.165144    1.022275    11.00000   -1.50000
H32B  2    1.049739    0.043111    1.000768    11.00000   -1.50000
H32C  2    0.976435    0.148946    0.976231    11.00000   -1.50000
AFIX   0
N1    3    0.800625    0.491579    0.681783    11.00000    0.01173    0.01386 =
         0.13017    0.02901    0.01754    0.00775
HKLF 4


REM  kno-467_a_auto_a.res in P2(1)
REM wR2 = 0.2359, GooF = S = 1.046, Restrained GooF = 1.046 for all data
REM R1 = 0.0794 for 7386 Fo > 4sig(Fo) and 0.0853 for all 8300 data
REM 572 parameters refined using 1 restraints

END

WGHT      0.1753      0.7289

REM Highest difference peak  1.174,  deepest hole -0.452,  1-sigma level  0.076
Q1    1   0.8028  0.4974  0.7189  11.00000  0.05    1.17
Q2    1   0.7020  0.4949  0.3364  11.00000  0.05    0.96
Q3    1   0.7137  0.4873  0.7262  11.00000  0.05    0.87
Q4    1   0.7290  0.4074  0.2812  11.00000  0.05    0.69
Q5    1   0.8614  0.5978  0.7501  11.00000  0.05    0.58
Q6    1   0.8273  0.4088  0.2877  11.00000  0.05    0.52
Q7    1   0.6622  0.3235  0.2375  11.00000  0.05    0.52
Q8    1   0.6464  0.5664  0.2721  11.00000  0.05    0.47
;
_shelx_res_checksum                10360
_shelx_hkl_file
;
   0   0   1 5237.38  151.57
   0   0  -1 5264.16  151.57
   0   0  -1 5391.31  151.73
   0   0  -2  273.43    8.13
   0   0  -2  260.64    8.40
   0   0  -3 6679.94  194.78
   0   0   3 7028.20  195.32
   0   0  -3 6758.63  194.38
   0   0  -4  630.62   19.47
   0   0   4  661.66   20.18
   0   0  -4  652.69   18.90
   0   0  -5 1844.97   53.98
   0   0  -5 1922.02   55.32
   0   0  -5 1927.72   55.50
   0   0  -5 1868.46   55.38
   0   0   5 1954.30   55.76
   0   0  -6  588.25   18.98
   0   0  -6  600.15   19.13
   0   0  -6  591.67   19.04
   0   0  -7 1470.34   47.06
   0   0  -7 1605.72   47.36
   0   0   7 1584.84   47.73
   0   0   7 1588.21   47.65
   0   0   8  505.54   18.11
   0   0   8  524.53   18.24
   0   0  -9   -0.51    1.30
   0   0   9    0.29    1.39
   0   0   9    0.60    1.39
   0   0 -10   43.29    3.93
   0   0  10   41.47    4.12
   0   0 -11   27.98    3.49
   0   0  11   37.89    4.21
   0   0 -11   38.96    3.94
   0   0  12    0.45    2.18
   0   0 -12    0.38    1.94
   0   0 -12   -0.37    1.72
   0   0  13   60.58    5.29
   0   0 -13   57.25    5.06
   0   0 -14    1.15    1.78
   0   0  15    1.24    1.73
   0   0 -16   10.50    2.16
   0   0  16   16.64    2.86
   0   0 -17    9.54    1.96
   0   0 -17    9.51    1.78
   0   0  17    8.82    2.09
   0   0 -18    9.15    1.35
   0  -1   0    0.06    0.34
   0   1   0    1.13    0.29
   0   1   0    0.09    0.18
   0  -1   0    0.92    0.28
   0  -1   0    0.06    0.30
   0  -1  -1 1348.63   39.77
   0  -1  -1 1369.40   39.86
   0   1   1 1385.75   39.88
   0  -1  -1 1396.15   39.83
   0  -1  -1 1386.93   39.75
   0  -1  -1 1351.72   39.88
   0  -1  -1 1403.22   39.80
   0  -1  -1 1419.52   39.93
   0  -1   1 1387.18   39.83
   0   1  -1 1320.82   39.97
   0   1  -1 1350.53   39.98
   0  -1  -2 1385.13   41.06
   0  -1  -2 1397.93   40.99
   0  -1  -2 1390.97   41.02
   0  -1  -2 1389.47   40.82
   0  -1   2 1412.95   41.31
   0  -1   2 1414.61   41.32
   0  -1  -2 1402.95   40.79
   0   1   2 1441.23   40.62
   0  -1  -3 3818.30  112.19
   0  -1  -3 3924.15  111.76
   0  -1   3 3890.19  112.56
   0  -1   3 3999.39  112.58
   0   1   3 3825.72  112.04
   0   1  -3 3815.77  112.18
   0  -1  -3 3869.92  112.23
   0   1  -3 3869.62  112.16
   0  -1  -3 3930.46  112.07
   0   1  -4  453.14   14.31
   0  -1  -4  459.99   13.62
   0   1  -4  456.25   14.37
   0  -1  -4  454.02   14.38
   0  -1   4  473.06   14.78
   0  -1   4  438.02   14.73
   0  -1  -4  440.16   14.33
   0  -1  -4  458.20   14.10
   0   1  -5  717.11   22.42
   0  -1   5  734.37   22.97
   0  -1   5  761.22   23.06
   0  -1  -5  736.82   21.46
   0  -1  -5  709.33   22.53
   0   1  -5  722.39   22.45
   0  -1  -5  706.74   22.12
   0  -1  -6  367.57   11.36
   0  -1  -6  376.77   12.80
   0   1  -6  366.35   12.65
   0   1   6  388.09   13.03
   0   1  -6  387.52   12.68
   0   1  -7  195.61    7.77
   0  -1  -7  187.03    7.74
   0   1  -7  194.14    7.58
   0  -1   7  182.64    8.05
   0  -1   7  180.45    7.98
   0   1   7  178.15    7.76
   0   1   8  177.22    8.07
   0   1   8  182.98    8.28
   0  -1   8  169.93    8.28
   0  -1   8  191.05    8.38
   0  -1  -9   11.23    2.03
   0  -1  -9    6.12    1.64
   0   1  -9    6.40    1.85
   0  -1   9    6.84    2.15
   0   1   9    6.17    1.93
   0   1   9    7.85    1.87
   0  -1 -10   36.49    3.47
   0  -1 -10   37.21    3.65
   0   1 -10   33.27    3.51
   0  -1  10   25.33    3.56
   0   1  10   32.27    3.53
   0   1  10   36.33    3.74
   0  -1 -11   59.73    4.72
   0   1 -11   67.80    5.20
   0   1  11   70.85    5.54
   0  -1  11   61.59    5.40
   0  -1 -12   70.81    5.32
   0   1 -12   80.23    5.82
   0   1 -12   59.54    5.28
   0   1  12   64.69    5.80
   0  -1  12   54.69    5.01
   0  -1  13   14.99    2.92
   0   1  13   13.40    3.15
   0   1 -13   16.65    2.97
   0  -1 -13   16.12    2.83
   0  -1  14   25.04    3.63
   0   1  14   18.18    3.23
   0   1 -14   23.70    3.38
   0  -1 -14   15.86    2.83
   0  -1  15    3.25    1.89
   0   1  15    5.86    2.23
   0  -1 -16    0.31    1.37
   0   1  16    2.60    1.97
   0  -1  16   -0.36    1.66
   0  -1 -16   -1.60    1.73
   0   1 -16    1.85    1.62
   0   1 -17    5.07    1.60
   0  -1 -17    5.38    1.63
   0   1 -17    8.86    1.73
   0  -1 -17    4.82    1.61
   0   1  17    7.53    1.95
   0  -1 -18    0.28    0.80
   0  -2   0 1356.92   40.58
   0  -2   0 1427.70   40.86
   0  -2   0 1392.75   40.22
   0  -2   0 1377.11   40.43
   0  -2   0 1399.44   40.42
   0  -2   0 1434.68   40.83
   0  -2   0 1382.52   40.55
   0  -2  -1   60.72    2.26
   0  -2  -1   64.87    2.76
   0  -2  -1   61.22    2.24
   0  -2  -1   63.73    2.55
   0  -2  -1   66.19    2.58
   0  -2   1   62.07    2.71
   0  -2  -1   64.48    2.52
   0   2  -1   54.73    1.88
   0  -2  -2  339.68   10.13
   0  -2  -2  320.95   10.32
   0  -2  -2  347.62   10.46
   0  -2  -2  354.84   10.10
   0  -2   2  301.68    9.68
   0  -2  -2  348.42   10.21
   0  -2   2  320.79   10.24
   0  -2  -2  320.50   10.29
   0  -2  -2  355.17   10.20
   0  -2  -3  310.02   10.01
   0  -2   3  297.78   10.43
   0  -2   3  315.17   10.06
   0  -2  -3  331.81    9.73
   0  -2  -3  314.51    9.74
   0  -2  -3  305.30   10.05
   0  -2  -3  297.28    9.74
   0  -2  -3  319.70    9.97
   0  -2  -3  315.49   10.09
   0  -2  -4   44.27    2.32
   0  -2  -4   51.40    2.42
   0   2  -4   44.70    2.34
   0  -2  -4   43.65    2.26
   0  -2   4   46.66    2.89
   0   2   4   44.67    2.14
   0  -2  -4   42.31    2.01
   0   2  -4   42.34    2.43
   0  -2  -5  483.36   14.09
   0  -2   5  500.00   15.62
   0  -2   5  442.41   13.36
   0  -2  -5  462.93   14.68
   0  -2  -5  469.46   14.98
   0   2  -5  478.05   14.84
   0  -2  -5  452.49   14.63
   0   2  -5  491.71   14.87
   0  -2  -6   11.19    1.37
   0  -2  -6   10.84    1.49
   0   2  -6   12.89    1.65
   0  -2  -6   12.20    1.03
   0   2  -6   14.45    1.73
   0  -2  -6   10.42    1.69
   0  -2  -7  834.84   27.14
   0   2  -7  875.09   27.27
   0   2   7  871.50   27.64
   0  -2   7  894.23   28.29
   0  -2  -7  851.84   27.53
   0  -2  -7  876.75   26.94
   0  -2  -8   33.42    2.91
   0   2  -8   39.22    3.12
   0  -2  -8   36.24    2.64
   0  -2   8   31.61    3.33
   0   2   8   39.11    3.23
   0   2  -9  162.08    7.71
   0  -2   9  157.30    8.34
   0   2   9  154.34    7.88
   0   2   9  165.63    7.86
   0  -2  10    3.92    1.74
   0   2 -10    1.21    1.54
   0   2  10    5.15    1.88
   0   2  10    3.20    1.68
   0  -2 -10    0.28    1.32
   0  -2  11   68.56    5.26
   0   2 -11   80.13    5.56
   0   2  11   74.46    5.77
   0   2  11   65.17    5.17
   0  -2 -11   66.99    4.96
   0  -2  12   80.73    5.94
   0   2 -12   83.73    6.18
   0   2  12   74.68    6.22
   0  -2 -12   87.85    5.83
   0   2 -13    4.63    2.52
   0  -2  13    2.06    1.76
   0   2  13    5.09    2.35
   0   2 -13    3.30    2.26
   0  -2 -14    5.59    2.22
   0   2 -14    1.67    2.26
   0  -2  14    9.56    2.43
   0  -2 -14    4.56    2.14
   0  -2  15   13.67    2.62
   0   2  15   20.31    3.27
   0  -2 -15   21.39    3.10
   0   2  16   51.84    4.64
   0  -2 -16   43.85    4.08
   0  -2 -16   51.80    4.37
   0   2 -16   53.78    4.47
   0  -2 -17   10.99    1.93
   0   2  17   18.00    2.63
   0  -2 -17   12.86    2.03
   0   2 -17   11.83    1.85
   0  -3   0    0.93    0.65
   0  -3   0    0.81    1.08
   0  -3   0   -0.03    0.43
   0  -3   0    0.27    0.62
   0  -3   0   -0.05    0.54
   0  -3   0    0.29    1.17
   0   3  -1 1244.91   36.65
   0  -3   1 1271.58   37.10
   0  -3  -1 1311.68   37.59
   0  -3   1 1283.74   37.79
   0  -3  -1 1237.17   37.20
   0  -3  -1 1291.64   37.08
   0  -3  -1 1303.10   37.84
   0  -3  -2 2965.94   84.19
   0  -3  -2 2953.93   84.42
   0  -3   2 2946.57   84.87
   0  -3  -2 2938.00   84.17
   0  -3  -2 2940.90   84.63
   0  -3  -2 2745.54   83.97
   0  -3  -2 2967.48   84.13
   0  -3   2 2836.65   83.89
   0  -3  -2 2956.25   84.59
   0  -3   3  715.01   22.59
   0  -3   3  776.09   24.00
   0  -3  -3  795.94   23.94
   0  -3  -3  764.27   23.59
   0  -3  -3  794.39   23.76
   0  -3  -3  823.58   23.32
   0  -3  -3  807.37   23.46
   0  -3   3  775.53   23.53
   0  -3   3  742.74   22.61
   0  -3  -3  830.21   23.39
   0  -3  -3  776.51   23.91
   0  -3   3  793.40   22.89
   0  -3  -3  827.75   23.28
   0  -3  -3  807.66   23.69
   0  -3  -3  767.22   23.70
   0  -3  -3  812.86   23.87
   0   3  -4  309.06   10.46
   0  -3  -4  331.69   10.32
   0  -3   4  318.98   10.77
   0  -3  -4  312.36   10.75
   0  -3   4  322.86    9.78
   0  -3  -4  324.51   10.75
   0  -3  -4  312.18   11.01
   0  -3  -4  325.51   10.87
   0  -3  -4  324.65   10.63
   0  -3  -4  311.38   11.06
   0   3  -5 1536.84   43.77
   0  -3   5 1456.66   42.35
   0   3  -5 1482.27   43.63
   0  -3  -5 1557.69   43.17
   0  -3  -5 1537.46   43.79
   0  -3   5 1529.46   44.02
   0   3   5 1408.26   42.93
   0  -3  -5 1524.73   43.90
   0  -3  -5 1332.75   42.69
   0  -3  -6  747.54   23.53
   0   3  -6  724.26   23.37
   0  -3  -6  731.50   23.13
   0  -3  -6  772.31   23.43
   0   3  -6  740.49   23.43
   0   3  -7   15.89    1.95
   0   3   7   16.97    2.08
   0  -3  -7   16.63    1.85
   0   3  -7   18.56    2.10
   0  -3   7   15.02    1.97
   0  -3  -7   16.16    1.97
   0  -3  -7   17.60    1.87
   0   3  -8   62.29    3.96
   0  -3  -8   49.14    3.51
   0  -3   8   51.00    3.61
   0  -3  -8   51.61    3.56
   0   3  -8   61.94    3.93
   0  -3   8   54.84    3.94
   0   3   8   57.16    3.97
   0   3  -9   31.25    3.22
   0  -3  -9   31.12    2.84
   0  -3  -9   34.35    2.82
   0   3   9   37.28    3.54
   0   3   9   38.03    3.48
   0  -3   9   35.70    3.36
   0  -3 -10  150.47    7.06
   0  -3  10  150.72    7.93
   0   3 -10  177.12    8.42
   0   3  10  153.70    8.01
   0   3  10  150.32    8.22
   0  -3  11   85.66    5.91
   0   3  11   87.21    6.26
   0   3  11   85.31    5.89
   0   3 -11   80.42    5.82
   0   3  12   46.16    4.83
   0  -3 -12   41.14    4.71
   0   3 -12   46.10    4.53
   0  -3 -12   47.72    4.78
   0  -3  12   39.80    4.19
   0  -3  13   23.24    3.39
   0   3 -13   21.29    3.61
   0   3 -13   23.05    3.57
   0  -3 -13   27.64    3.72
   0  -3 -14   23.39    3.50
   0  -3 -14   20.52    3.21
   0   3 -14   21.71    3.50
   0  -3  14   18.97    3.07
   0  -3 -15    4.84    2.18
   0   3 -15    4.58    2.04
   0  -3 -15    6.69    2.23
   0   3  15    6.82    2.40
   0  -3 -16   30.08    3.26
   0   3 -16   24.60    3.09
   0  -3 -16   25.52    3.15
   0   3  16   23.40    3.24
   0  -3 -17    3.29    1.44
   0  -3  17    2.25    1.31
   0  -3 -17    0.22    1.07
   0   3  17    1.67    1.43
   0  -4   0  517.44   17.00
   0  -4   0  540.12   16.95
   0  -4   0  523.63   17.05
   0  -4   0  542.50   16.29
   0  -4   0  518.40   16.91
   0  -4   0  523.74   16.51
   0  -4   1  203.93    7.59
   0  -4  -1  198.32    7.54
   0  -4  -1  206.33    7.52
   0  -4   1  191.99    7.48
   0  -4  -1  213.72    7.37
   0  -4  -1  198.85    6.57
   0  -4  -1  203.27    6.83
   0  -4  -1  197.86    7.31
   0  -4  -1  203.16    7.55
   0  -4   1  198.66    7.48
   0  -4  -1  200.84    7.47
   0  -4  -1  199.18    7.00
   0  -4   1  199.92    7.06
   0  -4  -1  206.34    6.87
   0   4  -1  189.18    6.12
   0  -4  -1  195.00    6.77
   0  -4   1  199.03    6.73
   0  -4  -1  195.68    7.31
   0  -4   2 1892.24   56.39
   0  -4  -2 1894.42   55.90
   0  -4  -2 1849.82   55.42
   0  -4  -2 1882.75   56.32
   0  -4  -2 1881.30   56.37
   0  -4  -2 1925.20   56.12
   0  -4  -2 1926.64   56.34
   0  -4  -2 1885.31   56.23
   0  -4   2 1922.73   56.37
   0  -4  -2 1892.98   56.10
   0  -4  -2 1908.66   56.03
   0  -4  -2 1888.31   55.37
   0  -4  -2 1867.82   55.47
   0  -4   2 1891.35   55.29
   0  -4  -2 1904.69   56.23
   0  -4  -2 1901.41   55.56
   0  -4  -2 1909.20   55.68
   0  -4  -3  149.34    5.49
   0  -4   3  153.88    6.34
   0  -4  -3  145.11    5.95
   0  -4  -3  153.11    6.09
   0  -4  -3  147.06    5.54
   0  -4  -3  149.03    6.17
   0  -4  -3  145.19    5.79
   0  -4  -3  151.14    6.07
   0  -4  -3  146.93    5.98
   0  -4  -3  140.64    5.15
   0  -4  -3  151.19    5.43
   0  -4   3  138.20    5.07
   0  -4  -3  146.03    5.52
   0  -4  -3  144.86    5.79
   0  -4  -4  455.09   14.42
   0  -4  -4  478.98   14.79
   0  -4   4  468.06   14.30
   0  -4  -4  469.25   15.47
   0  -4  -4  470.48   14.87
   0   4  -4  466.36   14.85
   0  -4  -4  471.67   15.50
   0  -4  -4  451.88   15.73
   0  -4  -4  490.99   15.44
   0  -4  -4  474.97   15.35
   0  -4  -4  460.66   15.81
   0  -4  -5  297.71   11.03
   0  -4  -5  308.07   10.54
   0  -4  -5  309.57   11.12
   0   4  -5  284.58   10.10
   0  -4   5  281.97    9.12
   0   4  -5  293.54   10.23
   0  -4  -5  307.55   10.72
   0  -4  -6  171.96    7.51
   0  -4   6  164.53    7.34
   0  -4  -6  164.55    6.91
   0  -4  -6  157.46    7.39
   0  -4  -6  161.42    7.04
   0   4  -6  170.18    6.76
   0  -4  -7  456.88   16.45
   0  -4   7  490.04   16.28
   0  -4  -7  434.30   15.64
   0   4  -7  431.31   15.48
   0  -4  -7  452.17   16.38
   0  -4   7  452.98   16.09
   0   4  -8  421.23   15.42
   0   4  -8  420.64   15.47
   0  -4  -8  426.54   15.57
   0  -4  -8  481.13   16.78
   0  -4   8  449.55   16.09
   0   4   8  438.19   15.70
   0  -4  -8  457.05   16.57
   0  -4  -8  398.03   15.16
   0  -4   8  458.60   15.96
   0  -4  -9   14.70    2.03
   0  -4   9   18.98    2.66
   0  -4  -9   22.31    3.06
   0  -4  -9   15.56    2.27
   0   4  -9   21.55    2.90
   0  -4  -9   14.73    2.63
   0   4   9   12.96    2.18
   0  -4 -10    6.46    1.54
   0  -4  10    9.13    2.23
   0  -4 -10    8.57    2.44
   0  -4 -10    8.30    1.82
   0   4 -10   10.79    2.52
   0  -4 -10    8.26    2.26
   0   4  10    7.30    2.23
   0   4  11   53.68    4.84
   0  -4  11   53.89    4.70
   0   4 -11   49.99    4.66
   0  -4 -11   55.19    5.23
   0  -4 -11   52.39    5.05
   0   4  12   15.54    3.05
   0   4 -12   19.97    3.24
   0  -4  12   18.14    2.97
   0  -4 -12   16.85    3.32
   0  -4 -12   24.52    3.57
   0  -4 -13   57.40    5.28
   0   4 -13   51.73    5.17
   0  -4 -13   51.81    5.13
   0   4 -13   52.39    4.88
   0  -4 -14   78.87    6.07
   0  -4 -15   21.50    3.14
   0   4 -15   20.44    3.18
   0  -4 -15   23.21    3.31
   0   4  15   20.76    3.23
   0   4  16   33.87    3.51
   0   4 -16   34.52    3.49
   0  -4 -16   33.24    3.36
   0  -4  16   28.01    3.09
   0  -4 -16   27.87    3.11
   0  -4 -17    8.48    1.60
   0   4  17    6.95    1.66
   0  -4  17    8.72    1.52
   0   4 -17    8.16    1.55
   0  -5   0    0.17    1.17
   0  -5   0   -0.77    1.00
   0  -5   0   -0.16    1.14
   0  -5   0   -0.39    0.74
   0  -5   0   -0.24    0.96
   0  -5   1  126.59    5.37
   0  -5  -1  129.29    5.34
   0  -5  -1  128.35    5.70
   0  -5   1  136.04    5.08
   0  -5  -1  137.95    5.17
   0  -5  -1  127.41    5.88
   0  -5   1  132.56    5.99
   0  -5  -1  129.95    5.77
   0  -5  -2    5.98    1.47
   0  -5   2    6.54    1.66
   0  -5  -2   10.22    1.71
   0  -5  -2    7.28    1.62
   0  -5  -2    6.18    1.04
   0  -5  -2    4.09    1.46
   0  -5   2    5.87    0.98
   0  -5  -2    7.76    1.20
   0  -5  -2    7.87    1.33
   0  -5  -2    8.22    1.57
   0  -5   2    5.66    1.31
   0  -5  -2    9.56    1.67
   0  -5  -3  189.38    7.62
   0  -5  -3  164.75    7.34
   0  -5  -3  160.26    7.49
   0  -5  -3  189.36    6.59
   0  -5  -3  198.94    7.64
   0  -5  -3  176.78    7.49
   0  -5  -3  189.58    7.36
   0  -5   3  160.44    7.54
   0  -5   3  192.57    6.49
   0  -5  -3  193.60    6.86
   0  -5  -3  179.52    7.66
   0  -5  -4  485.56   15.93
   0  -5  -4  447.27   15.79
   0  -5  -4  458.32   16.06
   0  -5  -4  453.05   14.51
   0  -5   4  446.47   16.15
   0  -5  -4  479.70   15.60
   0  -5   4  477.28   14.46
   0   5  -4  449.37   14.75
   0  -5  -4  456.36   15.72
   0  -5  -4  467.50   16.15
   0  -5  -5  218.01    8.99
   0  -5  -5  199.42    8.48
   0   5  -5  229.83    7.96
   0  -5  -5  185.08    8.19
   0   5  -5  202.20    7.87
   0  -5   5  227.80    9.16
   0  -5  -6   31.10    3.14
   0   5  -6   31.51    2.53
   0  -5   6   32.24    3.11
   0  -5  -6   36.08    3.34
   0  -5  -7   24.59    2.75
   0  -5   7   26.19    2.94
   0  -5  -7   30.37    3.28
   0  -5  -7   22.26    2.90
   0   5  -7   26.40    2.55
   0  -5  -7   27.26    2.63
   0  -5   8  447.61   16.31
   0   5  -8  456.87   15.78
   0  -5  -8  442.23   16.18
   0  -5  -8  387.01   15.56
   0  -5  -8  428.70   16.79
   0  -5  -8  436.57   16.89
   0   5  -8  455.72   15.81
   0   5  -9   80.57    5.36
   0  -5   9   71.97    4.96
   0  -5  -9   71.42    5.73
   0  -5  -9   69.19    5.38
   0  -5  -9   68.32    4.83
   0  -5 -10  375.38   15.70
   0   5 -10  365.39   14.74
   0  -5 -10  382.63   15.91
   0   5  10  367.23   14.87
   0  -5 -10  334.20   14.04
   0   5 -11  408.08   17.19
   0  -5 -11  455.25   18.31
   0  -5 -11  462.65   18.42
   0   5 -12   65.05    5.36
   0  -5 -12   62.38    5.78
   0   5 -13   59.58    5.17
   0  -5 -13   58.01    5.45
   0   5 -13   56.08    5.44
   0  -5 -13   64.04    5.64
   0  -5 -14   -0.40    1.82
   0   5 -15    9.71    2.42
   0  -5  15   12.06    2.47
   0  -5 -15    9.07    2.43
   0  -5 -15    9.31    2.30
   0   5  15    7.87    2.11
   0   5 -16    5.17    1.88
   0   5  16    5.09    1.87
   0  -5  16    8.00    1.78
   0  -5 -16    6.11    1.75
   0  -5 -16    5.05    1.65
   0   5 -17   57.64    3.42
   0  -6   0  257.12    9.94
   0  -6   0  244.74    9.80
   0  -6   0  251.20    9.01
   0  -6   0  273.68    9.99
   0  -6   0  249.40   10.11
   0  -6  -1  139.78    6.41
   0  -6   1  138.08    6.52
   0  -6  -1  139.10    5.69
   0  -6   1  143.19    5.65
   0  -6  -1  133.67    6.40
   0  -6   1  139.52    6.70
   0  -6  -1  144.71    6.75
   0  -6  -1  138.83    6.30
   0  -6   1  148.94    6.68
   0  -6   2   36.32    3.16
   0  -6  -2   31.96    2.84
   0  -6  -2   34.43    3.06
   0  -6   2   40.77    2.45
   0  -6  -2   33.35    2.40
   0  -6  -2   34.67    3.09
   0  -6   2   36.77    3.25
   0  -6  -2   38.15    3.10
   0  -6  -2   41.66    2.76
   0  -6   2   38.51    3.31
   0  -6   3  973.70   31.65
   0  -6  -3  984.85   31.64
   0  -6  -3 1002.32   31.41
   0  -6   3  954.93   29.80
   0  -6   3 1025.63   31.84
   0  -6  -3  988.69   30.43
   0  -6   3  996.68   31.68
   0  -6   4  405.46   14.96
   0  -6  -4  425.29   13.83
   0  -6   4  379.44   13.85
   0  -6   4  422.81   15.28
   0  -6  -4  397.96   14.87
   0  -6   4  391.37   12.97
   0  -6  -5  460.32   16.55
   0  -6   5  444.78   16.72
   0  -6  -5  431.52   15.81
   0  -6  -5  439.07   16.33
   0  -6   5  446.14   16.47
   0  -6  -6  404.67   15.36
   0  -6   6  386.04   15.01
   0  -6  -6  380.41   15.10
   0  -6  -6  396.59   14.84
   0  -6   6  383.71   15.29
   0  -6  -7   95.38    6.16
   0  -6   7   85.11    5.65
   0   6  -7   87.65    4.93
   0  -6  -7   93.74    6.08
   0  -6  -7   89.81    5.61
   0  -6  -8  245.59   11.52
   0  -6   8  252.33   10.96
   0   6  -8  244.10   10.10
   0  -6  -8  237.57   11.41
   0  -6  -8  241.92   10.88
   0  -6  -9  439.50   17.79
   0  -6  -9  438.36   17.77
   0   6  -9  440.17   16.71
   0  -6   9  421.96   16.51
   0  -6 -10  160.76    9.40
   0  -6 -10  171.88    9.59
   0   6 -10  148.57    8.34
   0  -6 -11   46.51    5.10
   0  -6 -11   48.51    5.07
   0   6 -11   53.10    4.69
   0   6 -12   44.32    4.45
   0  -6  12   58.73    5.31
   0  -6 -12   55.08    5.34
   0  -6 -12   48.99    4.97
   0  -6  13   11.42    2.53
   0  -6 -13    2.97    2.06
   0  -6  14    2.47    1.80
   0  -6 -14    2.98    1.77
   0   6 -14    1.49    1.92
   0  -6 -14    4.82    1.94
   0   6  15    2.96    1.64
   0  -6 -15    1.21    1.56
   0  -6  15    6.12    1.95
   0   6 -15    5.85    2.05
   0  -6 -15    4.47    1.82
   0   6 -16    4.87    1.66
   0  -6  16    4.17    1.39
   0   6  16    4.19    1.41
   0  -7   0    4.90    1.78
   0  -7   0   -0.46    0.93
   0  -7   0   -0.18    1.03
   0  -7   0    0.25    1.46
   0  -7   0    6.02    2.30
   0  -7   0    0.78    1.52
   0  -7   0    1.46    1.41
   0  -7  -1  185.42    8.37
   0  -7   1  188.26    8.65
   0  -7  -1  200.46    7.77
   0  -7   1  212.03    8.24
   0  -7  -1  195.56    7.98
   0  -7   1  198.18    8.77
   0  -7  -1  205.64    8.85
   0  -7   1  192.00    8.95
   0  -7  -1  183.59    8.76
   0  -7  -1  199.67    8.91
   0  -7   1  205.08    9.03
   0  -7   1  185.22    8.65
   0  -7  -1  203.09    8.64
   0  -7   2  313.08   12.49
   0  -7  -2  329.86   11.31
   0  -7  -2  313.48   12.39
   0  -7  -2  299.37   11.38
   0  -7   2  308.87   11.57
   0  -7   2  316.03   12.66
   0  -7  -2  312.49   12.37
   0  -7   2  325.82   12.53
   0  -7  -2  316.46   12.14
   0  -7   2  319.22   12.68
   0  -7   2  318.51   12.41
   0  -7  -2  298.17   12.20
   0  -7   3  105.90    6.13
   0  -7   3  101.48    6.21
   0  -7  -3  110.15    6.12
   0  -7  -3  103.09    5.65
   0  -7   3  112.03    6.40
   0  -7   3  107.45    5.45
   0  -7  -3  105.52    5.25
   0  -7  -3  108.68    6.11
   0  -7  -3  108.93    5.99
   0  -7  -4  150.50    7.65
   0  -7  -4  167.55    7.57
   0  -7  -4  162.29    7.90
   0  -7   4  161.05    8.19
   0  -7   4  160.07    8.29
   0  -7  -4  159.19    8.10
   0  -7   4  160.88    8.24
   0  -7   4  158.94    7.17
   0  -7  -4  161.19    6.97
   0  -7   5  106.95    6.61
   0  -7   5  117.00    6.85
   0  -7   5   99.56    6.31
   0  -7  -5  101.22    6.38
   0  -7  -5  105.64    6.11
   0  -7  -5  100.66    6.29
   0  -7   5  103.92    5.52
   0  -7  -6   31.67    3.63
   0  -7   6   25.84    3.50
   0  -7   6   29.93    2.84
   0  -7  -6   27.02    3.35
   0  -7   6   20.04    3.02
   0  -7   7   44.39    4.30
   0  -7  -7   54.01    4.79
   0  -7   7   46.92    3.64
   0  -7  -7   45.60    4.57
   0  -7   7   51.68    5.05
   0  -7  -8  160.69    9.15
   0  -7  -8  153.16    8.90
   0  -7   8  171.05    9.44
   0  -7   8  149.16    8.28
   0  -7   9    9.48    2.89
   0  -7  -9   10.25    2.96
   0  -7   9    7.72    2.20
   0   7  -9    4.83    2.00
   0  -7  -9    5.33    2.67
   0   7 -10  125.41    7.05
   0  -7 -10   94.95    7.35
   0  -7 -10  103.60    7.47
   0  -7  10  107.16    7.65
   0   7 -11  138.89    7.92
   0  -7 -11  131.80    8.61
   0  -7 -11  154.42    9.21
   0  -7  11  160.12    9.37
   0  -7 -12   38.18    4.38
   0  -7 -12   32.79    4.20
   0  -7  12   35.38    4.38
   0   7 -13   37.47    4.16
   0  -7  13   35.35    4.09
   0   7 -13   32.65    3.44
   0  -7 -13   33.17    4.05
   0  -7 -13   34.08    3.98
   0  -7 -14    0.67    1.58
   0  -7  14   -0.31    1.43
   0   7 -14   -0.98    1.81
   0  -7 -14    0.99    1.59
   0   7 -15   11.06    2.21
   0   7  15    7.68    1.69
   0  -7  15    8.42    1.74
   0   7 -16   10.70    1.74
   0  -8   0  124.46    6.82
   0  -8   0  138.60    7.44
   0  -8   0  130.28    6.28
   0  -8   0  128.66    6.01
   0  -8   0  130.01    7.13
   0  -8   0  130.73    7.30
   0  -8   0  126.81    6.91
   0  -8   1   55.04    4.36
   0  -8   1   54.55    4.67
   0  -8  -1   58.15    4.68
   0  -8   1   58.40    3.93
   0  -8  -1   55.89    3.78
   0  -8   1   56.61    3.57
   0  -8  -1   57.75    4.61
   0  -8   1   59.12    4.60
   0  -8  -1   52.83    4.39
   0  -8   1   58.12    4.59
   0  -8  -1   56.43    4.46
   0  -8   1   49.80    4.25
   0  -8  -1   59.26    4.38
   0  -8   2  204.49    9.54
   0  -8   2  193.80    9.70
   0  -8  -2  191.56    8.38
   0  -8   2  193.37    8.50
   0  -8  -2  213.27    9.63
   0  -8   2  196.51    7.96
   0  -8  -2  216.78    9.66
   0  -8  -2  197.71    9.39
   0  -8   2  205.99    9.58
   0  -8   2  204.03    9.73
   0  -8   2  200.51    9.54
   0  -8  -2  202.51    9.11
   0  -8   3   -0.32    1.94
   0  -8   3   -1.05    1.83
   0  -8  -3    1.70    1.41
   0  -8   3    0.93    1.25
   0  -8  -3    0.62    1.78
   0  -8   3    1.65    1.73
   0  -8  -3   -0.31    1.53
   0  -8   3    0.65    1.56
   0  -8   3    0.36    1.75
   0  -8  -3   -0.31    1.60
   0  -8  -3    0.27    1.37
   0  -8   4   18.16    3.06
   0  -8   4   18.30    3.09
   0  -8   4   16.79    2.32
   0  -8  -4   11.76    2.58
   0  -8  -4   15.39    2.69
   0  -8   4   12.94    2.54
   0  -8  -4   17.07    2.56
   0  -8   4   19.65    3.28
   0  -8   5  326.05   13.87
   0  -8   5  308.57   13.22
   0  -8   5  321.42   13.51
   0  -8   5  324.01   13.99
   0  -8   5  291.85   12.00
   0  -8   6  207.06   10.86
   0  -8  -6  229.74   11.23
   0  -8   6  225.19   10.65
   0  -8   6  209.42    9.26
   0  -8   6  235.41   11.55
   0  -8   7  277.69   12.07
   0  -8  -7  254.98   12.45
   0  -8   7  251.88   11.47
   0  -8   7  261.16   12.55
   0  -8   7  231.79   12.09
   0  -8   8  113.22    6.97
   0  -8   8  118.84    7.98
   0  -8   8  106.98    6.58
   0  -8  -8  106.71    7.60
   0  -8  -8   96.98    7.32
   0  -8   8   96.84    7.30
   0  -8   9    2.69    2.08
   0  -8   9    1.37    1.74
   0  -8  -9    2.33    2.20
   0  -8   9   -0.47    2.26
   0  -8  10   23.44    3.71
   0  -8 -10   21.51    3.66
   0  -8  10   18.92    3.54
   0  -8 -10   16.42    3.31
   0  -8 -11   11.71    2.89
   0  -8  11    9.99    2.85
   0  -8 -11   13.03    3.19
   0   8 -12   20.77    3.25
   0  -8 -12   19.59    3.36
   0  -8  12   22.96    3.56
   0   8 -13   37.88    3.77
   0  -8  13   37.94    3.87
   0   8 -14   19.82    2.69
   0  -8  14   17.36    2.44
   0   8  14   18.56    2.28
   0   8 -15    3.31    1.34
   0  -8  15    3.39    1.20
   0  -9   0    0.36    2.05
   0  -9   0   -1.45    1.90
   0  -9   0    0.32    1.74
   0  -9   0   -0.36    2.22
   0  -9   0   -0.25    1.35
   0  -9   0   -0.37    1.94
   0  -9   1   94.34    6.48
   0  -9  -1   91.04    6.27
   0  -9  -1   83.94    5.66
   0  -9   1   91.10    6.06
   0  -9  -1   84.01    6.01
   0  -9   1   81.50    5.95
   0  -9  -1   84.49    6.12
   0  -9   1   70.23    5.48
   0  -9   1   85.93    5.22
   0  -9  -1   89.06    5.14
   0  -9   1   66.61    5.71
   0  -9   2    5.09    2.50
   0  -9  -2    1.41    2.03
   0  -9  -2    1.76    2.01
   0  -9   2    3.07    2.21
   0  -9  -2   -1.07    2.00
   0  -9   2    2.97    2.00
   0  -9   2    1.75    2.02
   0  -9  -2    0.24    1.41
   0  -9   2    2.80    1.54
   0  -9   2    1.07    1.98
   0  -9  -2    2.44    1.71
   0  -9   3   65.74    5.43
   0  -9  -3   67.11    4.95
   0  -9   3   61.35    5.43
   0  -9  -3   61.25    5.18
   0  -9  -3   72.68    5.46
   0  -9  -3   55.78    5.11
   0  -9   3   70.81    5.56
   0  -9  -3   69.15    4.58
   0  -9   3   70.43    4.58
   0  -9   3   67.69    5.63
   0  -9   3   64.01    5.29
   0  -9  -4   29.17    3.69
   0  -9   4   23.95    3.68
   0  -9   4   23.00    3.59
   0  -9  -4   21.52    3.15
   0  -9  -4   25.09    3.45
   0  -9   4   23.99    3.56
   0  -9   4   28.37    3.83
   0  -9   4   22.64    3.76
   0  -9   4   22.81    2.81
   0  -9   5  245.34   12.24
   0  -9   5  246.30   11.77
   0  -9   5  242.07   12.04
   0  -9   5  271.84   12.17
   0  -9   5  266.38   12.72
   0  -9   5  251.14   10.62
   0  -9   6  175.02    9.92
   0  -9   6  170.95    9.40
   0  -9   6  185.99   10.11
   0  -9   6  188.20    9.55
   0  -9   6  162.30    8.03
   0  -9   6  202.94   10.62
   0  -9   7   21.13    3.51
   0  -9   7   18.99    3.16
   0  -9   7   20.37    3.66
   0  -9   7   24.61    3.34
   0  -9   8   27.62    4.03
   0  -9   9   49.33    4.34
   0  -9  10   17.95    3.33
   0  -9  11    7.86    2.33
   0   9 -11    8.04    2.37
   0  -9  12    7.38    2.00
   0  -9  12    8.99    2.32
   0   9 -12    8.59    2.18
   0  -9  13   23.04    2.67
   0   9 -13   22.45    2.72
   0  -9  13   22.47    2.77
   0  -9  14    2.89    1.19
   0  -9  14    3.02    1.18
   0   9 -14    3.00    1.31
   0 -10   0  137.84    8.28
   0 -10   0  125.18    8.02
   0 -10   0  122.78    6.72
   0 -10   0  123.42    7.87
   0 -10   0  138.40    7.88
   0 -10   1   14.98    3.17
   0 -10  -1   15.38    3.09
   0 -10  -1   16.60    3.18
   0 -10   1    9.65    2.94
   0 -10   1   10.85    3.16
   0 -10  -1   12.26    3.11
   0 -10   1   13.18    2.84
   0 -10  -1   11.33    2.61
   0 -10  -1   16.57    2.47
   0 -10   1   11.96    2.34
   0 -10  -2   81.22    6.25
   0 -10  -2   83.35    6.33
   0 -10   2   85.09    6.57
   0 -10  -2   82.52    6.22
   0 -10   2   83.49    6.57
   0 -10   2   90.11    6.32
   0 -10  -2   61.72    5.19
   0 -10  -2   82.08    5.21
   0 -10   2   68.07    4.93
   0 -10   2   89.10    6.58
   0 -10   3   62.04    5.69
   0 -10   3   65.84    5.69
   0 -10  -3   65.31    5.53
   0 -10  -3   61.26    5.45
   0 -10   3   65.44    4.62
   0 -10   3   56.90    5.09
   0 -10   3   54.46    5.36
   0 -10  -3   72.21    5.36
   0 -10   3   63.70    5.47
   0 -10   4   62.26    5.84
   0 -10   4   79.72    6.07
   0 -10   4   74.52    6.25
   0 -10   4   65.35    4.68
   0 -10   4   74.03    6.01
   0 -10   4   61.75    5.43
   0 -10   5  110.99    7.89
   0 -10   5  116.17    7.54
   0 -10   5  129.24    8.41
   0 -10   5  123.42    6.51
   0 -10   5  131.23    7.90
   0 -10   5  134.09    8.20
   0 -10   6   10.47    2.61
   0 -10   6    5.68    2.33
   0 -10   6    6.14    2.66
   0 -10   7  104.91    7.19
   0 -10   7  101.64    7.37
   0 -10   7   89.88    6.21
   0 -10   7   90.76    6.39
   0 -10   8   -0.42    2.00
   0 -10   8    1.65    1.62
   0 -10   9   16.92    3.19
   0 -10  10    4.55    2.16
   0 -10  10    1.52    1.76
   0  10 -10    0.61    1.53
   0 -10  11   24.58    3.00
   0 -10  11   24.46    3.18
   0  10 -11   22.08    2.72
   0 -10  12   10.18    2.04
   0  10 -12   10.71    1.80
   0 -10  13   -1.37    1.05
   0  10 -13    0.15    0.85
   0 -10  13    0.18    1.03
   0 -11   0   -0.42    2.47
   0 -11   0   -0.28    1.42
   0 -11   0   -3.58    2.19
   0 -11   0   -0.42    2.07
   0 -11   0   -1.30    2.24
   0 -11   1    9.59    3.21
   0 -11  -1    2.87    2.40
   0 -11   1    6.99    2.73
   0 -11  -1    6.86    2.48
   0 -11   1    6.36    1.98
   0 -11  -1    2.77    2.03
   0 -11   1    7.14    2.50
   0 -11   1    5.64    2.69
   0 -11  -1    2.47    2.26
   0 -11   2  256.80   12.35
   0 -11  -2  232.70   11.73
   0 -11   2  237.68   11.92
   0 -11  -2  226.94   11.45
   0 -11  -2  244.09   11.12
   0 -11   2  232.78   11.37
   0 -11   2  224.10   11.81
   0 -11   2  242.78   10.34
   0 -11   3   97.29    7.19
   0 -11   3   94.21    5.60
   0 -11   3   93.91    6.63
   0 -11   3  103.35    7.37
   0 -11   3   79.56    6.49
   0 -11   4   11.09    2.73
   0 -11   4    9.59    3.03
   0 -11   4   17.10    3.16
   0 -11   4   14.06    2.93
   0 -11   5   20.54    3.31
   0 -11   5   27.15    3.68
   0 -11   6    6.22    2.69
   0 -11   7   50.06    5.02
   0 -11   7   43.24    3.99
   0 -11   8   23.18    3.46
   0 -11   8   23.12    3.28
   0 -11   9    9.46    2.53
   0 -11   9    8.16    2.19
   0 -11  10    2.96    1.87
   0 -11  10    1.82    1.63
   0 -11  11    7.49    1.79
   0 -11  11    7.78    1.62
   0 -11  12    0.76    0.87
   0 -12   0 1694.77   55.12
   0 -12   0 1766.23   55.41
   0 -12   0 1748.26   55.50
   0 -12   0 1707.75   54.35
   0 -12  -1  661.57   24.24
   0 -12   1  711.51   24.86
   0 -12   1  669.50   24.56
   0 -12  -1  662.05   24.56
   0 -12   1  661.28   24.51
   0 -12  -1  627.15   23.28
   0 -12   2    2.05    2.28
   0 -12   3   13.17    3.11
   0 -12   3   10.49    1.96
   0 -12   4  163.80    8.75
   0 -12   4  171.60    9.02
   0 -12   4  175.91    9.54
   0 -12   4  157.43    7.30
   0 -12   5   33.26    3.74
   0 -12   5   32.85    4.17
   0 -12   5   34.75    4.17
   0 -12   5   34.67    3.67
   0 -12   6    7.70    2.23
   0 -12   6    7.07    2.55
   0 -12   6    6.34    2.34
   0 -12   6    5.27    1.93
   0 -12   7    9.08    2.28
   0 -12   7    9.19    2.47
   0 -12   7    9.25    2.41
   0 -12   7    5.95    1.70
   0 -12   8    2.80    1.44
   0 -12   8    4.84    1.99
   0 -12   8    2.11    1.82
   0 -12   9   23.01    2.40
   0 -12   9   18.04    2.57
   0 -12   9   21.77    2.82
   0 -12  10    7.80    1.39
   0 -12  10    7.86    1.60
   0 -12  10    6.74    1.67
   0 -13   0   -0.55    1.45
   0 -13   0    0.33    2.04
   0 -13   1   36.17    3.56
   0 -13   1   30.21    3.78
   0 -13   1   39.95    4.10
   0 -13   2   68.32    5.33
   0 -13   2   64.32    4.74
   0 -13   2   66.25    5.17
   0 -13   2   72.85    5.44
   0 -13   3   85.43    5.83
   0 -13   3   72.84    5.28
   0 -13   3   78.01    5.59
   0 -13   3   73.83    5.02
   0 -13   4    7.67    2.49
   0 -13   4    8.54    2.10
   0 -13   4    9.47    2.05
   0 -13   5    8.41    2.24
   0 -13   5    9.10    1.95
   0 -13   5   12.85    2.53
   0 -13   5   13.01    2.21
   0 -13   6    1.36    1.53
   0 -13   6    1.37    1.85
   0 -13   6    2.21    1.48
   0 -13   7    3.08    1.60
   0 -13   7    0.37    1.22
   0 -13   7    1.20    1.52
   0 -13   8   25.70    2.49
   0 -13   8   26.42    2.20
   0 -13   8   30.13    2.79
   0 -13   9    4.57    1.28
   0 -14   3   18.70    2.54
   0 -14   4    4.28    1.32
   0 -14   4    3.12    1.58
   0 -14   5   16.83    1.77
   0 -14   5   15.76    2.14
   0 -14   6   -0.11    0.77
   0 -14   6    0.16    1.11
   1   0 -18    3.38    1.11
   1   0 -18    2.12    1.36
  -1   0  17    0.32    1.48
   1   0 -17    0.25    1.22
   1   0 -17   -0.88    1.52
  -1   0  16   11.71    2.43
   1   0 -16   11.44    2.29
  -1   0  15   12.37    2.74
   1   0 -15   18.15    3.02
   1   0 -14   10.43    2.75
  -1   0  13    1.43    2.30
   1   0 -13   -0.39    2.06
   1   0 -12    4.05    2.12
  -1   0  12    0.87    2.13
   1   0 -11    4.95    1.90
  -1   0  11    1.53    1.91
  -1   0  11    2.96    1.79
   1   0 -11   -0.33    1.74
   1   0 -10   20.62    2.74
   1   0 -10   23.82    3.07
  -1   0  10   28.78    3.37
  -1   0  10   21.98    2.98
   1   0  -9   92.26    5.24
  -1   0   9   84.59    5.33
  -1   0   8  440.76   16.32
  -1   0   8  437.89   16.23
   1   0  -7  287.88   10.60
   1   0  -6  106.05    4.90
  -1   0   6  106.10    5.04
   1   0  -6  114.10    4.37
   1   0  -5    0.47    0.58
   1   0  -5    0.22    0.84
   1   0  -4   19.66    1.26
  -1   0   4   15.56    1.78
   1   0  -3  104.33    3.48
  -1   0   3  106.04    4.09
   1   0  -2  100.33    3.54
  -1   0   2  106.15    3.29
  -1   0   2  106.13    3.72
  -1   0   1    0.21    0.17
   1   0  -1    0.18    0.21
   1   0  -1    0.17    0.22
   1   0   0   44.43    1.63
  -1   0   0   41.12    1.60
   1   0   1    8.85    0.73
  -1   0  -1    9.23    0.69
  -1   0  -1   10.30    0.73
   1   0   2    2.79    0.85
   1   0   2    3.27    0.80
   1   0   2    2.33    0.47
   1   0   3   34.09    2.29
   1   0   3   38.36    1.76
  -1   0  -4   38.41    2.18
   1   0   4   33.81    2.37
   1   0   4   30.40    2.26
  -1   0  -4   35.01    2.16
  -1   0  -5  215.20    7.85
   1   0   5  210.30    8.15
   1   0   5  210.04    8.07
  -1   0  -5  220.30    7.92
  -1   0  -6  110.77    3.77
  -1   0  -6  112.35    5.11
  -1   0  -6  112.83    5.14
  -1   0  -7   29.37    2.66
  -1   0  -7   29.81    2.64
  -1   0  -7   28.62    2.52
   1   0   7   23.38    2.55
   1   0   7   29.66    2.85
  -1   0  -8   25.33    2.68
  -1   0  -8   22.84    2.54
   1   0   8   22.82    2.89
  -1   0  -9   93.80    5.45
   1   0   9   78.43    5.46
  -1   0 -10  117.01    6.67
   1   0  10   97.25    6.67
  -1   0 -11   74.02    5.44
  -1   0 -11   74.80    5.54
   1   0  11   63.71    5.57
  -1   0 -12    9.94    2.32
  -1   0 -12   11.39    2.83
   1   0  12    7.51    2.30
  -1   0 -13    4.86    2.05
   1   0  14   24.22    3.68
  -1   0 -14   24.77    3.36
   1   0  15   14.36    2.86
  -1   0 -16    9.23    2.09
   1   0  16    4.87    2.04
  -1   0 -16    4.26    1.76
  -1   0 -17    6.36    1.55
   1  -1 -18    5.96    1.27
   1   1 -18    8.71    1.71
   1  -1 -18    4.67    1.41
   1  -1 -17    2.07    1.36
   1   1 -17    1.94    1.25
   1  -1 -17    2.33    1.62
  -1   1  17    1.29    1.50
  -1  -1  17    3.27    1.65
   1  -1 -16   28.51    3.31
   1  -1 -16   23.50    3.41
   1   1 -16   28.92    3.51
  -1   1  16   29.88    3.72
  -1  -1  16   30.76    3.66
   1  -1 -15   46.65    4.36
  -1   1  15   40.63    4.44
  -1  -1  15   47.68    4.66
   1   1 -15   56.76    5.09
   1  -1 -14   21.22    3.43
   1   1 -14   23.30    3.53
  -1  -1  13    2.31    1.76
  -1  -1  13    1.46    2.35
   1   1 -13    0.41    2.04
   1  -1 -13    2.28    1.86
  -1   1  13    3.29    2.27
   1   1 -12   22.55    3.52
  -1  -1  12   25.20    3.66
  -1   1  12   21.90    3.53
  -1   1  12   19.50    3.22
   1  -1 -12   18.53    3.00
   1   1 -12   20.38    3.23
   1   1 -11  174.28    9.11
   1  -1 -11  178.81    8.95
  -1   1  11  177.66    9.31
  -1  -1  11  181.55    9.56
  -1   1  11  190.77    9.63
   1   1 -11  182.13    9.07
   1  -1 -10   34.78    3.37
  -1  -1  10   42.96    4.02
  -1   1  10   37.25    3.88
  -1   1  10   38.15    3.66
  -1  -1  10   36.33    3.73
   1   1 -10   35.42    3.54
  -1  -1   9  193.55    9.14
  -1  -1   9  206.35    9.19
  -1   1   9  205.23    9.08
   1   1  -9  194.99    8.65
   1  -1  -9  197.19    8.89
   1  -1  -8  142.21    5.52
  -1  -1   8  134.54    6.86
  -1  -1   8  145.61    7.00
  -1   1   8  136.24    6.66
   1  -1  -8  135.05    6.52
   1  -1  -8  137.41    5.83
   1   1  -8  145.03    6.58
   1  -1  -8  132.19    6.52
   1  -1  -7 1376.41   40.95
  -1  -1   7 1389.03   42.49
  -1  -1   7 1492.02   42.64
   1  -1  -7 1303.08   42.01
   1   1  -7 1357.10   41.98
   1  -1  -7 1380.07   42.10
   1   1  -6  793.11   24.48
   1   1  -6  792.41   23.69
   1  -1  -6  791.01   24.00
   1  -1  -6  781.28   24.58
   1  -1  -6  794.26   24.70
   1   1  -6  814.14   24.64
  -1  -1   6  752.42   24.89
  -1  -1   6  770.43   24.88
  -1  -1   5  570.49   18.15
  -1   1   5  573.83   17.91
   1   1  -5  550.85   17.03
   1  -1  -5  553.86   17.34
   1   1  -5  567.17   17.72
   1   1  -5  586.28   17.75
   1   1  -5  568.80   17.82
   1  -1  -5  570.91   17.92
   1  -1  -5  566.25   17.81
  -1  -1   4 1136.67   34.82
   1   1  -4 1179.02   33.92
   1  -1  -4 1161.36   34.21
  -1   1   4 1176.91   34.61
   1  -1  -4 1165.81   34.53
   1   1  -4 1092.59   34.43
   1   1  -4 1172.93   34.48
   1  -1  -4 1177.50   34.06
   1  -1  -3 3253.95   93.64
   1  -1  -3 3319.23   93.99
   1  -1  -3 3238.25   93.61
   1   1  -3 3240.98   93.87
   1   1  -3 3204.28   93.86
  -1  -1   3 3232.67   94.21
   1  -1  -2  149.25    4.93
   1  -1  -2  148.13    4.72
   1   1  -2  157.21    4.77
   1  -1  -2  152.53    4.80
  -1  -1   2  141.83    4.57
   1  -1  -2  147.44    4.85
   1  -1  -2  150.62    4.73
  -1  -1   2  148.19    4.87
  -1  -1   2  148.94    4.74
   1  -1  -1 2345.17   66.87
  -1  -1   1 2223.30   67.05
   1   1  -1 2308.93   67.07
   1   1  -1 2310.08   66.60
  -1  -1   1 2324.25   66.78
  -1  -1   1 2306.39   66.75
  -1  -1   1 2336.75   66.69
   1  -1  -1 2287.81   66.78
   1  -1  -1 2287.81   66.80
  -1  -1   1 2295.19   66.82
  -1   1   1 2322.99   66.74
   1  -1  -1 2361.03   66.88
  -1  -1   1 2318.77   66.67
  -1   1   1 2322.84   67.04
   1  -1  -1 2382.79   67.03
   1  -1  -1 2317.73   66.77
   1  -1   0 2823.72   80.22
  -1   1   0 2725.67   80.24
   1   1   0 2795.38   80.18
   1  -1   0 2797.33   80.04
  -1  -1   0 2775.49   80.30
   1  -1   0 2817.78   80.14
   1  -1   0 2780.91   80.13
  -1   1   0 2855.27   80.26
  -1  -1   0 2797.94   80.21
   1   1   0 2803.99   80.22
   1  -1   0 2781.47   80.01
  -1  -1   0 2864.99   80.06
  -1  -1   0 2746.11   80.10
  -1   1   0 2782.00   80.22
   1  -1   0 2822.46   80.21
   1   1   0 2692.48   80.05
  -1  -1   0 2767.66   80.27
  -1  -1   0 2736.86   80.20
  -1  -1   0 2748.43   80.27
  -1  -1   0 2747.89   80.23
   1  -1   1  454.19   13.41
  -1  -1  -1  447.91   13.41
  -1  -1  -1  447.40   13.37
  -1  -1  -1  455.93   13.41
  -1  -1  -1  449.65   13.49
  -1  -1  -1  453.53   13.29
   1  -1   1  457.69   13.47
   1   1   1  448.29   13.34
   1  -1   1  456.55   13.72
  -1   1  -1  449.73   13.47
   1   1   1  452.26   13.32
  -1  -1  -2 3904.84  115.14
  -1  -1  -2 3968.47  115.54
  -1  -1  -2 4068.75  115.22
  -1  -1  -2 3959.59  115.31
   1   1   2 4039.27  115.51
   1  -1   2 4029.58  115.94
   1  -1   2 4032.11  115.77
  -1  -1  -2 3998.65  115.48
  -1   1  -2 4124.41  115.43
   1   1   2 4018.97  115.16
   1  -1   2 3965.74  115.38
  -1  -1  -3  369.26   10.99
  -1  -1  -3  366.33   11.60
   1   1   3  367.62   11.06
   1   1   3  365.19   11.68
   1  -1   3  351.41   12.03
  -1  -1  -3  370.18   11.63
   1   1   3  369.58   11.13
   1   1   4  539.68   16.11
  -1   1  -4  520.88   16.81
  -1  -1  -4  545.75   16.86
  -1  -1  -4  547.70   16.87
   1  -1   4  554.69   17.39
   1   1   4  542.48   16.94
  -1  -1  -4  525.15   16.13
  -1  -1  -4  527.97   16.78
  -1   1  -5    1.50    1.04
   1   1   5    3.23    1.22
   1   1   5    1.38    0.99
   1  -1   5    1.02    1.11
  -1  -1  -5    2.99    1.10
  -1  -1  -5    2.55    1.07
  -1  -1  -5    1.63    0.53
  -1  -1  -5    4.38    1.11
  -1   1  -5    1.81    0.94
  -1  -1  -6  581.74   18.59
  -1  -1  -6  560.63   17.24
  -1   1  -6  570.66   18.53
  -1  -1  -6  588.13   18.80
   1  -1   6  590.89   19.43
  -1   1  -7 1131.01   36.60
  -1  -1  -7 1173.51   36.75
   1   1   7 1218.05   37.19
   1   1   7 1235.61   37.36
   1  -1   7 1215.66   37.69
  -1  -1  -7 1193.52   37.00
  -1   1  -7 1182.83   36.76
  -1   1  -8  100.53    5.40
  -1  -1  -8   94.99    5.42
  -1   1  -8   97.89    5.52
  -1   1  -8   99.25    5.39
   1   1   8  107.53    5.87
   1   1   8  101.03    5.60
   1  -1   8  111.86    6.24
   1   1   9   14.13    2.39
  -1   1  -9   19.56    2.70
  -1  -1  -9   16.48    2.50
   1  -1   9   15.28    2.72
  -1   1  -9   18.06    2.45
   1   1  10   60.56    4.96
  -1   1 -10   64.31    4.86
  -1  -1 -10   67.49    5.04
   1  -1  10   55.38    4.57
  -1  -1 -10   63.78    4.74
   1   1  11   98.49    6.99
  -1  -1 -11  106.18    6.40
   1  -1  11  103.88    6.79
  -1  -1 -11  101.73    6.57
  -1   1 -11  106.50    6.78
  -1   1 -12   81.46    6.10
  -1  -1 -12   72.79    5.53
   1  -1  12   80.20    6.20
  -1   1 -12   83.91    6.23
  -1   1 -13   23.89    3.48
  -1   1 -13   21.41    3.34
  -1   1 -14   14.71    2.72
   1  -1  14   12.63    2.98
   1   1  14   16.38    3.05
  -1   1 -15   19.27    2.83
  -1  -1 -15   17.15    2.72
  -1  -1 -15   19.76    2.98
   1  -1  15   16.03    2.81
   1   1  15   19.61    3.14
  -1  -1 -16   28.01    3.16
  -1   1 -16   26.37    2.93
  -1  -1 -16   25.60    2.89
   1   1  16   33.51    3.72
  -1  -1 -17    2.97    1.43
  -1   1 -17    3.03    1.30
   1   1  17    2.87    1.51
   1  -2 -18    5.51    1.19
  -1   2  17   35.44    3.58
   1  -2 -17   29.56    3.05
   1  -2 -17   35.34    3.45
  -1   2  16   32.85    3.96
  -1  -2  16   33.63    3.70
   1  -2 -16   41.04    3.94
   1   2 -16   45.66    4.30
   1  -2 -16   41.81    4.16
   1  -2 -15    1.62    1.96
  -1  -2  15    1.16    1.80
   1  -2 -14    9.38    2.41
   1   2 -14   12.84    2.99
   1   2 -13   43.23    4.64
  -1   2  13   35.74    4.42
   1   2 -13   30.92    3.94
  -1  -2  13   35.58    3.90
   1  -2 -12   15.64    2.70
  -1   2  12   20.34    3.39
  -1   2  12   14.35    2.84
   1   2 -12   22.33    3.24
   1   2 -12   21.98    3.45
  -1  -2  12   18.96    2.96
   1  -2 -11   13.86    2.51
  -1   2  11   12.26    2.65
  -1   2  11   14.04    2.92
   1   2 -11   17.30    2.72
  -1  -2  11   11.37    2.29
  -1  -2  11    6.49    2.37
   1  -2 -10    6.96    1.82
  -1   2  10    5.39    1.80
  -1   2  10    5.73    1.93
  -1  -2  10    4.58    1.96
   1   2 -10    4.84    1.69
   1   2  -9  305.13   12.33
  -1   2   9  341.81   12.96
  -1  -2   9  317.62   13.02
   1  -2  -8  289.18   11.01
   1  -2  -8  292.35   10.22
  -1   2   8  299.21   11.49
  -1  -2   8  298.98   11.79
  -1  -2   8  276.45   11.59
   1  -2  -8  285.29   10.43
   1  -2  -7  108.89    4.67
  -1  -2   7   87.12    5.16
  -1  -2   7   94.58    5.33
   1  -2  -7  103.36    4.42
   1  -2  -7  107.66    5.09
   1   2  -7  104.33    4.99
   1   2  -7  100.27    4.99
   1  -2  -6  244.23    8.56
  -1   2   6  247.01    8.99
   1  -2  -6  233.34    8.91
   1   2  -6  253.64    9.02
  -1   2   5  511.65   16.06
   1   2  -5  495.38   15.17
   1  -2  -5  520.66   15.79
  -1  -2   5  523.65   16.67
  -1  -2   5  535.06   16.67
   1  -2  -5  497.70   15.84
   1  -2  -5  490.80   16.01
   1   2  -5  509.74   16.04
   1   2  -5  498.60   16.02
   1   2  -4 6019.80  166.63
  -1  -2   4 5255.12  165.83
  -1  -2   4 5993.61  167.16
  -1  -2   4 5922.95  167.20
   1   2  -4 5811.95  165.84
   1  -2  -4 5871.90  166.55
   1  -2  -4 6063.30  166.55
   1   2  -4 6019.59  166.61
   1  -2  -4 5844.82  166.72
   1  -2  -4 5653.99  166.40
   1  -2  -4 6056.50  166.53
   1  -2  -3 9511.09  273.79
   1  -2  -3 9263.23  273.54
  -1  -2   3 9061.36  273.34
   1   2  -3 9103.73  273.80
   1   2  -3 9758.52  273.86
  -1  -2   3 9739.17  274.38
  -1  -2   3 9853.11  274.35
   1   2  -3 9669.31  273.25
   1  -2  -3 9641.33  274.00
   1  -2  -3 9892.82  274.26
   1  -2  -3 9787.21  273.97
   1  -2  -3 9549.20  273.19
   1  -2  -3 9999.00  274.12
   1  -2  -2   98.67    3.78
   1  -2  -2  103.69    3.76
  -1  -2   2  112.14    3.79
   1   2  -2   93.27    3.17
  -1  -2   2   97.64    3.24
   1  -2  -2  107.49    3.80
   1   2  -2   96.56    3.28
   1  -2  -2  101.71    3.98
   1  -2  -2  107.26    3.70
  -1  -2   2   93.79    3.21
   1   2  -2   85.86    2.93
   1  -2  -2  103.24    3.87
  -1  -2   2   88.83    3.62
  -1  -2   2   91.44    3.63
   1  -2  -1  406.60   12.79
  -1  -2   1  408.04   12.45
   1   2  -1  380.78   11.94
   1  -2  -1  419.18   12.64
   1  -2  -1  394.63   12.60
  -1  -2   1  430.34   12.28
   1   2  -1  383.07   12.19
   1   2  -1  407.82   12.26
   1  -2  -1  424.66   12.35
   1  -2  -1  408.14   12.52
   1  -2  -1  429.70   12.61
  -1  -2   1  424.10   12.62
  -1  -2   1  445.19   12.60
  -1   2   1  408.78   12.15
   1  -2  -1  395.14   12.49
   1  -2  -1  428.59   12.54
   1  -2   0 1056.79   30.29
  -1  -2   0 1037.50   30.13
   1  -2   0 1009.80   30.05
   1  -2   0 1012.20   29.97
  -1  -2   0 1015.72   30.37
  -1  -2   0 1028.80   30.21
  -1  -2   0 1046.43   30.36
  -1  -2   0 1006.76   30.35
  -1  -2   0 1069.62   30.42
  -1  -2   0 1033.63   30.28
  -1  -2   0 1030.11   30.37
   1  -2   0 1040.40   30.36
  -1  -2   0  995.51   30.37
  -1  -2  -1 3259.10   94.73
   1  -2   1 3274.48   94.16
   1  -2   1 3199.96   94.32
  -1  -2  -1 3202.02   94.60
  -1  -2  -1 3330.73   94.51
   1  -2   1 3225.78   94.15
  -1  -2  -1 3328.99   94.67
   1  -2   1 3283.95   94.71
  -1  -2  -1 3292.24   94.53
  -1   2  -1 3340.85   94.13
  -1  -2  -1 3225.36   94.68
  -1   2  -2 5501.29  153.74
  -1  -2  -2 5356.21  153.72
  -1  -2  -2 5429.88  153.81
  -1  -2  -2 5404.27  153.92
  -1  -2  -2 5504.83  154.02
  -1  -2  -2 4882.51  153.42
  -1  -2  -2 5326.35  153.80
  -1  -2  -2 5476.62  154.22
  -1  -2  -2 5517.18  154.09
   1  -2   2 5398.70  154.18
  -1  -2  -2 5457.95  153.84
   1  -2   2 5527.67  154.34
  -1  -2  -3  195.83    6.42
  -1  -2  -3  206.25    6.79
  -1  -2  -3  200.08    6.38
   1   2   3  193.47    6.17
   1  -2   3  180.15    6.77
  -1  -2  -3  219.04    6.55
   1  -2   3  182.55    6.98
  -1  -2  -3  203.92    6.60
  -1  -2  -3  195.17    6.72
  -1  -2  -3  190.12    6.67
  -1  -2  -4  173.31    6.26
  -1  -2  -4  183.67    5.67
  -1  -2  -4  167.90    6.26
  -1  -2  -4  152.72    5.98
   1   2   4  170.46    6.21
   1   2   4  172.03    5.45
   1  -2   4  156.74    6.12
  -1  -2  -4  168.62    5.82
   1  -2   4  164.01    6.50
   1  -2   5  455.53   15.60
  -1  -2  -5  487.51   14.57
   1   2   5  469.72   15.35
  -1   2  -5  462.20   15.29
  -1  -2  -5  477.52   15.41
  -1   2  -5  458.51   15.27
  -1  -2  -5  465.77   14.98
   1  -2   6   32.47    2.71
  -1  -2  -6   34.58    1.91
  -1  -2  -6   37.90    2.77
  -1  -2  -6   35.64    2.50
  -1   2  -6   35.26    2.66
  -1  -2  -6   36.90    2.38
   1   2   6   40.50    2.79
   1   2   7  166.26    7.30
   1   2   7  158.90    7.02
  -1  -2  -7  161.05    7.12
  -1   2  -7  162.05    7.02
  -1  -2  -7  158.38    6.77
   1  -2   7  152.91    7.18
  -1  -2  -7  152.04    6.36
  -1  -2  -8  164.58    7.75
  -1   2  -8  174.12    7.74
  -1  -2  -8  156.41    7.28
  -1   2  -8  176.96    7.72
   1   2   8  166.07    7.75
   1   2   8  171.48    7.99
   1  -2   8  181.95    8.08
   1  -2   9    2.10    1.64
  -1  -2  -9    1.14    1.42
  -1   2  -9    1.59    1.53
  -1   2  -9    1.41    1.48
  -1  -2  -9    0.85    0.94
  -1  -2  -9    0.73    1.12
  -1   2  -9    0.26    1.37
   1   2   9   -0.28    1.28
   1   2   9   -0.62    1.46
  -1   2 -10   14.98    2.56
  -1  -2 -10    9.63    1.74
   1  -2  10   12.00    2.50
   1   2  10   10.45    2.50
   1  -2  11   39.62    4.29
   1   2  11   45.75    4.53
  -1   2 -11   35.64    4.11
   1  -2  12   43.56    4.63
  -1   2 -12   48.66    4.89
   1   2  12   46.02    4.87
  -1   2 -13   33.64    4.27
  -1   2 -13   37.24    4.29
  -1  -2 -14   35.33    4.05
   1  -2  14   28.10    3.81
   1   2  14   32.95    4.10
  -1  -2 -14   37.63    4.03
  -1   2 -15   -0.68    1.79
   1   2  15    3.21    1.76
  -1  -2 -15    5.35    1.91
  -1  -2 -15    5.33    2.10
  -1   2 -16    0.80    1.44
  -1  -2 -16    0.87    1.40
  -1  -2 -16   -0.52    1.41
   1   2  16    1.02    1.58
   1   2  17   11.80    2.07
  -1  -2 -17    8.09    1.58
  -1   2 -17   10.20    1.70
   1  -3 -17    7.83    1.74
   1  -3 -17    5.78    1.75
  -1  -3  17    4.61    1.42
  -1   3  17   11.62    2.36
   1   3 -17    8.08    1.80
  -1   3  16   64.07    5.13
   1   3 -16   55.04    4.79
   1  -3 -16   66.81    4.89
   1  -3 -16   56.00    4.90
   1  -3 -15   -1.60    1.90
  -1   3  15   -0.43    2.29
  -1   3  14   92.66    6.97
   1  -3 -14   84.27    6.27
   1   3 -14   83.21    6.62
   1  -3 -14   91.53    6.68
   1  -3 -13  170.23    9.60
  -1  -3  13  157.75    8.74
   1  -3 -13  153.67    8.97
   1   3 -13  161.96    9.41
   1   3 -13  177.55    9.38
  -1   3  13  155.71    9.30
   1   3 -12   10.20    2.57
  -1   3  12    8.03    2.60
  -1   3  12    9.68    2.53
  -1  -3  12    4.95    1.87
   1  -3 -12   10.45    2.58
   1   3 -11    9.02    2.27
  -1   3  11    6.55    2.14
  -1   3  11    6.03    1.95
   1  -3 -11    5.75    1.67
  -1  -3  11    4.45    1.82
   1   3 -10  147.01    7.79
  -1   3  10  160.46    8.21
   1  -3 -10  157.46    7.64
   1   3  -9  202.41    9.21
   1  -3  -9  226.91    9.35
  -1   3   9  216.62    9.65
  -1  -3   9  222.25   10.18
  -1  -3   9  226.52    9.36
  -1  -3   8   24.64    2.43
  -1  -3   8   19.72    2.71
   1  -3  -8   21.77    2.04
   1  -3  -7  210.07    7.88
   1  -3  -7  203.73    7.89
  -1   3   7  211.83    7.94
  -1  -3   7  212.20    9.08
   1   3  -7  223.47    8.29
   1  -3  -7  193.65    7.54
  -1   3   6 1384.98   41.56
   1  -3  -6 1383.69   41.56
   1  -3  -6 1382.13   41.58
  -1  -3   6 1449.16   41.83
   1   3  -6 1420.84   41.73
   1  -3  -6 1318.35   41.09
   1   3  -6 1403.08   41.74
   1  -3  -5 2153.33   60.16
   1  -3  -5 2254.10   60.77
  -1  -3   5 2188.20   61.63
   1   3  -5 2243.63   60.66
   1   3  -5 2255.40   60.70
   1  -3  -5 2335.21   61.22
  -1  -3   5 2266.22   60.71
   1  -3  -5 2136.42   59.55
   1  -3  -5 2274.85   61.30
   1  -3  -5 2346.29   60.79
   1   3  -4  653.10   19.91
  -1  -3   4  655.07   19.90
   1  -3  -4  683.72   20.45
   1  -3  -4  670.79   20.35
   1  -3  -4  655.82   20.51
   1  -3  -4  676.52   20.14
   1  -3  -4  678.93   20.65
   1  -3  -4  640.12   19.99
   1  -3  -4  650.38   20.15
   1   3  -4  652.00   19.87
   1  -3  -4  632.86   19.04
   1  -3  -3  107.20    4.47
   1  -3  -3  102.74    4.35
   1   3  -3  112.79    3.96
   1  -3  -3  109.88    4.37
   1   3  -3  107.86    3.97
   1  -3  -3  108.85    4.52
   1  -3  -3  102.45    4.53
   1  -3  -3  109.56    4.61
   1  -3  -3  118.43    4.21
   1  -3  -3  112.97    4.17
   1  -3  -3  110.60    4.51
   1  -3  -2   41.72    2.27
  -1  -3   2   37.43    2.22
   1  -3  -2   36.92    2.22
  -1  -3   2   33.95    1.61
  -1  -3   2   42.86    2.19
   1   3  -2   30.12    1.31
   1   3  -2   31.33    1.42
   1  -3  -2   39.55    2.13
   1  -3  -2   30.82    2.36
  -1  -3   1  687.20   20.85
   1   3  -1  688.60   19.97
   1  -3  -1  692.71   21.21
  -1  -3   1  673.62   20.96
   1  -3  -1  692.69   20.96
  -1  -3   1  690.79   20.80
   1  -3  -1  672.39   20.53
   1  -3  -1  673.64   20.86
  -1  -3   1  681.03   21.09
  -1  -3   1  674.77   20.41
   1  -3  -1  688.17   20.84
  -1  -3   0 2041.27   59.42
   1  -3   0 2033.37   58.92
   1  -3   0 2013.27   59.46
  -1  -3   0 2019.92   59.46
   1  -3   0 2002.65   59.05
   1  -3   0 2041.90   59.53
  -1  -3   0 2047.36   59.51
  -1  -3   0 2055.80   59.24
  -1  -3   0 2006.82   59.22
  -1  -3  -1 6910.84  197.10
   1  -3   1 6769.72  196.35
  -1  -3  -1 6940.14  197.03
  -1  -3  -1 7025.85  197.15
  -1  -3  -1 7077.67  196.90
   1  -3   1 6741.21  197.07
   1  -3   1 6464.09  196.54
  -1  -3  -1 6912.69  196.77
  -1  -3  -2   19.68    1.48
   1  -3   2   20.44    1.78
  -1  -3  -2   21.77    1.63
  -1  -3  -2   18.83    1.70
  -1  -3  -2   21.61    1.80
  -1  -3  -2   21.08    1.74
  -1  -3  -2   21.28    1.68
  -1  -3  -2   25.19    1.89
  -1  -3  -2   21.09    1.49
  -1   3  -2   18.04    1.13
  -1  -3  -2   25.02    1.86
  -1  -3  -2   19.56    1.36
   1  -3   2   22.77    1.19
   1  -3   2   21.87    1.25
  -1  -3  -2   22.09    1.70
   1  -3   3  168.78    5.03
   1   3   3  162.27    5.15
   1  -3   3  148.01    5.07
   1  -3   3  150.90    6.24
  -1  -3  -3  172.91    5.72
   1  -3   3  166.28    5.23
   1  -3   3  161.19    5.57
  -1  -3  -3  160.07    6.26
   1  -3   3  152.70    6.23
  -1  -3  -3  175.31    6.19
  -1  -3  -3  166.77    6.13
  -1  -3  -3  182.13    5.96
  -1  -3  -3  165.43    6.17
  -1  -3  -3  164.18    6.36
  -1  -3  -3  182.66    5.89
  -1  -3  -4   19.40    1.70
  -1  -3  -4   19.90    1.79
   1  -3   4   14.14    1.70
  -1  -3  -4   18.56    1.33
   1   3   4   15.10    0.86
   1  -3   4   13.25    1.70
  -1  -3  -4   17.57    1.43
  -1  -3  -5  304.30   10.50
   1  -3   5  274.17   10.39
  -1  -3  -5  308.89    9.80
  -1  -3  -5  283.49   10.20
  -1  -3  -5  291.32    9.79
   1   3   5  304.79   10.27
  -1   3  -5  285.93   10.35
  -1  -3  -6  105.43    4.88
   1  -3   6  109.66    5.12
  -1  -3  -6  107.58    4.34
  -1  -3  -6  109.62    5.12
  -1   3  -6  118.28    5.21
  -1  -3  -6   96.26    4.54
   1  -3   6  118.30    5.70
   1   3   6  103.69    5.02
   1   3   7   73.42    4.27
  -1  -3  -7   70.30    3.31
  -1  -3  -7   68.13    3.89
   1  -3   7   70.88    4.51
   1   3   8   19.48    2.50
   1   3   8   18.54    2.33
  -1  -3  -8   17.22    2.13
  -1   3  -8   16.53    2.31
   1  -3   8   15.87    2.43
  -1   3  -8   18.03    2.52
  -1   3  -9  414.43   15.45
  -1  -3  -9  377.57   14.70
   1  -3   9  422.19   16.07
  -1   3  -9  404.94   15.66
  -1   3  -9  444.29   15.73
   1   3   9  416.85   15.45
   1   3   9  417.96   15.90
  -1  -3 -10   57.94    4.13
   1   3  10   64.84    5.15
   1  -3  10   74.11    5.40
  -1   3 -10   68.34    5.23
  -1  -3 -11   38.38    4.25
   1  -3  11   36.97    4.18
   1   3  11   27.21    3.70
  -1   3 -11   31.01    3.80
  -1  -3 -12   17.81    3.27
  -1   3 -12   16.08    3.17
  -1  -3 -12   19.07    3.27
   1  -3  12   16.51    2.98
   1   3  12   18.57    3.19
  -1  -3 -13   61.15    5.35
  -1   3 -13   54.64    5.19
  -1  -3 -13   57.41    5.19
   1  -3  13   55.41    5.09
  -1   3 -13   51.69    5.20
  -1  -3 -14   37.61    4.20
   1   3  14   45.88    4.76
  -1  -3 -15   27.45    3.40
  -1  -3 -15   26.30    3.26
   1   3  15   16.89    3.14
  -1   3 -15   23.63    3.30
  -1  -3 -16   20.98    2.66
  -1  -3 -16   21.63    2.61
   1   3  16   15.96    2.62
  -1   3 -16   26.00    2.86
   1  -3  17    7.92    1.57
  -1  -3 -17   11.10    1.70
  -1   3 -17   11.01    1.51
   1   4 -17    7.00    1.84
   1  -4 -17    6.67    1.62
   1  -4 -17    7.51    1.84
   1   4 -17    7.33    1.96
  -1   4  17    7.31    1.93
   1  -4 -16    8.70    2.08
   1  -4 -16   10.35    2.47
  -1  -4  16   10.11    2.14
   1   4 -16   12.21    2.60
  -1   4  16    7.94    2.24
   1  -4 -15   18.47    3.03
   1  -4 -15   21.02    3.36
   1   4 -15   20.01    3.31
  -1   4  15   19.34    3.22
   1  -4 -14    4.55    2.17
   1  -4 -14    0.43    1.85
   1   4 -14    2.63    2.37
  -1   4  14    1.26    1.91
   1  -4 -13   34.26    4.28
   1   4 -13   38.56    4.56
   1   4 -13   35.91    4.21
   1   4 -12   49.09    4.69
   1  -4 -12   52.35    5.04
   1  -4 -12   53.83    5.22
  -1   4  12   50.97    4.91
  -1   4  11   79.04    5.63
  -1   4  11   95.61    6.47
   1  -4 -11   82.19    6.05
  -1  -4  11   79.57    5.60
   1   4 -11   71.17    5.52
   1  -4 -11   81.95    6.23
   1  -4 -11   81.31    5.36
  -1  -4  10   49.13    4.11
  -1   4  10   46.88    4.16
   1  -4 -10   56.39    4.78
   1  -4 -10   57.62    4.23
   1   4 -10   52.86    4.35
   1  -4 -10   52.52    4.80
  -1  -4  10   54.37    4.28
  -1  -4   9  100.92    5.73
  -1   4   9   99.74    5.88
   1  -4  -9  103.54    6.38
   1   4  -9   95.58    5.71
   1  -4  -9  102.19    6.17
   1  -4  -9  106.93    5.82
  -1  -4   9   99.60    5.86
   1   4  -8  281.75   11.04
   1  -4  -8  290.41   11.79
  -1  -4   8  260.51   10.78
   1  -4  -8  283.11   11.12
   1  -4  -8  293.30   11.65
   1  -4  -7   11.16    1.64
   1  -4  -7    8.32    1.94
   1  -4  -7    9.59    1.64
   1   4  -7   10.36    1.61
   1   4  -6  395.59   12.92
   1  -4  -6  381.45   13.47
   1  -4  -6  377.79   13.00
   1  -4  -6  369.21   13.57
  -1  -4   6  356.12   12.86
   1  -4  -6  392.41   12.95
   1   4  -6  374.59   12.85
   1  -4  -6  378.30   13.77
   1  -4  -5    9.26    1.74
   1  -4  -5   11.98    1.51
   1   4  -5    4.12    1.09
   1  -4  -5    8.74    1.92
   1  -4  -5   13.55    1.91
   1   4  -5    4.76    1.07
   1  -4  -5    7.54    1.58
   1  -4  -4  265.06    9.46
   1  -4  -4  251.99    9.37
   1  -4  -4  246.93    9.22
   1  -4  -4  274.41    9.30
   1  -4  -4  249.82    9.56
   1   4  -4  262.21    8.66
   1   4  -4  266.38    8.75
   1  -4  -3  809.47   24.80
   1  -4  -3  840.97   25.40
   1  -4  -3  806.16   25.42
   1  -4  -3  818.84   25.64
   1  -4  -3  830.92   24.95
   1   4  -3  824.67   24.41
   1   4  -3  830.23   24.50
   1  -4  -3  795.63   25.37
  -1  -4   3  818.23   25.88
   1  -4  -3  816.78   25.22
   1  -4  -3  830.69   25.50
  -1  -4   3  818.47   25.70
   1  -4  -2   32.90    2.38
  -1  -4   2   32.37    1.72
   1  -4  -2   31.09    2.33
   1  -4  -2   31.69    2.28
   1  -4  -2   32.12    2.59
  -1  -4   2   31.85    2.34
   1  -4  -2   31.41    1.79
   1   4  -2   30.65    1.37
   1  -4  -2   31.27    1.95
   1  -4  -2   34.26    2.26
  -1  -4   2   30.47    2.48
   1  -4  -2   32.90    1.90
   1  -4  -2   32.08    2.16
  -1  -4   2   34.67    2.43
   1  -4  -2   32.67    2.34
   1  -4  -1  379.69   13.50
   1  -4  -1  403.39   12.38
  -1  -4   1  397.75   13.24
   1  -4  -1  406.49   13.46
   1  -4  -1  407.30   12.83
   1  -4  -1  392.16   13.22
   1  -4  -1  418.25   13.30
   1  -4  -1  413.11   12.72
  -1  -4   1  396.08   13.47
   1  -4  -1  388.98   13.17
  -1  -4   1  409.26   12.64
  -1  -4   1  399.07   13.09
  -1  -4   1  414.71   13.26
   1  -4  -1  400.24   13.36
  -1  -4   1  406.97   13.44
  -1  -4   0  394.86   13.42
  -1  -4   0  427.72   12.98
  -1  -4   0  408.23   13.54
   1  -4   0  403.52   13.50
   1  -4   0  395.96   13.03
  -1  -4   0  407.43   13.26
  -1  -4   0  391.61   13.56
   1  -4   0  403.29   13.59
  -1  -4   0  399.79   12.90
   1  -4   0  430.38   12.92
   1  -4   0  424.75   12.41
   1  -4   0  406.08   13.82
  -1  -4   0  402.57   13.49
  -1  -4   0  410.58   13.19
  -1  -4   0  420.78   13.64
   1  -4   0  421.85   13.54
  -1  -4  -1   16.90    1.54
  -1  -4  -1   16.10    1.78
  -1  -4  -1   18.97    1.88
  -1  -4  -1   15.68    1.65
   1  -4   1   17.61    1.85
  -1  -4  -1   17.97    1.41
   1  -4   1   16.93    1.80
  -1  -4  -1   17.47    1.78
  -1   4  -1   17.10    0.98
   1  -4   1   15.64    1.42
  -1  -4  -1   16.82    1.53
  -1  -4  -1   14.40    1.71
  -1  -4  -1   18.98    1.77
   1  -4   1   16.91    0.81
  -1  -4  -1   16.85    1.77
  -1  -4  -1   19.14    1.44
   1  -4   1   17.78    1.28
  -1  -4  -1   18.61    1.87
  -1  -4  -1   17.70    1.45
  -1  -4  -2  318.50   10.19
   1  -4   2  294.02    9.97
  -1  -4  -2  299.52   10.32
  -1  -4  -2  293.66   10.61
  -1   4  -2  297.31    9.28
  -1  -4  -2  320.95   10.76
  -1  -4  -2  308.08   10.59
  -1  -4  -2  317.20    9.93
  -1  -4  -2  319.57   10.72
   1  -4   2  304.90    9.63
  -1  -4  -2  306.70   10.04
  -1  -4  -2  281.13   10.10
   1  -4   2  299.11   10.61
  -1  -4  -2  313.16   10.51
  -1  -4  -2  280.02   10.51
  -1  -4  -3  522.47   16.52
  -1  -4  -3  525.02   17.18
   1  -4   3  500.53   17.13
  -1  -4  -3  518.98   16.99
  -1  -4  -3  535.41   17.17
  -1  -4  -3  508.37   16.50
  -1  -4  -3  518.55   17.28
  -1  -4  -3  501.03   16.84
   1  -4   3  538.41   15.89
  -1  -4  -3  547.39   16.36
  -1  -4  -3  524.37   16.88
  -1  -4  -4  618.95   19.18
  -1  -4  -4  598.99   19.48
  -1  -4  -4  621.93   18.39
  -1  -4  -4  614.45   18.56
  -1  -4  -4  593.99   19.52
  -1  -4  -4  588.92   19.09
  -1  -4  -4  627.08   18.56
  -1  -4  -5   17.81    2.26
  -1  -4  -5   19.29    1.64
  -1  -4  -5   21.31    2.15
   1  -4   5   20.03    1.51
  -1  -4  -5   18.14    2.19
  -1  -4  -5   19.22    2.06
  -1  -4  -6  101.48    5.01
   1  -4   6   93.54    5.26
  -1  -4  -6  107.46    5.57
   1   4   6   96.72    4.66
  -1   4  -6   91.83    4.86
  -1   4  -6   89.55    4.71
   1  -4   6   92.36    4.97
   1  -4   7  106.57    5.56
   1  -4   7  118.38    6.28
  -1  -4  -7  112.27    6.14
  -1  -4  -7  112.88    6.35
  -1  -4  -7  115.78    5.81
  -1   4  -7  112.88    5.64
  -1   4  -7  118.62    5.89
  -1  -4  -7  111.13    5.57
  -1   4  -8  174.01    7.82
  -1  -4  -8  146.80    7.17
   1  -4   8  159.77    8.14
  -1  -4  -8  164.78    8.23
  -1  -4  -8  152.42    7.41
  -1  -4  -8  161.75    8.39
   1   4   8  170.14    8.01
  -1   4  -8  186.85    7.89
   1   4   9   24.89    3.05
   1  -4   9   19.23    2.84
  -1  -4  -9   21.99    3.04
  -1  -4  -9   26.12    2.78
  -1  -4  -9   21.00    3.20
  -1   4  -9   20.89    2.80
  -1   4  -9   24.30    2.92
  -1  -4 -10  272.94   12.03
   1  -4  10  246.75   11.60
  -1  -4 -10  245.73   11.84
  -1  -4 -10  248.68   10.59
  -1   4 -10  250.17   11.48
   1   4  10  239.02   11.27
  -1  -4 -11  147.29    8.48
   1  -4  11  123.04    7.73
  -1  -4 -11  144.11    8.55
  -1  -4 -11  123.69    6.73
   1   4  11  121.64    7.66
  -1   4 -11  141.78    8.12
  -1   4 -12   84.12    6.41
  -1  -4 -12   86.66    6.66
  -1  -4 -13    7.09    2.29
  -1  -4 -13    6.58    2.30
  -1   4 -13    5.67    2.16
   1   4  14    6.81    2.35
  -1  -4 -14    4.54    1.96
  -1   4 -14    4.72    2.28
  -1   4 -14    8.58    2.57
  -1  -4 -15    3.08    1.71
  -1   4 -15    2.32    1.89
  -1  -4 -15    3.34    1.80
   1   4  15    1.42    1.68
   1  -4  16    1.96    1.42
  -1  -4 -16    3.09    1.38
  -1  -4 -16    2.27    1.42
   1   4  16    4.88    1.78
  -1   4 -16    2.77    1.63
  -1  -4 -17   16.17    1.83
   1  -5 -17    4.81    1.46
   1   5 -17    4.05    1.50
  -1   5  17    5.15    1.52
   1   5 -17    3.92    1.58
   1  -5 -16   23.24    2.82
  -1  -5  16   27.37    2.91
   1   5 -16   36.25    3.68
   1  -5 -16   31.60    3.34
  -1   5  16   29.61    3.29
   1   5 -15    8.29    2.42
  -1  -5  15    8.79    2.19
   1  -5 -15    7.15    2.41
   1  -5 -15    8.70    2.28
   1  -5 -14   20.20    3.44
   1   5 -13   13.50    2.73
   1   5 -13   19.07    3.59
   1  -5 -13   13.59    3.00
   1  -5 -13   13.03    2.77
  -1   5  13   13.14    2.75
   1  -5 -12   18.65    3.55
   1   5 -12   21.98    3.36
   1  -5 -12   28.01    3.82
  -1   5  12   21.26    3.27
   1  -5 -11  132.68    8.37
  -1   5  11  139.57    8.02
   1   5 -11  113.84    7.24
   1  -5 -11  135.98    7.46
   1  -5 -11  132.76    8.14
   1  -5 -10    1.19    1.92
   1   5 -10    0.95    1.69
   1  -5 -10    1.55    1.81
  -1  -5  10    1.30    1.83
   1  -5 -10    4.12    1.98
   1  -5  -9   29.07    3.27
   1  -5  -9   27.34    3.61
   1   5  -9   16.86    2.63
   1  -5  -9   31.89    3.62
  -1  -5   9   26.34    3.18
  -1   5   9   29.04    3.04
   1   5  -8  145.46    7.05
   1  -5  -8  137.78    7.26
   1  -5  -8  151.39    7.92
  -1  -5   8  144.36    7.62
   1  -5  -8  154.75    7.87
   1   5  -7  689.23   22.13
   1  -5  -7  703.10   23.62
   1  -5  -7  667.79   22.92
  -1  -5   7  682.10   23.46
   1  -5  -7  663.04   23.22
  -1  -5   6  680.81   23.06
   1  -5  -6  669.69   22.85
   1   5  -6  674.85   21.48
   1   5  -6  703.17   21.61
   1  -5  -6  648.33   21.69
   1   5  -5  628.72   19.60
  -1  -5   5  653.74   21.36
   1   5  -5  620.57   19.46
   1  -5  -5  615.38   21.01
   1  -5  -5  611.39   19.85
   1  -5  -5  653.59   20.75
  -1  -5   5  606.83   19.08
   1  -5  -5  614.30   20.34
   1  -5  -5  619.44   20.83
   1   5  -4 1767.86   50.27
  -1  -5   4 1641.06   50.11
   1  -5  -4 1678.53   51.76
   1  -5  -4 1708.58   51.06
   1  -5  -4 1725.38   51.73
  -1  -5   4 1753.83   52.15
   1  -5  -4 1687.80   51.38
   1  -5  -4 1671.25   51.40
   1  -5  -4 1706.43   51.34
  -1  -5   3   85.83    4.68
   1  -5  -3   87.12    4.71
   1  -5  -3   87.76    4.55
  -1  -5   3   92.08    5.03
   1   5  -3   91.34    3.56
   1  -5  -3   83.10    4.51
   1  -5  -3   93.64    4.69
  -1  -5   3   90.45    4.79
   1  -5  -3   92.72    3.98
   1  -5  -3   92.83    4.79
   1  -5  -3   88.65    4.42
   1  -5  -3   98.29    4.20
  -1  -5   3   91.71    3.85
   1  -5  -3   84.04    4.61
   1  -5  -2   49.60    3.22
   1  -5  -2   45.94    3.14
  -1  -5   2   54.62    3.51
   1  -5  -2   46.91    3.26
   1  -5  -2   56.69    3.01
  -1  -5   2   56.09    2.79
   1  -5  -2   59.27    2.94
  -1  -5   2   52.68    3.41
   1  -5  -2   58.63    2.71
   1  -5  -2   46.49    3.29
   1  -5  -2   53.55    3.23
  -1  -5   1    3.05    1.23
  -1  -5   1    5.20    1.52
  -1  -5   1    4.75    1.03
  -1  -5   1    4.77    1.19
   1  -5  -1    5.04    1.42
  -1  -5   1    5.74    1.52
   1  -5  -1    6.13    1.50
   1  -5  -1    4.30    0.76
   1  -5  -1    4.75    1.03
   1  -5  -1    4.83    1.14
  -1  -5   1    5.68    0.95
  -1  -5   0   58.97    3.51
   1  -5   0   57.81    3.45
   1  -5   0   56.73    3.56
  -1  -5   0   59.10    3.56
   1  -5   0   56.53    2.31
  -1  -5   0   57.58    2.88
  -1  -5   0   58.21    2.93
   1  -5   0   65.01    2.95
  -1  -5   0   57.87    3.50
  -1  -5   0   57.40    3.42
  -1  -5   0   55.30    3.15
   1  -5   0   54.51    2.99
  -1  -5   0   57.15    3.11
   1  -5   1   16.59    2.05
  -1  -5  -1   16.83    2.00
   1  -5   1   15.55    1.57
  -1  -5  -1   16.03    1.70
  -1  -5  -1   16.27    1.99
  -1  -5  -1   17.77    1.59
  -1  -5  -1   12.92    1.81
  -1  -5  -1   18.26    2.09
  -1  -5  -1   16.19    1.61
  -1  -5  -1   15.57    1.54
   1  -5   1   17.44    1.47
  -1  -5  -1   18.20    2.09
  -1  -5  -2  405.82   13.58
  -1  -5  -2  423.70   14.55
   1  -5   2  420.29   14.64
  -1  -5  -2  420.82   13.68
   1  -5   2  381.31   14.29
   1  -5   2  432.69   13.27
  -1  -5  -2  419.31   13.56
  -1  -5  -2  423.28   14.49
  -1  -5  -2  429.55   14.31
  -1  -5  -2  421.57   13.82
   1  -5   2  421.26   13.69
  -1  -5  -2  434.00   14.58
  -1  -5  -2  394.38   14.28
  -1  -5  -2  418.31   14.44
  -1  -5  -3 1542.64   46.91
  -1  -5  -3 1555.26   47.49
  -1  -5  -3 1611.81   46.95
  -1  -5  -3 1555.99   47.39
   1  -5   3 1533.66   47.35
  -1  -5  -3 1573.48   46.24
   1  -5   3 1565.20   45.70
  -1  -5  -3 1555.98   47.22
   1  -5   3 1516.10   46.34
  -1  -5  -3 1560.64   47.18
  -1  -5  -3 1523.64   46.19
  -1  -5  -4  443.46   15.86
  -1  -5  -4  459.87   15.38
  -1  -5  -4  438.76   14.47
  -1  -5  -4  483.42   15.34
   1  -5   4  464.64   15.79
  -1  -5  -4  417.79   14.31
  -1  -5  -4  444.06   15.71
  -1  -5  -5  243.08   10.12
   1  -5   5  259.30   10.09
  -1   5  -5  254.78    9.23
  -1  -5  -5  235.14    9.65
  -1  -5  -5  240.36    8.91
  -1  -5  -6   95.38    5.74
  -1  -5  -6   86.23    5.01
   1  -5   6   94.12    5.36
  -1  -5  -6   98.42    5.73
  -1   5  -6   97.89    5.01
  -1  -5  -7   58.19    4.49
  -1  -5  -7   51.49    3.87
  -1  -5  -7   60.75    4.74
   1  -5   7   52.48    3.92
  -1   5  -7   59.32    3.87
  -1   5  -7   54.22    3.93
  -1  -5  -7   55.46    3.95
  -1  -5  -8    0.36    1.72
  -1  -5  -8    0.81    1.28
  -1  -5  -8    1.03    1.69
  -1   5  -8    1.99    1.44
  -1   5  -8    0.26    1.43
  -1  -5  -8    0.52    1.29
  -1   5  -9  380.36   14.97
  -1  -5  -9  396.66   16.08
  -1   5  -9  386.48   14.86
  -1  -5  -9  415.70   16.49
  -1  -5  -9  375.15   14.79
  -1  -5 -10  288.18   13.34
  -1  -5 -10  306.43   13.92
  -1  -5 -10  286.58   12.10
  -1   5 -10  288.63   12.81
  -1  -5 -11   84.68    6.52
  -1  -5 -11   78.84    6.60
  -1   5 -11   83.69    6.09
  -1   5 -12   20.77    3.25
  -1  -5 -12   20.10    3.41
  -1  -5 -12   22.44    3.69
  -1  -5 -13   29.08    3.75
  -1  -5 -13   33.25    4.24
  -1  -5 -14    1.13    2.00
  -1   5 -14    1.12    1.90
   1   5  14   -1.09    1.69
  -1  -5 -14    1.42    1.65
  -1   5 -14    1.71    1.76
   1   5  15   21.83    2.91
  -1   5 -15   22.39    2.95
  -1  -5 -15   25.91    3.12
  -1  -5 -15   19.61    2.63
   1  -5  15   21.66    2.92
  -1   5 -16   27.08    2.80
   1  -5  16   23.19    2.51
  -1  -5 -16   28.86    2.75
   1   5  16   29.83    2.89
   1   6 -17   23.32    2.28
  -1   6  16    1.07    1.31
   1   6 -16    1.34    1.49
  -1  -6  16    0.20    1.12
   1  -6 -16    1.07    1.33
   1   6 -15   39.92    4.03
  -1  -6  15   37.13    3.58
   1  -6 -15   41.83    3.96
   1  -6 -15   35.12    3.85
   1   6 -14   51.04    4.89
  -1  -6  14   51.05    4.56
   1  -6 -14   40.74    4.44
   1  -6 -14   37.68    4.23
   1  -6 -13   33.03    4.24
   1  -6 -13   29.11    3.91
   1   6 -13   27.92    3.51
   1   6 -13   35.54    4.19
   1   6 -12   20.92    3.14
   1  -6 -12   17.37    3.27
  -1  -6  12   20.78    3.44
   1  -6 -11  864.20   30.82
   1   6 -11  943.35   31.09
   1  -6 -11  880.02   31.94
   1  -6 -11  876.24   32.18
   1  -6 -10  549.47   20.62
   1   6 -10  560.23   20.35
   1  -6 -10  541.56   21.59
  -1  -6  10  524.40   20.33
   1  -6 -10  556.41   21.49
  -1  -6   9   51.25    4.97
   1  -6  -9   47.29    4.76
  -1  -6   9   44.11    4.33
   1   6  -9   46.25    4.00
   1  -6  -9   47.93    4.57
   1  -6  -9   51.18    4.37
   1  -6  -8   12.26    2.49
   1  -6  -8    9.92    2.50
  -1  -6   8   12.88    2.60
  -1  -6   8    9.98    2.47
   1  -6  -8    8.87    2.24
   1   6  -8   11.52    2.12
  -1  -6   7  141.75    7.76
   1  -6  -7  142.44    7.44
  -1  -6   7  149.67    7.92
   1  -6  -7  140.45    7.72
   1  -6  -7  138.41    7.51
   1  -6  -6   63.28    4.68
  -1  -6   6   75.68    5.20
  -1  -6   6   89.37    5.64
   1  -6  -6   62.09    4.50
   1  -6  -6   75.93    5.16
   1  -6  -6   74.12    4.53
   1  -6  -5   60.78    4.24
   1  -6  -5   63.79    4.29
  -1  -6   5   65.54    3.18
   1  -6  -5   60.99    4.32
   1  -6  -5   50.18    4.14
  -1  -6   5   65.35    4.62
  -1  -6   4   38.04    2.35
  -1  -6   4   44.69    3.69
   1  -6  -4   33.65    3.26
   1  -6  -4   36.05    3.11
  -1  -6   4   38.36    3.47
  -1  -6   4   36.54    3.37
  -1  -6   3   44.01    3.51
   1  -6  -3   47.39    3.48
   1  -6  -3   43.92    3.52
  -1  -6   3   34.97    3.24
  -1  -6   3   40.26    3.49
   1  -6  -3   39.27    3.26
  -1  -6   3   34.73    2.80
   1  -6  -3   40.56    2.72
  -1  -6   3   42.29    2.58
   1  -6  -3   42.82    3.42
   1  -6  -2  211.18    7.82
  -1  -6   2  209.53    7.57
   1  -6  -2  215.57    8.97
  -1  -6   2  204.56    8.54
   1  -6  -2  198.53    7.26
   1  -6  -2  198.99    8.50
  -1  -6   2  197.33    8.61
   1  -6  -2  204.17    8.46
  -1  -6   2  205.03    8.39
  -1  -6   2  200.73    8.73
   1  -6  -2  205.03    8.29
   1  -6  -1   78.64    4.96
  -1  -6   1   78.88    4.70
  -1  -6   1   93.73    4.18
   1  -6  -1   94.17    4.25
  -1  -6   1   87.51    4.86
   1  -6  -1   90.63    4.92
  -1  -6   1   83.97    4.87
   1  -6  -1   78.60    4.58
   1  -6  -1   98.99    4.98
  -1  -6   1   93.88    5.07
  -1  -6   0   12.75    2.10
   1  -6   0    8.32    2.00
  -1  -6   0   12.64    1.98
   1  -6   0   12.54    1.49
  -1  -6   0   11.21    1.47
   1  -6   0    9.21    1.89
  -1  -6   0   12.12    1.99
   1  -6   0    9.97    1.75
  -1  -6   0   13.12    2.02
  -1  -6  -1  117.94    5.81
  -1  -6  -1  122.70    6.07
  -1  -6  -1  123.62    5.12
   1  -6   1  121.63    4.94
  -1  -6  -1  108.31    5.52
   1  -6   1  101.10    5.58
   1  -6   1  113.42    5.94
  -1  -6  -1  122.77    6.01
  -1  -6  -1  125.77    5.46
   1  -6   1  105.58    6.03
  -1  -6  -1  123.34    5.89
   1  -6   1  119.69    5.85
   1  -6   2   37.81    3.31
   1  -6   2   45.53    2.50
  -1  -6  -2   39.37    2.95
   1  -6   2   34.40    3.10
  -1  -6  -2   36.21    2.54
  -1  -6  -2   42.51    2.85
   1  -6   2   34.33    3.37
  -1  -6  -2   46.97    3.46
   1  -6   3  362.55   13.82
  -1  -6  -3  378.16   13.92
  -1  -6  -3  375.38   12.92
   1  -6   3  375.07   14.29
  -1  -6  -3  378.24   14.06
  -1  -6  -3  387.74   13.07
  -1  -6  -4   16.16    1.85
  -1  -6  -4   11.66    1.59
  -1  -6  -4   13.38    2.00
  -1  -6  -4   12.32    2.16
   1  -6   4   12.50    2.39
  -1  -6  -4   15.08    2.19
   1  -6   4   13.01    2.19
  -1  -6  -4   16.27    2.27
  -1   6  -5  199.78    8.18
   1  -6   5  218.23    9.33
   1  -6   5  228.88    9.90
  -1  -6  -5  186.82    9.09
   1  -6   5  201.68    8.10
  -1  -6  -5  205.36    9.41
  -1  -6  -6   74.15    5.31
  -1   6  -6   88.11    4.78
  -1  -6  -6   76.48    5.41
   1  -6   6   85.13    5.33
  -1  -6  -7   32.12    3.59
  -1   6  -7   27.98    2.74
  -1   6  -7   34.88    3.12
   1  -6   7   31.26    3.27
  -1  -6  -7   30.73    3.66
   1  -6   8   88.29    5.56
  -1   6  -8   80.40    5.15
  -1   6  -8   95.18    5.60
  -1  -6  -8   90.44    6.46
  -1  -6  -8   99.88    6.73
  -1  -6  -9   27.39    3.88
  -1   6  -9   23.39    3.03
  -1  -6  -9   35.46    4.31
  -1   6 -10  176.30    9.12
  -1  -6 -10  159.33    9.40
  -1  -6 -10  183.34   10.10
  -1   6 -11   10.89    2.54
  -1  -6 -11   12.61    3.15
  -1  -6 -12   13.53    3.01
  -1   6 -12   19.59    3.07
  -1  -6 -12   20.61    3.32
  -1  -6 -13    2.86    2.04
   1  -6  13    2.38    2.02
  -1  -6 -13    0.78    1.70
  -1   6 -13    1.98    1.81
  -1   6 -13    2.43    1.87
  -1  -6 -14   15.89    2.73
   1   6  14   14.54    2.49
  -1   6 -14   21.39    3.21
   1  -6  14   22.76    3.21
  -1  -6 -14   12.36    2.46
  -1  -6 -15   16.01    2.47
   1   6  15   20.96    2.61
  -1   6 -15   25.26    2.93
  -1  -6 -15   18.56    2.42
   1  -6  15   23.93    2.75
  -1   6 -16    1.87    1.20
   1   7 -16   21.78    2.45
   1  -7 -15    3.60    1.86
  -1  -7  15    6.05    1.64
   1   7 -15    4.01    1.76
   1   7 -14   17.47    2.89
   1  -7 -14   17.35    2.87
   1  -7 -14   18.36    3.08
  -1  -7  14   15.30    2.68
   1  -7 -13    4.73    2.26
  -1  -7  13    5.34    2.03
   1  -7 -12    7.98    2.61
   1  -7 -12    8.30    2.61
   1   7 -11   43.24    4.16
  -1  -7  11   49.17    5.09
   1  -7 -11   41.90    4.76
  -1  -7  10   19.29    3.60
   1  -7 -10   22.75    3.79
  -1  -7  10   26.12    3.43
   1   7 -10   20.90    2.88
   1  -7 -10   20.11    3.58
  -1  -7   9   68.72    5.38
   1  -7  -9   57.01    5.56
  -1  -7   9   68.26    5.89
   1   7  -9   68.09    4.86
   1  -7  -9   59.80    5.60
  -1  -7   8  105.26    6.88
   1  -7  -8  102.48    7.13
   1  -7  -8  117.40    7.54
  -1  -7   7   24.15    3.44
   1  -7  -7   23.23    3.35
   1  -7  -7   27.79    3.57
  -1  -7   7   21.23    3.37
  -1  -7   6  284.32   11.60
  -1  -7   6  306.00   12.97
   1  -7  -6  286.18   12.51
   1  -7  -6  314.45   13.02
  -1  -7   6  301.85   12.98
   1  -7  -6  291.71   12.08
  -1  -7   6  301.26   12.74
   1  -7  -5   64.50    4.71
  -1  -7   5   68.58    5.15
   1  -7  -5   67.41    4.62
  -1  -7   5   74.70    4.92
  -1  -7   5   70.03    4.47
   1  -7  -5   62.65    4.93
  -1  -7   5   71.48    5.23
  -1  -7   5   70.25    5.13
  -1  -7   4   47.51    4.18
   1  -7  -4   43.36    3.76
  -1  -7   4   44.69    4.06
   1  -7  -4   44.99    3.73
  -1  -7   4   48.67    3.90
   1  -7  -4   51.33    4.01
  -1  -7   4   44.47    3.44
   1  -7  -4   48.95    4.17
  -1  -7   4   44.85    3.92
   1  -7  -4   53.85    3.81
  -1  -7   3  483.49   16.66
   1  -7  -3  479.26   16.17
   1  -7  -3  469.06   16.71
   1  -7  -3  464.70   17.04
  -1  -7   3  456.05   17.01
   1  -7  -3  481.24   17.19
   1  -7  -3  479.71   17.23
  -1  -7   3  488.75   17.35
  -1  -7   3  477.82   17.65
  -1  -7   3  491.70   17.68
  -1  -7   2   84.68    4.83
   1  -7  -2   84.04    4.47
  -1  -7   2   90.77    5.44
   1  -7  -2   84.19    4.98
   1  -7  -2   91.27    5.33
  -1  -7   2   91.99    5.37
   1  -7  -2   83.78    5.25
   1  -7  -2  102.61    5.82
  -1  -7   2   89.74    5.34
  -1  -7   2   88.55    5.48
   1  -7  -2   91.20    5.41
  -1  -7   2   96.63    5.60
   1  -7  -1   64.87    3.81
  -1  -7   1   72.74    4.18
   1  -7  -1   65.25    4.33
  -1  -7   1   71.79    4.64
   1  -7  -1   72.11    4.58
  -1  -7   1   68.95    4.50
  -1  -7   1   73.03    3.77
  -1  -7   1   60.18    4.43
   1  -7  -1   71.81    4.93
  -1  -7   1   69.26    4.73
   1  -7  -1   58.82    4.30
  -1  -7   1   61.45    4.46
   1  -7   0  103.18    5.03
  -1  -7   0  108.12    5.27
  -1  -7   0  100.51    5.68
   1  -7   0  103.95    5.68
  -1  -7   0  105.62    5.73
   1  -7   0   94.41    5.58
  -1  -7   0  105.31    4.90
   1  -7   0  101.38    6.10
  -1  -7   0  102.58    5.76
   1  -7   0   98.45    5.74
  -1  -7   0   99.56    5.77
  -1  -7   0  100.31    5.64
   1  -7   0  110.36    5.72
   1  -7   1   78.70    4.27
  -1  -7  -1   78.39    4.44
  -1  -7  -1   73.60    4.71
   1  -7   1   69.88    4.79
  -1  -7  -1   79.27    4.92
  -1  -7  -1   86.59    5.22
  -1  -7  -1   80.73    4.14
   1  -7   1   89.56    5.60
  -1  -7  -1   84.02    5.10
   1  -7   1   84.20    5.24
   1  -7   1   77.87    4.86
  -1  -7  -1   83.76    4.83
   1  -7   2  557.20   18.68
  -1  -7  -2  572.00   18.89
  -1  -7  -2  569.26   18.54
  -1  -7  -2  555.23   19.74
   1  -7   2  568.22   19.74
  -1  -7  -2  561.72   19.76
  -1  -7  -2  550.08   19.62
   1  -7   2  564.12   20.30
  -1  -7  -2  563.37   19.46
   1  -7   2  572.44   19.84
   1  -7   2  568.33   20.20
  -1  -7  -3   37.25    2.97
   1  -7   3   36.07    2.89
   1  -7   3   49.62    4.35
  -1  -7  -3   43.00    2.98
  -1  -7  -3   42.49    3.43
   1  -7   3   41.02    3.68
   1  -7   3   44.39    3.99
  -1  -7  -3   37.40    3.49
  -1  -7  -3   41.56    3.72
   1  -7   4   21.88    3.30
  -1  -7  -4   20.92    2.56
  -1  -7  -4   25.27    3.09
   1  -7   4   23.10    3.11
  -1  -7  -4   18.54    2.79
  -1  -7  -4   27.42    2.54
   1  -7   4   27.63    2.46
  -1  -7  -4   21.27    2.84
   1  -7   4   27.03    3.11
  -1  -7  -5   76.82    5.55
   1  -7   5   76.46    4.38
   1  -7   5   77.63    5.31
   1  -7   5   84.68    6.01
  -1  -7  -5   68.34    5.21
   1  -7   6   62.65    5.21
  -1  -7  -6   47.14    4.47
   1  -7   6   50.41    4.38
  -1  -7  -6   60.94    5.05
   1  -7   7   90.10    6.51
  -1  -7  -7   67.43    5.73
   1  -7   7   81.88    5.52
  -1  -7  -7   87.72    6.44
   1  -7   8  158.15    9.39
  -1  -7  -8  156.36    9.20
  -1  -7  -8  160.20    9.14
   1  -7   8  151.09    7.95
  -1   7  -9    0.69    2.10
   1  -7   9    3.27    2.48
  -1  -7  -9    1.34    1.95
  -1  -7  -9    3.70    2.53
  -1   7 -10  114.76    7.02
  -1  -7 -10  103.67    7.62
   1  -7  10  120.14    8.01
  -1   7 -11   38.72    3.95
  -1  -7 -11   32.99    4.25
  -1  -7 -11   44.53    4.91
  -1   7 -12   20.40    3.02
  -1  -7 -12   23.87    3.52
   1  -7  12   22.12    3.38
  -1   7 -13   35.42    3.96
  -1  -7 -13   34.63    3.84
  -1   7 -13   37.29    3.61
  -1  -7 -13   36.97    4.03
   1  -7  13   35.90    3.94
   1   7  14    5.94    1.56
  -1  -7 -14   10.81    2.22
   1  -7  14   13.12    2.38
  -1   7 -14    8.22    2.14
  -1   7 -15   19.11    2.35
   1  -7  15   16.55    2.16
   1   8 -16    3.28    1.13
   1   8 -15    7.55    1.74
  -1  -8  15    4.63    1.27
   1   8 -14    0.57    1.55
  -1  -8  14    2.91    1.69
   1   8 -13    5.83    2.11
   1  -8 -13    8.12    2.43
  -1  -8  13    8.47    2.28
   1   8 -12   12.57    2.72
   1  -8 -12   11.40    2.88
  -1  -8  12   15.83    2.91
   1  -8 -11   13.15    3.17
  -1  -8  10   63.38    5.79
  -1  -8   9    5.50    2.65
   1  -8  -9    4.27    2.71
  -1  -8   9    7.99    2.56
  -1  -8   8  251.08   11.95
  -1  -8   8  260.68   10.72
   1  -8  -8  242.64   12.30
  -1  -8   8  257.48   12.48
  -1  -8   8  240.07   12.10
  -1  -8   7   59.62    5.22
  -1  -8   7   60.61    4.87
  -1  -8   7   72.11    4.80
   1  -8  -7   56.77    5.27
  -1  -8   7   78.22    6.08
  -1  -8   7   55.80    5.30
  -1  -8   6   46.48    4.66
  -1  -8   6   57.67    4.59
  -1  -8   6   49.50    4.05
   1  -8  -6   47.49    4.78
  -1  -8   6   58.52    5.20
  -1  -8   6   44.07    4.54
  -1  -8   5   15.64    3.01
  -1  -8   5   22.09    2.99
   1  -8  -5   18.81    2.97
  -1  -8   5   21.00    2.59
  -1  -8   5   18.64    3.24
  -1  -8   5   22.30    3.23
  -1  -8   4   39.60    4.08
  -1  -8   4   37.28    2.74
  -1  -8   4   34.92    3.82
  -1  -8   4   32.01    3.52
   1  -8  -4   32.96    3.50
   1  -8  -4   38.78    3.90
  -1  -8   4   34.87    3.25
   1  -8  -4   32.54    3.64
  -1  -8   4   35.98    3.92
  -1  -8   4   36.17    3.95
   1  -8  -4   33.55    3.36
  -1  -8   3   82.74    5.71
   1  -8  -3   74.02    4.87
  -1  -8   3   76.70    5.41
   1  -8  -3   72.79    5.23
   1  -8  -3   71.75    5.12
  -1  -8   3   78.91    5.31
   1  -8  -3   80.31    5.42
  -1  -8   3   73.43    4.11
   1  -8  -3   70.96    4.41
  -1  -8   3   83.49    4.92
  -1  -8   3   75.88    5.41
  -1  -8   3   75.26    5.48
   1  -8  -2   16.77    2.60
  -1  -8   2   16.48    2.63
   1  -8  -2   16.29    2.48
  -1  -8   2   15.92    2.75
   1  -8  -2   18.29    2.73
  -1  -8   2   13.90    2.50
   1  -8  -2   16.23    2.64
  -1  -8   2   19.48    2.05
  -1  -8   2   21.74    2.54
   1  -8  -2   19.04    2.23
  -1  -8   2   15.52    2.71
  -1  -8   2   15.58    2.68
  -1  -8   1   97.50    6.13
   1  -8  -1   98.47    6.07
  -1  -8   1   95.26    5.93
   1  -8  -1  108.65    6.03
  -1  -8   1   94.24    5.92
   1  -8  -1  102.30    6.07
  -1  -8   1  101.19    5.06
  -1  -8   1   99.75    5.41
   1  -8  -1   88.53    4.99
  -1  -8   1   98.42    6.03
   1  -8  -1   95.67    6.25
  -1  -8   1   95.40    5.89
  -1  -8   0   54.12    4.54
   1  -8   0   56.12    4.54
  -1  -8   0   54.76    4.36
   1  -8   0   53.44    4.21
  -1  -8   0   54.86    4.44
   1  -8   0   47.26    4.25
  -1  -8   0   56.71    4.52
  -1  -8   0   58.73    3.66
   1  -8   0   54.57    3.73
  -1  -8   0   56.74    3.87
   1  -8   0   49.28    4.55
  -1  -8   0   48.10    4.01
   1  -8   0   57.92    4.43
  -1  -8  -1   69.29    5.17
   1  -8   1   71.55    5.27
   1  -8   1   80.27    5.25
  -1  -8  -1   72.51    4.92
   1  -8   1   73.57    5.30
  -1  -8  -1   72.10    5.13
  -1  -8  -1   71.42    5.24
  -1  -8  -1   81.45    4.40
   1  -8   1   73.66    4.34
  -1  -8  -1   75.50    4.53
   1  -8   1   67.82    5.35
   1  -8   1   71.55    5.02
  -1  -8  -1   63.20    4.61
   1  -8   2    9.37    2.37
  -1  -8  -2    4.32    2.02
  -1  -8  -2    4.62    2.13
  -1  -8  -2    6.93    1.63
   1  -8   2    5.78    1.93
  -1  -8  -2    8.90    2.26
  -1  -8  -2   10.78    1.89
   1  -8   2    8.43    1.69
   1  -8   2    1.44    1.90
   1  -8   2   11.49    2.26
  -1  -8  -2    4.66    1.72
   1  -8   3   62.74    4.93
  -1  -8  -3   61.20    4.53
   1  -8   3   56.01    5.15
   1  -8   3   53.18    4.72
   1  -8   3   70.18    4.19
  -1  -8  -3   64.25    4.22
   1  -8   3   75.30    5.65
  -1  -8  -3   61.07    4.73
  -1  -8  -3   65.24    4.91
   1  -8   4   86.69    5.02
   1  -8   4   97.12    6.37
  -1  -8  -4   95.26    5.73
   1  -8   4  106.94    6.88
   1  -8   4   91.88    6.05
   1  -8   4   83.40    6.42
   1  -8   5   43.94    4.75
   1  -8   5   31.11    2.87
   1  -8   5   32.25    4.10
   1  -8   5   32.80    3.65
   1  -8   6   32.78    4.26
   1  -8   6   29.65    3.51
  -1  -8  -6   29.01    3.96
   1  -8   6   22.26    3.76
   1  -8   7   55.28    4.69
  -1  -8  -7   56.26    5.32
   1  -8   7   65.16    5.89
   1  -8   7   48.77    5.37
  -1  -8  -7   52.15    5.15
   1  -8   8   25.11    3.88
  -1  -8  -8   23.19    3.77
   1  -8   8   26.23    4.11
  -1  -8  -8   23.67    3.78
   1  -8   8   22.05    2.98
   1  -8   9   15.72    3.46
  -1   8  -9   17.53    2.66
  -1  -8  -9   18.99    3.42
  -1   8 -10   28.02    3.32
   1  -8  10   24.00    3.78
  -1  -8 -10   17.79    3.48
  -1  -8 -10   26.02    3.90
   1  -8  11   89.28    6.56
   1  -8  11   73.86    6.02
  -1   8 -11   75.20    5.31
  -1  -8 -11   87.15    6.32
   1  -8  12    9.02    2.38
  -1   8 -12    6.18    1.86
   1  -8  12    9.67    2.48
  -1   8 -13    3.28    1.83
   1   8  13    1.21    1.15
   1  -8  14   12.68    2.00
  -1   8 -14    7.00    1.87
  -1   8 -15    0.79    0.96
  -1  -9  15    2.14    1.06
  -1  -9  14   38.67    3.16
  -1  -9  14   35.01    2.87
   1   9 -14   36.13    3.05
  -1  -9  13   50.16    4.18
   1   9 -13   48.78    3.98
  -1  -9  13   47.84    3.98
   1   9 -12   11.86    2.29
  -1  -9  12   11.00    2.45
   1   9 -11    4.98    2.06
  -1  -9  11    7.19    2.34
  -1  -9  10   58.45    4.74
  -1  -9   9   80.55    5.86
  -1  -9   9   72.48    6.25
  -1  -9   8   92.83    6.62
  -1  -9   8  104.88    7.43
  -1  -9   7   10.67    3.12
  -1  -9   7   11.15    2.23
  -1  -9   7    9.31    2.65
  -1  -9   7    9.42    2.29
  -1  -9   6  222.63   11.21
  -1  -9   6  228.93   11.59
  -1  -9   6  256.60   12.12
  -1  -9   6  230.69   10.08
  -1  -9   6  205.16   10.95
  -1  -9   6  225.14   10.80
  -1  -9   5  548.11   20.83
  -1  -9   5  543.55   21.07
  -1  -9   5  560.03   21.40
  -1  -9   5  524.95   19.33
   1  -9  -5  532.25   20.27
  -1  -9   5  555.56   20.56
  -1  -9   5  539.62   20.85
  -1  -9   4   64.45    5.37
   1  -9  -4   62.52    4.78
  -1  -9   4   56.65    5.14
  -1  -9   4   58.22    5.07
  -1  -9   4   64.57    5.56
   1  -9  -4   51.52    4.75
  -1  -9   4   65.43    4.65
   1  -9  -4   58.94    5.00
  -1  -9   4   60.51    5.15
   1  -9  -3   45.39    4.39
  -1  -9   3   36.72    3.94
   1  -9  -3   37.39    4.10
  -1  -9   3   33.83    4.11
  -1  -9   3   38.15    4.22
  -1  -9   3   35.76    3.00
  -1  -9   3   42.46    4.51
   1  -9  -3   41.37    4.25
  -1  -9   3   42.87    3.67
   1  -9  -3   41.08    3.89
  -1  -9   3   43.49    4.43
  -1  -9   2   39.62    4.06
  -1  -9   2   43.81    4.22
  -1  -9   2   33.54    2.95
   1  -9  -2   44.13    4.27
  -1  -9   2   29.93    3.88
  -1  -9   2   37.33    3.46
   1  -9  -2   38.58    3.28
   1  -9  -2   34.15    4.00
  -1  -9   2   34.67    3.93
   1  -9  -2   32.21    3.77
   1  -9  -2   32.28    3.58
  -1  -9   2   34.69    3.97
  -1  -9   1    4.05    1.98
   1  -9  -1    9.54    3.23
   1  -9  -1    7.55    2.63
  -1  -9   1    7.39    1.77
  -1  -9   1    7.35    2.54
  -1  -9   1    7.42    2.42
   1  -9  -1    6.83    2.37
   1  -9  -1    8.13    2.05
  -1  -9   1    6.03    1.86
  -1  -9   1    7.85    2.35
   1  -9  -1    4.01    2.40
  -1  -9   1    7.51    2.40
   1  -9  -1    6.26    2.14
  -1  -9   0  391.82   15.13
   1  -9   0  398.60   16.03
  -1  -9   0  376.05   15.54
  -1  -9   0  386.59   13.94
   1  -9   0  364.03   15.48
  -1  -9   0  365.40   15.45
  -1  -9   0  388.98   14.45
   1  -9   0  373.77   14.01
   1  -9   0  383.56   15.66
  -1  -9   0  387.86   15.49
  -1  -9   0  370.33   15.09
   1  -9   0  362.86   14.91
   1  -9   1  241.37   11.13
  -1  -9  -1  191.42   10.04
   1  -9   1  213.64   10.51
   1  -9   1  201.84    8.99
  -1  -9  -1  209.44    9.18
   1  -9   1  209.81   10.44
  -1  -9  -1  230.86   10.49
  -1  -9  -1  199.94   10.10
  -1  -9  -1  211.90   10.00
   1  -9   1  214.93   10.13
   1  -9   2    3.79    1.93
   1  -9   2   -0.41    2.10
  -1  -9  -2    0.71    2.18
  -1  -9  -2    0.36    1.86
   1  -9   2    0.40    2.15
   1  -9   2    1.69    1.54
  -1  -9  -2    0.25    1.47
  -1  -9  -2    0.31    1.64
   1  -9   2    1.42    2.02
   1  -9   2    2.31    2.07
  -1  -9  -2    1.07    1.81
  -1  -9  -3   50.16    4.75
   1  -9   3   49.17    5.00
   1  -9   3   51.94    4.72
  -1  -9  -3   40.08    3.99
   1  -9   3   42.72    4.80
   1  -9   3   42.20    4.29
   1  -9   3   54.53    3.93
  -1  -9  -3   49.66    3.85
  -1  -9  -3   46.94    4.59
   1  -9   3   60.37    5.17
   1  -9   4   45.60    4.73
   1  -9   4   40.09    4.41
   1  -9   4   34.51    4.58
   1  -9   4   47.54    4.64
   1  -9   4   41.72    3.44
   1  -9   4   43.93    4.34
   1  -9   5   12.20    2.63
   1  -9   5   11.87    3.11
   1  -9   5   11.50    2.84
   1  -9   5    9.41    2.66
   1  -9   5   13.20    3.23
   1  -9   6    2.17    2.04
   1  -9   6    6.62    2.83
   1  -9   6    3.38    2.31
   1  -9   6    3.90    2.16
   1  -9   6    1.86    2.58
   1  -9   7   13.51    2.66
   1  -9   7   15.43    3.34
   1  -9   7   12.41    2.91
   1  -9   7    9.32    2.40
   1  -9   7   10.82    3.11
   1  -9   8    6.64    2.02
   1  -9   8    4.15    2.46
   1  -9   8    7.92    2.25
   1  -9   8    3.84    2.36
   1  -9   9   34.08    4.31
   1  -9  10    1.97    2.03
   1  -9  10    2.14    2.17
   1  -9  10    0.37    1.80
   1  -9  11    4.89    2.23
   1  -9  11    4.09    1.91
   1  -9  12   23.92    3.20
   1  -9  12   23.60    2.75
  -1   9 -12   31.76    3.25
   1  -9  13   14.66    2.32
   1  -9  13   12.34    1.70
  -1   9 -13   12.07    2.07
  -1   9 -14   10.78    1.58
  -1 -10  14    2.57    1.00
   1  10 -14    1.80    1.00
  -1 -10  13    5.97    1.59
  -1 -10  13    4.61    1.35
   1  10 -13    2.64    1.09
  -1 -10  12    0.82    1.50
  -1 -10  12    0.27    1.52
   1  10 -12    1.79    1.24
  -1 -10  11   24.28    3.23
  -1 -10  11   24.62    3.33
  -1 -10  10   12.35    2.67
  -1 -10  10   10.07    2.66
  -1 -10  10    7.01    1.84
  -1 -10   9    1.70    2.19
  -1 -10   9    1.65    1.70
  -1 -10   8   32.80    3.82
  -1 -10   8   35.60    4.46
  -1 -10   7   41.13    3.57
  -1 -10   7   40.38    4.79
  -1 -10   7   37.06    4.28
  -1 -10   7   46.67    4.30
  -1 -10   7   41.95    4.87
  -1 -10   6   23.78    2.88
  -1 -10   6   21.94    3.67
  -1 -10   6   23.18    3.85
  -1 -10   6   23.14    3.22
  -1 -10   5   12.86    2.84
  -1 -10   5   22.22    3.77
  -1 -10   5   11.86    2.26
  -1 -10   5   13.94    3.15
  -1 -10   5   17.45    3.24
  -1 -10   4  116.90    7.55
  -1 -10   4  114.89    7.55
   1 -10  -4  115.08    7.51
  -1 -10   4  119.72    8.03
  -1 -10   4  119.06    6.66
  -1 -10   4  124.30    7.93
  -1 -10   4  117.41    7.65
   1 -10  -4  118.00    7.57
  -1 -10   3  128.92    8.29
   1 -10  -3  148.06    8.56
  -1 -10   3  147.96    8.97
  -1 -10   3  151.70    7.83
  -1 -10   3  161.14    8.95
   1 -10  -3  158.01    8.17
  -1 -10   3  167.45    9.18
   1 -10  -3  137.86    8.33
  -1 -10   3  158.61    8.89
   1 -10  -3  143.94    8.58
   1 -10  -2   63.83    5.53
  -1 -10   2   67.14    5.63
   1 -10  -2   65.03    5.44
   1 -10  -2   61.65    5.01
  -1 -10   2   61.99    5.41
  -1 -10   2   66.05    5.75
  -1 -10   2   59.57    4.64
  -1 -10   2   68.05    5.37
   1 -10  -2   56.69    5.25
  -1 -10   2   68.22    6.04
  -1 -10   1   48.49    4.85
   1 -10  -1   50.28    5.05
  -1 -10   1   48.49    4.14
   1 -10  -1   52.26    4.00
   1 -10  -1   48.68    4.88
  -1 -10   1   39.52    4.70
  -1 -10   1   55.64    5.04
   1 -10  -1   48.97    4.53
   1 -10  -1   51.39    5.04
  -1 -10   1   45.49    5.00
   1 -10   0  204.46   10.35
  -1 -10   0  179.13    9.55
   1 -10   0  187.32    9.59
   1 -10   0  186.78   10.30
   1 -10   0  186.19    8.66
  -1 -10   0  187.73    8.82
  -1 -10   0  185.15   10.05
   1 -10   0  192.86   10.26
  -1 -10   0  198.00   10.17
   1 -10   0  203.84   10.49
  -1 -10   0  196.89   10.09
   1 -10   1   57.51    5.46
   1 -10   1   61.36    4.26
  -1 -10  -1   43.89    3.96
  -1 -10  -1   54.78    5.22
   1 -10   1   48.26    5.13
  -1 -10  -1   49.72    4.63
   1 -10   1   48.38    4.58
   1 -10   1   51.34    5.21
  -1 -10  -1   50.34    5.06
  -1 -10  -1   49.99    5.06
   1 -10   2   95.46    6.97
  -1 -10  -2  102.14    5.81
   1 -10   2   91.15    5.47
  -1 -10  -2   87.93    6.52
   1 -10   2  103.49    6.80
  -1 -10  -2   93.96    6.22
   1 -10   2   82.37    6.45
  -1 -10  -2   93.02    6.68
   1 -10   2  100.57    7.24
   1 -10   3   31.62    4.20
   1 -10   3   34.42    4.34
  -1 -10  -3   36.40    3.97
   1 -10   3   30.53    3.93
   1 -10   3   33.65    3.22
   1 -10   3   34.50    4.56
   1 -10   4   46.54    4.91
   1 -10   4   41.77    4.88
   1 -10   4   43.60    4.60
   1 -10   4   42.27    3.52
   1 -10   4   49.45    5.21
   1 -10   5   41.59    4.86
   1 -10   5   41.98    4.66
   1 -10   5   37.89    4.46
   1 -10   6   19.03    3.71
   1 -10   6   14.09    2.78
   1 -10   6   16.70    3.15
   1 -10   7   47.50    4.98
   1 -10   7   45.65    4.37
   1 -10   7   49.46    4.81
   1 -10   8   -0.89    2.20
   1 -10   8   -0.82    2.51
   1 -10   9    2.78    1.93
   1 -10   9    1.65    2.16
   1 -10   9   -0.37    2.13
   1 -10  10    1.19    1.58
   1 -10  10    1.45    1.96
  -1  10 -11    4.26    1.59
   1 -10  11    4.22    1.61
   1 -10  11    6.91    2.07
  -1  10 -12    6.42    1.57
   1 -10  12    8.52    1.79
  -1 -11  12   16.71    2.04
  -1 -11  12   15.39    1.96
  -1 -11  11    8.11    1.99
  -1 -11  11    5.40    1.77
  -1 -11  10    7.56    2.11
  -1 -11  10    7.67    2.12
  -1 -11   9   43.43    4.30
  -1 -11   9   49.65    4.57
  -1 -11   8   28.09    3.67
  -1 -11   8   23.01    3.49
  -1 -11   7  280.34   12.90
  -1 -11   7  251.53   11.77
  -1 -11   6   30.17    3.85
  -1 -11   6   41.57    4.50
  -1 -11   6   35.43    3.21
  -1 -11   5    1.69    2.41
  -1 -11   5    3.88    2.12
  -1 -11   5    5.89    2.38
   1 -11  -4   29.15    3.99
  -1 -11   4   29.38    3.85
  -1 -11   4   26.60    3.75
  -1 -11   4   29.01    4.09
  -1 -11   4   30.48    4.50
  -1 -11   4   27.74    3.20
  -1 -11   3   22.27    3.52
   1 -11  -3   18.53    3.35
  -1 -11   3   17.53    3.18
  -1 -11   3   12.98    3.06
  -1 -11   3   15.23    3.52
   1 -11  -3   12.21    3.03
  -1 -11   3   14.45    2.37
  -1 -11   2   53.19    4.28
   1 -11  -2   60.18    5.39
   1 -11  -2   48.72    4.51
  -1 -11   2   53.67    5.06
  -1 -11   2   57.84    5.42
  -1 -11   2   55.04    5.23
   1 -11  -2   55.92    5.45
   1 -11  -2   51.84    4.98
  -1 -11   2   58.13    5.64
   1 -11  -1  493.45   19.23
   1 -11  -1  472.82   18.23
  -1 -11   1  442.64   18.38
  -1 -11   1  495.75   19.53
  -1 -11   1  483.95   19.33
   1 -11  -1  475.18   19.05
   1 -11  -1  487.98   19.36
  -1 -11   1  488.80   19.42
  -1 -11   1  480.67   17.63
  -1 -11   0  381.51   16.03
  -1 -11   0  361.58   15.18
   1 -11   0  354.21   15.04
   1 -11   0  399.23   16.34
   1 -11   0  389.00   16.42
  -1 -11   0  382.87   16.08
  -1 -11   0  375.29   15.99
   1 -11   0  353.38   15.81
  -1 -11   0  362.77   14.37
  -1 -11  -1   83.17    5.32
   1 -11   1   83.97    5.19
  -1 -11  -1   78.02    6.25
  -1 -11  -1   82.86    5.88
   1 -11   1   76.22    5.85
   1 -11   1   84.40    6.56
   1 -11   1   95.27    6.92
  -1 -11  -1   78.94    6.30
   1 -11   1   80.65    6.63
   1 -11   2  254.13   10.73
   1 -11   2  288.57   13.20
  -1 -11  -2  269.27   12.55
   1 -11   2  269.02   12.29
  -1 -11  -2  248.41   11.64
   1 -11   2  269.02   12.83
   1 -11   2  267.29   12.97
   1 -11   3   35.18    4.44
   1 -11   3   48.82    4.99
   1 -11   3   45.11    4.38
   1 -11   3   38.60    4.59
   1 -11   3   40.16    3.44
   1 -11   4   12.37    2.78
   1 -11   4   10.88    2.75
   1 -11   4   16.47    3.21
   1 -11   5   14.70    2.95
   1 -11   5   11.33    2.89
   1 -11   5   13.42    2.86
   1 -11   6  148.61    8.92
   1 -11   6  128.89    8.09
   1 -11   7   85.79    5.98
   1 -11   7   91.06    5.84
   1 -11   7   85.63    6.14
   1 -11   7   95.18    6.74
   1 -11   8   18.25    3.27
   1 -11   8   24.59    3.11
   1 -11   9    8.33    2.36
   1 -11   9    6.83    1.82
   1 -11  10    4.14    1.71
   1 -11  10    4.69    1.48
   1 -11  11   14.95    2.07
  -1 -12  11    0.72    1.09
  -1 -12  11   -0.14    0.91
  -1 -12  10    8.77    1.90
  -1 -12  10   10.34    1.83
  -1 -12  10    6.84    1.59
  -1 -12   9   -1.32    1.72
  -1 -12   9    2.37    1.52
  -1 -12   9    1.23    1.49
  -1 -12   8   10.87    2.52
  -1 -12   8    8.66    2.24
  -1 -12   8   12.39    2.31
  -1 -12   7   14.63    2.95
  -1 -12   7   16.67    2.87
  -1 -12   7   15.42    2.67
  -1 -12   6   12.25    2.64
  -1 -12   6   12.73    1.81
  -1 -12   6   15.43    3.13
  -1 -12   6   11.99    2.79
  -1 -12   6    8.19    1.99
  -1 -12   5   26.31    3.42
  -1 -12   5   22.01    2.41
  -1 -12   5   27.75    3.81
  -1 -12   5   24.05    3.52
  -1 -12   4   37.83    3.29
  -1 -12   4   36.01    4.16
  -1 -12   4   42.92    4.50
  -1 -12   3   30.80    3.16
  -1 -12   3   35.52    4.38
  -1 -12   2   53.13    4.17
  -1 -12   2   55.47    5.28
  -1 -12   1   19.25    3.13
  -1 -12   1   21.33    2.79
   1 -12  -1   23.53    3.64
  -1 -12   1   18.07    3.58
  -1 -12   1   27.48    3.84
   1 -12  -1   19.08    3.40
   1 -12   0   39.67    4.56
  -1 -12   0   32.07    4.23
   1 -12   0   34.90    4.35
  -1 -12   0   35.64    3.90
   1 -12   0   36.14    4.21
   1 -12   1   11.71    2.90
   1 -12   2    1.64    2.18
   1 -12   3   11.84    2.88
   1 -12   4    1.83    1.83
   1 -12   4    1.61    2.57
   1 -12   4    1.31    1.84
   1 -12   4    1.21    2.04
   1 -12   5    2.65    1.84
   1 -12   5    1.92    2.38
   1 -12   5    4.65    2.29
   1 -12   5    0.31    1.58
   1 -12   6    2.01    1.52
   1 -12   6    0.36    1.87
   1 -12   6    3.43    1.65
   1 -12   7    3.22    1.38
   1 -12   7    2.63    1.78
   1 -12   7    2.01    1.43
   1 -12   8    0.86    1.65
   1 -12   8    0.83    1.26
   1 -12   9    5.37    1.91
   1 -12   9    5.62    1.68
   1 -12   9    6.40    1.36
   1 -12  10   11.84    1.75
   1 -12  10   14.96    2.00
  -1 -13   9    1.52    1.11
  -1 -13   9    1.09    0.99
  -1 -13   8   37.93    3.14
  -1 -13   8   33.50    2.92
  -1 -13   8   32.49    2.76
  -1 -13   7   60.27    4.38
  -1 -13   7   61.86    4.32
  -1 -13   7   65.73    4.23
  -1 -13   6   33.97    3.55
  -1 -13   6   35.91    3.33
  -1 -13   6   33.33    3.43
  -1 -13   5    4.52    2.24
  -1 -13   5    7.23    2.15
  -1 -13   5    3.72    1.68
  -1 -13   4    6.68    2.40
  -1 -13   4    4.97    1.84
  -1 -13   4    5.11    2.00
  -1 -13   3   37.52    3.71
  -1 -13   3   37.19    3.97
  -1 -13   3   40.37    4.08
  -1 -13   2    4.52    1.77
  -1 -13   2    6.61    2.38
  -1 -13   1   23.33    2.97
  -1 -13   1   20.15    3.12
   1 -13   0   65.00    5.22
   1 -13   0   65.68    5.16
   1 -13   1   58.39    4.96
   1 -13   1   57.37    4.35
   1 -13   1   61.09    4.96
   1 -13   1   64.76    5.09
   1 -13   2   15.15    2.79
   1 -13   2   23.25    3.38
   1 -13   2   21.34    2.71
   1 -13   2   17.65    2.82
   1 -13   3   60.85    4.87
   1 -13   3   49.93    3.93
   1 -13   3   50.68    4.56
   1 -13   3   51.45    4.32
   1 -13   4    1.67    1.52
   1 -13   4    1.25    2.10
   1 -13   4    0.94    1.34
   1 -13   4    2.17    1.77
   1 -13   5    8.09    1.88
   1 -13   5    8.17    2.22
   1 -13   5    9.32    1.84
   1 -13   5    6.92    2.05
   1 -13   6   12.76    1.87
   1 -13   6   10.75    2.33
   1 -13   6   11.12    1.77
   1 -13   6   12.18    2.23
   1 -13   7   75.16    4.70
   1 -13   7   69.85    3.78
   1 -13   7   81.20    4.70
   1 -13   8   11.95    1.88
   1 -13   8   13.48    1.84
  -1 -14   6    2.75    1.02
  -1 -14   6    3.86    1.28
  -1 -14   5    4.23    1.28
  -1 -14   5    5.30    1.65
  -1 -14   4   38.43    3.00
  -1 -14   4   41.38    3.29
  -1 -14   3   62.55    4.01
   1 -14   2    4.12    1.67
   1 -14   3   15.98    2.26
   1 -14   4    1.00    1.43
   1 -14   5    6.27    1.57
   1 -14   6    9.64    1.51
   2   0 -18   17.25    2.44
  -2   0  18   20.95    2.51
  -2   0  17    4.25    1.82
  -2   0  16   27.31    3.55
   2   0 -16   33.84    3.47
  -2   0  15    3.59    1.99
  -2   0  15    1.99    2.36
   2   0 -15    3.69    2.24
   2   0 -14   46.38    4.75
  -2   0  14   42.49    5.02
   2   0 -13   42.07    4.36
  -2   0  13   38.55    4.61
   2   0 -12    1.10    1.67
  -2   0  12    0.41    1.86
  -2   0  12    0.83    1.96
   2   0 -11   34.89    3.69
  -2   0  11   29.53    3.71
  -2   0  11   38.35    4.04
   2   0 -10  201.05    9.43
   2   0 -10  216.86    9.65
  -2   0  10  208.63    9.83
  -2   0  10  228.38   10.13
   2   0  -9    4.05    1.09
  -2   0   9    5.93    1.81
   2   0  -8 3294.84   96.52
  -2   0   8 3414.84   96.92
   2   0  -8 3342.86   96.68
   2   0  -8 3129.10   95.18
   2   0  -7   69.61    2.72
   2   0  -7   71.78    3.27
   2   0  -7   64.73    3.81
   2   0  -7   65.20    3.90
   2   0  -6  198.24    7.51
  -2   0   6  179.85    7.59
   2   0  -6  182.00    6.05
   2   0  -6  212.04    6.71
   2   0  -6  197.57    7.36
  -2   0   5 1720.30   49.08
   2   0  -5 1617.85   47.37
   2   0  -5 1674.20   48.58
   2   0  -5 1629.13   48.68
   2   0  -4 2400.86   70.71
  -2   0   4 2457.99   71.15
  -2   0   3 2297.61   66.34
  -2   0   2  414.33   11.96
   2   0  -2  406.92   12.24
   2   0  -2  391.80   12.25
   2   0  -2  392.02   12.35
   2   0  -1 1855.03   53.71
   2   0  -1 1845.09   53.70
   2   0   0  683.28   20.33
   2   0   1 1984.33   57.82
   2   0   2 2868.15   82.93
   2   0   3   24.81    1.42
  -2   0  -3   23.09    0.90
  -2   0  -4  112.96    4.69
   2   0   4  114.36    4.23
   2   0   4  104.96    4.90
  -2   0  -5    4.20    1.18
   2   0   5    1.86    0.34
  -2   0  -5    2.39    1.15
  -2   0  -6   11.73    1.71
   2   0   6    7.77    1.74
  -2   0  -7   72.21    4.29
   2   0   7   71.93    4.72
  -2   0  -8  235.48    9.91
  -2   0  -8  240.86    9.85
  -2   0  -8  223.54    9.57
   2   0   8  237.52   10.46
  -2   0  -9  328.15   13.37
  -2   0  -9  341.12   13.27
   2   0  10  325.25   13.54
  -2   0 -10  290.74   12.79
   2   0  11   17.09    3.08
  -2   0 -11   21.01    3.21
  -2   0 -11   12.85    2.63
   2   0  12   58.33    5.42
  -2   0 -12   64.19    5.14
  -2   0 -12   57.08    5.18
   2   0  13   49.87    5.05
  -2   0 -13   35.32    3.81
   2   0  14    8.81    2.79
  -2   0 -15   30.79    3.23
   2   0  15   40.51    4.29
  -2   0 -16   11.32    2.06
  -2   0 -17   -1.22    1.02
   2  -1 -18    5.32    1.87
   2   1 -18    4.03    1.61
  -2   1  18    5.25    1.63
   2  -1 -17   22.28    3.06
  -2   1  17   18.81    2.84
  -2  -1  17   25.04    3.01
   2  -1 -17   19.94    2.56
   2   1 -16   26.62    3.69
   2  -1 -16   27.43    3.22
   2   1 -16   27.57    3.35
  -2   1  16   30.04    3.67
  -2  -1  16   25.42    3.32
   2  -1 -15   31.61    3.66
   2   1 -15   41.50    4.48
  -2  -1  15   37.77    4.10
  -2   1  15   34.68    4.46
   2  -1 -14   46.01    4.61
   2   1 -14   51.28    4.94
  -2   1  14   43.54    4.97
  -2  -1  14   36.50    4.05
  -2  -1  14   36.07    4.63
   2   1 -13   18.27    3.35
   2  -1 -13   25.34    3.50
  -2   1  13   17.63    3.35
  -2   1  13   11.92    3.08
  -2  -1  13   17.32    3.35
   2   1 -12   26.62    3.66
   2  -1 -12   34.89    3.81
  -2  -1  12   31.29    4.05
  -2   1  12   30.39    3.92
  -2   1  12   29.87    3.81
   2  -1 -11   21.32    2.87
   2   1 -11   14.71    2.60
   2   1 -11   16.23    2.73
  -2  -1  11   18.41    3.19
  -2   1  11   17.22    2.92
  -2   1  11   20.49    2.99
  -2  -1  11   20.60    3.26
   2  -1 -10   20.15    2.71
   2   1 -10   22.80    2.77
   2   1 -10   17.68    2.67
  -2  -1  10   17.37    2.75
  -2   1  10   21.03    2.86
  -2  -1  10   22.29    3.10
  -2  -1   9  218.94    9.60
  -2   1   9  227.34    9.69
  -2  -1   9  208.20    9.39
   2  -1  -9  211.99    8.23
   2  -1  -8  261.44    9.35
   2  -1  -8  271.44   10.36
   2   1  -8  261.41   10.26
  -2  -1   8  252.55   10.52
  -2  -1   8  269.12   10.57
   2   1  -7  463.52   14.23
   2  -1  -7  439.91   14.01
  -2   1   7  476.92   15.64
   2  -1  -7  442.10   15.35
   2   1  -7  445.34   15.24
  -2  -1   6  142.97    6.31
   2  -1  -6  154.62    5.65
   2   1  -6  157.94    5.41
   2  -1  -6  147.30    5.20
   2   1  -6  156.44    6.15
  -2   1   6  153.57    6.39
   2  -1  -6  154.14    6.21
   2  -1  -5  920.36   27.56
   2  -1  -5  960.43   28.54
  -2   1   5  964.40   28.72
   2   1  -5  929.03   28.37
   2   1  -4 3781.62  106.93
   2  -1  -4 3734.12  107.12
   2  -1  -4 3626.00  106.22
  -2  -1   4 3754.71  107.65
  -2  -1   4 3684.28  106.67
   2   1  -3 5113.42  150.43
   2  -1  -3 5323.74  150.35
   2  -1  -3 5160.61  150.66
   2   1  -3 5348.67  150.41
  -2  -1   3 5180.18  150.45
  -2  -1   3 5130.55  151.09
   2  -1  -2  850.28   25.11
  -2  -1   2  831.74   24.84
   2  -1  -2  838.91   25.34
   2  -1  -2  865.43   25.44
  -2  -1   2  874.31   25.02
   2   1  -2  861.22   25.31
  -2  -1   2  847.83   25.04
   2  -1  -2  849.91   24.99
   2   1  -2  914.63   25.35
   2   1  -2  851.25   25.15
   2  -1  -2  869.03   24.98
  -2  -1   2  858.78   25.68
   2  -1  -2  871.79   25.38
   2  -1  -1 7524.08  213.80
   2   1  -1 7478.59  213.73
  -2  -1   1 7684.53  213.87
   2   1  -1 7546.32  213.71
   2  -1  -1 7499.90  213.70
   2  -1  -1 7569.26  213.57
   2   1  -1 7411.60  213.30
  -2  -1   1 7452.87  213.56
   2  -1  -1 7481.37  213.80
  -2  -1   1 7502.04  213.56
   2  -1  -1 7106.25  213.37
  -2  -1   1 7416.97  213.46
   2   1   0 2222.32   63.83
   2  -1   0 2310.68   64.09
   2  -1   0 2226.81   63.63
  -2  -1   0 2173.17   63.50
  -2  -1   0 2275.69   63.71
  -2   1   0 2103.88   63.70
  -2  -1   0 2216.72   63.94
  -2  -1   0 2200.76   63.76
  -2  -1  -1 2667.10   76.68
  -2   1  -1 2645.02   76.68
  -2  -1  -1 2673.70   76.20
  -2   1  -1 2608.56   76.46
   2  -1   1 2702.02   76.38
   2   1   1 2646.94   76.50
  -2  -1  -1 2572.32   76.43
   2  -1   1 2696.80   77.07
  -2  -1  -1 2627.66   76.36
  -2  -1  -2   32.62    1.50
   2   1   2   37.00    1.96
  -2   1  -2   39.74    1.99
   2  -1   2   35.71    1.56
  -2  -1  -2   39.52    1.56
   2  -1   2   35.36    2.26
   2  -1   3  554.65   15.95
   2   1   3  518.38   15.75
   2  -1   3  525.73   15.57
  -2  -1  -3  549.92   16.31
  -2   1  -3  553.58   16.14
  -2  -1  -3  522.66   15.60
   2  -1   3  544.71   16.69
  -2  -1  -3  513.13   15.45
   2   1   3  541.71   16.39
   2  -1   4  152.09    5.22
   2   1   4  159.86    5.45
  -2  -1  -4  154.85    5.00
  -2  -1  -4  151.67    5.29
  -2  -1  -4  164.36    6.06
   2   1   4  163.19    6.24
  -2  -1  -4  164.55    6.01
  -2   1  -5   18.02    1.94
   2   1   5   18.45    1.34
  -2  -1  -5   14.34    1.23
  -2  -1  -5   15.29    1.83
  -2  -1  -5   20.28    1.94
   2  -1   5   17.09    1.20
   2   1   5   17.35    1.97
  -2   1  -6  116.31    5.55
  -2  -1  -6  120.78    5.59
  -2   1  -6  127.94    5.59
  -2  -1  -6  116.55    5.49
  -2  -1  -6  117.72    4.46
   2   1   6  116.89    5.78
   2   1   7  167.47    8.01
  -2   1  -7  189.10    7.86
  -2   1  -8   14.64    2.32
  -2  -1  -8   15.53    2.28
  -2   1  -8   11.31    2.08
   2  -1   8    9.12    1.96
   2   1   8   11.84    2.18
  -2   1  -8    9.28    1.92
  -2  -1  -8   17.30    2.36
   2  -1   9   42.01    4.04
  -2   1  -9   44.02    3.89
  -2  -1  -9   43.33    3.82
   2   1   9   39.94    4.08
  -2   1  -9   43.04    3.75
   2  -1  10    8.68    2.32
  -2  -1 -10    9.42    2.25
  -2   1 -10    9.48    2.52
  -2  -1 -10    7.75    2.03
   2   1  11    7.84    2.45
   2  -1  11    9.21    2.63
  -2  -1 -11    8.12    2.25
  -2   1 -11   10.10    2.61
  -2  -1 -11    8.41    2.18
   2  -1  12   54.41    5.22
   2   1  12   51.79    5.20
  -2   1 -12   49.73    4.96
  -2   1 -12   60.43    5.13
   2  -1  13   46.20    4.97
   2   1  13   41.61    4.77
  -2   1 -13   47.70    4.76
  -2   1 -13   47.64    4.50
  -2   1 -14    5.74    1.96
  -2  -1 -14   11.53    2.34
   2  -1  14    4.77    2.21
   2   1  14    7.87    2.47
  -2   1 -15    4.34    1.68
  -2  -1 -15    1.97    1.77
   2   1  15    2.33    1.94
  -2  -1 -15    4.42    1.69
  -2   1 -16    3.25    1.52
  -2  -1 -16    7.79    1.85
   2   1  16    4.31    1.93
  -2   1 -17    1.16    1.01
  -2  -1 -17    1.89    1.06
   2  -2 -18    5.18    1.63
  -2   2  18    7.33    1.86
   2  -2 -17   53.73    4.46
   2  -2 -17   51.12    3.91
   2   2 -17   43.49    3.85
  -2   2  17   60.17    4.75
   2  -2 -16   34.80    3.64
   2  -2 -16   45.53    4.43
   2   2 -16   34.45    4.06
   2  -2 -15   10.30    2.39
  -2  -2  15   11.53    2.44
  -2   2  15    7.10    2.68
   2   2 -15    9.37    2.62
   2   2 -14   57.60    5.42
   2  -2 -14   63.78    5.23
  -2   2  14   65.50    5.90
  -2  -2  14   57.43    4.96
   2  -2 -13   33.26    3.40
   2   2 -13   30.97    4.04
  -2   2  13   27.21    3.90
  -2   2  13   32.14    4.11
  -2  -2  13   24.34    3.91
  -2  -2  13   27.64    3.42
   2   2 -12   41.93    4.33
   2  -2 -12   43.45    4.18
  -2  -2  12   37.12    4.44
   2   2 -12   41.49    4.17
  -2   2  12   44.44    4.42
  -2   2  12   41.28    4.51
   2  -2 -11   58.68    4.68
   2   2 -11   64.78    5.12
   2   2 -11   63.85    4.89
  -2   2  11   62.11    5.01
  -2  -2  11   73.48    5.52
   2  -2 -10   29.13    3.17
   2   2 -10   33.41    3.26
  -2  -2  10   28.63    3.44
  -2   2  10   33.07    3.45
  -2  -2  10   21.18    3.05
  -2  -2   9   15.36    2.55
  -2  -2   9   18.79    2.68
   2  -2  -9   17.93    2.01
   2  -2  -8   10.63    1.96
  -2  -2   8   11.12    2.09
  -2  -2   8   12.82    2.15
   2   2  -8   14.05    2.00
   2  -2  -8   13.71    1.38
   2  -2  -8   14.12    1.74
   2   2  -7 2374.32   70.14
  -2   2   7 2473.10   71.76
  -2  -2   7 2368.23   71.89
  -2  -2   7 2353.32   71.98
   2  -2  -7 2461.56   71.56
   2  -2  -7 2435.83   70.52
   2  -2  -7 2418.69   70.87
   2   2  -7 2395.60   71.47
   2   2  -6 1985.78   60.08
   2  -2  -6 2031.17   59.40
  -2  -2   6 2020.10   60.47
   2  -2  -6 2003.38   60.18
   2   2  -6 2068.76   59.00
   2  -2  -6 2010.86   59.91
  -2   2   6 2017.12   60.28
  -2  -2   5  101.66    4.59
  -2  -2   5  101.78    4.69
   2  -2  -5  101.96    3.87
   2   2  -5   94.88    4.23
   2  -2  -5  107.67    4.33
   2   2  -4 1130.44   33.03
  -2  -2   4 1146.63   33.48
  -2  -2   4 1198.76   33.41
  -2  -2   4 1124.99   33.17
   2  -2  -4 1070.99   32.77
   2  -2  -4 1123.29   33.08
   2  -2  -4 1102.46   32.77
  -2  -2   4 1077.19   32.25
   2  -2  -4 1137.34   33.15
   2  -2  -3  538.32   16.20
  -2  -2   3  533.07   15.63
   2   2  -3  531.15   15.95
  -2  -2   3  540.04   16.21
  -2  -2   3  543.35   16.34
   2  -2  -3  518.87   15.97
   2  -2  -3  522.89   16.08
  -2  -2   3  514.92   16.27
   2   2  -3  533.58   15.92
   2  -2  -3  538.29   16.28
  -2  -2   3  506.37   15.88
   2  -2  -3  515.61   16.08
   2  -2  -3  541.07   16.53
   2  -2  -2  326.40   11.18
   2  -2  -2  359.19   10.98
   2   2  -2  373.72   10.64
  -2  -2   2  340.31   10.80
  -2  -2   2  355.79   10.96
  -2  -2   2  382.65   11.07
  -2  -2   2  343.25   10.77
   2  -2  -2  352.15   11.47
  -2  -2   2  342.24   10.78
   2  -2  -2  340.09   11.15
   2  -2  -2  364.08   11.08
  -2  -2   2  378.78   11.17
  -2  -2   1 1488.29   42.05
   2  -2  -1 1444.59   41.86
  -2  -2   1 1449.27   42.38
   2  -2  -1 1415.23   42.45
  -2  -2   1 1452.98   42.07
   2   2  -1 1414.71   41.88
   2  -2  -1 1402.41   42.17
  -2  -2   1 1446.89   42.27
  -2  -2   1 1441.35   42.16
   2  -2  -1 1476.99   42.03
  -2  -2   1 1443.25   42.36
   2  -2  -1 1447.62   42.34
   2  -2  -1 1453.17   42.03
   2  -2  -1 1457.49   42.29
  -2  -2   0 4758.32  137.93
   2  -2   0 4903.70  137.82
  -2  -2   0 4854.85  137.89
   2  -2   0 4819.27  137.49
   2  -2   0 4888.20  137.72
   2   2   0 4549.69  137.31
  -2  -2   0 4827.03  137.88
  -2  -2   0 4681.24  137.15
  -2  -2   0 4839.04  137.48
   2  -2   0 4921.53  137.71
  -2  -2   0 4841.80  137.84
  -2  -2   0 4910.17  138.05
  -2  -2   0 4855.70  137.94
   2  -2   0 4780.60  137.82
   2  -2   0 4745.35  137.41
   2   2   1  450.02   13.04
   2  -2   1  446.11   13.37
   2  -2   1  419.13   13.39
  -2  -2  -1  480.88   13.70
  -2  -2  -1  447.40   13.24
  -2  -2  -1  433.19   13.40
   2  -2   1  422.17   13.53
  -2  -2  -1  439.43   13.10
  -2  -2  -1  453.43   13.25
  -2   2  -1  400.82   13.32
   2  -2   1  410.68   13.55
  -2  -2  -1  443.67   13.63
  -2  -2  -1  475.63   13.88
   2   2   1  435.00   13.09
  -2  -2  -1  462.05   13.52
   2  -2   1  441.34   13.09
  -2  -2  -2  233.15    7.69
   2   2   2  251.39    7.74
  -2  -2  -2  246.76    7.91
   2  -2   2  222.27    7.24
  -2  -2  -2  235.66    7.60
  -2  -2  -2  230.59    7.91
  -2   2  -2  249.93    7.90
   2  -2   2  248.39    7.84
   2  -2   2  232.76    7.66
  -2  -2  -2  230.20    7.60
  -2  -2  -2  247.22    7.76
   2  -2   2  237.27    8.39
   2  -2   3  431.88   14.14
  -2  -2  -3  410.65   13.41
  -2  -2  -3  414.87   13.49
  -2  -2  -3  423.44   13.06
  -2  -2  -3  427.11   13.00
  -2   2  -3  425.46   13.38
  -2  -2  -3  428.61   13.30
  -2  -2  -3  437.73   13.50
   2  -2   3  437.14   13.40
   2   2   3  414.23   13.50
   2   2   3  433.68   13.34
   2   2   4    6.80    0.78
  -2  -2  -4    6.55    0.77
   2  -2   4    5.66    1.35
   2  -2   4    5.45    1.00
   2   2   4    5.29    1.06
   2   2   4    5.73    1.05
  -2  -2  -4    3.60    1.09
  -2  -2  -4    3.62    1.08
  -2  -2  -4    6.57    1.12
  -2  -2  -4    5.28    0.90
  -2  -2  -4    3.48    0.77
  -2  -2  -5  274.23    9.65
  -2  -2  -5  277.11    9.02
   2   2   5  268.95    9.82
   2   2   5  272.02    9.65
   2   2   5  271.80    8.71
  -2  -2  -5  266.79    9.68
   2  -2   5  260.98   10.18
  -2  -2  -5  250.34    9.01
   2  -2   5  276.09    9.12
   2  -2   6  752.32   23.56
  -2   2  -6  707.03   22.69
  -2  -2  -6  688.53   21.53
  -2   2  -6  701.94   22.78
  -2  -2  -6  728.31   22.80
  -2  -2  -6  718.71   22.72
  -2  -2  -6  678.38   21.73
  -2   2  -7 1301.41   41.15
   2   2   7 1305.08   41.34
   2  -2   7 1370.27   41.89
  -2   2  -7 1333.67   41.05
  -2   2  -8   35.76    3.24
  -2  -2  -8   22.49    2.79
   2   2   8   24.77    2.94
   2  -2   8   31.38    3.26
  -2   2  -8   26.54    2.90
   2   2   9   60.43    4.76
  -2   2  -9   63.74    4.68
  -2   2  -9   66.32    4.74
  -2  -2  -9   55.92    4.37
   2  -2   9   60.93    4.93
  -2   2  -9   58.36    4.51
  -2   2 -10   34.11    3.76
  -2  -2 -10   25.98    2.90
  -2   2 -10   24.28    3.17
   2   2  10   30.84    3.75
   2  -2  10   32.13    3.71
  -2   2 -11   41.55    4.51
   2  -2  11   47.38    4.68
  -2  -2 -11   43.36    3.62
   2   2  12    4.02    2.12
   2  -2  12    2.26    1.98
  -2   2 -12    6.91    2.52
  -2   2 -13   17.50    3.02
  -2   2 -13   18.99    3.13
   2   2  13   16.33    3.31
   2  -2  13    9.46    2.60
  -2  -2 -13   12.13    2.60
  -2   2 -14   17.46    2.86
  -2  -2 -14   18.31    2.76
   2   2  14   21.43    3.64
  -2   2 -15    4.89    1.86
  -2  -2 -15    7.54    2.12
   2   2  15    6.42    2.21
  -2  -2 -15    5.44    1.65
  -2  -2 -16   19.80    2.53
   2   2  16   16.82    2.67
  -2  -2 -17    2.57    1.06
  -2   2 -17    1.79    1.02
   2  -3 -18   19.38    2.40
  -2   3  18   28.14    2.87
   2  -3 -17   12.71    2.03
   2   3 -17    9.94    2.14
   2  -3 -17   11.26    2.37
  -2   3  17   10.74    2.28
   2  -3 -16   16.11    2.60
  -2   3  16   15.83    3.01
   2  -3 -16   14.31    2.94
   2  -3 -15   53.52    4.79
  -2   3  15   51.75    5.25
   2   3 -15   56.02    5.22
   2  -3 -15   51.94    5.04
   2   3 -14   54.24    5.25
   2  -3 -14   48.97    4.66
   2  -3 -13   41.46    4.26
   2   3 -13   27.98    4.08
   2  -3 -13   39.17    3.70
  -2   3  13   35.30    4.17
  -2   3  13   37.69    4.52
   2  -3 -12   41.13    3.84
   2   3 -12   37.65    4.06
   2  -3 -12   39.70    4.09
   2   3 -12   37.27    4.35
  -2   3  12   39.95    4.55
  -2   3  12   36.95    4.21
  -2  -3  12   32.63    3.43
  -2  -3  11   45.79    3.88
   2  -3 -11   52.70    4.48
  -2   3  11   43.90    4.30
  -2  -3  11   54.80    5.02
   2   3 -11   57.94    4.59
   2  -3 -11   59.37    4.43
   2   3 -10  110.32    6.15
  -2  -3  10   97.62    5.49
  -2  -3  10  101.80    6.55
  -2   3  10  100.98    6.20
   2  -3 -10  102.02    5.99
   2   3  -9    8.66    1.83
   2  -3  -9    9.09    1.87
  -2  -3   9    5.74    1.88
  -2  -3   9   12.41    1.77
   2  -3  -9    8.44    1.65
   2  -3  -8  236.58    8.74
   2  -3  -8  223.78    9.19
  -2  -3   8  233.68    9.88
  -2  -3   8  221.33    9.64
   2  -3  -8  219.49    8.60
   2  -3  -7    5.58    1.19
   2  -3  -7    5.02    1.27
   2   3  -7    6.31    1.46
   2  -3  -7    7.25    1.51
  -2  -3   7    8.30    1.81
  -2  -3   7    7.48    1.84
  -2   3   7    4.91    1.25
   2  -3  -6  252.57    8.75
   2  -3  -6  263.37    9.30
  -2  -3   6  267.09    8.67
   2   3  -6  251.78    9.03
   2   3  -6  235.58    7.65
   2  -3  -6  240.12    8.13
   2  -3  -6  245.62    8.64
   2  -3  -5  205.44    6.94
  -2  -3   5  187.56    7.45
  -2  -3   5  190.78    7.43
  -2  -3   5  200.07    6.64
   2   3  -5  195.32    5.92
   2  -3  -5  201.22    7.40
  -2  -3   5  171.20    5.99
   2  -3  -5  192.15    6.83
   2  -3  -5  201.84    6.47
   2  -3  -4  330.01   11.13
  -2  -3   4  326.93   10.12
   2  -3  -4  332.97   10.72
   2  -3  -4  320.89   11.01
   2  -3  -4  333.89   10.81
  -2  -3   4  320.63   11.01
  -2  -3   4  340.66   11.05
  -2  -3   4  316.94    9.99
  -2  -3   3  427.73   13.08
   2  -3  -3  399.74   13.29
  -2  -3   3  404.71   12.62
   2  -3  -3  410.35   13.06
   2  -3  -3  415.85   13.39
   2   3  -3  399.99   12.23
   2  -3  -3  415.16   13.21
   2  -3  -3  399.02   13.61
  -2  -3   3  425.90   13.37
   2  -3  -3  428.36   13.23
   2  -3  -3  396.94   13.38
  -2  -3   3  460.48   13.47
   2   3  -3  420.96   12.60
   2  -3  -2   76.21    3.43
  -2  -3   2   73.87    2.92
   2  -3  -2   76.16    3.19
   2  -3  -2   76.22    3.01
   2  -3  -2   77.61    3.34
  -2  -3   2   72.49    3.35
   2  -3  -2   77.59    3.76
  -2  -3   2   71.25    3.07
   2  -3  -2   69.42    3.21
  -2  -3   2   67.64    2.56
  -2  -3   2   73.94    3.22
  -2  -3   2   76.65    3.39
  -2  -3   1  257.52    7.88
  -2  -3   1  261.92    8.24
   2  -3  -1  248.96    7.73
   2  -3  -1  216.96    8.39
  -2  -3   1  230.72    7.85
  -2  -3   1  250.53    8.25
   2  -3  -1  240.99    8.16
   2  -3  -1  228.44    7.97
  -2  -3   1  228.94    7.81
   2  -3  -1  224.62    7.97
   2  -3  -1  223.19    8.15
  -2  -3   0  130.88    4.68
  -2  -3   0  127.87    4.96
   2  -3   0  129.74    4.45
  -2  -3   0  132.64    4.98
   2  -3   0  126.56    4.85
  -2  -3   0  126.03    4.98
  -2  -3   0  124.27    4.93
   2  -3   0  131.61    5.02
  -2  -3   0  120.01    4.93
   2   3   0  119.07    4.04
  -2  -3   0  129.58    4.92
  -2  -3   0  128.11    4.75
  -2  -3  -1 1463.39   42.01
  -2  -3  -1 1431.63   42.04
   2   3   1 1355.95   40.76
  -2  -3  -1 1415.72   41.95
  -2  -3  -1 1438.70   41.62
   2  -3   1 1401.46   41.21
  -2  -3  -1 1449.24   41.89
  -2  -3  -1 1428.37   41.97
  -2  -3  -1 1433.06   41.81
   2  -3   1 1371.33   40.79
  -2  -3  -1 1459.65   41.67
   2  -3   1 1444.45   41.81
  -2  -3  -1 1444.13   41.81
  -2  -3  -1 1426.22   41.61
  -2   3  -1 1416.95   41.10
   2   3   2   47.16    1.89
   2  -3   2   50.83    2.16
  -2  -3  -2   47.51    2.65
  -2  -3  -2   49.22    2.32
  -2  -3  -2   52.41    2.47
   2  -3   2   51.56    2.19
  -2   3  -2   52.97    2.44
   2  -3   2   45.63    2.62
  -2  -3  -2   46.25    2.32
  -2  -3  -2   50.79    2.65
  -2  -3  -2   54.15    2.89
  -2  -3  -2   51.59    2.70
   2  -3   2   49.66    2.43
  -2  -3  -2   50.39    2.57
  -2  -3  -3   76.49    3.23
  -2  -3  -3   77.80    3.33
  -2   3  -3   79.52    3.35
   2  -3   3   79.63    3.12
   2  -3   3   81.63    3.53
  -2  -3  -3   83.66    3.57
  -2  -3  -3   80.26    3.84
   2  -3   3   79.90    3.75
   2   3   3   81.87    3.20
   2   3   4 1387.28   41.93
   2   3   4 1386.90   41.35
  -2  -3  -4 1434.09   42.10
  -2  -3  -4 1420.85   41.67
   2  -3   4 1476.25   42.45
  -2  -3  -4 1419.31   42.28
   2  -3   5  525.76   17.09
  -2  -3  -5  547.32   16.82
  -2  -3  -5  504.89   16.98
   2   3   5  504.50   16.95
   2   3   5  514.13   17.33
  -2  -3  -5  535.56   17.28
   2   3   5  512.98   16.04
  -2  -3  -5  574.36   16.48
  -2  -3  -5  543.29   17.81
   2  -3   5  544.46   18.23
  -2   3  -6  240.59    8.98
  -2  -3  -6  215.22    8.60
  -2  -3  -6  234.19    7.90
  -2  -3  -6  200.21    8.04
   2   3   6  207.73    8.30
   2   3   6  207.62    8.62
   2  -3   6  227.49    9.45
  -2  -3  -7   38.07    3.08
  -2   3  -7   43.01    3.29
  -2   3  -7   36.88    3.18
   2   3   7   33.66    3.07
   2  -3   7   41.25    3.65
  -2  -3  -8   23.44    2.58
  -2   3  -8   22.01    2.72
  -2   3  -8   28.58    3.04
   2   3   8   24.04    2.79
   2  -3   8   23.44    3.08
  -2  -3  -9   35.72    3.78
  -2   3  -9   46.37    4.01
  -2  -3  -9   45.70    3.61
  -2   3  -9   41.09    3.81
   2  -3   9   36.29    3.85
   2   3   9   42.86    3.91
  -2  -3 -10  220.91   10.52
  -2   3 -10  215.92   10.08
  -2  -3 -10  201.59    9.22
   2   3  10  180.42    9.73
   2  -3  10  210.65   10.52
  -2   3 -10  208.73   10.14
  -2  -3 -11  148.07    7.67
   2  -3  11  165.85    9.39
  -2  -3 -11  167.69    9.04
  -2   3 -11  167.19    9.09
  -2  -3 -12   10.81    2.69
  -2   3 -12   11.76    2.86
  -2  -3 -13   12.63    2.75
  -2   3 -13    5.26    2.29
  -2   3 -13   10.60    2.62
  -2  -3 -13   10.74    2.54
   2   3  13    9.26    2.62
  -2   3 -14    4.72    2.10
  -2  -3 -14    5.36    2.22
  -2  -3 -14    8.05    2.06
   2   3  14    9.43    2.54
  -2   3 -15    6.41    2.01
  -2  -3 -15    7.04    2.07
  -2  -3 -15    6.44    1.67
   2   3  15    6.71    2.26
   2   3  16    4.42    1.62
  -2   3 -16    6.33    1.58
  -2  -3 -16    4.01    1.53
  -2  -3 -17   25.12    2.08
   2   4 -18   12.74    1.75
   2   4 -17   11.64    2.25
   2  -4 -17   11.95    2.26
   2   4 -17   10.15    2.33
   2  -4 -17   10.08    1.78
  -2   4  17   11.25    2.20
   2  -4 -16   23.79    3.38
   2   4 -16   29.88    3.90
   2  -4 -16   25.08    3.03
  -2   4  16   32.08    3.68
  -2   4  15   64.36    5.54
   2  -4 -15   62.94    5.54
   2  -4 -14   38.31    4.25
   2  -4 -14   40.99    4.67
   2   4 -14   51.56    5.12
  -2   4  14   46.00    4.83
  -2   4  13   39.45    4.46
  -2   4  13   45.81    4.89
   2   4 -13   57.32    4.90
   2  -4 -13   47.94    4.22
   2  -4 -13   45.90    4.96
   2  -4 -13   42.30    4.56
   2   4 -13   59.35    5.46
  -2   4  12  459.23   18.05
  -2   4  12  459.19   18.52
   2  -4 -12  415.90   17.81
   2   4 -12  436.35   17.64
   2  -4 -12  460.43   17.37
   2  -4 -12  476.49   18.75
   2   4 -12  473.65   18.67
   2  -4 -11    6.57    2.02
  -2   4  11    8.31    2.18
   2  -4 -11   10.29    2.72
   2  -4 -11    9.83    2.34
  -2  -4  11   11.15    2.37
   2   4 -10  259.04   11.42
   2  -4 -10  280.96   11.63
   2  -4 -10  297.30   12.55
   2  -4 -10  277.42   12.03
   2  -4  -9   66.73    4.79
   2  -4  -9   67.25    4.71
   2  -4  -9   68.60    5.18
   2  -4  -9   69.37    4.34
   2   4  -9   80.82    4.87
   2  -4  -8  138.67    6.93
   2  -4  -8  142.52    6.38
   2  -4  -8  152.27    7.45
   2   4  -7  187.95    7.44
   2  -4  -7  179.81    7.11
  -2  -4   7  167.72    6.87
   2  -4  -7  184.53    8.06
   2  -4  -7  186.02    7.83
  -2  -4   6  436.86   14.33
   2  -4  -6  462.56   15.50
   2  -4  -6  450.75   14.73
   2  -4  -6  469.96   15.57
   2  -4  -6  469.76   15.72
   2  -4  -6  407.11   14.60
   2  -4  -5  166.76    6.62
   2  -4  -5  159.21    6.75
   2  -4  -5  162.80    6.49
   2  -4  -5  166.07    6.98
   2  -4  -5  162.65    6.83
  -2  -4   4   70.22    2.75
   2  -4  -4   57.69    3.47
   2  -4  -4   63.04    3.46
   2  -4  -4   64.67    3.17
   2  -4  -4   68.64    3.48
   2  -4  -4   72.59    3.59
  -2  -4   4   66.43    3.72
   2  -4  -4   60.17    3.54
   2  -4  -4   64.29    3.33
  -2  -4   3  291.61    8.92
   2  -4  -3  267.85    9.69
  -2  -4   3  298.42    9.95
   2  -4  -3  297.29    9.80
   2  -4  -3  305.46    9.82
   2  -4  -3  284.93    9.90
  -2  -4   3  293.49    9.60
  -2  -4   3  293.74    9.58
   2  -4  -3  294.16   10.23
   2   4  -3  298.57    8.62
   2  -4  -3  298.72    9.57
  -2  -4   2   99.75    4.36
   2  -4  -2   99.65    4.00
   2  -4  -2   98.68    4.27
  -2  -4   2  102.34    4.76
   2  -4  -2  106.46    4.92
  -2  -4   2  102.77    4.29
  -2  -4   2   93.76    3.85
   2  -4  -2  101.63    4.43
   2  -4  -2   98.91    4.59
  -2  -4   2   98.95    4.38
   2  -4  -2  101.57    4.51
  -2  -4   2   97.66    4.49
  -2  -4   1   62.76    2.85
   2  -4  -1   54.88    3.43
  -2  -4   1   58.71    3.04
   2  -4  -1   65.47    3.19
   2  -4  -1   66.40    2.88
   2  -4  -1   55.89    3.09
  -2  -4   1   63.30    3.27
  -2  -4   1   61.09    3.11
   2  -4  -1   60.50    3.16
  -2  -4   1   57.14    3.33
  -2  -4   1   60.40    3.32
   2  -4  -1   62.58    3.33
   2   4   0   45.15    1.93
   2  -4   0   49.97    2.94
  -2  -4   0   46.70    2.87
  -2  -4   0   50.71    2.76
   2  -4   0   47.88    2.38
   2  -4   0   46.72    2.77
  -2  -4   0   51.07    2.88
  -2  -4   0   50.33    2.52
  -2  -4   0   55.39    2.97
  -2  -4   0   49.65    2.64
  -2   4   0   46.21    2.03
   2  -4   0   49.94    2.78
  -2  -4   0   54.88    3.02
  -2  -4   0   50.20    2.90
  -2  -4   0   45.56    2.86
  -2  -4  -1  117.50    4.68
   2  -4   1  112.40    4.30
  -2  -4  -1  108.58    4.68
   2  -4   1  107.71    4.83
  -2  -4  -1  108.08    4.89
  -2  -4  -1  117.83    5.04
  -2  -4  -1  107.53    4.34
  -2  -4  -1  109.36    4.92
  -2  -4  -1  106.51    4.67
  -2  -4  -1  116.38    5.03
  -2  -4  -1  117.24    5.04
  -2  -4  -1  115.85    4.57
  -2  -4  -1  110.02    4.81
  -2  -4  -2  216.18    7.90
  -2  -4  -2  213.72    7.38
   2  -4   2  211.24    7.02
  -2  -4  -2  219.41    7.75
  -2  -4  -2  219.61    8.06
  -2  -4  -2  218.48    7.20
  -2  -4  -2  227.81    7.50
   2  -4   2  217.12    7.80
  -2  -4  -2  211.01    7.34
  -2  -4  -2  227.33    8.04
  -2   4  -2  226.25    6.96
  -2  -4  -2  228.09    7.77
  -2  -4  -3 1383.95   40.83
   2  -4   3 1344.19   40.49
   2  -4   3 1399.53   41.47
  -2  -4  -3 1443.88   41.32
  -2  -4  -3 1385.65   41.49
  -2  -4  -3 1369.11   41.84
  -2  -4  -3 1385.25   40.65
  -2  -4  -3 1410.79   41.02
   2  -4   3 1357.02   40.57
   2   4   3 1318.98   40.00
  -2  -4  -4  257.06    9.67
  -2  -4  -4  242.62    9.18
  -2  -4  -4  247.36    8.32
  -2  -4  -4  229.00    9.20
   2  -4   4  235.32    8.15
  -2  -4  -4  241.14    8.44
   2  -4   4  236.32    8.36
  -2  -4  -5  105.36    5.43
   2  -4   5   98.68    4.54
  -2  -4  -5  109.45    4.42
   2  -4   6   76.96    4.27
  -2  -4  -6   78.81    3.84
  -2  -4  -6   81.66    4.70
  -2  -4  -6   78.76    4.97
  -2  -4  -6   76.24    4.81
  -2   4  -6   81.16    4.68
   2   4   6   82.36    4.46
  -2   4  -7   17.37    2.26
  -2  -4  -7   17.52    2.61
  -2  -4  -7   17.61    1.73
  -2  -4  -7   18.24    2.29
   2  -4   7   24.15    2.99
  -2   4  -7   17.94    2.43
  -2  -4  -7   16.22    2.38
  -2  -4  -8   36.48    3.27
  -2  -4  -8   25.44    3.29
  -2  -4  -8   28.40    3.41
  -2   4  -8   28.98    3.07
   2  -4   8   30.91    3.50
  -2   4  -8   26.10    3.09
  -2   4  -9   35.33    3.61
  -2  -4  -9   32.49    3.93
  -2   4  -9   33.67    3.41
  -2  -4  -9   34.61    3.75
  -2  -4  -9   30.29    3.25
  -2   4 -10  151.49    8.20
  -2   4 -10  145.13    8.45
  -2  -4 -10  164.76    9.31
  -2  -4 -10  152.95    7.85
  -2  -4 -10  159.25    8.86
  -2   4 -11   48.72    4.79
  -2  -4 -11   64.62    5.48
  -2  -4 -11   58.17    5.41
  -2  -4 -11   48.58    4.08
  -2  -4 -12    9.85    2.71
  -2  -4 -12    4.91    2.35
  -2   4 -12    8.81    2.56
   2   4  13   12.94    2.88
  -2  -4 -13   17.86    2.99
  -2  -4 -14   13.76    2.69
  -2   4 -14   11.33    2.56
  -2  -4 -14   10.49    2.30
   2   4  14   11.35    2.53
  -2   4 -14    5.86    2.24
  -2  -4 -15   35.25    3.17
  -2  -4 -15   39.13    3.69
   2   4  15   46.33    4.03
  -2   4 -15   37.65    3.57
  -2   4 -16   22.43    2.35
   2  -4  16   19.38    2.31
  -2  -4 -16   24.54    2.49
   2   5 -18   22.42    2.06
   2   5 -17   25.75    2.90
   2   5 -17   24.17    2.82
  -2   5  17   15.80    2.48
   2  -5 -17   17.42    2.46
   2  -5 -16    1.02    1.70
   2   5 -16    1.70    1.98
   2  -5 -16    0.84    1.23
   2  -5 -15   24.76    3.61
  -2  -5  15   30.76    3.37
   2   5 -15   23.07    3.59
  -2   5  15   22.99    3.36
   2  -5 -15   26.73    3.31
  -2   5  14    4.46    2.09
   2  -5 -14    1.60    1.86
  -2  -5  14    4.49    2.08
   2  -5 -14    4.02    2.34
   2   5 -14    3.48    2.42
   2   5 -13   93.47    7.00
   2   5 -13   84.57    6.10
   2  -5 -13   72.05    6.05
   2  -5 -13   87.51    5.85
   2   5 -12   44.93    4.95
   2  -5 -12   33.54    3.78
   2  -5 -12   39.89    4.71
   2   5 -12   36.84    4.13
   2  -5 -12   40.27    4.55
   2  -5 -11  433.67   17.84
   2   5 -11  483.78   17.57
  -2  -5  11  413.02   17.28
   2  -5 -11  453.48   17.35
   2  -5 -11  441.62   18.16
  -2   5  11  448.83   17.40
   2  -5 -10  358.13   14.20
   2   5 -10  338.62   13.73
  -2  -5  10  346.06   14.44
   2  -5 -10  353.87   14.63
   2  -5 -10  341.35   14.74
   2  -5  -9  771.84   26.39
   2   5  -9  735.32   25.75
  -2  -5   9  783.20   26.81
   2  -5  -9  807.99   26.92
   2  -5  -9  799.72   27.22
   2  -5  -8  164.17    7.30
   2  -5  -8  171.34    7.99
   2   5  -8  160.20    7.45
  -2  -5   8  152.04    8.16
   2  -5  -8  166.97    8.11
   2  -5  -8  169.24    8.36
   2  -5  -7   24.13    2.70
  -2  -5   7   16.27    2.65
   2  -5  -7   18.98    2.16
   2   5  -7   21.86    2.32
   2  -5  -7   20.16    2.82
   2  -5  -7   18.50    2.52
  -2  -5   6   83.88    5.31
   2  -5  -6   89.91    4.35
  -2  -5   6   86.21    5.15
   2  -5  -6   77.25    4.41
   2  -5  -6   80.97    4.96
   2  -5  -5    1.21    1.30
   2  -5  -5    2.39    1.25
   2  -5  -5    1.25    0.95
   2  -5  -5    0.63    1.18
  -2  -5   5    1.22    1.67
   2  -5  -5    0.69    1.01
   2  -5  -5    1.99    1.44
  -2  -5   4  217.38    8.53
   2  -5  -4  231.28    8.72
   2  -5  -4  222.23    8.53
  -2  -5   4  216.20    8.42
   2  -5  -4  239.27    8.77
  -2  -5   4  231.38    8.96
   2  -5  -4  220.21    8.35
   2  -5  -4  215.69    8.71
   2  -5  -4  207.80    8.73
  -2  -5   4  218.94    9.21
   2  -5  -4  200.45    8.76
   2  -5  -3   88.79    3.96
   2  -5  -3   86.49    4.48
  -2  -5   3   92.32    4.69
   2  -5  -3   83.74    4.41
   2  -5  -3   79.30    4.14
   2  -5  -3   76.94    4.31
  -2  -5   3   85.94    3.61
  -2  -5   3   96.83    4.46
   2  -5  -3   89.23    4.46
  -2  -5   3   76.46    4.19
   2  -5  -3   87.48    3.80
   2  -5  -3   80.35    4.74
  -2  -5   3   77.09    4.67
   2  -5  -3   80.60    4.53
   2  -5  -2   28.50    2.39
   2  -5  -2   33.45    2.21
   2   5  -2   31.46    1.63
  -2  -5   2   34.77    2.58
   2  -5  -2   30.54    3.01
   2  -5  -2   33.01    1.98
  -2  -5   2   35.74    2.59
   2  -5  -2   28.82    2.50
  -2  -5   2   32.86    2.63
   2  -5  -2   30.11    2.61
  -2  -5   2   35.86    2.08
   2  -5  -1  296.50    9.20
  -2  -5   1  271.26   10.07
  -2  -5   1  278.61   10.43
   2  -5  -1  294.92   10.29
  -2  -5   1  278.85   10.29
  -2  -5   1  289.60   10.13
   2  -5  -1  279.63    9.63
  -2  -5   1  268.13   10.35
   2  -5  -1  280.05   10.41
  -2  -5   1  289.99    9.64
  -2  -5   0  656.30   20.99
  -2  -5   0  674.12   21.86
  -2  -5   0  674.54   21.41
   2  -5   0  670.79   20.98
   2  -5   0  660.09   22.23
  -2  -5   0  692.19   21.09
   2  -5   0  694.36   21.95
  -2  -5   0  667.69   21.91
  -2  -5   0  677.31   21.80
  -2  -5   0  691.21   21.87
   2  -5   0  702.51   21.72
  -2   5  -1  177.17    6.38
   2  -5   1  195.29    7.97
   2  -5   1  175.08    7.53
  -2  -5  -1  200.95    7.77
  -2  -5  -1  182.65    7.36
  -2  -5  -1  193.31    7.82
   2  -5   1  204.57    7.06
  -2  -5  -1  202.54    7.42
  -2  -5  -1  188.30    7.17
  -2  -5  -1  204.08    7.96
  -2  -5  -1  199.38    7.91
  -2  -5  -1  193.78    7.10
  -2  -5  -1  214.79    8.09
  -2  -5  -2  153.67    6.00
   2  -5   2  152.33    6.70
  -2  -5  -2  160.92    6.92
  -2  -5  -2  150.07    6.48
   2  -5   2  157.38    5.94
  -2  -5  -2  156.86    6.83
  -2  -5  -2  155.47    6.56
  -2  -5  -2  149.51    6.74
  -2  -5  -2  160.91    6.86
  -2  -5  -3  150.37    6.29
   2  -5   3  131.55    6.27
  -2  -5  -3  132.73    6.41
  -2  -5  -3  126.38    6.06
  -2  -5  -3  130.98    6.54
   2  -5   3  149.13    5.63
  -2  -5  -3  151.57    5.73
  -2  -5  -4  173.99    6.40
  -2  -5  -4  164.73    6.47
   2  -5   4  156.87    6.17
   2  -5   4  172.85    7.25
  -2  -5  -4  146.46    7.16
  -2  -5  -4  153.68    6.46
  -2  -5  -5   60.23    4.28
  -2  -5  -5   50.76    3.63
  -2  -5  -5   51.37    3.85
   2  -5   5   57.72    3.76
  -2  -5  -5   49.76    3.08
  -2   5  -6   99.29    5.38
  -2  -5  -6  105.59    4.93
  -2  -5  -6  100.80    6.24
  -2  -5  -6  108.44    5.77
  -2  -5  -6  104.18    6.11
   2  -5   6  107.06    5.52
  -2   5  -6  110.09    5.66
  -2  -5  -7   30.40    3.42
  -2  -5  -7   36.28    3.36
  -2  -5  -7   36.16    3.85
  -2  -5  -7   32.49    2.54
  -2   5  -7   42.35    3.49
  -2   5  -7   31.56    3.03
  -2  -5  -8   66.97    5.37
  -2  -5  -8   80.83    6.10
  -2  -5  -8   81.00    5.29
  -2   5  -8   80.05    5.23
  -2   5  -8   78.52    5.09
  -2  -5  -9  237.12   10.67
  -2  -5  -9  245.17   12.02
  -2  -5  -9  232.66   11.46
  -2   5  -9  252.48   11.00
  -2   5  -9  235.95   10.67
  -2  -5 -10   29.69    3.90
  -2  -5 -10   32.03    3.55
  -2  -5 -10   40.07    4.60
  -2   5 -10   37.92    4.26
  -2  -5 -11   26.22    3.13
  -2   5 -11   37.02    4.12
  -2  -5 -11   31.63    4.25
  -2   5 -12    6.57    2.21
  -2  -5 -12    5.68    2.19
  -2  -5 -12    5.87    2.47
  -2  -5 -13    9.05    2.25
   2   5  13    5.32    2.06
  -2   5 -13    9.13    2.50
  -2  -5 -13    5.74    2.49
  -2   5 -14    7.79    2.16
  -2  -5 -14   11.72    2.24
  -2   5 -14    6.66    2.29
   2   5  14   11.01    2.39
  -2  -5 -14   11.04    2.45
   2  -5  15    0.26    1.54
  -2  -5 -15   -0.27    1.42
   2   5  15   -0.27    1.25
  -2   5 -15   -0.51    1.45
  -2  -5 -16    9.04    1.59
  -2   5 -16   11.05    1.65
   2  -6 -17    1.54    1.25
   2   6 -17    1.10    1.31
  -2   6  17    1.85    1.32
   2   6 -16    6.81    2.05
   2  -6 -16    7.34    2.08
   2  -6 -15   35.00    3.62
   2  -6 -15   35.75    4.02
  -2  -6  15   24.35    3.02
   2   6 -15   31.36    3.82
  -2  -6  14   17.40    2.91
   2  -6 -14   12.05    3.12
   2   6 -13   38.50    4.38
   2  -6 -13   26.55    3.28
   2  -6 -13   27.75    3.75
   2  -6 -13   28.26    4.11
  -2   6  13   26.25    3.55
   2  -6 -12  712.32   26.59
   2  -6 -12  717.16   25.78
   2   6 -12  709.50   25.54
  -2  -6  12  734.95   26.54
  -2   6  12  734.50   26.27
   2   6 -12  751.20   26.84
  -2  -6  11  719.12   26.55
   2  -6 -11  725.32   26.63
   2  -6 -11  775.99   26.36
   2   6 -11  688.96   25.43
   2  -6 -11  753.62   27.32
  -2  -6  11  743.41   26.20
   2  -6 -10   29.31    3.72
  -2  -6  10   30.45    3.92
   2   6 -10   33.12    3.42
   2  -6 -10   29.27    3.77
  -2  -6  10   31.84    3.94
   2  -6 -10   31.14    4.10
  -2  -6   9  104.99    6.68
   2  -6  -9   93.19    6.15
   2  -6  -9   87.74    6.07
   2   6  -9   77.73    5.21
  -2  -6   9   87.36    6.17
   2  -6  -9   91.48    6.41
  -2  -6   8   46.62    4.29
   2  -6  -8   37.07    3.81
   2  -6  -8   35.07    3.59
   2   6  -8   35.35    3.20
  -2  -6   8   37.12    4.02
   2  -6  -8   34.00    4.00
   2  -6  -7   20.17    2.28
   2  -6  -7   12.16    2.48
  -2  -6   7   17.97    2.72
   2  -6  -7   22.01    2.80
  -2  -6   7   19.84    2.96
   2  -6  -7   19.52    2.73
   2  -6  -6   41.91    3.80
  -2  -6   6   44.31    3.86
  -2  -6   6   34.53    3.72
  -2  -6   6   39.27    2.44
   2  -6  -6   40.98    3.03
   2  -6  -6   36.64    3.38
   2  -6  -6   44.31    3.59
   2  -6  -5   44.04    3.65
  -2  -6   5   42.42    3.61
  -2  -6   5   42.84    4.00
  -2  -6   5   36.95    2.45
  -2  -6   5   38.55    3.30
   2  -6  -5   42.89    3.54
  -2  -6   5   37.44    3.03
   2  -6  -5   40.98    2.84
   2  -6  -5   41.56    3.39
  -2  -6   4   19.65    2.75
  -2  -6   4   21.54    2.36
   2  -6  -4   22.04    1.96
  -2  -6   4   21.35    2.45
   2  -6  -4   20.78    2.39
  -2  -6   4   21.05    2.59
   2  -6  -4   25.11    2.79
  -2  -6   4   21.10    1.89
   2  -6  -3    9.45    1.84
  -2  -6   3    8.23    1.87
   2  -6  -3    8.64    1.73
   2  -6  -3    9.53    1.43
   2  -6  -3    6.69    2.01
  -2  -6   3    9.02    1.73
   2  -6  -3    7.77    1.75
   2  -6  -3    8.39    1.94
  -2  -6   3   10.24    1.40
   2  -6  -3    5.23    1.43
  -2  -6   3    6.25    1.84
  -2  -6   2   78.52    4.26
  -2  -6   2   66.49    4.02
   2  -6  -2   72.49    4.75
   2  -6  -2   75.39    3.44
  -2  -6   2   74.05    4.37
  -2  -6   2   77.20    4.67
  -2  -6   2   77.25    4.64
   2  -6  -2   77.84    4.25
  -2  -6   2   77.50    4.60
  -2  -6   2   75.28    3.79
  -2  -6   1  301.03   10.95
  -2  -6   1  283.44   11.30
  -2  -6   1  310.07   11.04
   2  -6  -1  297.73   11.84
   2  -6  -1  292.93    9.73
  -2  -6   1  299.41   11.27
   2  -6  -1  305.98   11.20
  -2  -6   1  301.31   11.43
  -2  -6   1  327.45   11.70
  -2  -6   1  296.13   10.47
  -2  -6   0  486.29   16.00
   2  -6   0  480.36   16.69
  -2  -6   0  466.05   16.58
  -2  -6   0  480.32   16.01
   2  -6   0  464.39   17.00
  -2  -6   0  457.20   16.38
  -2  -6   0  486.93   16.55
   2  -6   0  469.81   16.30
  -2  -6   0  486.77   16.45
   2  -6   0  473.78   16.37
  -2  -6   0  465.18   15.54
  -2  -6   0  464.01   16.52
  -2  -6   0  488.46   15.59
   2  -6   1  442.68   15.51
   2  -6   1  445.20   15.89
  -2  -6  -1  437.84   14.62
  -2  -6  -1  408.92   14.21
  -2  -6  -1  436.11   15.26
  -2  -6  -1  422.94   14.50
   2  -6   1  411.59   14.98
  -2  -6  -1  423.87   14.80
   2  -6   1  430.05   15.08
   2  -6   2   11.81    2.26
  -2  -6  -2   13.32    1.61
  -2  -6  -2   14.25    1.69
   2  -6   2   14.38    2.11
  -2  -6  -2   13.10    1.84
  -2  -6  -2   14.17    1.80
  -2  -6  -2   12.55    2.12
  -2  -6  -3   30.37    2.45
  -2  -6  -3   34.49    3.16
  -2  -6  -3   34.80    2.84
  -2  -6  -3   28.27    2.32
  -2  -6  -3   31.68    3.01
   2  -6   3   31.94    3.24
  -2  -6  -3   33.70    2.59
  -2  -6  -3   32.55    3.10
  -2  -6  -3   28.66    2.68
  -2  -6  -3   28.66    2.26
   2  -6   3   24.84    2.71
  -2  -6  -4  310.70   12.62
   2  -6   4  345.76   13.30
  -2  -6  -4  336.04   11.58
  -2  -6  -4  313.72   11.33
   2  -6   4  328.09   12.44
  -2  -6  -4  325.59   11.61
  -2  -6  -4  312.47   12.27
  -2  -6  -4  334.21   12.95
  -2  -6  -4  306.81   11.39
  -2  -6  -5   43.71    3.84
  -2  -6  -5   43.45    4.05
  -2  -6  -5   45.33    3.66
   2  -6   5   46.74    3.71
  -2  -6  -5   46.27    3.18
  -2  -6  -5   47.44    3.03
  -2   6  -5   47.22    3.29
   2  -6   6   48.09    3.84
  -2  -6  -6   49.60    4.07
  -2  -6  -6   55.39    4.72
  -2   6  -6   49.81    3.62
  -2  -6  -6   46.68    4.21
  -2   6  -6   52.90    3.89
  -2  -6  -7   21.44    2.89
  -2   6  -7   22.18    2.58
  -2  -6  -7   27.26    3.60
  -2  -6  -7   21.26    3.09
  -2   6  -7   18.61    2.56
  -2  -6  -8  193.45    9.50
  -2  -6  -8  205.32   10.67
  -2   6  -8  193.83    9.07
  -2  -6  -8  210.48   10.48
  -2   6  -8  208.99    9.47
  -2   6  -9  164.22    8.61
  -2  -6  -9  191.11   10.52
  -2  -6  -9  192.67   10.11
  -2   6  -9  189.10    9.05
  -2   6 -10   16.23    3.11
  -2  -6 -10   16.50    3.42
  -2  -6 -11   12.31    2.81
  -2   6 -11    9.10    2.58
  -2  -6 -11   12.53    2.92
   2  -6  12    8.53    2.76
  -2  -6 -12    9.03    2.47
  -2   6 -13   36.49    3.84
   2   6  13   38.09    3.77
   2  -6  13   37.32    4.10
  -2  -6 -13   34.84    3.71
  -2  -6 -13   34.56    3.96
  -2   6 -14    4.78    1.99
   2   6  14    0.28    1.31
  -2  -6 -14    2.50    1.44
   2  -6  14    3.94    1.81
  -2  -6 -14    3.41    1.83
   2  -6  15   11.11    1.93
  -2   6 -15   11.05    1.96
  -2  -6 -15   12.18    2.00
   2   7 -17   18.01    1.98
   2   7 -16   12.31    2.09
   2  -7 -16    7.39    1.80
   2  -7 -15   11.44    2.45
   2   7 -15    9.55    2.28
  -2  -7  15   10.03    1.95
   2  -7 -14    7.25    2.48
  -2  -7  14    9.26    2.21
   2   7 -14    8.00    2.24
  -2  -7  13    8.67    2.51
   2  -7 -13    6.72    2.56
   2  -7 -12   26.52    4.10
   2   7 -12   26.05    3.85
   2  -7 -12   38.60    4.31
  -2  -7  11  233.30   11.40
  -2  -7  11  260.96   12.32
   2  -7 -11  239.75   12.02
   2  -7 -10  603.73   22.68
  -2  -7  10  580.32   22.61
  -2  -7  10  562.99   22.10
   2  -7 -10  621.72   22.49
   2  -7 -10  610.85   23.26
   2  -7  -9  394.30   16.86
  -2  -7   9  439.00   17.42
  -2  -7   9  429.36   17.15
   2  -7  -9  424.91   16.93
   2  -7  -9  399.66   17.33
   2  -7  -8  299.87   13.71
  -2  -7   8  330.45   14.27
   2  -7  -8  311.20   14.16
   2  -7  -8  315.78   13.75
   2  -7  -7    7.50    2.19
  -2  -7   7    7.05    2.08
  -2  -7   7   10.70    2.42
   2  -7  -7    8.61    2.56
  -2  -7   7    8.99    2.52
   2  -7  -6   73.13    4.92
  -2  -7   6   91.00    5.24
   2  -7  -6   69.64    5.13
  -2  -7   6   89.80    5.91
  -2  -7   6   69.95    5.08
  -2  -7   6   71.63    5.69
   2  -7  -6   80.64    5.67
  -2  -7   5    6.12    1.63
   2  -7  -5    5.51    1.71
   2  -7  -5    2.05    1.70
  -2  -7   5    4.76    1.10
  -2  -7   5    6.40    2.01
  -2  -7   5    4.33    1.77
   2  -7  -5    8.04    2.08
  -2  -7   5    4.05    2.20
  -2  -7   4  190.86    9.42
  -2  -7   4  208.59    9.50
  -2  -7   4  192.61    8.70
   2  -7  -4  206.77    8.69
   2  -7  -4  207.31    8.02
  -2  -7   4  208.17    7.92
   2  -7  -4  205.66    9.03
  -2  -7   4  206.65    9.02
   2  -7  -4  204.99    9.02
   2  -7  -4  211.13    9.12
  -2  -7   4  185.81    8.78
   2  -7  -3   76.62    4.82
  -2  -7   3   67.33    4.79
  -2  -7   3   68.43    4.38
   2  -7  -3   78.37    4.16
  -2  -7   3   68.39    4.58
   2  -7  -3   69.49    5.07
  -2  -7   3   64.57    3.76
   2  -7  -3   65.49    4.60
  -2  -7   3   63.58    4.76
   2  -7  -3   72.58    4.43
  -2  -7   3   80.04    5.12
   2  -7  -3   73.89    4.69
  -2  -7   3   67.56    4.52
   2  -7  -3   69.06    3.63
   2  -7  -2   15.65    2.20
   2  -7  -2   19.39    2.62
  -2  -7   2   22.72    2.62
  -2  -7   2   17.58    2.56
  -2  -7   2   16.53    2.58
  -2  -7   2   19.89    2.78
   2  -7  -2   18.98    2.59
  -2  -7   2   17.20    2.25
   2  -7  -2   19.21    1.95
  -2  -7   2   20.13    2.03
   2  -7  -2   14.34    2.75
  -2  -7   2   19.21    2.52
  -2  -7   1  268.50   10.92
   2  -7  -1  282.14   10.72
  -2  -7   1  232.06   10.49
  -2  -7   1  284.46   11.01
  -2  -7   1  260.86   10.96
   2  -7  -1  248.84   10.74
  -2  -7   1  258.20   10.25
   2  -7  -1  273.46    9.86
  -2  -7   1  272.27    9.83
   2  -7  -1  258.33   11.30
  -2  -7   1  260.91   10.50
   2  -7   0   79.67    5.62
  -2  -7   0   93.34    5.26
  -2  -7   0   93.92    5.49
   2  -7   0   97.82    5.69
  -2  -7   0   91.31    5.31
   2  -7   0   96.45    5.35
  -2  -7   0   92.83    5.43
   2  -7   0   85.66    4.50
  -2  -7   0   89.99    4.90
  -2  -7   0   88.75    4.85
  -2  -7   0   90.98    5.50
  -2  -7   0   91.66    4.54
  -2  -7  -1    4.44    1.75
   2  -7   1    2.84    1.66
  -2  -7  -1    2.07    1.53
  -2  -7  -1    5.18    1.49
  -2  -7  -1    4.73    1.25
   2  -7   1    3.18    1.60
   2  -7   1    4.97    1.60
  -2  -7  -1    4.36    1.58
  -2  -7  -1    1.40    1.02
  -2  -7  -1    4.72    1.81
  -2  -7  -1    3.35    1.20
  -2  -7  -1    4.75    1.40
   2  -7   1    2.65    1.13
   2  -7   1    3.13    1.94
  -2  -7  -2    7.31    1.59
   2  -7   2    6.35    1.30
   2  -7   2    4.84    1.99
  -2  -7  -2    3.50    1.69
   2  -7   2    6.86    1.87
  -2  -7  -2    5.65    1.94
   2  -7   2    8.49    2.05
  -2  -7  -2    6.96    1.35
  -2  -7  -2    8.79    2.14
  -2  -7  -2    4.98    1.31
   2  -7   2    4.98    2.12
  -2  -7  -2    4.31    1.52
  -2  -7  -2    6.10    1.38
  -2  -7  -3  101.81    5.95
   2  -7   3   90.32    6.33
   2  -7   3  105.58    6.32
   2  -7   3  101.72    4.88
  -2  -7  -3   98.75    5.13
  -2  -7  -3  102.88    4.96
  -2  -7  -3   91.53    5.79
  -2  -7  -3   89.23    5.34
   2  -7   3   92.79    5.66
  -2  -7  -3  103.97    5.10
  -2  -7  -4    3.63    1.19
  -2  -7  -4    3.63    1.78
   2  -7   4    4.24    1.93
   2  -7   4    2.25    1.38
  -2  -7  -4    1.19    1.13
  -2  -7  -5   50.84    4.53
   2  -7   5   50.03    4.79
  -2   7  -5   53.85    3.74
  -2  -7  -5   47.91    4.40
   2  -7   5   42.86    3.88
  -2  -7  -6   46.59    4.57
   2  -7   6   54.03    5.10
  -2   7  -6   49.49    3.82
   2  -7   6   49.84    4.05
  -2  -7  -6   47.07    4.57
   2  -7   7   32.01    4.30
  -2  -7  -7   30.40    3.90
  -2  -7  -7   31.93    4.25
  -2   7  -7   34.21    3.31
   2  -7   8   19.63    3.66
  -2  -7  -8   18.06    3.33
  -2  -7  -8   19.07    3.44
  -2   7  -8   20.71    2.76
   2  -7   9   11.48    2.94
  -2  -7  -9   10.86    2.78
  -2   7 -10   87.67    6.06
   2  -7  10   99.65    7.36
  -2  -7 -10   78.04    6.35
  -2  -7 -10   80.20    6.75
  -2  -7 -11   18.52    3.14
   2  -7  11   18.18    3.40
  -2  -7 -12   18.57    3.21
  -2   7 -12   15.12    2.68
   2  -7  12   16.58    3.08
  -2  -7 -12    9.71    2.40
   2   7  12   12.42    2.30
   2  -7  13    6.57    2.15
   2   7  13   10.51    2.06
   2  -7  13   13.01    2.60
  -2  -7 -13    9.13    2.34
  -2   7 -13    7.05    2.14
  -2   7 -13   10.14    2.24
  -2   7 -14    2.53    1.70
   2  -7  14    4.51    1.63
  -2   7 -15   -0.35    1.12
  -2  -8  16   12.68    1.76
   2   8 -16   13.81    1.95
   2   8 -15   22.22    2.62
   2   8 -14   48.10    4.19
   2  -8 -14   55.81    4.74
  -2  -8  14   53.17    4.09
   2   8 -13   15.13    2.88
   2  -8 -13   16.58    3.16
  -2  -8  13   10.83    2.44
   2  -8 -12   55.01    5.36
  -2  -8  12   45.71    4.58
   2   8 -11   80.60    6.20
  -2  -8  11   83.17    5.96
   2  -8 -11   78.95    6.57
  -2  -8  10   34.84    4.46
  -2  -8   9  152.59    8.66
  -2  -8   9  159.59    9.17
  -2  -8   9  137.36    7.39
   2  -8  -9  128.93    8.64
   2  -8  -8   17.07    3.51
  -2  -8   8   22.28    3.81
  -2  -8   8   15.03    2.55
  -2  -8   8   13.40    2.97
   2  -8  -7    1.69    1.96
  -2  -8   7    1.50    1.62
  -2  -8   7    3.30    2.38
  -2  -8   7    1.26    2.23
  -2  -8   6   55.78    4.44
   2  -8  -6   51.73    4.41
  -2  -8   6   63.92    5.35
  -2  -8   6   46.90    4.88
  -2  -8   6   54.87    4.42
  -2  -8   5   26.93    3.06
  -2  -8   5   30.14    3.39
   2  -8  -5   26.04    3.33
  -2  -8   5   29.10    2.45
   2  -8  -5   30.87    3.37
  -2  -8   5   26.98    3.18
  -2  -8   5   28.33    3.83
  -2  -8   5   32.58    3.86
  -2  -8   4    4.36    1.78
   2  -8  -4    1.81    1.46
  -2  -8   4    2.97    1.76
   2  -8  -4    2.11    1.83
  -2  -8   4    2.69    1.10
  -2  -8   4    0.70    1.74
  -2  -8   4    2.12    1.51
   2  -8  -4    0.31    1.54
  -2  -8   4    3.64    1.94
  -2  -8   4    3.17    1.96
   2  -8  -4    1.82    1.51
  -2  -8   3  292.80   11.76
   2  -8  -3  292.85   11.72
  -2  -8   3  285.84   12.48
  -2  -8   3  290.83   12.02
  -2  -8   3  292.22   10.93
   2  -8  -3  293.19   12.28
  -2  -8   3  298.75   12.28
   2  -8  -3  296.87   12.33
   2  -8  -3  285.45   12.24
  -2  -8   3  316.92   12.96
  -2  -8   3  294.41   12.60
   2  -8  -2   11.71    1.75
  -2  -8   2   10.54    2.01
   2  -8  -2    8.90    2.07
  -2  -8   2   10.36    2.36
   2  -8  -2    6.57    2.41
  -2  -8   2    6.03    1.87
   2  -8  -2   10.05    2.32
  -2  -8   2    7.06    1.44
  -2  -8   2    5.66    1.84
   2  -8  -2    9.27    2.18
  -2  -8   2    6.33    2.13
   2  -8  -2    7.64    2.08
  -2  -8   2    8.36    2.30
  -2  -8   1  152.49    7.23
   2  -8  -1  149.16    6.68
   2  -8  -1  150.32    7.40
  -2  -8   1  156.00    7.87
   2  -8  -1  139.03    8.04
  -2  -8   1  139.81    7.69
  -2  -8   1  159.19    6.76
  -2  -8   1  132.70    7.43
   2  -8  -1  144.29    7.70
  -2  -8   1  155.13    7.71
  -2  -8   1  150.36    7.89
   2  -8  -1  134.26    7.56
   2  -8   0    1.55    1.20
  -2  -8   0    3.74    1.63
  -2  -8   0    2.30    1.70
   2  -8   0    3.89    1.70
  -2  -8   0    2.24    1.53
   2  -8   0    1.79    2.14
  -2  -8   0    3.01    1.80
   2  -8   0    2.27    2.01
  -2  -8   0    1.87    1.90
  -2  -8   0    2.97    1.33
   2  -8   0   -0.32    1.56
  -2  -8   0    1.85    1.64
  -2  -8  -1  194.04    8.09
   2  -8   1  192.91    8.01
  -2  -8  -1  189.59    8.38
  -2  -8  -1  196.47    8.79
   2  -8   1  179.49    8.86
  -2  -8  -1  189.56    8.95
  -2  -8  -1  193.55    9.32
   2  -8   1  205.76   10.10
  -2  -8  -1  189.24    9.10
  -2  -8  -1  201.58    9.41
   2  -8   1  193.62    9.42
  -2  -8  -2  564.51   19.48
   2  -8   2  581.27   19.43
  -2  -8  -2  591.85   19.88
   2  -8   2  572.49   20.70
  -2  -8  -2  585.98   20.52
   2  -8   2  611.32   21.03
  -2  -8  -2  571.34   20.83
   2  -8   2  591.69   21.52
  -2  -8  -2  556.29   20.83
   2  -8   2  595.42   21.96
  -2  -8  -3  126.88    6.34
   2  -8   3  129.56    6.12
  -2  -8  -3  134.73    7.04
   2  -8   3  141.69    7.56
  -2  -8  -3  125.63    6.14
   2  -8   3  130.69    7.25
   2  -8   3  131.24    8.11
   2  -8   3  130.31    7.82
   2  -8   4   41.70    4.14
   2  -8   4   30.82    3.50
   2  -8   4   32.39    4.31
   2  -8   4   41.67    4.56
   2  -8   5   54.61    4.55
   2  -8   5   53.06    5.46
   2  -8   5   59.69    5.43
   2  -8   6   25.44    3.86
   2  -8   6   32.38    3.48
   2  -8   6   33.63    4.65
  -2  -8  -6   25.90    3.68
   2  -8   7   10.46    3.26
   2  -8   7   11.38    2.85
  -2  -8  -7   11.86    3.02
   2  -8   8    4.54    2.72
   2  -8   8    1.93    2.29
  -2  -8  -8    3.30    2.47
   2  -8   9    7.85    2.87
  -2  -8  -9    7.57    2.64
   2  -8   9   11.45    3.24
  -2   8  -9    8.22    2.26
   2  -8  10   40.25    4.88
   2  -8  10   41.77    4.74
   2  -8  11    5.24    2.42
  -2   8 -11    4.84    1.77
  -2  -8 -11    2.89    2.06
   2  -8  11    3.63    2.27
   2  -8  12    2.65    1.89
   2  -8  12    6.25    1.80
  -2   8 -12    4.25    1.67
   2  -8  12    7.88    2.30
   2  -8  13    3.63    1.70
  -2   8 -13    3.97    1.74
   2  -8  13    5.96    1.93
  -2   8 -14    3.29    1.37
   2  -8  14    3.21    1.33
   2   9 -15   15.11    2.10
  -2  -9  15   15.97    2.04
   2   9 -14    4.67    1.55
  -2  -9  14    5.38    1.86
  -2  -9  14    6.82    1.50
   2   9 -13    4.18    1.80
  -2  -9  13    2.20    1.63
   2   9 -12   11.66    2.40
  -2  -9  12   17.51    2.88
  -2  -9  11    1.62    1.56
   2   9 -11    0.71    1.69
  -2  -9  11    2.78    2.08
  -2  -9  10  132.67    7.85
  -2  -9   9   33.23    3.35
  -2  -9   9   39.43    4.60
  -2  -9   8   11.45    2.75
  -2  -9   8   11.65    2.29
  -2  -9   8   11.88    3.02
  -2  -9   7   29.60    4.10
  -2  -9   7   27.94    4.04
  -2  -9   7   24.98    3.21
  -2  -9   6   20.46    3.57
  -2  -9   6   21.89    3.66
  -2  -9   6   20.19    3.10
  -2  -9   6   21.70    3.70
   2  -9  -6   21.58    3.16
  -2  -9   6   18.58    2.87
  -2  -9   5   35.85    3.59
   2  -9  -5   42.31    4.27
  -2  -9   5   35.96    2.89
  -2  -9   5   39.80    4.45
  -2  -9   5   42.06    4.17
   2  -9  -5   38.66    4.16
  -2  -9   5   36.89    4.43
  -2  -9   5   38.42    4.41
  -2  -9   4   53.17    5.11
  -2  -9   4   53.12    3.64
  -2  -9   4   53.29    4.33
   2  -9  -4   57.87    4.94
  -2  -9   4   52.65    5.06
  -2  -9   4   44.43    4.76
   2  -9  -4   54.84    4.41
   2  -9  -4   58.85    4.90
  -2  -9   4   58.74    4.92
   2  -9  -4   51.07    4.69
   2  -9  -3   31.51    3.77
  -2  -9   3   36.46    3.01
  -2  -9   3   25.52    3.32
  -2  -9   3   36.34    3.57
   2  -9  -3   31.31    3.77
  -2  -9   3   40.85    4.13
  -2  -9   3   26.31    3.68
   2  -9  -3   30.25    3.35
  -2  -9   3   35.24    4.01
   2  -9  -3   32.50    3.85
  -2  -9   3   41.58    4.27
   2  -9  -2   21.51    3.29
  -2  -9   2   21.59    3.47
  -2  -9   2   25.12    2.58
   2  -9  -2   17.51    3.30
  -2  -9   2   25.00    3.02
  -2  -9   2   18.59    3.06
   2  -9  -2   22.25    3.35
  -2  -9   2   20.72    3.08
   2  -9  -2   21.27    2.90
  -2  -9   2   24.06    3.44
  -2  -9   2   19.54    3.25
   2  -9  -2   20.00    3.24
   2  -9  -1   25.01    3.64
  -2  -9   1   21.56    3.48
  -2  -9   1   22.92    2.64
   2  -9  -1   34.88    4.43
   2  -9  -1   23.63    2.62
  -2  -9   1   26.35    2.91
  -2  -9   1   20.68    3.24
   2  -9  -1   25.58    3.74
  -2  -9   1   23.25    3.16
  -2  -9   1   22.00    3.19
   2  -9  -1   25.79    3.22
   2  -9  -1   22.77    3.48
  -2  -9   1   25.08    3.48
  -2  -9   0  310.13   13.13
  -2  -9   0  288.79   11.43
   2  -9   0  288.47   13.42
   2  -9   0  285.31   11.33
  -2  -9   0  292.50   11.90
   2  -9   0  289.46   13.02
  -2  -9   0  303.90   12.49
   2  -9   0  302.14   12.52
  -2  -9   0  297.94   12.68
  -2  -9   0  287.06   12.81
  -2  -9   0  281.56   12.70
   2  -9   0  315.24   13.37
  -2  -9  -1   73.96    4.71
   2  -9   1   81.53    6.39
  -2  -9  -1   88.91    5.24
   2  -9   1   81.80    4.77
  -2  -9  -1   71.61    5.41
   2  -9   1   82.50    5.67
  -2  -9  -1   68.42    5.61
  -2  -9  -1   80.06    5.91
   2  -9   1   75.10    5.81
  -2  -9  -1   84.52    5.96
   2  -9   1   75.85    5.94
   2  -9   2   -1.32    2.40
  -2  -9  -2   -0.25    1.56
   2  -9   2    0.88    1.29
  -2  -9  -2    0.70    2.02
  -2  -9  -2    1.65    1.33
  -2  -9  -2    1.86    1.98
   2  -9   2    2.09    1.74
   2  -9   2    0.81    2.10
   2  -9   2    0.80    1.99
   2  -9   3   43.03    4.33
  -2  -9  -3   45.64    4.16
   2  -9   3   38.70    4.83
   2  -9   3   37.31    3.15
  -2  -9  -3   44.27    3.70
   2  -9   3   45.46    4.68
   2  -9   4  242.42   11.59
   2  -9   4  241.47   12.16
   2  -9   4  253.75   12.57
   2  -9   5  121.34    7.62
   2  -9   5  139.95    8.71
   2  -9   5  118.04    8.30
   2  -9   6   46.53    4.66
   2  -9   6   39.03    4.87
   2  -9   6   43.56    5.20
   2  -9   7   53.89    5.49
   2  -9   7   44.64    4.64
   2  -9   8   -0.69    1.61
   2  -9   8   -0.39    1.73
   2  -9   8   -1.43    2.75
   2  -9   9    2.69    2.45
  -2   9  -9    0.30    1.41
   2  -9   9    0.44    2.29
   2  -9  10   11.76    2.36
  -2   9 -10   12.65    2.20
   2  -9  10    5.46    2.40
   2  -9  10   10.12    2.73
   2  -9  11   67.46    5.22
   2  -9  11   78.32    5.63
   2  -9  11   74.83    4.78
  -2   9 -11   72.29    4.64
  -2   9 -12   23.72    2.77
   2  -9  12   23.25    2.92
  -2   9 -13   12.14    1.86
   2  -9  13    8.78    1.76
  -2 -10  14   14.72    1.91
   2  10 -14   12.07    1.72
  -2 -10  13    6.00    1.56
  -2 -10  13    9.06    1.98
  -2 -10  12   11.03    2.09
  -2 -10  12   12.74    2.62
  -2 -10  11   19.12    3.20
  -2 -10  11   16.32    2.84
  -2 -10  11   15.42    2.40
  -2 -10  10   -0.41    2.19
  -2 -10  10    0.64    1.76
  -2 -10  10   -0.38    1.82
  -2 -10   9    4.75    2.39
  -2 -10   9    8.00    2.55
  -2 -10   8  124.79    7.66
  -2 -10   8  112.66    7.80
  -2 -10   7  272.99   12.94
  -2 -10   7  244.31   12.53
  -2 -10   7  248.43   10.91
  -2 -10   6  141.22    8.00
  -2 -10   6  148.89    8.89
  -2 -10   6  141.97    8.90
  -2 -10   6  136.68    7.39
  -2 -10   5    4.05    2.36
  -2 -10   5    3.43    2.03
   2 -10  -5    3.03    1.86
  -2 -10   5    5.23    2.64
  -2 -10   5    6.41    2.62
  -2 -10   5    3.74    1.91
  -2 -10   4   11.38    3.02
  -2 -10   4   11.88    3.12
   2 -10  -4   11.67    2.70
  -2 -10   4   10.90    2.79
   2 -10  -4   10.49    2.74
  -2 -10   4   10.81    2.80
  -2 -10   4    9.99    2.17
   2 -10  -3  315.66   13.72
  -2 -10   3  303.44   14.16
  -2 -10   3  310.39   12.00
  -2 -10   3  315.06   14.32
   2 -10  -3  318.61   13.93
   2 -10  -3  292.39   13.41
  -2 -10   3  317.48   13.89
  -2 -10   3  316.69   12.91
   2 -10  -3  328.56   13.22
  -2 -10   3  325.90   14.23
  -2 -10   3  296.28   13.76
   2 -10  -2   41.00    4.45
  -2 -10   2   42.53    3.54
  -2 -10   2   47.50    4.99
  -2 -10   2   46.88    4.91
  -2 -10   2   40.70    4.33
   2 -10  -2   42.00    4.46
   2 -10  -2   38.45    4.41
  -2 -10   2   41.65    3.89
   2 -10  -2   41.72    4.03
  -2 -10   2   40.62    4.45
  -2 -10   2   49.17    4.71
  -2 -10   1  392.51   16.06
  -2 -10   1  382.91   14.17
   2 -10  -1  381.40   15.84
  -2 -10   1  398.55   14.82
  -2 -10   1  348.41   15.04
  -2 -10   1  359.60   15.63
   2 -10  -1  373.23   15.95
  -2 -10   1  363.84   15.76
   2 -10  -1  380.79   15.81
   2 -10  -1  367.90   15.03
  -2 -10   1  370.04   15.48
   2 -10   0  149.02    8.90
   2 -10   0  152.33    9.27
   2 -10   0  143.87    7.34
  -2 -10   0  161.87    8.01
   2 -10   0  171.92    9.34
   2 -10   0  161.25    9.15
  -2 -10   0  141.95    8.78
  -2 -10   0  168.51    9.11
   2 -10   0  156.63    8.44
  -2 -10   0  174.05    8.91
  -2 -10   0  157.04    9.00
  -2 -10  -1    2.68    2.32
  -2 -10  -1    5.59    1.96
   2 -10   1    2.40    1.45
  -2 -10  -1    3.98    2.30
   2 -10   1    5.58    2.51
   2 -10   1    0.85    2.20
   2 -10   1    0.46    2.33
   2 -10   1    3.16    2.00
  -2 -10  -1    1.36    2.06
  -2 -10  -2   16.85    3.28
   2 -10   2    9.37    3.08
  -2 -10  -2   14.59    2.49
   2 -10   2   15.82    2.20
  -2 -10  -2    8.63    2.40
   2 -10   2   14.88    2.70
   2 -10   2   19.90    3.47
   2 -10   2   16.44    3.25
   2 -10   3   16.87    3.37
   2 -10   3   21.63    3.34
   2 -10   3   15.81    3.67
   2 -10   3   19.48    3.32
   2 -10   4    6.55    2.86
   2 -10   4    3.90    2.05
   2 -10   4    1.94    2.51
   2 -10   4   10.70    2.87
   2 -10   5    0.78    1.82
   2 -10   5    3.33    2.53
   2 -10   5    5.39    2.30
   2 -10   6  108.31    7.11
   2 -10   6  120.18    8.19
   2 -10   6  109.95    7.18
   2 -10   7   91.71    6.97
   2 -10   7   84.76    6.71
   2 -10   8    1.30    2.27
   2 -10   8    0.33    1.67
   2 -10   8    2.49    2.14
   2 -10   8    0.61    1.50
   2 -10   9    7.80    2.71
   2 -10   9    6.17    2.25
   2 -10   9    7.20    1.92
   2 -10  10    8.67    2.48
   2 -10  10    8.26    1.83
   2 -10  10    9.16    2.14
   2 -10  11    0.53    1.42
  -2  10 -11    2.27    1.37
   2 -10  12   14.03    1.94
  -2  10 -12   13.05    1.71
  -2 -11  13    3.29    1.10
  -2 -11  12    2.29    1.16
  -2 -11  12    0.88    1.18
  -2 -11  12    2.18    1.46
  -2 -11  11    4.44    1.93
  -2 -11  11    3.45    1.65
  -2 -11  10    2.97    2.04
  -2 -11  10    1.22    1.70
  -2 -11   9   17.79    3.14
  -2 -11   9   19.95    2.83
  -2 -11   9   15.63    2.76
  -2 -11   8   38.46    4.38
  -2 -11   8   32.71    3.85
  -2 -11   8   41.01    3.31
  -2 -11   7    7.15    2.52
  -2 -11   7   11.71    2.89
  -2 -11   7   11.44    2.13
  -2 -11   6   24.99    3.84
  -2 -11   6   15.87    3.03
  -2 -11   6   27.23    3.81
  -2 -11   5   30.07    3.76
  -2 -11   5   40.98    4.74
  -2 -11   5   33.67    4.29
  -2 -11   5   37.70    4.38
  -2 -11   4  148.02    8.52
  -2 -11   4  136.20    8.21
  -2 -11   4  136.50    7.31
   2 -11  -4  130.05    8.03
  -2 -11   4  136.28    8.16
  -2 -11   4  123.32    8.34
  -2 -11   4  128.39    8.33
  -2 -11   3   29.57    3.95
  -2 -11   3   28.12    3.83
   2 -11  -3   25.54    3.73
  -2 -11   3   22.87    3.54
   2 -11  -3   23.73    3.44
  -2 -11   3   19.24    3.57
  -2 -11   3   23.86    3.07
  -2 -11   2   55.84    4.44
   2 -11  -2   63.27    5.39
   2 -11  -2   54.80    4.67
  -2 -11   2   48.24    4.83
  -2 -11   2   54.75    5.37
  -2 -11   2   48.97    5.00
   2 -11  -2   44.55    4.87
   2 -11  -2   55.41    5.12
  -2 -11   2   57.31    5.38
  -2 -11   1  201.92    9.19
  -2 -11   1  219.67   10.75
   2 -11  -1  187.21    9.40
  -2 -11   1  186.72    9.78
  -2 -11   1  198.98   10.33
   2 -11  -1  194.30   10.38
   2 -11  -1  173.41    9.84
  -2 -11   1  183.28   10.20
   2 -11  -1  188.29   10.22
   2 -11   0   98.54    7.04
   2 -11   0   88.50    6.70
  -2 -11   0   86.30    6.22
   2 -11   0   96.03    6.21
   2 -11   0  102.99    7.28
  -2 -11   0   85.90    6.65
  -2 -11   0  102.03    5.96
   2 -11   1   31.20    4.18
   2 -11   1   20.78    3.66
  -2 -11  -1   26.08    3.72
  -2 -11  -1   21.23    3.32
   2 -11   1   22.10    3.27
   2 -11   1   22.65    3.60
  -2 -11  -1   25.74    3.00
   2 -11   2   16.70    3.23
   2 -11   2   13.78    3.11
   2 -11   2   11.03    3.19
  -2 -11  -2   13.79    2.75
   2 -11   2   10.04    2.43
   2 -11   3    4.73    2.48
   2 -11   3   -1.83    2.32
   2 -11   3    1.43    1.79
   2 -11   4    1.24    1.88
   2 -11   4    1.79    2.20
   2 -11   4    2.48    1.74
   2 -11   5   10.66    3.09
   2 -11   5    5.63    2.69
   2 -11   6    8.02    2.22
   2 -11   6    9.37    2.79
   2 -11   6    7.19    2.14
   2 -11   6   10.56    2.73
   2 -11   7   46.17    3.99
   2 -11   7   44.05    4.56
   2 -11   7   43.12    3.91
   2 -11   7   33.40    4.03
   2 -11   8   17.52    2.33
   2 -11   8   19.20    2.48
   2 -11   8   20.64    3.24
   2 -11   8   14.82    2.65
  -2  11  -9    9.07    1.69
   2 -11   9    7.91    2.23
   2 -11  10    4.87    1.65
  -2  11 -10    3.01    1.13
   2 -11  11    1.23    1.09
  -2 -12  11    1.37    1.17
  -2 -12  11    0.57    0.98
  -2 -12  10   25.31    2.67
  -2 -12  10   21.31    2.36
  -2 -12  10   22.41    2.45
  -2 -12   9    7.33    1.93
  -2 -12   9    6.49    1.80
  -2 -12   9    6.29    1.89
  -2 -12   8   50.60    4.31
  -2 -12   8   42.09    4.06
  -2 -12   8   42.67    3.99
  -2 -12   7   13.37    1.81
  -2 -12   7    7.68    2.26
  -2 -12   7   13.06    2.68
  -2 -12   7   11.94    2.55
  -2 -12   6   17.17    2.22
  -2 -12   6   16.73    2.96
  -2 -12   6   19.26    3.26
  -2 -12   6   19.47    3.08
  -2 -12   5   89.15    5.29
  -2 -12   5   99.16    6.46
  -2 -12   5   99.34    6.72
  -2 -12   5   86.40    5.91
  -2 -12   5   99.52    6.73
  -2 -12   4   17.78    3.18
  -2 -12   4   15.77    2.41
  -2 -12   4   20.08    3.11
  -2 -12   3   10.40    2.60
  -2 -12   3   14.74    2.45
  -2 -12   2   13.59    2.95
  -2 -12   2    9.25    2.07
  -2 -12   1   49.12    3.99
   2 -12  -1   47.91    4.68
   2 -12   0  118.01    7.54
   2 -12   1   12.26    2.91
   2 -12   2   26.00    3.17
   2 -12   2   19.19    3.40
   2 -12   3    3.64    1.76
   2 -12   3    4.80    2.25
   2 -12   3    4.01    2.40
   2 -12   3    4.20    2.09
   2 -12   4   35.62    3.52
   2 -12   4   37.79    4.33
   2 -12   4   38.04    4.13
   2 -12   4   44.50    4.55
   2 -12   4   36.25    4.06
   2 -12   5   33.71    3.92
   2 -12   5   33.84    3.74
   2 -12   5   30.58    3.20
   2 -12   5   32.51    3.55
   2 -12   6    2.40    2.00
   2 -12   6    0.89    1.54
   2 -12   6    4.27    1.56
   2 -12   6    3.27    1.79
   2 -12   7    1.83    1.73
   2 -12   7    0.98    1.24
   2 -12   7    1.29    1.24
   2 -12   8   17.27    2.49
   2 -12   9   47.73    3.51
   2 -12   9   51.93    3.60
   2 -12  10   13.31    1.73
  -2 -13  10   10.04    1.30
  -2 -13   9    7.27    1.47
  -2 -13   9   10.75    1.65
  -2 -13   8   12.45    1.94
  -2 -13   8   10.81    1.86
  -2 -13   7    7.39    1.98
  -2 -13   7    4.91    1.70
  -2 -13   7    8.35    1.86
  -2 -13   6    1.35    1.74
  -2 -13   6    0.77    1.65
  -2 -13   6   -0.81    1.46
  -2 -13   5   12.92    2.58
  -2 -13   5   16.33    2.53
  -2 -13   5   10.65    2.30
  -2 -13   4   20.97    2.78
  -2 -13   4   19.42    2.99
  -2 -13   3    6.18    2.06
  -2 -13   3    5.04    2.00
  -2 -13   2   40.05    3.72
   2 -13  -2   31.17    3.68
  -2 -13   2   31.22    3.81
  -2 -13   1  151.10    7.60
   2 -13  -1  143.23    8.00
   2 -13  -1  144.58    7.83
   2 -13   0   87.83    6.17
   2 -13   0   97.58    6.17
   2 -13   1    1.29    1.97
   2 -13   1    2.00    1.97
   2 -13   1    3.84    2.12
   2 -13   1   -0.72    1.26
   2 -13   2    1.59    1.84
   2 -13   2    4.77    2.05
   2 -13   2    4.14    2.06
   2 -13   2    4.39    1.62
   2 -13   3   19.80    2.91
   2 -13   3   20.98    2.96
   2 -13   3   16.16    2.80
   2 -13   3   18.32    2.24
   2 -13   4    0.88    1.73
   2 -13   4    3.70    1.67
   2 -13   4    4.15    2.04
   2 -13   4    2.14    1.25
   2 -13   5    3.49    1.64
   2 -13   5    1.56    1.24
   2 -13   5    3.53    1.80
   2 -13   5    3.80    1.21
   2 -13   6    1.88    1.39
   2 -13   6    3.60    1.29
   2 -13   6    1.67    1.64
   2 -13   7   20.15    2.38
   2 -13   7   15.55    2.14
   2 -13   8    0.59    1.11
  -2 -14   7   38.28    2.44
  -2 -14   6   22.45    2.10
  -2 -14   5    4.27    1.37
  -2 -14   4   21.66    2.34
   2 -14   2    4.88    1.65
   2 -14   3    9.11    1.80
   2 -14   4    5.54    1.52
   2 -14   5   11.33    1.64
   3   0 -19   -2.26    1.45
  -3   0  18    8.85    1.80
   3   0 -18   10.56    2.27
  -3   0  17    2.96    1.72
  -3   0  16    2.23    1.69
   3   0 -15    5.24    2.00
  -3   0  14   35.37    4.31
  -3   0  14   25.34    4.00
   3   0 -14   33.23    4.22
  -3   0  13   11.64    2.90
  -3   0  13   10.67    2.88
   3   0 -13    9.24    2.61
  -3   0  12    0.40    1.84
  -3   0  12    1.20    1.94
   3   0 -12   -0.37    1.64
  -3   0  11    1.42    1.74
  -3   0  11    3.22    2.09
   3   0 -11    4.62    2.00
   3   0 -10   95.24    5.78
   3   0 -10   90.10    4.61
  -3   0  10   94.33    5.91
   3   0  -9   53.12    3.08
  -3   0   9   48.59    4.04
   3   0  -8  167.87    6.40
   3   0  -8  160.35    7.38
   3   0  -7   77.59    4.33
  -3   0   6   84.00    4.47
   3   0  -6   77.01    3.99
  -3   0   5   17.41    1.96
   3   0  -5   19.00    1.73
  -3   0   4   64.02    2.52
   3   0  -3    7.15    1.08
  -3   0   3    7.91    0.82
   3   0  -2    4.15    0.88
   3   0  -2    4.86    0.68
   3   0  -1  146.23    5.46
   3   0  -1  166.88    5.50
   3   0   0   58.74    2.72
   3   0   1    9.11    1.33
  -3   0  -1    8.58    0.51
  -3   0  -2    1.99    0.80
   3   0   2    1.46    0.62
   3   0   2    1.96    0.96
  -3   0  -3   87.61    3.84
   3   0   3   89.52    3.61
   3   0   3   90.13    4.27
   3   0   4    9.48    1.10
   3   0   5    1.25    0.67
  -3   0  -5    0.94    1.17
  -3   0  -6  129.81    6.10
   3   0   7    8.02    2.05
  -3   0  -7    8.52    1.94
  -3   0  -7    8.96    1.85
   3   0   8    3.21    1.73
  -3   0  -8    1.08    1.45
  -3   0  -8    0.27    1.34
  -3   0  -8    2.87    1.48
  -3   0  -9   75.33    5.32
  -3   0  -9   89.83    5.65
   3   0   9   71.70    5.69
  -3   0 -10   33.57    3.79
   3   0  10   38.04    4.35
  -3   0 -11   34.06    3.68
   3   0  11   30.23    3.93
  -3   0 -11   26.42    3.58
  -3   0 -12   15.20    2.88
   3   0  13   -0.46    1.84
   3   0  14    5.47    2.31
  -3   0 -15   -0.87    1.52
  -3   0 -16    5.82    1.61
   3  -1 -18   13.25    2.36
  -3   1  18   10.10    2.00
   3  -1 -17   69.38    5.37
   3   1 -17   63.92    4.72
  -3   1  17   67.28    5.11
  -3   1  16   73.68    6.33
  -3  -1  16   66.25    5.17
   3   1 -15   12.18    3.07
   3  -1 -14    5.01    1.93
   3   1 -14    5.14    2.35
  -3   1  14    2.90    2.61
  -3   1  14    2.80    2.34
  -3  -1  14    6.84    2.52
   3   1 -13    6.51    2.44
   3  -1 -13    6.40    2.37
   3  -1 -13    7.04    2.20
  -3   1  13    4.96    2.26
  -3   1  13    5.74    2.28
  -3  -1  13    4.54    2.27
  -3  -1  13    2.68    2.35
   3   1 -12   81.75    5.98
   3  -1 -12   80.37    5.91
  -3   1  12   81.02    6.20
  -3  -1  12   82.93    6.25
  -3  -1  12   74.34    5.83
  -3   1  12   89.87    6.35
   3  -1 -11  211.47    8.65
   3   1 -11  197.25    9.91
   3  -1 -11  194.65    9.77
  -3   1  11  223.29   10.41
  -3  -1  11  233.71   10.48
  -3  -1  11  211.56   10.33
   3  -1 -10  105.75    5.16
   3   1 -10   97.18    4.74
   3  -1 -10  105.31    6.16
   3   1 -10  108.14    6.22
  -3  -1  10  103.71    6.32
  -3   1  10  121.46    6.63
  -3  -1  10  112.31    6.38
  -3  -1   9  107.27    6.02
   3  -1  -9  106.85    4.90
   3   1  -9  104.54    4.61
   3  -1  -8  607.95   19.04
  -3   1   8  587.16   20.32
   3   1  -8  606.99   19.94
  -3  -1   8  593.09   20.19
   3   1  -8  606.99   20.25
   3  -1  -8  571.30   20.01
   3   1  -7   24.19    2.25
   3  -1  -7   26.65    2.45
   3   1  -7   22.16    2.33
   3  -1  -6  166.84    6.59
   3   1  -6  155.77    6.50
  -3  -1   6  145.43    6.87
  -3   1   6  166.65    6.75
   3   1  -6  154.22    6.24
   3   1  -5    3.34    1.12
   3  -1  -5    1.37    1.09
  -3  -1   5    1.31    0.66
   3  -1  -5    1.77    1.03
  -3  -1   5    1.81    1.19
  -3  -1   4  260.02    8.29
  -3   1   4  251.07    7.61
  -3  -1   4  259.13    9.12
   3  -1  -4  248.65    8.01
   3  -1  -4  244.32    8.64
   3   1  -4  251.56    8.66
   3   1  -3 1369.35   40.09
  -3  -1   3 1358.89   39.40
   3   1  -3 1326.99   39.84
   3  -1  -3 1325.90   39.94
   3   1  -3 1385.64   40.02
   3  -1  -3 1357.44   39.53
  -3  -1   3 1357.93   40.52
   3  -1  -3 1381.64   39.91
   3  -1  -3 1360.43   40.11
   3  -1  -2  247.76    7.91
  -3  -1   2  261.29    7.99
   3  -1  -2  266.46    8.50
   3   1  -2  256.26    8.62
   3  -1  -2  261.38    8.57
  -3  -1   2  267.10    8.12
   3  -1  -2  266.95    8.49
   3   1  -2  277.23    8.49
   3  -1  -2  271.84    8.17
  -3  -1   2  264.52    7.98
   3  -1  -1 8817.08  256.48
   3   1  -1 8908.52  256.24
   3   1  -1 8907.78  255.74
   3  -1  -1 9000.77  256.37
  -3  -1   1 8910.36  255.89
  -3  -1   0   74.77    3.26
  -3   1   0   83.67    3.37
   3  -1   0   75.55    2.67
  -3  -1   0   82.45    2.74
  -3   1   0   71.67    2.71
  -3  -1   0   84.03    2.84
   3   1   0   81.16    3.17
   3   1   0   88.05    3.18
   3  -1   0   78.75    3.41
  -3  -1   0   77.53    2.82
   3  -1   1   32.99    2.31
   3   1   1   31.69    1.97
  -3  -1  -1   33.27    1.59
  -3  -1  -1   36.36    2.04
  -3   1  -1   34.61    1.96
  -3  -1  -1   36.57    1.52
  -3  -1  -1   32.38    1.32
  -3  -1  -2   39.95    1.61
  -3  -1  -2   38.03    2.15
   3  -1   2   39.40    2.54
   3  -1   2   36.62    1.93
  -3   1  -3    0.41    0.79
  -3  -1  -3    1.88    0.94
   3  -1   3   -0.16    0.54
   3   1   3    0.83    0.53
   3  -1   3    0.15    1.08
  -3  -1  -4  108.18    3.83
  -3  -1  -4  112.02    4.88
   3   1   4  120.69    5.25
  -3  -1  -4  121.59    5.08
   3   1   4  120.26    4.47
   3  -1   4  120.45    4.58
  -3  -1  -5    2.80    1.18
   3   1   5    3.23    0.79
   3  -1   5    0.22    1.26
  -3  -1  -6  138.95    6.32
  -3   1  -6  123.39    6.14
  -3  -1  -6  134.33    6.27
   3   1   6  140.27    6.66
   3  -1   6  141.18    6.93
   3  -1   7   58.84    4.51
  -3  -1  -7   57.85    4.08
  -3  -1  -7   52.26    3.86
  -3   1  -7   60.93    4.19
  -3  -1  -7   67.32    4.16
  -3   1  -7   61.95    4.08
  -3  -1  -8   52.51    3.97
  -3   1  -8   47.93    3.94
  -3   1  -8   45.45    3.82
  -3  -1  -8   59.80    4.22
   3  -1   8   44.35    4.21
  -3   1  -9   64.65    4.85
  -3   1  -9   56.08    4.62
  -3  -1  -9   54.91    4.53
   3  -1   9   62.03    5.06
   3   1   9   55.70    4.83
  -3   1  -9   56.30    4.49
   3  -1  10    7.16    2.37
   3   1  10    2.46    1.84
  -3  -1 -10    4.54    1.92
  -3   1 -10    5.36    2.17
  -3   1 -10    5.18    2.00
  -3  -1 -11   10.43    2.49
  -3   1 -11   16.53    3.03
   3   1  11   11.23    2.80
   3  -1  11    9.62    2.94
  -3  -1 -11   10.59    2.04
  -3   1 -12    5.91    2.00
  -3   1 -12    9.60    2.71
   3  -1  13    7.81    2.63
   3   1  13   12.80    3.02
   3   1  14   17.17    3.19
   3   1  15   -0.34    1.51
  -3  -1 -15    1.76    1.67
  -3  -1 -16   15.13    2.07
  -3   1 -16   13.08    1.99
   3  -2 -18   16.08    2.49
  -3   2  18   16.02    2.45
   3   2 -18   12.50    1.98
   3  -2 -17    2.42    1.67
  -3   2  17    4.77    1.97
   3   2 -17    2.50    1.71
  -3   2  16   22.84    3.76
   3  -2 -16   24.91    3.60
   3   2 -15   48.86    4.94
  -3   2  15   40.81    5.02
   3  -2 -15   50.25    4.39
  -3   2  14   23.37    3.79
  -3   2  14   19.30    3.48
   3   2 -14   14.80    3.23
   3  -2 -14   11.01    2.34
  -3  -2  14   17.73    3.36
   3  -2 -14   17.55    2.75
   3  -2 -13    5.45    1.98
  -3  -2  13    9.03    2.07
  -3  -2  13    7.79    2.65
   3   2 -13   12.45    2.99
  -3   2  13    9.95    2.75
  -3   2  13   10.55    2.76
  -3   2  12    0.41    1.81
  -3  -2  12   -0.41    1.87
  -3  -2  12    0.82    1.80
   3  -2 -12    0.63    1.43
   3   2 -12    5.38    2.30
  -3   2  11   83.87    5.92
  -3  -2  11   87.10    6.13
  -3  -2  11   80.56    6.06
   3  -2 -11   83.00    5.31
   3   2 -11   72.79    5.32
   3   2 -11   79.58    5.78
   3  -2 -11   82.52    4.83
   3   2 -10    7.91    2.01
  -3  -2  10    7.77    2.05
  -3  -2  10    7.67    2.32
   3   2 -10    7.02    1.92
   3  -2 -10    2.32    1.59
   3  -2 -10    4.65    1.35
   3  -2  -9   32.40    2.60
  -3   2   9   24.84    2.88
   3   2  -9   31.37    3.24
  -3  -2   9   27.61    3.11
  -3  -2   9   36.57    3.36
   3  -2  -9   27.43    2.74
  -3  -2   8  494.66   17.44
  -3  -2   8  482.52   17.26
   3  -2  -8  507.49   16.33
   3   2  -8  500.74   15.61
   3   2  -8  505.62   17.09
   3  -2  -8  487.12   16.88
  -3  -2   7  327.21   12.58
   3  -2  -7  339.16   12.20
   3   2  -7  361.46   12.38
   3   2  -7  361.71   11.19
   3  -2  -6 1363.73   37.91
  -3  -2   6 1356.62   38.61
   3  -2  -6 1397.31   38.27
   3   2  -6 1415.69   38.21
  -3  -2   5   55.25    2.83
   3  -2  -5   48.96    2.64
   3  -2  -5   47.16    2.61
   3  -2  -5   49.06    2.78
  -3  -2   5   55.99    2.11
   3  -2  -5   47.52    2.28
   3   2  -5   57.41    2.79
  -3  -2   5   62.71    3.22
   3  -2  -4   44.41    2.39
   3  -2  -4   41.95    2.56
   3   2  -4   55.13    2.77
   3   2  -4   49.43    2.37
  -3  -2   4   52.82    2.63
   3   2  -4   55.77    2.43
   3  -2  -4   48.25    2.24
  -3  -2   4   49.07    2.08
   3  -2  -4   43.97    2.37
  -3  -2   4   56.28    3.35
  -3  -2   4   52.85    2.41
  -3  -2   3  132.93    4.53
   3   2  -3  139.47    4.82
   3  -2  -3  118.10    4.95
  -3  -2   3  118.46    3.97
  -3  -2   3  121.25    4.18
   3  -2  -3  129.52    4.76
  -3  -2   3  133.25    4.59
   3  -2  -3  132.69    4.48
   3  -2  -3  118.35    4.69
   3   2  -3  130.99    4.73
   3   2  -3  128.60    4.49
   3  -2  -3  135.12    4.50
  -3  -2   3  128.35    5.35
   3  -2  -2  112.66    4.33
   3   2  -2  135.56    4.39
  -3  -2   2  121.57    3.94
   3  -2  -2  122.16    4.15
  -3  -2   2  124.29    4.95
   3   2  -2  126.71    4.34
  -3  -2   2  120.35    4.20
  -3  -2   2  125.54    4.40
   3  -2  -2  120.95    4.32
   3  -2  -2  105.61    4.72
   3  -2  -2  111.34    4.40
   3   2  -1 7014.38  202.04
   3  -2  -1 7031.95  202.05
  -3  -2   1 6992.97  202.34
  -3  -2   1 7000.46  202.14
  -3  -2   1 7134.06  202.04
  -3  -2   1 7010.85  202.14
   3  -2  -1 6895.80  201.80
   3  -2  -1 7057.66  202.06
  -3  -2   1 6866.85  202.14
   3  -2  -1 7266.68  202.30
   3   2   0 1156.28   33.86
  -3  -2   0 1138.05   34.01
  -3   2   0 1163.84   34.16
  -3  -2   0 1205.52   34.01
  -3  -2   0 1132.62   33.81
   3  -2   0 1148.81   34.29
  -3  -2   0 1167.49   34.07
   3  -2   0 1186.47   34.14
  -3  -2   0 1174.34   33.94
   3  -2   0 1129.79   33.78
   3  -2   0 1112.10   33.78
  -3  -2   0 1119.62   33.95
  -3  -2  -1   93.09    3.78
   3  -2   1  100.17    3.95
   3  -2   1   98.77    3.70
  -3   2  -1  102.98    3.90
  -3  -2  -1  100.01    3.83
  -3  -2  -1  104.48    3.83
   3  -2   1   97.08    4.09
  -3  -2  -1   98.97    3.64
  -3  -2  -1   94.46    3.67
  -3  -2  -1   99.48    3.58
  -3  -2  -2  290.51    9.56
   3  -2   2  315.19    9.84
  -3  -2  -2  288.56    9.91
  -3  -2  -2  313.69    9.92
   3  -2   2  305.27   10.77
  -3   2  -2  327.16   10.22
   3  -2   3  384.35   12.27
   3  -2   3  382.45   11.97
  -3  -2  -3  366.96   11.86
  -3  -2  -3  393.37   12.55
  -3  -2  -3  380.65   12.40
  -3  -2  -3  392.81   12.51
  -3   2  -3  397.75   12.57
   3   2   3  388.16   12.51
   3   2   4   55.16    3.15
   3   2   4   58.24    2.61
   3  -2   4   50.15    2.35
   3  -2   4   50.73    3.53
  -3  -2  -4   51.74    2.31
  -3  -2  -4   49.20    2.93
  -3  -2  -4   52.50    3.08
  -3  -2  -4   56.09    3.05
   3   2   5  322.41   10.63
  -3  -2  -5  324.33   11.51
  -3  -2  -5  323.93   10.87
   3  -2   5  327.21   12.51
  -3  -2  -5  331.17   11.53
  -3   2  -6  722.53   23.70
  -3  -2  -6  694.42   22.41
  -3   2  -6  708.51   23.77
  -3  -2  -6  731.08   23.55
   3   2   6  756.53   23.99
   3  -2   6  794.22   24.88
  -3  -2  -7  296.67   11.52
   3  -2   7  300.22   12.51
  -3   2  -7  305.05   11.69
   3   2   7  288.17   11.80
  -3  -2  -7  293.13   11.48
  -3   2  -7  301.83   11.82
  -3   2  -8   91.96    5.62
  -3  -2  -8   80.52    5.24
   3  -2   8   92.56    6.09
  -3   2  -8   91.35    5.49
  -3  -2  -9    3.42    1.75
  -3   2  -9    4.00    1.83
  -3   2  -9    3.54    1.93
  -3   2  -9    4.98    1.95
   3  -2   9    4.74    2.07
  -3   2 -10   59.37    5.14
  -3   2 -10   64.52    5.16
  -3  -2 -10   59.59    4.51
   3  -2  10   57.06    5.38
   3   2  10   66.08    5.53
   3  -2  11   69.20    6.05
   3   2  11   69.65    5.91
  -3  -2 -11   55.95    4.42
  -3   2 -11   76.04    5.82
  -3  -2 -11   73.53    5.54
  -3   2 -12   37.46    4.22
  -3  -2 -12   27.54    3.44
   3   2  13   14.74    3.21
  -3  -2 -14    6.38    2.15
  -3   2 -14    6.96    2.02
   3   2  14    4.07    2.20
   3   2  15    7.35    2.10
  -3  -2 -15    4.92    1.85
  -3  -2 -16    9.90    1.80
  -3   2 -16    6.79    1.47
   3  -3 -18    5.82    1.76
  -3   3  18   11.57    2.08
   3   3 -18   11.02    2.00
   3  -3 -17    7.47    2.17
   3   3 -17    4.48    1.92
   3  -3 -16    9.12    2.57
  -3   3  16   10.81    2.91
   3   3 -16   10.54    2.88
   3  -3 -15   12.90    2.49
   3  -3 -15   16.81    3.34
  -3   3  15   17.80    3.25
   3   3 -15   16.61    3.22
  -3   3  14   36.13    4.67
  -3   3  14   46.35    4.78
   3   3 -14   38.88    4.64
   3  -3 -14   43.60    4.33
   3  -3 -14   39.78    3.84
   3   3 -13   37.22    4.44
  -3   3  13   35.83    4.55
  -3   3  13   32.93    4.02
   3  -3 -13   31.77    3.58
   3  -3 -13   29.38    3.67
   3  -3 -12    8.87    2.21
   3   3 -12    5.15    2.29
   3  -3 -12   11.26    2.32
  -3   3  12    7.71    2.63
  -3  -3  12    7.66    2.53
  -3  -3  11  107.12    6.93
  -3   3  11  113.54    7.06
   3   3 -11  103.95    6.41
   3   3 -11  103.80    6.73
   3  -3 -11  113.06    6.49
   3  -3 -11  106.13    5.77
  -3  -3  10  427.42   16.52
  -3  -3  10  414.68   16.55
   3  -3 -10  444.16   15.25
   3   3 -10  433.16   15.96
   3  -3 -10  415.01   15.78
   3  -3  -9   17.45    2.05
  -3  -3   9   12.38    2.32
  -3  -3   9   18.16    2.55
   3  -3  -9   14.85    2.00
  -3   3   9   15.48    2.27
   3   3  -8   61.64    3.88
   3  -3  -8   63.63    3.55
  -3  -3   8   69.35    4.37
  -3  -3   8   59.60    4.17
   3  -3  -8   52.87    3.48
   3  -3  -8   57.39    3.77
  -3   3   8   50.85    3.79
  -3  -3   7  650.21   21.27
  -3  -3   7  612.69   20.98
   3  -3  -7  627.06   20.64
   3  -3  -7  610.78   19.79
   3  -3  -7  633.16   20.39
   3   3  -7  655.06   20.64
   3  -3  -7  675.82   20.33
   3  -3  -6   73.11    3.72
   3  -3  -6   75.03    3.88
   3  -3  -6   73.56    3.40
  -3  -3   6   80.31    4.18
   3   3  -6   75.82    3.77
   3  -3  -6   75.66    3.41
  -3  -3   6   74.70    3.17
  -3  -3   5  212.21    8.00
  -3  -3   5  215.45    7.88
  -3  -3   5  215.91    6.83
  -3  -3   5  203.97    6.79
   3  -3  -5  221.56    7.42
   3  -3  -5  211.01    7.83
   3  -3  -5  211.72    7.42
  -3  -3   5  215.12    7.23
   3   3  -5  212.92    7.49
   3  -3  -4  626.07   19.06
   3  -3  -4  680.27   20.54
  -3  -3   4  666.90   19.70
   3  -3  -4  667.18   20.64
   3   3  -4  684.68   19.96
  -3  -3   4  684.04   20.63
   3   3  -4  670.39   19.88
   3  -3  -4  668.59   20.17
  -3  -3   4  659.77   20.03
   3  -3  -4  660.39   20.17
   3  -3  -4  668.40   20.87
  -3  -3   4  676.94   20.41
  -3  -3   4  652.69   20.23
  -3  -3   4  667.39   20.42
  -3  -3   3  437.93   13.37
   3  -3  -3  429.54   14.43
   3  -3  -3  427.57   12.96
  -3  -3   3  440.56   13.83
   3  -3  -3  420.75   13.66
   3   3  -3  458.34   13.82
  -3  -3   3  432.62   13.94
   3  -3  -3  436.33   13.84
  -3  -3   3  444.92   13.70
  -3  -3   3  436.90   14.17
   3   3  -3  465.03   13.77
   3   3  -3  436.88   13.42
   3  -3  -3  435.30   14.14
   3  -3  -3  443.36   14.16
   3  -3  -2   58.09    2.14
  -3  -3   2   54.29    2.50
  -3  -3   2   52.95    2.78
   3   3  -2   53.75    2.30
   3   3  -2   55.45    2.38
   3  -3  -2   51.28    2.69
   3  -3  -2   58.55    2.78
  -3  -3   2   52.96    2.78
   3  -3  -2   54.25    3.21
  -3  -3   2   55.51    2.40
   3  -3  -2   54.23    2.83
   3  -3  -2   53.22    2.54
   3   3  -1  475.97   14.35
   3   3  -1  437.86   13.71
  -3  -3   1  469.02   14.85
  -3  -3   1  470.34   14.62
  -3  -3   1  487.70   14.78
  -3  -3   1  481.43   14.97
   3  -3  -1  472.37   14.70
   3  -3  -1  462.10   14.81
  -3  -3   1  484.77   14.87
  -3  -3   1  484.40   14.94
   3  -3  -1  471.22   14.56
  -3  -3   1  467.77   14.31
  -3  -3   1  483.34   14.13
   3  -3  -1  483.36   14.16
  -3  -3   0 3828.65  118.68
  -3  -3   0 4134.19  119.89
   3  -3   0 4119.98  119.06
   3  -3   0 4259.38  119.13
  -3  -3   0 4226.18  119.82
   3  -3   0 4202.99  119.23
  -3  -3   0 4198.71  119.91
  -3  -3   0 4343.49  119.23
  -3   3   0 4178.99  119.50
  -3  -3   0 4284.95  119.77
  -3  -3   0 4170.37  119.84
  -3  -3   0 4237.52  119.83
  -3  -3  -1  367.37   11.74
  -3  -3  -1  385.82   12.24
   3  -3   1  390.85   12.42
  -3  -3  -1  395.52   12.32
   3  -3   1  387.13   11.68
  -3   3  -1  380.58   12.10
   3  -3   1  379.50   12.07
  -3  -3  -1  385.41   12.43
   3  -3   1  391.91   12.52
  -3  -3  -1  377.73   12.66
  -3  -3  -1  387.89   12.55
   3  -3   1  396.69   12.24
  -3  -3  -2   67.42    2.84
  -3  -3  -2   54.10    2.60
   3  -3   2   61.39    3.03
  -3  -3  -2   69.08    2.99
   3  -3   2   68.20    2.42
  -3   3  -2   66.01    3.12
  -3  -3  -2   59.19    3.16
   3  -3   2   66.90    3.28
   3   3   2   56.74    2.53
   3  -3   2   65.18    2.91
  -3  -3  -2   74.04    3.27
   3  -3   3  387.77   13.26
  -3  -3  -3  438.86   13.09
  -3  -3  -3  434.49   13.54
   3  -3   3  394.05   13.16
  -3  -3  -3  408.50   13.28
  -3  -3  -3  421.72   13.16
  -3   3  -3  410.04   13.33
  -3  -3  -3  368.76   13.53
   3  -3   3  414.06   13.71
  -3  -3  -3  457.57   13.14
   3   3   3  390.75   13.10
   3  -3   4  762.72   24.17
  -3  -3  -4  730.49   22.79
   3  -3   4  728.26   22.47
   3   3   4  738.36   22.10
  -3  -3  -4  728.11   22.12
  -3  -3  -4  697.70   22.61
  -3  -3  -4  719.85   22.70
   3   3   4  739.53   22.81
   3   3   5  250.85    9.33
   3   3   5  242.20    8.25
  -3  -3  -5  246.19    9.21
  -3  -3  -5  249.31    9.25
  -3  -3  -5  252.00    9.64
  -3  -3  -5  245.39    8.30
   3  -3   5  243.29   10.42
   3   3   6  109.46    5.55
   3  -3   6  115.60    6.47
  -3   3  -6  116.44    5.87
  -3  -3  -6  111.90    5.51
  -3  -3  -6  107.11    5.70
  -3  -3  -6  107.90    4.84
  -3   3  -7  113.69    6.15
   3  -3   7  129.66    7.26
  -3   3  -7  124.87    6.46
  -3  -3  -7  114.52    6.00
   3   3   7  121.69    6.25
  -3  -3  -7  113.44    6.31
  -3   3  -8   27.08    3.10
  -3  -3  -8   35.56    3.61
  -3   3  -8   26.91    3.21
  -3  -3  -8   36.13    3.30
   3  -3   8   28.30    3.60
  -3   3  -9  162.67    8.35
  -3   3  -9  168.41    8.55
  -3  -3  -9  152.97    7.90
  -3  -3  -9  173.74    8.68
   3  -3   9  148.68    8.91
   3  -3  10  156.00    9.52
  -3   3 -10  176.63    9.52
  -3  -3 -10  174.34    8.56
  -3   3 -10  177.70    9.14
  -3  -3 -10  193.33    9.57
  -3   3 -11    5.60    2.31
  -3  -3 -11    3.60    1.56
   3   3  11    7.05    2.51
  -3  -3 -11    8.02    2.26
  -3  -3 -12   12.07    2.94
  -3   3 -12   14.78    2.92
  -3  -3 -12   15.93    2.86
   3   3  12   15.26    3.01
   3   3  13   23.07    3.68
  -3   3 -13   26.40    3.58
  -3   3 -14    7.46    2.16
  -3  -3 -14    9.50    2.42
   3   3  14   12.89    2.60
  -3  -3 -15   57.39    4.28
   3   3  15   58.23    4.52
  -3  -3 -16    5.79    1.46
   3  -3  16    6.01    1.44
   3   4 -18   41.61    3.30
  -3   4  18   35.89    3.29
   3  -4 -18   39.71    3.35
   3  -4 -17   37.34    3.83
   3   4 -17   36.73    3.79
   3   4 -16   11.28    2.78
  -3   4  16   18.20    3.02
   3  -4 -16   12.80    2.86
   3   4 -15   70.21    5.93
   3  -4 -15   89.60    6.50
  -3   4  15   72.24    6.21
   3   4 -14   54.29    5.26
   3  -4 -14   47.77    4.62
   3  -4 -14   47.81    4.27
   3  -4 -13   58.98    4.87
  -3   4  13   59.37    5.35
  -3   4  13   74.42    6.09
   3   4 -13   62.24    5.55
   3  -4 -13   63.18    5.33
   3  -4 -13   56.68    5.43
   3  -4 -12    7.41    2.20
  -3   4  12   10.04    2.65
   3   4 -12    4.23    2.04
   3   4 -12    6.18    2.50
   3  -4 -12   10.58    2.58
   3  -4 -12   10.16    2.68
   3  -4 -11  204.82   10.50
   3   4 -11  209.40    9.84
   3   4 -11  215.48   10.67
   3  -4 -11  209.58   10.02
   3  -4 -11  199.92    9.70
   3  -4 -10  238.29    9.93
   3   4 -10  235.28   10.40
   3  -4 -10  233.19   10.53
   3  -4 -10  252.47   11.33
   3  -4 -10  251.40   10.71
   3  -4  -9  217.18    9.72
   3  -4  -9  221.41    9.69
   3   4  -9  231.62    9.55
   3  -4  -9  207.37    8.92
   3  -4  -9  241.19   10.27
  -3  -4   8   77.98    4.95
   3  -4  -8   79.96    4.33
   3  -4  -8   82.62    4.93
   3   4  -8   77.82    4.54
   3  -4  -8   82.82    5.11
  -3   4   8   72.51    4.63
  -3  -4   7  235.62    9.91
   3  -4  -7  264.21    9.37
   3  -4  -7  243.56    9.02
   3  -4  -7  244.33    9.74
   3   4  -7  256.49    9.47
   3  -4  -7  253.53   10.14
   3  -4  -6  336.20   12.26
  -3  -4   6  371.22   12.39
   3  -4  -6  319.60   11.99
   3  -4  -6  323.05   11.48
  -3  -4   6  328.23   11.27
   3  -4  -6  352.05   11.67
   3   4  -6  355.36   11.64
   3  -4  -6  312.21   12.21
   3  -4  -5  486.24   15.92
   3  -4  -5  447.07   15.23
  -3  -4   5  460.35   14.38
  -3  -4   5  484.09   15.77
   3  -4  -5  478.98   15.78
  -3  -4   5  473.33   15.14
   3  -4  -5  459.82   15.28
   3  -4  -5  474.03   15.97
   3   4  -5  477.08   14.98
  -3  -4   4  657.79   20.49
   3  -4  -4  670.52   20.75
   3   4  -4  678.63   20.12
   3   4  -4  673.91   20.14
  -3  -4   4  652.03   21.08
  -3  -4   4  656.43   20.15
   3  -4  -4  669.17   20.91
  -3  -4   4  659.97   20.76
   3  -4  -4  658.03   20.89
   3  -4  -4  656.41   21.21
  -3  -4   3  138.68    5.14
  -3  -4   3  147.35    5.64
   3  -4  -3  142.79    5.42
   3  -4  -3  122.41    5.67
   3   4  -3  131.75    4.51
  -3  -4   3  143.37    5.25
  -3  -4   3  136.57    4.67
   3   4  -3  145.82    5.14
  -3  -4   3  150.66    5.88
   3  -4  -3  147.43    5.71
   3  -4  -3  141.79    5.78
   3   4  -2 1164.74   35.40
   3  -4  -2 1249.99   36.63
  -3  -4   2 1233.14   35.85
   3  -4  -2 1209.75   36.08
   3   4  -2 1159.01   35.23
  -3  -4   2 1223.06   36.40
   3  -4  -2 1228.47   36.39
  -3  -4   2 1233.79   35.92
   3  -4  -2 1229.55   36.44
  -3  -4   2 1224.68   36.49
  -3  -4   1   98.17    4.02
   3  -4  -1   88.41    3.61
   3  -4  -1   92.64    4.06
  -3  -4   1   84.99    4.22
  -3  -4   1   83.86    4.18
  -3  -4   1  106.12    4.60
   3  -4  -1   97.33    4.22
  -3  -4   1   81.51    4.13
  -3  -4   1   88.27    3.89
   3  -4  -1   85.50    4.24
  -3  -4   1   82.78    4.17
  -3   4   0  427.69   13.68
  -3  -4   0  450.61   14.62
   3  -4   0  454.15   13.69
  -3  -4   0  434.45   14.27
  -3  -4   0  452.20   14.56
   3  -4   0  434.63   14.24
   3  -4   0  462.54   14.75
  -3  -4   0  428.31   14.17
  -3  -4   0  430.87   14.27
  -3  -4   0  444.11   14.53
  -3  -4   0  420.40   14.39
  -3  -4   0  444.48   14.65
  -3  -4   0  438.99   14.59
  -3  -4  -1  141.98    5.77
   3  -4   1  132.90    5.84
  -3  -4  -1  173.28    6.25
  -3  -4  -1  176.42    6.44
   3  -4   1  139.98    5.20
  -3  -4  -1  173.96    6.01
  -3   4  -1  125.57    5.08
  -3  -4  -1  162.63    5.98
  -3  -4  -1  147.80    6.10
  -3  -4  -1  155.20    6.11
  -3  -4  -1  155.10    6.23
   3  -4   2  223.80    7.49
  -3  -4  -2  226.57    8.08
  -3  -4  -2  249.29    8.72
  -3  -4  -2  247.39    8.94
   3  -4   2  207.68    7.09
  -3  -4  -2  238.64    8.43
  -3  -4  -2  230.96    7.95
  -3  -4  -2  230.15    8.32
  -3  -4  -2  228.36    7.94
   3  -4   2  233.15    8.46
  -3   4  -2  254.13    8.14
  -3  -4  -3 1139.94   35.64
  -3   4  -3 1146.20   34.80
  -3  -4  -3 1190.73   35.84
  -3  -4  -3 1187.52   36.09
  -3  -4  -3 1170.82   34.81
  -3  -4  -3 1144.98   34.85
   3  -4   3 1158.16   35.15
   3  -4   4    4.65    1.08
  -3  -4  -4    4.06    1.28
  -3  -4  -4    5.48    1.04
  -3  -4  -5   25.89    1.92
  -3  -4  -5   31.68    2.29
  -3  -4  -5   21.78    2.50
  -3  -4  -5   27.10    2.89
  -3  -4  -5   24.55    2.56
  -3   4  -6  117.41    5.91
  -3  -4  -6  118.59    6.44
  -3  -4  -6   98.50    5.75
  -3  -4  -6  104.35    4.91
  -3  -4  -6  103.73    5.86
  -3   4  -7   82.93    5.15
  -3  -4  -7   65.48    3.76
  -3   4  -7   81.58    5.00
  -3  -4  -7   70.15    4.98
  -3  -4  -7   72.82    4.80
  -3  -4  -7   73.22    5.29
  -3   4  -8  126.66    7.15
  -3   4  -8  122.66    6.81
  -3  -4  -8  133.31    7.41
  -3  -4  -8  129.12    6.95
  -3  -4  -8  119.02    7.50
  -3   4  -9  266.08   12.08
  -3  -4  -9  263.01   11.61
  -3  -4  -9  269.03   12.79
  -3   4  -9  291.04   12.06
  -3  -4  -9  277.19   12.42
  -3  -4 -10   50.58    5.08
  -3  -4 -10   37.13    3.68
  -3   4 -10   36.60    4.14
  -3   4 -10   43.94    4.54
  -3   4 -10   38.56    4.08
  -3  -4 -10   40.98    4.40
  -3   4 -11   10.03    2.67
  -3  -4 -11    6.30    2.44
  -3  -4 -11    7.09    1.79
  -3   4 -12    6.24    2.23
   3   4  12    4.25    2.09
  -3  -4 -12    3.68    1.90
  -3  -4 -12    7.43    2.40
   3   4  13    3.55    2.06
  -3   4 -13    1.45    1.82
  -3   4 -13    2.22    1.91
  -3  -4 -13    0.80    1.82
   3   4  14    6.47    2.11
  -3   4 -14    6.69    1.95
  -3  -4 -14    4.32    1.97
   3   4  15    1.07    1.33
  -3  -4 -15    0.50    1.31
  -3   4 -15    1.32    1.40
   3  -4  15    1.26    1.53
  -3  -4 -16   10.10    1.54
   3   5 -18    4.83    1.47
   3   5 -17   18.13    2.69
   3  -5 -17   14.54    2.52
   3  -5 -16    1.46    1.73
   3   5 -16    3.96    2.08
   3  -5 -16    5.53    1.69
  -3   5  16    5.51    2.01
  -3   5  15   90.42    6.45
   3  -5 -15   85.93    6.03
   3  -5 -15  100.99    6.99
   3  -5 -14   59.98    4.91
  -3   5  14   64.25    5.63
   3   5 -14   68.33    5.85
   3  -5 -14   61.16    5.14
   3  -5 -14   68.40    6.00
   3   5 -13   47.38    5.14
  -3  -5  13   60.62    5.11
   3  -5 -13   64.79    5.13
   3  -5 -13   58.25    5.05
  -3  -5  12  283.25   13.02
   3  -5 -12  283.48   12.98
   3  -5 -12  274.36   12.57
  -3   5  12  275.43   12.88
  -3  -5  12  281.44   12.84
   3  -5 -12  284.60   13.66
   3  -5 -11  115.54    7.70
   3  -5 -11  114.19    7.27
   3  -5 -11  128.39    7.48
  -3  -5  11  148.93    8.01
   3   5 -11  147.23    8.25
   3   5 -11  124.13    7.18
  -3  -5  11  112.45    7.46
  -3  -5  10   14.12    2.69
   3  -5 -10    7.64    2.54
   3  -5 -10   15.05    2.32
   3  -5 -10   15.07    2.49
   3   5 -10   14.59    2.41
   3  -5 -10    9.80    2.23
   3  -5  -9    1.37    1.77
  -3  -5   9    3.78    1.68
   3  -5  -9    2.06    1.25
   3  -5  -9    5.43    1.83
   3   5  -9    1.78    1.31
   3  -5  -9    0.91    1.41
   3  -5  -8    8.98    1.94
   3  -5  -8   10.97    1.86
  -3  -5   8    5.67    1.81
   3  -5  -8    8.48    2.07
   3  -5  -8   12.09    2.27
  -3  -5   7    9.91    1.95
   3  -5  -7    4.83    1.79
   3  -5  -7    9.44    1.94
   3  -5  -7    7.65    1.49
   3   5  -7    8.71    1.50
   3  -5  -7    7.17    1.40
   3  -5  -6   16.19    1.81
   3  -5  -6   13.08    2.10
   3  -5  -6   12.22    1.75
  -3  -5   6   17.01    1.88
   3  -5  -6   12.27    2.09
   3  -5  -5  772.32   22.97
  -3  -5   5  708.30   22.97
   3  -5  -5  717.73   23.93
  -3  -5   5  712.37   22.07
   3  -5  -5  727.22   23.28
  -3  -5   5  752.78   23.19
   3  -5  -5  709.58   23.21
  -3  -5   4  423.14   14.29
   3  -5  -4  426.68   14.42
  -3  -5   4  416.13   13.96
   3  -5  -4  439.52   15.22
  -3  -5   4  417.05   14.63
   3  -5  -4  423.23   14.42
  -3  -5   4  419.62   14.63
   3  -5  -4  432.98   14.92
   3  -5  -4  422.26   14.63
   3  -5  -4  424.29   14.12
  -3  -5   4  415.17   13.39
  -3  -5   4  412.25   15.22
   3  -5  -4  405.53   14.33
   3  -5  -3  220.52    8.14
   3  -5  -3  213.15    8.41
  -3  -5   3  233.44    8.68
  -3  -5   3  223.86    8.53
   3   5  -3  214.99    7.32
   3  -5  -3  219.78    8.77
  -3  -5   3  216.84    8.98
   3  -5  -3  210.41    8.99
  -3  -5   3  202.24    7.88
   3  -5  -3  197.19    8.36
  -3  -5   3  220.92    7.65
  -3  -5   3  238.29    8.55
  -3  -5   2  184.23    7.60
   3  -5  -2  193.24    7.63
  -3  -5   2  199.84    7.59
   3  -5  -2  177.88    7.40
  -3  -5   2  189.25    7.92
  -3  -5   2  173.28    6.97
   3  -5  -2  179.87    8.05
   3  -5  -2  196.22    6.90
   3  -5  -2  180.29    7.17
  -3  -5   2  187.25    6.86
  -3  -5   2  190.23    7.57
   3  -5  -1   32.50    2.77
  -3  -5   1   36.37    2.87
  -3  -5   1   38.04    2.76
   3  -5  -1   36.66    2.25
   3  -5  -1   28.25    3.02
   3  -5  -1   32.39    2.50
  -3  -5   1   39.32    2.95
  -3  -5   1   39.03    2.92
  -3  -5   1   36.06    2.91
  -3  -5   1   40.71    2.43
  -3  -5   0  193.33    7.47
   3  -5   0  176.61    7.01
   3  -5   0  179.36    6.41
   3  -5   0  160.96    7.67
  -3  -5   0  178.90    7.41
  -3  -5   0  176.16    7.33
  -3  -5   0  174.76    7.33
  -3  -5   0  163.92    6.83
  -3  -5   0  162.28    7.11
   3  -5   0  177.75    7.42
  -3  -5  -1 1193.11   36.75
   3  -5   1 1264.33   36.48
   3  -5   1 1258.33   37.49
  -3  -5  -1 1196.18   37.33
  -3  -5  -1 1200.57   37.65
  -3   5  -1 1209.26   36.40
  -3  -5  -1 1197.79   37.60
  -3  -5  -1 1233.12   37.47
  -3   5  -2 1354.32   39.16
  -3  -5  -2 1304.35   40.46
  -3  -5  -2 1317.47   40.13
   3  -5   2 1375.78   40.35
  -3  -5  -2 1323.13   40.69
  -3  -5  -2 1302.40   40.28
   3  -5   2 1288.83   39.07
  -3  -5  -2 1292.10   39.86
  -3  -5  -2 1284.12   39.51
  -3  -5  -3  350.00   11.81
  -3  -5  -3  348.02   12.16
  -3  -5  -3  343.41   12.80
   3  -5   3  360.26   12.59
  -3  -5  -3  342.91   11.92
  -3  -5  -4  146.88    6.25
  -3  -5  -4  146.50    6.91
  -3  -5  -4  148.37    6.89
  -3  -5  -4  143.42    7.18
   3  -5   4  151.57    6.60
  -3  -5  -4  138.71    5.93
  -3  -5  -5   16.59    2.26
  -3  -5  -5   13.80    2.14
   3  -5   5   10.83    1.80
  -3  -5  -5   18.81    1.92
  -3  -5  -5   14.91    2.53
  -3  -5  -6  197.13    8.83
  -3  -5  -6  183.68    9.21
  -3   5  -6  190.97    8.53
  -3  -5  -6  189.86    7.69
  -3   5  -6  182.87    8.28
  -3  -5  -6  192.13    8.94
  -3  -5  -7   87.66    5.66
  -3  -5  -7  101.31    6.51
  -3   5  -7   92.30    5.64
  -3  -5  -7   86.17    4.59
  -3   5  -7   91.41    5.54
  -3  -5  -7   91.07    5.95
  -3  -5  -8  209.76   10.73
  -3  -5  -8  216.57    9.94
  -3   5  -8  197.67    9.55
  -3  -5  -8  195.63   10.07
  -3   5  -8  224.58   10.04
  -3  -5  -9  108.12    7.51
  -3  -5  -9   95.23    6.20
  -3   5  -9   94.50    6.37
  -3   5  -9  103.91    6.40
  -3  -5  -9  107.47    7.03
  -3  -5 -10    3.72    2.36
  -3   5 -10    3.92    2.14
  -3   5 -10    2.43    1.90
  -3  -5 -10    1.98    1.51
   3   5  11   18.85    3.16
  -3   5 -11   20.42    3.22
  -3  -5 -11   19.74    3.38
  -3  -5 -11   12.95    2.70
  -3  -5 -11   15.62    2.42
   3   5  12   -1.16    1.91
  -3  -5 -12    3.18    1.73
  -3  -5 -13   25.72    3.47
   3   5  13   27.44    3.35
  -3   5 -13   27.14    3.42
  -3  -5 -14   -0.30    1.64
   3   5  14    2.60    1.60
   3  -5  14    0.60    1.64
  -3   5 -14    1.98    1.65
  -3   5 -15    4.15    1.39
   3  -5  15    2.17    1.36
  -3  -5 -15    1.96    1.38
   3   6 -18   19.69    2.02
   3   6 -17    3.49    1.53
   3  -6 -17    3.04    1.50
   3   6 -16   15.58    2.71
   3  -6 -16   13.56    2.65
   3   6 -15   38.93    4.10
   3  -6 -15   38.20    4.27
  -3   6  15   29.42    3.58
   3  -6 -14    3.55    2.36
  -3   6  14    3.14    1.90
  -3   6  13   30.48    3.98
   3  -6 -13   39.82    4.04
   3  -6 -13   37.23    4.63
  -3  -6  13   34.79    3.96
   3   6 -13   36.87    4.39
   3  -6 -13   29.99    3.83
   3  -6 -12   61.34    5.13
  -3  -6  12   60.66    5.28
   3  -6 -12   54.57    5.48
  -3  -6  12   59.64    5.27
   3   6 -12   59.69    5.63
   3  -6 -12   56.42    5.18
   3  -6 -11  118.89    7.37
  -3  -6  11  114.90    7.44
   3  -6 -11  114.84    7.80
  -3  -6  11  100.90    7.13
   3   6 -11  127.39    7.81
   3  -6 -11  103.91    7.17
  -3  -6  10   96.05    6.79
   3  -6 -10  100.99    6.49
  -3  -6  10   95.31    6.60
   3  -6 -10   91.56    6.30
   3  -6 -10  104.25    7.04
  -3  -6   9   69.31    5.80
   3  -6  -9   79.08    5.67
   3  -6  -9   74.74    5.47
  -3  -6   9   95.35    6.16
   3  -6  -9   86.54    6.19
   3  -6  -9   86.43    5.19
   3  -6  -8    5.98    1.97
   3  -6  -8    4.87    1.53
  -3  -6   8    5.16    2.10
   3  -6  -8    6.00    1.83
   3  -6  -8    4.16    2.31
  -3  -6   8    3.29    1.90
   3  -6  -7    7.34    1.51
   3  -6  -7    7.55    1.91
   3  -6  -7    4.34    1.39
   3  -6  -7    5.00    1.85
  -3  -6   7    6.88    1.93
   3  -6  -7    6.66    1.76
  -3  -6   7    1.04    1.90
  -3  -6   6  146.87    6.72
   3  -6  -6  152.77    6.55
   3  -6  -6  144.79    7.38
  -3  -6   6  145.16    7.95
  -3  -6   6  140.44    7.30
   3  -6  -6  144.71    7.30
  -3  -6   5   14.34    2.02
   3  -6  -5   15.45    1.79
  -3  -6   5   10.32    2.30
   3  -6  -5   14.41    2.42
   3  -6  -5   12.79    2.05
  -3  -6   5   15.35    2.19
   3  -6  -5   11.20    1.86
  -3  -6   4   21.37    2.37
   3  -6  -4   28.88    2.70
  -3  -6   4   25.01    2.70
   3  -6  -4   28.25    2.92
  -3  -6   4   24.36    3.14
   3  -6  -4   31.48    2.28
   3  -6  -4   30.00    3.21
   3  -6  -3   23.98    2.96
   3  -6  -3   27.37    2.04
   3  -6  -3   24.37    2.29
  -3  -6   3   27.91    2.61
  -3  -6   3   28.06    2.56
   3  -6  -3   21.59    2.44
  -3  -6   3   27.29    2.68
  -3  -6   3   23.22    2.88
  -3  -6   2   28.96    2.82
   3  -6  -2   26.99    2.69
   3  -6  -2   31.82    3.30
  -3  -6   2   29.24    2.16
   3  -6  -2   29.50    2.58
  -3  -6   2   27.45    2.70
  -3  -6   2   34.16    3.13
  -3  -6   2   36.28    2.83
  -3  -6   2   26.79    2.52
  -3  -6   1  179.93    7.56
  -3  -6   1  191.13    8.09
   3  -6  -1  187.36    8.55
   3  -6  -1  189.17    6.48
  -3  -6   1  181.73    7.09
   3  -6  -1  183.52    7.62
  -3  -6   1  182.83    7.67
   3  -6  -1  162.46    7.71
  -3  -6   1  177.94    7.91
  -3  -6   1  178.00    7.94
  -3  -6   0   18.74    2.11
  -3  -6   0   21.02    1.97
   3  -6   0   23.25    2.37
   3  -6   0   14.45    2.69
  -3  -6   0   23.54    2.54
   3  -6   0   22.07    2.65
  -3  -6   0   21.62    2.34
  -3  -6   0   23.76    2.24
  -3  -6  -1  116.02    5.39
   3  -6   1  120.30    6.07
  -3  -6  -1  100.37    4.91
   3  -6   1   96.62    5.27
   3  -6   1   95.71    5.99
   3  -6   1  112.50    4.73
  -3  -6  -1  111.82    5.24
  -3  -6  -1   88.50    4.96
  -3  -6  -1  122.01    5.91
   3  -6   2  113.84    6.17
   3  -6   2  102.22    4.59
  -3  -6  -2  105.21    5.13
   3  -6   2  104.66    5.47
  -3  -6  -2  100.11    5.06
  -3  -6  -2  109.27    4.97
  -3  -6  -2  105.76    5.76
  -3  -6  -2  108.55    5.27
  -3  -6  -2  114.64    5.21
  -3  -6  -2   99.26    5.36
  -3  -6  -2  116.70    6.03
  -3  -6  -3   24.39    2.79
  -3  -6  -3   24.66    2.59
  -3  -6  -3   21.99    2.06
  -3  -6  -3   18.21    2.03
  -3  -6  -3   25.91    2.90
   3  -6   3   22.72    2.83
  -3  -6  -3   22.82    2.20
   3  -6   3   25.39    2.64
  -3  -6  -3   22.04    2.45
  -3  -6  -4    1.71    1.00
  -3  -6  -4    0.49    0.90
   3  -6   4    0.46    1.07
  -3  -6  -4   -0.30    1.49
  -3  -6  -4   -0.19    0.90
  -3  -6  -4    0.56    1.24
  -3  -6  -4    0.52    1.23
  -3  -6  -5   11.66    1.64
   3  -6   5   14.45    2.16
  -3  -6  -5   13.07    2.31
  -3  -6  -5   17.48    2.80
  -3  -6  -5   15.20    1.88
  -3  -6  -5   13.54    2.54
  -3  -6  -6   60.38    4.90
  -3  -6  -6   66.98    5.45
  -3  -6  -6   71.39    5.01
  -3  -6  -6   66.57    4.06
  -3   6  -6   68.88    4.67
  -3   6  -6   69.22    4.54
  -3  -6  -7    5.18    2.06
  -3  -6  -7    4.95    1.82
  -3  -6  -7    9.10    2.54
  -3   6  -7    6.24    1.96
  -3   6  -7    8.36    1.98
  -3  -6  -8   27.17    3.86
  -3  -6  -8   22.17    3.27
  -3   6  -8   17.46    2.69
  -3  -6  -8   24.55    3.20
  -3   6  -8   19.57    2.89
  -3  -6  -9   24.21    3.72
  -3  -6  -9   14.89    3.02
  -3   6  -9   17.35    2.69
  -3  -6  -9   19.19    2.92
  -3   6  -9   23.35    3.21
  -3   6 -10   14.95    2.85
  -3  -6 -10   25.18    3.86
  -3  -6 -10   19.34    3.18
   3   6  11    6.90    2.07
  -3  -6 -11    4.61    1.92
  -3  -6 -11    5.37    2.35
  -3   6 -12   21.06    2.96
   3   6  12   14.48    2.59
  -3  -6 -12   12.46    2.42
   3  -6  12   18.70    3.36
  -3  -6 -12   20.52    3.29
  -3   6 -13    5.29    1.94
  -3   6 -13    2.25    1.99
   3   6  13    3.75    1.58
  -3  -6 -13    4.74    1.91
   3  -6  13    3.01    1.93
  -3  -6 -14   11.23    2.14
   3  -6  14   13.15    2.23
  -3   6 -14   13.92    2.30
   3   6  14    8.56    1.75
  -3   6 -15    1.14    1.12
   3   7 -17    4.77    1.49
   3   7 -16    5.70    1.81
   3  -7 -16    9.12    2.09
   3   7 -15    6.76    2.08
   3  -7 -15    5.79    2.24
   3   7 -14   25.29    3.48
   3  -7 -14   24.36    3.72
  -3  -7  13   40.14    4.20
   3  -7 -13   46.47    5.01
   3   7 -12   86.04    6.43
  -3  -7  12   84.81    6.31
   3  -7 -12   94.25    6.42
  -3  -7  12   68.97    5.80
   3  -7 -12   88.04    6.97
   3   7 -11  170.15    9.38
  -3  -7  11  160.97    9.32
   3  -7 -11  184.75    9.63
  -3  -7  11  160.31    9.29
   3  -7 -11  174.33   10.07
   3   7 -10   91.51    6.56
   3  -7 -10   98.91    7.21
   3  -7 -10  105.74    7.02
  -3  -7  10   98.22    6.95
  -3  -7   9    9.90    2.61
   3  -7  -9    9.38    2.73
   3  -7  -9    4.99    2.23
  -3  -7   9    7.17    2.76
   3  -7  -8   66.79    5.54
  -3  -7   8   67.99    5.69
  -3  -7   8   82.20    5.89
   3  -7  -8   70.43    5.53
   3  -7  -7    7.33    2.35
   3  -7  -7    4.52    1.84
   3  -7  -7   11.07    1.92
  -3  -7   7    6.33    2.46
   3  -7  -7    4.77    1.82
  -3  -7   7    8.44    2.23
  -3  -7   6    8.48    2.14
   3  -7  -6    7.61    2.08
  -3  -7   6    7.38    1.75
   3  -7  -6    9.76    1.94
   3  -7  -6    8.62    1.61
  -3  -7   6   12.30    2.73
  -3  -7   6    9.09    1.40
   3  -7  -6    9.85    2.25
  -3  -7   5   62.25    4.73
  -3  -7   5   65.55    5.14
   3  -7  -5   61.35    4.36
   3  -7  -5   55.21    4.37
   3  -7  -5   66.55    4.99
  -3  -7   5   59.82    3.56
   3  -7  -5   65.77    3.88
   3  -7  -5   66.93    4.46
  -3  -7   5   61.91    4.30
   3  -7  -5   65.92    4.50
  -3  -7   4  326.34   12.89
   3  -7  -4  347.69   13.09
   3  -7  -4  327.00   12.94
  -3  -7   4  365.18   14.07
   3  -7  -4  321.10   12.45
  -3  -7   4  340.46   13.37
   3  -7  -4  359.07   12.03
  -3  -7   4  334.71   12.00
   3  -7  -4  318.29   12.89
  -3  -7   3  285.24   11.50
   3  -7  -3  269.07   11.16
  -3  -7   3  281.94   11.58
   3  -7  -3  269.76   10.69
  -3  -7   3  256.82   11.00
   3  -7  -3  275.01   11.18
  -3  -7   3  289.50   11.89
  -3  -7   3  289.31   11.14
   3  -7  -3  272.84   11.18
  -3  -7   3  280.53   10.27
   3  -7  -3  283.97    9.90
   3  -7  -3  273.52   11.91
  -3  -7   3  268.51   10.61
  -3  -7   2  114.33    5.74
  -3  -7   2  100.96    5.83
   3  -7  -2  112.15    6.02
  -3  -7   2   93.06    5.70
   3  -7  -2  105.14    5.48
  -3  -7   2  102.11    5.73
  -3  -7   2  100.86    4.84
  -3  -7   2  108.71    6.17
  -3  -7   2  101.94    5.52
  -3  -7   2  105.87    5.09
   3  -7  -2  102.08    6.29
  -3  -7   1    3.39    1.65
   3  -7  -1    0.53    1.35
   3  -7  -1    3.54    1.41
  -3  -7   1    2.87    1.65
  -3  -7   1    3.05    1.51
  -3  -7   1    1.33    1.00
  -3  -7   1    3.37    1.33
  -3  -7   1    1.03    1.49
  -3  -7   1    2.18    1.41
   3  -7  -1    1.11    0.96
  -3  -7   1    3.68    1.59
  -3  -7   1    3.55    1.12
   3  -7  -1    1.27    1.91
  -3  -7   0   72.36    4.47
   3  -7   0   77.13    5.12
  -3  -7   0   70.28    4.81
  -3  -7   0   72.45    4.88
  -3  -7   0   82.16    4.92
   3  -7   0   72.25    4.61
   3  -7   0   82.15    4.10
  -3  -7   0   75.53    4.49
  -3  -7   0   76.24    4.21
  -3  -7   0   78.34    4.82
  -3  -7   0   79.23    4.28
  -3  -7   0   85.10    5.14
   3  -7   0   73.48    5.35
  -3  -7  -1   70.75    4.90
  -3  -7  -1   82.67    5.11
  -3  -7  -1   75.83    4.26
   3  -7   1   80.26    5.68
   3  -7   1   83.62    5.39
  -3  -7  -1   76.12    4.47
   3  -7   1   79.32    4.02
  -3  -7  -1   78.07    4.26
  -3  -7  -1   75.59    4.47
  -3  -7  -1   77.72    4.61
  -3  -7  -1   71.69    4.91
  -3  -7  -1   76.62    4.80
   3  -7   1   70.06    4.66
  -3  -7  -2  238.15    9.45
   3  -7   2  262.59   11.23
  -3  -7  -2  261.42    9.89
  -3  -7  -2  241.85    9.65
   3  -7   2  248.07   11.51
  -3  -7  -2  244.59    9.88
  -3  -7  -2  249.42   10.22
   3  -7   2  252.26   10.49
  -3  -7  -2  245.50   10.60
   3  -7   3  103.23    5.83
   3  -7   3  103.36    6.47
  -3  -7  -3   97.35    5.15
  -3  -7  -3   95.32    5.27
   3  -7   3   96.67    5.84
  -3  -7  -3  104.42    5.72
  -3  -7  -3  104.77    6.36
   3  -7   3  110.04    7.19
  -3  -7  -3  100.16    5.25
  -3  -7  -3  106.43    5.19
   3  -7   4   48.50    4.59
  -3  -7  -4   53.01    3.41
  -3  -7  -4   50.60    4.51
  -3  -7  -4   56.37    3.64
   3  -7   4   41.51    3.72
  -3  -7  -4   46.10    3.51
  -3   7  -5    4.00    1.46
  -3  -7  -5    7.37    1.66
  -3  -7  -5    4.94    2.02
   3  -7   5    4.84    1.67
   3  -7   5    6.12    2.53
  -3  -7  -5    5.27    1.87
  -3   7  -6   41.74    3.56
  -3  -7  -6   46.18    4.67
   3  -7   6   46.49    4.77
  -3   7  -6   40.41    3.74
  -3  -7  -6   40.28    4.23
   3  -7   7   29.26    4.26
  -3  -7  -7   25.95    3.63
  -3   7  -7   29.35    3.08
  -3  -7  -7   26.96    3.86
  -3   7  -7   25.73    3.07
   3  -7   8   12.95    3.25
  -3  -7  -8    8.43    2.50
  -3  -7  -8    8.80    2.84
  -3   7  -8    7.61    2.08
  -3   7  -8    8.85    2.08
   3  -7   9   65.60    5.93
  -3  -7  -9   61.59    5.77
  -3   7  -9   55.91    4.50
  -3  -7  -9   63.51    5.49
  -3   7  -9   59.35    4.78
  -3  -7 -10   23.76    3.75
  -3  -7 -10   19.10    3.11
  -3   7 -10   26.78    3.37
   3   7  10   15.23    2.57
  -3  -7 -11   26.85    3.65
   3  -7  11   21.25    3.36
  -3   7 -11   17.49    2.84
   3   7  11   18.18    2.73
  -3  -7 -12   16.72    2.93
   3   7  12    7.11    1.83
   3  -7  12   12.14    2.80
  -3   7 -12   14.88    2.46
   3  -7  13   19.08    2.74
  -3   7 -13   18.27    2.72
   3  -7  13   21.34    2.83
  -3   7 -13   15.00    2.27
   3   7  13   18.48    2.21
  -3  -7 -13   21.56    2.82
  -3   7 -14    7.68    1.66
   3  -7  14    6.74    1.67
   3   8 -16    0.22    1.20
   3   8 -15   24.25    2.83
   3  -8 -14   41.86    4.29
   3   8 -14   41.94    3.94
   3  -8 -13   11.20    2.89
   3   8 -13    4.62    1.98
  -3  -8  13    8.50    2.16
   3  -8 -12    0.94    2.09
  -3  -8  12    0.36    1.58
  -3  -8  12    0.76    1.73
   3  -8 -11   69.14    6.25
  -3  -8  11   67.74    5.68
  -3  -8  11   77.91    6.07
   3   8 -11   75.65    5.90
  -3  -8  10  155.18    8.04
   3   8 -10  159.61    8.77
  -3  -8  10  137.67    8.73
  -3  -8  10  169.22    9.38
  -3  -8   9  207.43   10.09
   3  -8  -9  230.58   11.70
  -3  -8   9  224.94   11.39
  -3  -8   9  236.68   11.66
   3   8  -9  214.14   10.58
  -3  -8   8   37.26    4.43
  -3  -8   8   30.26    3.55
   3  -8  -8   33.84    4.25
  -3  -8   8   32.07    4.09
  -3  -8   7    0.80    2.09
  -3  -8   7    0.86    1.99
  -3  -8   7   -0.32    1.69
   3  -8  -7    1.65    2.22
   3  -8  -7    0.61    1.53
  -3  -8   6   65.17    4.97
  -3  -8   6   67.95    3.99
  -3  -8   6   72.97    5.78
  -3  -8   6   75.00    5.71
   3  -8  -6   70.10    5.02
  -3  -8   6   74.44    5.04
  -3  -8   5   49.50    4.13
  -3  -8   5   46.77    3.22
  -3  -8   5   40.96    4.45
  -3  -8   5   52.08    4.51
  -3  -8   5   44.76    3.97
   3  -8  -5   40.12    3.82
   3  -8  -5   40.29    3.83
  -3  -8   4  284.35   11.52
   3  -8  -4  268.75   10.99
  -3  -8   4  279.56   12.16
  -3  -8   4  273.34   10.38
   3  -8  -4  271.33   11.58
  -3  -8   4  287.30   12.54
   3  -8  -4  273.42   11.59
  -3  -8   4  243.52   11.20
   3  -8  -4  273.85   11.61
  -3  -8   4  257.39   11.78
  -3  -8   3   85.90    5.37
  -3  -8   3   82.91    5.70
   3  -8  -3   89.63    5.20
   3  -8  -3   88.71    6.23
   3  -8  -3   80.57    5.52
  -3  -8   3   82.51    4.64
  -3  -8   3   90.93    6.01
  -3  -8   3   84.05    5.49
   3  -8  -3   95.22    5.91
  -3  -8   3   84.16    5.73
   3  -8  -3   82.34    5.51
  -3  -8   2   68.57    4.62
   3  -8  -2   67.51    4.53
  -3  -8   2   61.30    4.80
   3  -8  -2   58.95    5.35
  -3  -8   2   66.47    5.08
  -3  -8   2   69.17    4.18
  -3  -8   2   56.04    4.76
  -3  -8   2   65.39    4.78
   3  -8  -2   71.19    5.11
   3  -8  -2   66.13    4.91
  -3  -8   2   68.57    5.05
   3  -8  -1  172.87    7.37
  -3  -8   1  175.97    8.00
   3  -8  -1  161.73    7.95
  -3  -8   1  180.53    8.64
   3  -8  -1  173.99    8.64
  -3  -8   1  166.32    8.56
   3  -8  -1  180.46    9.41
  -3  -8   1  179.82    7.61
  -3  -8   1  176.77    8.73
  -3  -8   1  171.23    8.39
  -3  -8   1  165.37    8.39
  -3  -8   0  273.97   12.11
  -3  -8   0  308.63   12.02
  -3  -8   0  299.43   12.17
   3  -8   0  304.41   11.93
  -3  -8   0  285.84   11.58
   3  -8   0  295.86   12.47
   3  -8   0  277.75   10.74
  -3  -8   0  287.44   11.50
  -3  -8   0  303.16   11.18
   3  -8   0  284.86   12.96
  -3  -8   0  274.22   12.09
  -3  -8   0  295.09   12.33
   3  -8   1   16.08    2.82
  -3  -8  -1   15.97    2.65
  -3  -8  -1   12.39    1.94
  -3  -8  -1   10.76    2.05
   3  -8   1    8.36    1.47
  -3  -8  -1   14.54    2.08
  -3  -8  -1   17.44    2.42
   3  -8   1   17.24    2.55
  -3  -8  -1   12.55    2.38
   3  -8   1   11.93    3.03
   3  -8   2    3.34    1.95
  -3  -8  -2    5.36    1.60
  -3  -8  -2    6.05    1.64
  -3  -8  -2    3.20    1.35
   3  -8   2    5.45    1.92
  -3  -8  -2    3.06    1.65
   3  -8   2    4.58    2.55
  -3  -8  -3  140.97    6.80
   3  -8   3  157.80    8.78
  -3  -8  -3  144.44    6.97
  -3  -8  -3  149.75    7.59
   3  -8   3  147.36    7.85
   3  -8   3  154.98    9.11
   3  -8   4  111.35    8.04
  -3  -8  -4  123.94    6.01
   3  -8   4  120.02    7.09
   3  -8   4  112.39    7.63
   3  -8   5   26.60    4.28
   3  -8   5   32.91    3.81
   3  -8   5   20.57    3.64
  -3  -8  -5   28.88    3.84
   3  -8   6    2.05    2.69
   3  -8   6    1.88    2.42
  -3  -8  -6    1.33    2.18
   3  -8   7   30.44    4.67
   3  -8   7   37.73    4.60
  -3  -8  -7   35.12    4.35
   3  -8   8   32.35    4.35
  -3  -8  -8   26.69    4.05
   3  -8   9   17.66    3.72
  -3  -8  -9   16.00    3.18
   3  -8  10  109.04    7.39
  -3  -8 -10   90.44    6.87
  -3   8 -10   97.39    6.20
   3  -8  10   85.18    6.96
   3  -8  11   17.23    2.93
  -3   8 -11    9.14    2.13
  -3  -8 -11   12.68    2.66
   3  -8  11   11.74    2.76
   3  -8  12    8.66    2.37
   3  -8  12    6.01    2.04
  -3   8 -12    7.44    1.76
  -3   8 -13    5.32    1.58
   3  -8  13    4.96    1.68
  -3   8 -14    1.56    0.81
  -3  -9  16    1.58    0.94
   3   9 -15    1.49    1.32
  -3  -9  15    2.34    1.44
   3   9 -14   -0.23    1.27
  -3  -9  14   -0.28    1.68
  -3  -9  13    2.38    1.39
   3   9 -13    1.68    1.51
  -3  -9  12   19.69    2.87
  -3  -9  12   17.52    2.73
  -3  -9  11    2.18    1.82
  -3  -9  11    3.05    1.97
  -3  -9  10   65.43    5.58
  -3  -9   9   63.89    4.97
  -3  -9   9   75.45    6.06
  -3  -9   8   54.84    4.64
  -3  -9   8   62.95    5.60
  -3  -9   8   50.87    5.24
  -3  -9   7  148.73    8.02
  -3  -9   7  159.34    9.26
  -3  -9   7  138.19    8.79
  -3  -9   7  141.52    8.68
  -3  -9   6    7.96    2.17
   3  -9  -6    5.15    2.17
  -3  -9   6    5.00    1.86
  -3  -9   6    4.33    2.47
  -3  -9   6    6.07    1.43
  -3  -9   6    8.41    2.61
  -3  -9   6    4.42    2.55
  -3  -9   5  210.89   10.36
  -3  -9   5  194.65   10.26
  -3  -9   5  188.35    9.19
  -3  -9   5  183.96    8.01
   3  -9  -5  175.92    9.28
  -3  -9   5  196.36    9.55
   3  -9  -5  180.67    9.22
  -3  -9   5  191.57   10.14
   3  -9  -4   20.77    2.85
  -3  -9   4   20.80    3.40
  -3  -9   4   21.32    3.03
  -3  -9   4   19.92    3.07
   3  -9  -4   16.81    3.03
   3  -9  -4   19.15    3.07
  -3  -9   4   21.28    2.47
   3  -9  -4   22.98    3.12
  -3  -9   4   20.65    3.25
  -3  -9   4   14.11    3.15
   3  -9  -3   65.39    4.79
  -3  -9   3   82.09    5.96
  -3  -9   3   74.37    5.19
  -3  -9   3   70.49    5.48
   3  -9  -3   70.24    5.39
   3  -9  -3   72.73    5.50
   3  -9  -3   65.96    5.25
  -3  -9   3   76.51    5.89
  -3  -9   3   77.04    4.57
  -3  -9   3   74.62    5.78
  -3  -9   3   69.73    5.69
   3  -9  -2    7.79    2.51
  -3  -9   2    8.03    2.36
   3  -9  -2    7.68    2.07
  -3  -9   2    5.32    2.34
  -3  -9   2    7.57    2.17
  -3  -9   2   11.74    2.83
   3  -9  -2    6.73    2.49
  -3  -9   2    8.56    1.72
   3  -9  -2    4.45    2.49
  -3  -9   2    9.74    2.42
  -3  -9   2    7.87    2.38
   3  -9  -2    6.63    3.34
   3  -9  -1  513.50   19.38
  -3  -9   1  514.14   17.87
  -3  -9   1  515.67   19.42
   3  -9  -1  493.80   19.97
  -3  -9   1  507.25   18.38
  -3  -9   1  496.37   19.15
  -3  -9   1  521.79   19.40
   3  -9  -1  525.47   19.62
  -3  -9   1  504.65   19.02
  -3  -9   1  495.19   18.98
   3  -9  -1  500.71   18.55
   3  -9   0  246.69   11.88
  -3  -9   0  265.87   10.68
   3  -9   0  272.97   12.90
  -3  -9   0  236.59   11.05
  -3  -9   0  253.66   11.81
   3  -9   0  280.70   12.48
  -3  -9   0  253.21   11.73
  -3  -9   0  258.04   10.89
  -3  -9   0  284.87   12.17
  -3  -9   0  263.56   11.58
   3  -9   0  258.55   11.27
   3  -9   1    1.35    2.43
   3  -9   1    2.77    2.31
   3  -9   1    1.65    1.29
  -3  -9  -1   -0.27    1.49
  -3  -9  -1   -0.35    2.20
  -3  -9  -1    1.69    1.34
   3  -9   1    1.58    1.55
  -3  -9  -1    0.63    1.75
   3  -9   2   31.69    4.46
   3  -9   2   37.06    4.27
  -3  -9  -2   32.83    3.24
  -3  -9  -2   36.61    3.26
  -3  -9  -2   27.95    3.43
   3  -9   2   34.01    3.68
   3  -9   3   46.31    5.20
   3  -9   3   39.48    4.51
  -3  -9  -3   49.53    3.86
   3  -9   3   54.09    4.63
  -3  -9  -3   50.32    3.80
   3  -9   4   67.71    6.17
   3  -9   4   76.68    6.28
   3  -9   4   64.98    5.29
   3  -9   5   25.11    4.27
   3  -9   5   24.28    3.83
   3  -9   5   25.57    3.47
   3  -9   6   61.00    5.79
   3  -9   6   45.99    4.45
   3  -9   7   40.45    5.11
   3  -9   7   38.37    4.05
   3  -9   8    0.96    2.35
   3  -9   8    3.67    2.51
   3  -9   9   15.12    3.31
  -3   9  -9    9.84    2.13
   3  -9   9    9.69    2.92
   3  -9   9   10.54    2.16
   3  -9  10   17.70    3.07
   3  -9  10   13.64    2.85
  -3   9 -10   14.45    2.26
   3  -9  11   10.47    2.23
  -3   9 -11   12.35    2.04
   3  -9  11   17.01    2.64
  -3   9 -12    6.38    1.74
   3  -9  12    8.33    1.76
  -3   9 -13    9.69    1.44
  -3 -10  14    2.83    1.36
   3  10 -14    0.54    1.10
  -3 -10  13   -1.08    1.59
  -3 -10  12    5.06    1.61
  -3 -10  12    8.51    1.86
  -3 -10  12    7.63    2.29
  -3 -10  11   31.30    3.38
  -3 -10  11   32.48    3.57
  -3 -10  11   30.65    3.84
  -3 -10  10    4.95    2.16
  -3 -10  10    3.33    1.49
  -3 -10  10    3.34    1.95
  -3 -10   9    8.23    2.59
  -3 -10   9   13.31    2.29
  -3 -10   9   10.66    2.91
  -3 -10   9    4.88    2.30
  -3 -10   8   88.98    6.91
  -3 -10   8   92.89    6.77
  -3 -10   7   -0.45    2.44
  -3 -10   7    1.29    1.74
  -3 -10   7   -0.88    2.00
  -3 -10   6   46.25    4.88
  -3 -10   6   41.71    3.96
  -3 -10   6   43.82    4.78
   3 -10  -6   34.66    3.96
  -3 -10   6   34.24    3.81
  -3 -10   5  148.46    8.76
  -3 -10   5  129.04    6.36
  -3 -10   5  138.50    7.60
  -3 -10   5  132.78    7.86
   3 -10  -5  122.23    7.66
  -3 -10   5  133.57    8.28
  -3 -10   5  146.09    8.67
  -3 -10   5  131.05    8.34
  -3 -10   4   51.17    5.14
  -3 -10   4   46.28    3.64
  -3 -10   4   52.92    4.53
   3 -10  -4   53.30    4.79
  -3 -10   4   53.15    4.84
   3 -10  -4   49.42    4.80
  -3 -10   4   54.66    5.17
  -3 -10   4   54.31    5.26
  -3 -10   4   55.75    5.23
  -3 -10   3  126.27    6.55
  -3 -10   3  142.19    8.37
  -3 -10   3  145.68    7.52
   3 -10  -3  120.54    7.57
  -3 -10   3  126.41    7.84
   3 -10  -3  121.75    7.03
  -3 -10   3  131.66    7.97
  -3 -10   3  138.93    8.22
  -3 -10   3  123.03    7.80
   3 -10  -3  121.51    7.72
   3 -10  -3  126.62    7.65
  -3 -10   2   17.19    2.44
  -3 -10   2   15.25    3.26
   3 -10  -2   20.03    3.44
  -3 -10   2   18.26    2.80
   3 -10  -2   18.58    3.48
  -3 -10   2   16.62    3.11
  -3 -10   2   11.81    2.77
   3 -10  -2   13.74    2.55
  -3 -10   2   16.21    3.17
  -3 -10   2   17.24    3.28
   3 -10  -2   16.46    3.16
  -3 -10   1  166.74    8.15
   3 -10  -1  169.34    9.09
  -3 -10   1  142.78    7.34
   3 -10  -1  143.14    9.04
  -3 -10   1  159.72    8.94
  -3 -10   1  155.95    8.82
   3 -10  -1  156.49    9.06
  -3 -10   1  152.51    8.73
   3 -10  -1  145.36    7.86
  -3 -10   1  153.08    8.55
  -3 -10   1  156.62    8.40
   3 -10  -1  148.74    8.68
  -3 -10   0    1.91    2.14
  -3 -10   0    1.84    1.51
  -3 -10   0    2.09    1.93
   3 -10   0   -0.33    1.68
   3 -10   0    4.68    2.49
   3 -10   0    1.24    2.06
   3 -10   0    2.57    2.50
  -3 -10   0   -0.29    1.62
  -3 -10  -1    7.23    2.63
  -3 -10  -1    8.41    2.00
   3 -10   1    6.24    2.78
   3 -10   1    7.70    2.63
   3 -10   1    9.99    2.78
  -3 -10  -1    8.38    2.49
   3 -10   1    6.04    2.24
  -3 -10  -1    6.45    1.84
   3 -10   2   60.51    5.99
   3 -10   2   67.52    5.89
   3 -10   2   74.39    6.15
   3 -10   2   72.36    5.33
  -3 -10  -2   69.32    5.32
  -3 -10  -2   67.23    4.68
   3 -10   3   28.52    3.48
   3 -10   3   27.85    4.01
   3 -10   3   24.44    4.15
   3 -10   3   35.32    4.31
   3 -10   4    3.73    2.29
   3 -10   4    2.86    1.90
   3 -10   4    2.14    2.03
   3 -10   5   17.37    2.76
   3 -10   5   11.41    3.23
   3 -10   5   15.21    3.05
   3 -10   6   40.82    4.96
   3 -10   6   45.77    4.58
   3 -10   7   45.25    4.09
   3 -10   7   47.56    5.04
   3 -10   7   56.30    5.45
   3 -10   7   44.63    4.27
   3 -10   8   -0.81    2.24
   3 -10   8    3.24    2.21
   3 -10   8    3.18    1.54
   3 -10   9    3.44    1.91
   3 -10   9    4.59    2.28
   3 -10  10    7.84    1.94
   3 -10  10    6.39    2.08
  -3  10 -11   47.45    3.42
   3 -10  11   57.30    3.90
  -3 -11  13   -0.18    1.06
  -3 -11  12   27.35    2.39
  -3 -11  12   31.40    3.08
  -3 -11  11    3.05    1.41
  -3 -11  11    8.00    1.95
  -3 -11  11    6.11    1.63
  -3 -11  11    7.99    2.18
  -3 -11  10    3.82    1.70
  -3 -11  10    5.13    2.14
  -3 -11  10    3.22    1.86
  -3 -11  10    5.34    1.89
  -3 -11   9   24.02    3.15
  -3 -11   9   22.85    2.44
  -3 -11   9   19.51    2.96
  -3 -11   9   26.16    3.36
  -3 -11   9   29.88    3.81
  -3 -11   8   14.86    2.27
  -3 -11   8   20.41    3.23
  -3 -11   8   16.20    3.03
  -3 -11   8   16.88    3.01
  -3 -11   7   12.36    2.38
  -3 -11   7   13.70    3.09
  -3 -11   7    7.07    2.60
  -3 -11   6   12.16    2.95
  -3 -11   6   13.06    2.76
  -3 -11   6    8.98    2.73
  -3 -11   5   20.98    3.44
  -3 -11   5   28.57    3.59
   3 -11  -5   20.12    3.21
  -3 -11   5   26.37    4.00
  -3 -11   5   25.29    3.61
   3 -11  -4   17.08    3.24
  -3 -11   4   20.81    3.69
  -3 -11   4   23.42    3.64
  -3 -11   4   12.60    2.49
  -3 -11   4   19.64    3.25
  -3 -11   4   27.01    3.79
   3 -11  -4   13.36    2.94
  -3 -11   4   21.01    3.25
   3 -11  -3    8.18    2.68
  -3 -11   3    9.11    2.71
   3 -11  -3    6.42    2.32
  -3 -11   3    9.62    2.68
  -3 -11   3    9.74    2.27
  -3 -11   3    7.84    2.54
  -3 -11   3   12.52    2.93
   3 -11  -3    7.76    2.42
  -3 -11   2  116.22    6.73
   3 -11  -2  120.07    6.78
  -3 -11   2  108.25    7.22
   3 -11  -2  115.18    7.38
  -3 -11   2  121.36    7.76
  -3 -11   2  124.69    7.75
   3 -11  -2  119.39    7.73
   3 -11  -2  117.27    7.38
   3 -11  -1  139.49    8.47
   3 -11  -1  130.92    7.99
  -3 -11   1  124.58    7.94
  -3 -11   1  133.01    7.23
   3 -11  -1  135.81    8.20
   3 -11  -1  123.72    7.23
  -3 -11   1  146.73    8.06
   3 -11   0   30.29    3.85
   3 -11   0   28.47    3.98
  -3 -11   0   31.50    3.26
  -3 -11   0   23.48    3.80
   3 -11   0   31.18    4.11
   3 -11   0   31.32    3.45
  -3 -11   0   22.73    3.20
   3 -11   1   19.28    3.31
   3 -11   1   14.45    3.19
   3 -11   1   21.56    3.84
  -3 -11  -1   17.86    2.56
   3 -11   1   17.37    3.37
  -3 -11  -1   19.42    3.04
   3 -11   1   22.59    3.12
   3 -11   2   63.98    6.08
   3 -11   2   64.18    5.00
   3 -11   2   68.79    5.87
   3 -11   3    4.19    2.66
   3 -11   3    8.47    2.27
   3 -11   3    4.63    2.31
   3 -11   4    3.50    2.26
   3 -11   4    4.55    2.73
   3 -11   5    7.38    2.81
   3 -11   5    5.84    1.96
   3 -11   5    4.25    2.43
   3 -11   5    6.67    2.12
   3 -11   6   12.49    3.01
   3 -11   6   14.14    2.26
   3 -11   6   14.45    2.98
   3 -11   6   15.19    2.62
   3 -11   7   -0.37    1.80
   3 -11   7    1.68    1.55
   3 -11   7    3.22    2.04
   3 -11   8    7.02    2.19
   3 -11   8    8.08    1.75
   3 -11   8    5.97    2.08
   3 -11   9   19.20    2.59
  -3  11  -9   11.08    1.71
   3 -11  10    1.60    1.23
  -3 -12  12    0.54    0.87
  -3 -12  11    7.37    1.65
  -3 -12  10    0.19    1.29
  -3 -12  10    1.53    1.17
  -3 -12  10   -0.95    1.39
  -3 -12   9    0.25    1.52
  -3 -12   9    0.98    1.27
  -3 -12   9    1.69    1.81
  -3 -12   8   16.10    1.97
  -3 -12   8   19.69    2.89
  -3 -12   8   18.61    2.66
  -3 -12   8   15.84    2.64
  -3 -12   7    5.39    1.53
  -3 -12   7    1.99    1.90
  -3 -12   7    7.53    2.16
  -3 -12   7    5.20    2.18
  -3 -12   6   51.96    4.69
  -3 -12   6   57.06    4.89
  -3 -12   6   51.72    3.88
  -3 -12   6   49.18    4.54
  -3 -12   5    2.61    1.61
  -3 -12   5    3.20    1.97
  -3 -12   5    1.84    2.04
  -3 -12   5    2.21    1.84
   3 -12  -4    5.35    2.28
  -3 -12   4    3.78    2.18
  -3 -12   4    4.33    1.75
  -3 -12   4    5.65    2.36
  -3 -12   3   -0.27    1.43
  -3 -12   3    2.69    2.13
  -3 -12   2    3.55    1.73
   3 -12  -1   53.04    4.80
  -3 -12   1   52.47    4.08
   3 -12   0    0.56    1.46
   3 -12   0    0.75    1.96
   3 -12   1   16.76    2.54
   3 -12   1   22.07    3.34
   3 -12   2   14.69    3.09
   3 -12   2   15.58    2.43
   3 -12   2   16.47    3.08
   3 -12   2   18.50    3.23
   3 -12   3   17.86    3.33
   3 -12   3   14.69    2.87
   3 -12   3   10.54    2.77
   3 -12   3   14.99    2.37
   3 -12   3   17.80    3.23
   3 -12   4    5.09    2.51
   3 -12   4   10.49    2.54
   3 -12   4    7.68    2.46
   3 -12   4    9.89    1.87
   3 -12   4    6.21    2.32
   3 -12   5   16.19    2.56
   3 -12   5   13.31    2.67
   3 -12   5   18.49    3.09
   3 -12   6    3.26    1.50
   3 -12   6    4.62    1.87
   3 -12   6    4.34    1.98
   3 -12   7    1.92    1.24
   3 -12   7    1.61    1.51
   3 -12   8    6.09    1.67
   3 -12   9   17.95    2.06
  -3 -13  10    5.12    1.21
  -3 -13   9    1.83    0.99
  -3 -13   9    2.44    1.29
  -3 -13   8   34.66    2.83
  -3 -13   8   36.51    3.07
  -3 -13   7   36.51    2.56
  -3 -13   7   43.25    3.43
  -3 -13   7   44.28    3.59
  -3 -13   6    4.05    1.78
  -3 -13   6    3.01    1.76
  -3 -13   6    5.15    1.33
  -3 -13   5   10.66    2.27
  -3 -13   5    9.83    2.23
  -3 -13   5    9.52    1.68
  -3 -13   4   27.80    3.09
  -3 -13   4   22.92    3.05
  -3 -13   4   26.69    2.61
  -3 -13   3    5.39    1.62
  -3 -13   3    8.99    2.22
  -3 -13   2    0.81    1.65
   3 -13  -2    2.87    1.88
   3 -13  -1  158.60    8.37
   3 -13  -1  158.08    8.00
   3 -13   0  158.05    8.21
   3 -13   0  152.90    7.97
   3 -13   1   -0.95    1.83
   3 -13   1    0.60    1.73
   3 -13   1    0.90    1.50
   3 -13   2   25.27    3.16
   3 -13   2   31.90    3.45
   3 -13   2   22.73    2.96
   3 -13   3    0.55    1.55
   3 -13   3    4.27    1.98
   3 -13   3    1.98    1.57
   3 -13   4    5.83    1.75
   3 -13   4    5.34    1.99
   3 -13   4    6.59    1.95
   3 -13   5   -0.20    1.20
   3 -13   5   -0.24    1.56
   3 -13   5    0.47    1.34
   3 -13   6   20.09    2.40
   3 -13   6   20.54    2.01
   3 -13   6   22.55    2.37
   3 -13   7   25.80    2.34
  -3 -14   7    1.28    0.97
  -3 -14   6    5.14    1.29
  -3 -14   5   -0.17    1.07
  -3 -14   4    0.90    1.16
   3 -14   1    4.73    1.65
   3 -14   2    3.53    1.42
   3 -14   2    3.14    1.41
   3 -14   3    8.30    1.61
   3 -14   3    7.26    1.45
   3 -14   4    1.31    1.10
   4   0 -19    0.23    1.25
   4   0 -18    6.45    1.93
  -4   0  17    3.56    1.64
  -4   0  16   34.34    4.56
   4   0 -15   14.51    2.91
   4   0 -14  116.32    7.52
   4   0 -14  116.48    7.81
  -4   0  14  131.38    8.49
  -4   0  14  123.83    8.26
   4   0 -13   78.25    6.03
  -4   0  13   72.81    6.05
  -4   0  13   71.90    6.09
   4   0 -12   79.27    4.61
   4   0 -12   78.84    5.91
  -4   0  12   85.08    6.21
  -4   0  12   87.42    6.23
   4   0 -11  117.94    7.16
   4   0 -11  132.51    5.93
  -4   0  11  128.62    7.53
   4   0 -10  245.78    9.07
   4   0 -10  233.34   10.45
   4   0  -9  343.73   11.77
  -4   0   9  339.81   13.62
  -4   0   8   12.19    2.25
   4   0  -8   13.73    2.23
   4   0  -7  232.72    9.13
   4   0  -6   10.81    1.63
  -4   0   6   11.48    0.99
  -4   0   6   10.21    1.95
   4   0  -5 1224.40   35.47
  -4   0   5 1174.82   34.34
   4   0  -5 1144.04   33.88
   4   0  -4  406.28   13.35
   4   0  -4  404.60   13.01
   4   0  -3 2033.47   59.37
   4   0  -3 2011.90   59.17
   4   0  -3 1997.72   58.31
   4   0  -3 2053.15   59.16
   4   0  -2 4989.57  141.35
   4   0  -2 4781.94  141.20
   4   0  -1  531.58   16.32
   4   0  -1  515.26   16.51
  -4   0   0  168.50    6.18
  -4   0  -1    6.68    1.13
  -4   0  -1    6.99    1.12
   4   0   1    6.19    1.27
  -4   0  -1    4.01    0.44
   4   0   2  125.87    5.54
  -4   0  -2  132.32    5.27
   4   0   3    0.10    0.64
  -4   0  -3    0.77    1.02
   4   0   4   53.43    2.87
   4   0   4   62.18    3.95
   4   0   5    3.47    1.45
  -4   0  -5    2.65    1.25
   4   0   5    2.25    0.83
  -4   0  -6  136.92    6.63
   4   0   6  144.27    7.41
  -4   0  -6  139.85    6.64
  -4   0  -7   25.03    2.78
   4   0   7   20.66    2.89
  -4   0  -8   11.54    2.27
  -4   0  -8    6.50    1.92
   4   0   8   14.14    2.69
  -4   0  -8    8.34    2.08
  -4   0  -9    3.98    1.84
   4   0   9    2.50    1.97
  -4   0  -9    2.29    1.79
   4   0  10    0.45    1.85
  -4   0 -10    1.08    1.77
  -4   0 -11    1.14    1.96
   4   0  12    8.10    2.82
  -4   0 -12    1.48    1.91
   4   0  13   14.55    3.06
   4   0  14    0.80    1.19
  -4   0 -15    8.78    1.88
  -4   0 -16   23.57    2.17
   4   1 -19    1.79    1.36
   4  -1 -19    1.14    1.30
   4  -1 -18    2.12    1.77
  -4   1  18    1.10    1.35
  -4   1  17    1.01    1.59
  -4   1  17   -0.44    2.11
   4   1 -17    0.64    1.56
  -4   1  16   19.18    3.59
   4   1 -15   25.61    3.66
   4  -1 -15   30.60    3.61
   4   1 -15   24.85    3.83
   4  -1 -14   56.78    4.93
   4   1 -14   62.40    5.62
  -4  -1  14   60.68    5.71
  -4  -1  14   70.88    6.11
  -4   1  14   63.70    6.01
  -4   1  14   65.97    5.93
   4  -1 -13   81.53    5.93
   4   1 -13   76.87    6.12
  -4   1  13   79.29    6.36
  -4   1  13   81.77    6.46
  -4  -1  13   93.39    6.77
  -4  -1  13   88.29    6.63
   4   1 -12   15.88    2.95
   4  -1 -12   12.44    2.69
   4  -1 -12   11.27    2.40
   4  -1 -12   12.01    2.01
  -4  -1  12   12.53    2.74
  -4   1  12   10.92    2.81
  -4  -1  12   13.99    2.89
   4   1 -11   14.28    2.59
   4  -1 -11    9.47    2.26
   4   1 -11   10.97    1.56
   4  -1 -11    9.20    1.60
   4  -1 -11   10.23    2.13
  -4  -1  11    7.87    2.29
  -4  -1  11    6.41    2.22
  -4   1  11    8.57    2.27
  -4  -1  10  205.09    9.56
   4   1 -10  222.02    7.97
   4  -1 -10  197.57    8.15
   4   1 -10  201.71    9.48
   4  -1 -10  196.10    9.38
  -4  -1   9   93.02    5.56
   4  -1  -9   97.10    4.63
   4   1  -9  105.08    4.50
   4   1  -8  363.04   13.24
   4  -1  -8  339.49   13.02
   4  -1  -8  351.63   13.02
  -4   1   8  371.76   13.69
   4   1  -7 1071.73   34.44
   4  -1  -7 1151.19   34.52
  -4  -1   7 1103.76   35.23
  -4  -1   6  452.13   14.32
   4  -1  -6  446.39   14.11
   4  -1  -6  480.94   15.27
   4   1  -6  439.29   15.16
   4  -1  -5  521.06   16.50
   4  -1  -5  493.44   14.91
  -4   1   5  497.53   15.11
  -4  -1   5  525.22   15.84
   4  -1  -5  535.71   15.44
  -4  -1   5  495.88   15.12
  -4  -1   5  521.42   17.05
   4   1  -5  517.00   16.40
   4   1  -4  155.54    5.67
   4   1  -4  131.95    5.16
  -4  -1   4  141.15    5.99
   4   1  -4  132.72    5.33
   4  -1  -4  143.42    5.53
   4  -1  -4  133.37    5.53
  -4  -1   4  143.31    4.45
   4   1  -3  196.41    6.92
   4  -1  -3  201.08    6.79
   4   1  -3  199.53    7.13
   4  -1  -3  189.45    6.93
   4   1  -3  206.65    7.27
   4  -1  -3  206.62    7.18
   4   1  -2 5368.88  150.45
   4  -1  -2 5120.31  150.42
   4  -1  -2 5143.51  149.58
   4  -1  -2 5216.36  150.40
   4   1  -2 5249.51  150.41
   4   1  -1  179.28    6.14
  -4  -1   1  171.96    5.37
   4  -1  -1  170.55    6.33
   4   1  -1  161.60    6.15
  -4  -1   1  157.42    6.16
   4  -1  -1  167.75    6.20
  -4   1   0  416.21   13.11
   4  -1   0  440.98   14.34
   4   1   0  468.34   14.11
   4  -1   0  453.08   13.15
  -4   1   0  458.67   14.21
  -4  -1   0  473.90   14.20
  -4  -1  -1  788.78   23.36
  -4  -1  -1  788.58   23.48
  -4  -1  -1  881.23   24.57
  -4   1  -1  827.78   24.38
  -4  -1  -1  781.97   23.13
   4   1   1  786.91   24.44
   4  -1   2  151.95    5.48
  -4   1  -2  154.90    5.98
  -4  -1  -2  144.55    5.77
   4   1   2  146.47    6.03
   4  -1   2  144.48    6.29
   4   1   3    3.20    0.83
   4  -1   3    2.70    0.78
  -4   1  -3    2.58    1.03
   4  -1   4   20.83    1.76
   4   1   4   22.43    1.71
   4  -1   4   18.31    2.37
   4   1   4   23.68    2.42
   4   1   5    3.74    0.90
  -4  -1  -5    4.29    1.31
  -4   1  -5    3.31    1.33
   4   1   5    4.04    1.51
   4  -1   5    5.51    1.79
   4  -1   6   92.49    5.70
   4   1   6   91.24    5.52
  -4  -1  -6   87.82    4.96
  -4   1  -6   92.49    5.16
  -4   1  -6   83.56    4.94
  -4  -1  -6   80.72    4.75
   4   1   7    5.75    1.88
   4  -1   7    4.12    1.99
  -4   1  -7    9.34    2.04
  -4  -1  -7    5.86    1.65
  -4  -1  -7    7.83    1.75
  -4  -1  -7    6.93    1.68
  -4   1  -7    7.01    1.78
  -4   1  -8   23.64    3.17
  -4  -1  -8   26.28    3.10
  -4   1  -8   28.97    3.19
  -4  -1  -8   29.80    3.13
   4  -1   8   28.24    3.68
   4   1   8   24.88    3.29
   4   1   9    8.59    2.53
   4  -1   9   11.59    2.62
  -4   1  -9   10.15    2.51
  -4  -1  -9   13.33    2.54
  -4   1  -9   15.04    2.69
  -4   1  -9   15.22    2.72
   4  -1  10   44.26    4.90
   4   1  10   40.30    4.58
  -4   1 -10   43.38    4.25
  -4   1 -10   44.48    4.44
  -4  -1 -10   39.49    4.10
  -4  -1 -11  174.37    8.24
  -4   1 -11  165.57    8.99
  -4   1 -12   44.28    4.41
   4  -1  12   40.23    4.75
   4   1  12   46.39    5.13
   4   1  13   16.69    3.16
  -4  -1 -14    5.36    2.18
  -4   1 -15   -1.19    1.35
  -4  -1 -15    0.98    1.39
  -4  -1 -16    1.58    0.98
  -4   1 -16    4.49    1.20
   4  -2 -19   30.27    2.86
   4  -2 -18   30.44    3.28
   4   2 -18   32.19    3.13
  -4   2  18   29.70    3.12
   4   2 -17   43.19    4.18
   4  -2 -17   41.99    4.27
  -4   2  17   42.15    4.60
   4  -2 -16    6.19    2.47
  -4   2  16    6.60    2.82
   4   2 -15   15.56    3.29
   4  -2 -15   21.98    2.95
   4   2 -14   10.09    2.79
  -4   2  14   12.51    3.18
  -4   2  14   12.66    3.04
  -4  -2  14   14.33    3.07
  -4  -2  13   13.33    2.84
  -4   2  13   18.75    3.41
  -4  -2  13   15.05    3.23
   4   2 -13   14.60    3.10
   4  -2 -13   15.23    2.69
   4  -2 -12   51.43    4.14
   4  -2 -12   45.92    4.25
   4   2 -12   63.60    5.34
  -4  -2  12   57.83    5.08
  -4   2  12   65.16    5.41
  -4  -2  12   46.06    4.67
   4  -2 -12   58.68    4.08
   4  -2 -11  132.95    6.51
   4   2 -11  155.20    8.09
   4  -2 -11  131.42    6.79
   4  -2 -11  140.25    7.33
  -4  -2  11  127.98    7.72
  -4  -2  11  139.38    7.69
  -4   2  10    8.41    2.01
   4  -2 -10    8.68    1.81
   4   2 -10    7.47    1.98
   4  -2 -10    6.07    1.43
  -4  -2  10    4.99    1.86
  -4  -2  10   10.44    2.05
   4   2  -9   65.46    4.72
   4  -2  -9   75.73    4.00
  -4  -2   9   67.12    4.74
  -4  -2   9   76.99    4.85
  -4   2   9   68.69    4.83
   4  -2  -9   70.37    4.04
   4  -2  -8  176.38    7.16
  -4  -2   8  172.25    7.96
  -4  -2   8  183.34    7.94
   4   2  -8  182.00    8.18
   4  -2  -8  181.53    7.74
  -4   2   8  198.43    8.43
   4  -2  -7   53.95    3.03
   4  -2  -7   55.11    3.18
   4  -2  -7   48.67    3.37
   4  -2  -6  106.72    4.58
   4  -2  -6  106.16    4.80
   4  -2  -6   94.82    3.64
   4  -2  -6  104.52    4.30
   4   2  -6  104.71    4.96
  -4  -2   6  101.40    4.43
   4   2  -5  667.74   21.41
   4  -2  -5  675.76   21.23
   4  -2  -5  705.21   21.49
  -4  -2   5  685.48   20.63
  -4  -2   5  701.76   21.22
   4  -2  -5  665.00   20.78
  -4  -2   5  659.08   22.26
   4  -2  -4  664.58   20.45
   4   2  -4  665.05   20.48
  -4  -2   4  675.64   21.33
   4   2  -4  670.18   20.36
   4   2  -4  683.85   20.14
  -4  -2   4  655.29   19.81
   4  -2  -4  672.82   20.29
   4  -2  -4  628.11   19.58
   4  -2  -4  648.10   20.48
   4   2  -3  653.24   20.68
   4  -2  -3  659.66   20.23
  -4  -2   3  661.29   21.10
   4  -2  -3  670.33   20.32
   4   2  -3  667.93   20.33
  -4  -2   3  668.59   19.94
   4  -2  -3  664.45   19.82
  -4  -2   3  651.24   19.80
   4  -2  -3  679.75   20.58
   4  -2  -3  670.36   20.64
   4   2  -2  168.21    6.02
  -4  -2   2  172.79    6.41
   4  -2  -2  153.30    5.89
   4  -2  -2  160.76    5.66
   4   2  -2  168.78    6.11
  -4  -2   2  172.13    5.75
  -4  -2   2  174.97    5.75
   4  -2  -2  168.79    5.80
   4  -2  -2  166.19    6.33
  -4  -2   1 2356.63   68.16
   4   2  -1 2337.25   68.09
   4  -2  -1 2361.67   68.29
   4  -2  -1 2377.87   67.77
  -4  -2   1 2344.77   68.21
   4  -2  -1 2371.11   68.48
   4  -2  -1 2297.04   67.27
  -4  -2   1 2288.22   67.83
  -4  -2   1 2313.62   67.80
   4  -2   0  384.42   11.81
  -4  -2   0  397.99   12.00
  -4  -2   0  340.56   11.38
  -4  -2   0  393.91   12.45
  -4   2   0  396.74   12.54
  -4  -2   0  411.50   12.39
   4  -2   0  392.68   12.05
   4   2   0  406.83   12.17
   4   2   0  401.02   12.22
   4  -2   0  412.01   12.57
   4  -2   0  389.03   12.73
  -4  -2   0  386.76   12.06
   4  -2   1  541.86   16.47
  -4  -2  -1  464.20   15.09
  -4  -2  -1  500.91   15.18
  -4  -2  -1  497.17   15.50
  -4  -2  -1  523.41   15.92
  -4   2  -1  525.64   15.98
   4   2   1  519.58   15.97
   4  -2   1  531.96   16.16
   4  -2   1  513.58   15.62
  -4  -2  -1  493.66   15.38
  -4  -2  -2   41.07    2.30
   4  -2   2   48.01    2.97
   4  -2   2   44.24    2.37
  -4  -2  -2   47.00    2.50
  -4  -2  -2   47.16    2.11
  -4   2  -2   43.08    2.70
   4  -2   3   58.93    2.89
  -4  -2  -3   52.68    2.91
  -4  -2  -3   60.04    3.16
   4  -2   3   52.87    3.74
  -4   2  -3   54.71    3.14
   4  -2   4    4.71    1.76
  -4  -2  -4    7.78    0.92
  -4  -2  -4    4.88    1.24
  -4  -2  -4    5.65    1.33
  -4  -2  -4    5.36    1.28
  -4  -2  -5   65.81    3.91
   4   2   5   71.14    3.43
   4  -2   5   64.67    4.79
  -4  -2  -5   76.47    4.17
  -4  -2  -5   70.69    4.03
  -4  -2  -6  281.29   10.76
  -4   2  -6  276.00   11.15
  -4  -2  -6  283.27   10.91
   4  -2   6  290.67   12.12
  -4  -2  -6  270.52    9.87
  -4  -2  -7   58.01    4.14
  -4   2  -7   61.61    4.45
  -4  -2  -7   53.08    4.02
  -4   2  -7   59.26    4.28
   4  -2   7   52.17    4.83
  -4  -2  -8   72.85    5.05
  -4   2  -8   78.92    5.50
  -4  -2  -8   66.75    4.86
  -4   2  -8   76.29    5.24
   4   2   8   75.07    5.50
   4  -2   8   74.46    5.85
  -4   2  -9   56.35    4.96
  -4   2  -9   68.06    5.29
  -4  -2  -9   62.87    4.79
  -4   2  -9   64.61    5.02
   4  -2   9   62.32    5.60
   4   2   9   70.98    5.63
  -4   2 -10   74.84    5.87
  -4   2 -10   84.45    6.04
   4   2  10   80.29    6.40
   4  -2  10   71.96    6.29
  -4  -2 -10   83.27    5.47
  -4   2 -11    0.39    1.68
  -4  -2 -11   -0.30    1.26
   4   2  12    8.70    2.52
  -4   2 -12    6.62    2.34
  -4   2 -13   -1.24    1.65
   4   2  13    5.51    2.35
  -4  -2 -13    0.37    1.77
  -4   2 -13    0.35    1.71
  -4  -2 -14    6.27    2.05
   4   2  14   11.09    2.60
  -4  -2 -15    9.51    1.92
  -4  -2 -16    2.18    0.99
  -4   2 -16    1.26    0.82
   4   3 -19    1.65    1.02
   4  -3 -18   28.33    3.20
  -4   3  18   31.76    3.21
   4   3 -18   32.06    3.12
   4  -3 -17   11.76    2.59
   4   3 -17   18.62    2.95
  -4   3  17   15.86    3.12
  -4   3  16   42.12    4.80
   4  -3 -16   40.70    3.68
   4  -3 -16   41.83    4.51
   4   3 -15   25.73    4.02
  -4   3  15   35.27    4.60
  -4   3  15   27.97    4.08
   4  -3 -15   29.98    3.42
   4  -3 -15   36.65    4.41
   4  -3 -14    4.22    1.95
   4   3 -14    8.43    2.75
  -4   3  14    6.27    2.49
  -4   3  14    2.30    2.10
  -4   3  13    6.24    2.38
   4   3 -13    6.39    2.84
   4  -3 -13    4.54    1.86
  -4  -3  13    8.99    2.72
   4  -3 -12   22.36    2.74
   4   3 -12   29.43    3.74
  -4  -3  12   22.74    3.46
   4  -3 -12   26.39    3.08
  -4   3  12   35.18    4.08
   4  -3 -11  166.15    8.38
  -4  -3  11  183.89    9.52
  -4  -3  11  180.25    9.23
   4   3 -11  183.95    9.46
   4  -3 -11  191.24    8.25
   4  -3 -10   23.60    2.52
   4  -3 -10   25.25    2.77
  -4  -3  10   33.86    3.76
  -4  -3  10   42.47    3.84
   4   3 -10   29.16    3.37
  -4   3  10   22.94    2.96
   4  -3 -10   17.55    2.44
  -4  -3   9  185.53    8.31
  -4  -3   9  165.61    7.89
   4   3  -9  164.46    8.12
   4  -3  -9  173.66    7.16
   4  -3  -9  157.16    7.28
  -4   3   9  155.83    7.93
  -4   3   8  247.24   10.20
   4  -3  -8  254.55    9.28
   4  -3  -8  246.65    9.04
   4  -3  -8  240.63    9.48
   4  -3  -8  250.47    9.47
   4   3  -8  235.80    9.50
  -4  -3   8  235.61    9.97
  -4  -3   8  241.35    9.88
   4  -3  -7  259.56    9.70
   4  -3  -7  257.92    9.42
   4  -3  -7  265.50    9.89
  -4  -3   7  269.77   10.35
   4   3  -7  283.04   10.57
   4  -3  -6  246.71    9.50
  -4  -3   6  273.05    9.51
   4  -3  -6  251.11    9.00
   4  -3  -6  252.02    9.19
  -4  -3   6  267.67    9.16
   4  -3  -6  256.68    8.68
  -4  -3   6  250.30    8.16
   4   3  -6  260.67    9.77
   4   3  -5   30.45    1.95
  -4  -3   5   26.19    2.15
  -4  -3   5   26.14    1.97
  -4  -3   5   30.97    1.77
   4  -3  -5   31.12    2.13
  -4  -3   5   23.29    1.39
   4  -3  -5   26.93    2.03
   4   3  -5   35.47    2.44
  -4  -3   5   29.50    2.02
   4   3  -4  146.58    5.50
   4  -3  -4  144.58    5.67
   4  -3  -4  129.37    5.06
  -4  -3   4  137.10    5.16
  -4  -3   4  139.89    5.10
  -4  -3   4  139.01    5.36
   4   3  -4  139.84    5.07
   4   3  -4  147.37    5.43
  -4  -3   4  130.67    5.24
   4  -3  -4  133.00    5.10
   4  -3  -4  138.31    5.88
  -4  -3   3  115.69    4.24
   4  -3  -3  114.31    4.72
   4  -3  -3  112.86    5.11
  -4  -3   3  114.96    4.24
   4  -3  -3  108.10    4.71
   4   3  -3  113.49    4.43
  -4  -3   3  111.43    4.51
   4  -3  -3  115.69    4.46
   4   3  -2   31.45    1.96
   4  -3  -2   27.85    1.60
   4   3  -2   29.55    1.82
   4  -3  -2   24.77    2.29
  -4  -3   2   30.50    1.87
   4  -3  -2   29.05    1.93
  -4  -3   2   31.43    1.97
  -4  -3   2   26.16    1.90
   4  -3  -2   28.09    1.51
   4  -3  -2   25.14    1.87
  -4  -3   2   30.17    1.82
  -4  -3   1  718.19   20.15
   4  -3  -1  692.32   19.90
   4  -3  -1  729.34   19.76
   4   3  -1  699.21   19.62
  -4  -3   1  717.60   20.01
  -4  -3   1  738.22   20.21
   4  -3  -1  745.90   19.58
   4  -3  -1  708.33   20.16
   4  -3  -1  698.86   19.57
  -4  -3   1  715.82   20.14
  -4  -3   1  698.62   19.86
  -4  -3   1  794.48   19.86
   4  -3   0  303.60    9.58
   4   3   0  296.73    9.55
  -4  -3   0  299.04    9.91
  -4  -3   0  277.20    9.01
  -4  -3   0  280.18    9.76
  -4   3   0  306.90    9.97
  -4  -3   0  299.34    9.64
   4  -3   0  303.39    9.64
  -4  -3   0  306.86    9.90
   4  -3   0  277.89    9.50
   4   3   0  296.38    9.50
   4  -3   0  310.67   10.02
  -4  -3   0  300.11   10.05
   4  -3   1  242.57    8.26
  -4  -3  -1  222.73    7.68
  -4  -3  -1  234.71    8.50
  -4  -3  -1  227.86    7.64
  -4   3  -1  228.74    8.09
  -4  -3  -1  232.20    7.85
  -4  -3  -1  235.68    8.09
  -4  -3  -1  237.44    8.22
   4  -3   1  244.17    7.99
   4  -3   1  230.88    8.56
  -4  -3  -1  237.02    8.02
  -4  -3  -2  536.04   17.38
  -4  -3  -2  595.90   17.79
  -4   3  -2  619.36   18.41
   4  -3   2  595.79   18.16
  -4  -3  -2  528.48   17.17
  -4  -3  -2  573.46   18.15
   4  -3   2  572.23   18.59
  -4  -3  -2  607.14   17.83
  -4  -3  -2  574.92   17.68
   4  -3   2  596.01   17.89
  -4  -3  -3   23.74    1.62
  -4  -3  -3   22.19    1.61
  -4  -3  -3   15.75    1.80
   4  -3   3   20.42    1.83
  -4  -3  -3   21.08    1.84
  -4   3  -3   20.50    1.91
  -4  -3  -3   20.54    1.67
  -4  -3  -3   21.01    1.87
  -4  -3  -4   29.01    1.84
  -4  -3  -4   27.60    2.40
   4   3   4   27.55    1.90
  -4  -3  -4   25.10    2.08
  -4  -3  -4   28.01    2.31
   4  -3   4   25.68    2.49
   4   3   5   73.25    3.33
  -4  -3  -5   65.99    3.90
  -4  -3  -5   57.00    3.43
   4  -3   5   74.09    4.35
  -4  -3  -5   57.63    3.88
   4  -3   6   51.30    4.49
  -4  -3  -6   50.11    3.14
  -4  -3  -6   49.75    3.72
   4  -3   6   52.36    3.86
  -4  -3  -6   49.09    3.59
  -4   3  -6   51.54    3.99
  -4  -3  -7    6.28    1.84
   4  -3   7    7.68    2.39
  -4   3  -7    5.52    2.05
  -4   3  -7   10.65    2.14
   4  -3   7   10.96    2.04
  -4  -3  -8   10.83    2.20
   4  -3   8    9.50    2.12
  -4   3  -8    9.12    2.32
  -4   3  -8    8.79    2.34
  -4  -3  -8   10.91    2.19
   4  -3   8   11.79    2.67
  -4   3  -9  255.55   11.87
  -4   3  -9  263.61   11.79
  -4  -3  -9  262.43   11.49
   4   3   9  262.89   12.31
  -4   3 -10   59.68    4.99
  -4  -3 -10   46.28    4.16
   4   3  10   49.60    4.97
  -4   3 -10   57.97    5.22
  -4  -3 -11   34.37    4.26
  -4   3 -11   32.57    3.92
  -4  -3 -11   28.28    3.20
   4   3  11   32.80    4.15
   4   3  12   10.48    2.80
  -4   3 -13   22.76    2.93
   4   3  13   23.07    3.39
  -4  -3 -13   21.49    3.25
  -4   3 -13   22.48    3.14
   4   3  14    8.54    2.17
  -4  -3 -14    7.28    2.06
  -4   3 -14    6.57    1.74
  -4  -3 -15    0.44    1.14
   4   4 -19    9.50    1.42
   4  -4 -18   15.95    2.40
  -4   4  18   13.83    2.19
   4   4 -18   18.07    2.46
  -4   4  17   42.40    4.17
   4   4 -17   37.88    3.94
   4  -4 -17   40.57    4.06
   4  -4 -16    6.81    2.41
  -4   4  16    7.60    2.45
   4  -4 -16    7.53    1.87
   4   4 -15   20.53    3.63
   4  -4 -15   26.28    3.85
   4  -4 -15   26.76    3.30
  -4   4  15   23.60    3.61
  -4   4  15   22.13    3.73
   4   4 -14   10.70    3.04
   4  -4 -14   18.21    2.87
  -4   4  13   34.24    4.14
   4  -4 -13   35.78    4.28
   4  -4 -13   38.11    4.13
   4  -4 -13   31.92    3.68
   4   4 -13   30.95    4.30
   4  -4 -12  174.74    9.56
   4  -4 -12  191.32    9.36
   4  -4 -12  160.15    8.22
   4  -4 -12  176.67    8.98
   4   4 -12  192.87    9.97
   4  -4 -11  138.29    7.90
   4  -4 -11  120.74    6.40
   4  -4 -11  122.14    7.15
   4  -4 -11  118.97    6.79
   4   4 -11  111.64    7.31
   4  -4 -10    6.46    1.75
   4  -4 -10    9.75    2.28
   4  -4 -10    7.33    2.00
   4   4 -10    8.89    2.34
  -4  -4  10   12.74    2.62
   4  -4 -10    3.88    1.53
  -4   4   9   72.28    4.98
   4  -4  -9   76.50    4.82
  -4  -4   9   79.98    4.96
   4   4  -9   83.16    5.44
   4  -4  -9   77.91    5.16
  -4  -4   9   86.78    5.35
   4  -4  -9   76.36    4.45
   4  -4  -8  104.37    5.59
  -4  -4   8  103.69    5.99
  -4  -4   8  105.94    5.88
   4  -4  -8  105.51    5.93
   4   4  -8  109.21    5.44
   4   4  -8  111.38    6.16
  -4  -4   7   44.34    3.15
   4  -4  -7   49.98    3.60
   4  -4  -7   44.20    3.23
   4   4  -7   43.61    3.37
   4   4  -7   41.18    2.86
  -4  -4   7   39.59    3.20
  -4  -4   7   44.15    3.34
   4   4  -6  180.96    7.62
   4  -4  -6  178.45    6.92
   4  -4  -6  179.99    7.42
  -4  -4   6  179.70    7.28
  -4  -4   6  168.35    7.20
  -4  -4   6  178.71    6.14
   4  -4  -6  182.84    7.73
  -4  -4   6  187.70    7.57
   4  -4  -6  190.18    7.77
   4  -4  -5 1927.72   55.39
   4  -4  -5 1798.63   54.38
  -4  -4   5 1800.83   53.85
   4  -4  -5 1847.22   54.60
  -4  -4   5 1831.96   54.32
   4  -4  -5 1851.04   54.47
  -4  -4   5 1890.84   55.20
  -4  -4   5 1797.76   53.71
   4   4  -5 1901.16   54.90
   4  -4  -5 1818.07   55.20
  -4  -4   5 1843.78   54.80
   4   4  -4  706.23   22.20
  -4  -4   4  730.25   22.35
  -4  -4   4  697.75   21.43
  -4  -4   4  753.80   22.94
   4   4  -4  728.87   22.07
   4  -4  -4  700.67   22.76
   4  -4  -4  707.93   22.29
   4   4  -4  712.23   21.63
  -4  -4   4  732.17   21.90
  -4  -4   4  733.94   22.55
   4  -4  -4  690.74   22.22
   4  -4  -3  105.26    3.65
  -4  -4   3   98.82    4.27
   4   4  -3   97.80    4.06
  -4  -4   3  100.71    4.01
   4  -4  -3  102.83    4.27
   4  -4  -3  103.86    4.75
  -4  -4   3  112.45    4.99
  -4  -4   3  109.41    4.75
   4  -4  -3  109.65    4.66
  -4  -4   3  108.65    4.67
   4  -4  -3   97.84    4.76
   4  -4  -2 1114.24   33.72
  -4  -4   2 1115.10   33.75
   4   4  -2 1109.07   33.02
  -4  -4   2 1082.30   32.52
  -4  -4   2 1099.01   32.93
   4  -4  -2 1084.42   33.69
  -4  -4   2 1141.37   33.79
   4   4  -2 1115.30   33.26
   4  -4  -2 1123.37   32.71
  -4  -4   2 1113.67   33.85
  -4  -4   2 1109.43   33.38
  -4  -4   2 1147.52   33.96
   4  -4  -2 1106.86   33.26
   4  -4  -1   48.30    2.63
  -4  -4   1   45.50    2.93
   4  -4  -1   38.66    2.76
  -4  -4   1   41.41    2.78
  -4  -4   1   45.43    2.93
  -4  -4   1   41.38    2.59
   4  -4  -1   55.96    2.37
   4  -4  -1   40.94    2.64
  -4  -4   1   52.98    3.11
   4   4  -1   41.28    2.14
  -4   4   0 3009.60   86.53
  -4  -4   0 3025.19   86.89
   4   4   0 2852.15   85.95
  -4  -4   0 2987.88   87.04
  -4  -4   0 3017.60   87.16
   4  -4   0 2948.77   87.30
  -4  -4   0 3028.01   87.16
  -4  -4   0 2966.20   86.98
   4   4   0 2979.43   86.15
   4  -4   0 2976.34   85.95
  -4  -4   0 3027.56   87.00
   4  -4   0 2887.72   86.58
  -4  -4  -1   34.81    2.40
  -4  -4  -1   45.83    2.80
  -4   4  -1   41.17    2.35
  -4  -4  -1   45.18    2.67
  -4  -4  -1   50.36    3.03
  -4  -4  -1   50.18    3.08
   4  -4   1   40.49    2.06
  -4  -4  -2  587.86   18.04
  -4   4  -2  611.14   18.38
  -4  -4  -2  579.26   18.30
  -4  -4  -2  566.44   18.89
  -4  -4  -2  589.18   18.90
  -4  -4  -3  162.51    6.11
  -4  -4  -3  160.07    7.23
  -4  -4  -3  148.86    6.65
  -4  -4  -3  158.05    6.05
  -4  -4  -3  163.26    6.63
   4  -4   3  155.51    6.07
  -4   4  -3  159.19    6.35
  -4  -4  -4   54.97    3.39
  -4  -4  -4   51.79    3.56
  -4  -4  -4   56.63    4.07
  -4  -4  -4   56.00    3.86
   4  -4   4   56.53    3.61
  -4  -4  -4   57.18    3.03
   4  -4   5    7.37    1.56
  -4  -4  -5    7.38    1.80
  -4  -4  -5   10.37    1.56
  -4  -4  -5    9.12    1.75
  -4  -4  -5    7.92    1.84
  -4  -4  -6  310.48   12.30
  -4  -4  -6  300.81   12.64
  -4  -4  -6  301.49   10.97
  -4   4  -6  314.29   12.18
  -4  -4  -6  273.77   11.78
  -4  -4  -7  211.23    9.51
  -4  -4  -7  198.56    9.94
  -4  -4  -7  188.70    7.89
  -4   4  -7  204.45    9.28
  -4  -4  -7  198.48    9.40
  -4   4  -7  210.21    9.55
  -4   4  -8  187.91    9.32
  -4  -4  -8  183.16    9.34
  -4   4  -8  196.37    9.59
  -4  -4  -8  200.77    9.45
  -4  -4  -8  207.07   10.42
  -4   4  -9  153.16    8.28
   4   4   9  146.98    8.57
  -4   4  -9  146.18    8.27
  -4  -4  -9  154.15    8.12
  -4  -4  -9  161.16    9.14
  -4   4 -10   13.43    2.83
  -4   4 -10   11.96    2.66
  -4   4 -10   11.92    2.81
  -4  -4 -10   11.22    2.30
  -4  -4 -10   16.54    3.36
  -4  -4 -11   15.12    2.35
  -4   4 -11   23.23    3.41
  -4  -4 -11   18.14    3.30
   4   4  11   23.82    3.53
   4   4  12    9.66    2.47
  -4  -4 -12    4.51    1.52
  -4   4 -13   11.62    2.49
  -4  -4 -13   11.37    2.61
  -4   4 -13   13.95    2.54
   4   4  13    9.96    2.36
  -4  -4 -14   16.98    2.56
  -4   4 -14   19.06    2.41
   4   4  14   15.27    2.43
  -4  -4 -15    7.51    1.56
  -4   4 -15    6.28    1.27
   4  -4  15   10.93    1.79
  -4   5  18   15.51    2.15
   4  -5 -18   12.23    2.00
   4   5 -18   15.32    2.15
  -4   5  17    0.31    1.48
   4   5 -17    1.56    1.77
   4  -5 -17   -1.24    1.75
   4  -5 -16   20.60    3.23
   4  -5 -16   18.65    2.49
  -4   5  16   26.66    3.59
   4   5 -16   23.24    3.51
   4  -5 -15   68.55    5.95
  -4   5  15   85.58    6.01
  -4   5  15   75.69    6.23
   4  -5 -14   22.49    3.63
   4   5 -14   18.00    3.43
   4  -5 -14   25.04    3.35
  -4   5  14   20.84    3.66
  -4   5  14   20.18    3.31
   4  -5 -13   34.21    3.83
   4   5 -13   28.12    3.99
  -4  -5  13   24.54    3.80
   4  -5 -13   28.26    3.67
  -4   5  13   29.72    3.86
   4   5 -12  210.48   10.85
  -4  -5  12  197.68   10.47
   4  -5 -12  191.26   10.62
   4  -5 -12  193.12    9.85
   4  -5 -12  206.27   10.14
   4  -5 -11   85.98    5.92
  -4  -5  11   80.95    5.73
   4  -5 -11   93.04    5.59
   4  -5 -11   80.38    5.85
   4  -5 -11   81.52    6.33
   4   5 -11   94.24    6.48
   4  -5 -10    3.52    1.62
   4  -5 -10    3.01    1.78
   4  -5 -10    2.85    1.56
  -4  -5  10    4.42    1.78
   4  -5 -10    3.35    1.92
   4   5 -10    3.24    1.89
   4  -5  -9   20.38    2.49
   4  -5  -9   21.24    2.88
   4  -5  -9   17.23    2.55
   4   5  -9   21.90    3.08
   4  -5  -9   21.26    2.99
  -4  -5   9   21.20    2.68
   4  -5  -8   17.39    2.16
   4  -5  -8    9.73    2.19
  -4  -5   8   15.91    2.32
   4  -5  -8   14.77    2.20
   4   5  -8   20.31    2.71
   4  -5  -8   15.42    2.38
   4  -5  -7   28.75    3.06
   4  -5  -7   28.40    2.44
   4  -5  -7   30.74    2.60
  -4  -5   7   33.21    2.96
   4  -5  -7   30.25    3.13
   4  -5  -6   12.20    1.69
   4  -5  -6   14.42    2.09
   4  -5  -6   11.50    1.94
   4   5  -6    7.96    1.68
   4   5  -5   64.11    3.58
  -4  -5   5   59.20    3.45
   4  -5  -5   54.83    3.41
   4  -5  -5   55.45    3.52
  -4  -5   5   57.24    2.86
   4  -5  -5   58.97    3.87
   4  -5  -5   62.44    3.62
  -4  -5   5   61.02    3.87
  -4  -5   4   87.67    4.54
   4  -5  -4   79.63    4.24
   4   5  -4   83.52    3.71
  -4  -5   4   83.18    4.59
   4  -5  -4   86.70    4.77
   4  -5  -4   83.94    4.54
   4  -5  -4   83.22    4.34
   4  -5  -4   84.32    4.09
   4  -5  -4   85.58    5.06
  -4  -5   4   82.54    3.74
  -4  -5   4   84.05    4.32
  -4  -5   3  380.07   12.96
   4   5  -3  365.32   12.01
   4  -5  -3  328.87   12.58
  -4  -5   3  369.33   13.42
   4  -5  -3  367.47   12.22
   4  -5  -3  363.20   13.51
  -4  -5   3  372.30   12.82
   4  -5  -3  361.86   12.65
  -4  -5   3  345.41   11.96
  -4  -5   3  358.01   12.62
   4  -5  -2  164.15    6.66
  -4  -5   2  172.23    7.32
   4  -5  -2  169.02    7.12
  -4  -5   2  165.01    7.14
  -4  -5   2  184.68    7.34
   4  -5  -2  172.49    7.86
  -4  -5   2  177.73    7.27
  -4  -5   2  168.84    7.18
   4  -5  -2  178.67    7.18
  -4  -5   2  173.78    7.54
  -4  -5   1  353.00   12.49
   4  -5  -1  357.16   12.60
   4  -5  -1  346.70   13.21
  -4  -5   1  334.99   12.04
  -4  -5   1  348.51   12.54
  -4   5   1  351.89   11.62
   4  -5  -1  349.89   11.97
  -4  -5   1  359.14   12.57
  -4  -5   1  350.32   12.50
  -4  -5   0  167.69    7.04
   4  -5   0  167.20    6.77
  -4  -5   0  165.35    7.16
  -4  -5   0  166.64    6.82
  -4  -5   0  176.53    6.99
  -4  -5   0  168.65    7.16
  -4   5  -1   50.64    2.87
   4  -5   1   45.65    3.05
  -4  -5  -1   50.27    3.24
  -4  -5  -1   44.55    3.02
  -4  -5  -1   51.16    3.51
  -4   5  -2   13.41    1.55
  -4  -5  -2   15.15    1.82
  -4  -5  -2   17.78    1.81
  -4  -5  -2   14.17    1.81
  -4  -5  -3   80.45    4.37
  -4  -5  -3   89.85    4.18
  -4  -5  -3   71.77    4.52
  -4  -5  -3   75.95    4.71
  -4  -5  -3   79.14    4.94
  -4   5  -3   82.45    3.96
  -4  -5  -4   31.72    2.66
  -4  -5  -4   34.58    3.22
  -4  -5  -4   33.01    3.35
  -4  -5  -4   30.66    2.96
  -4  -5  -4   33.53    2.40
  -4  -5  -5   69.23    4.18
  -4  -5  -5   74.15    4.93
  -4  -5  -5   72.52    5.28
  -4  -5  -5   70.72    4.91
  -4  -5  -5   82.13    4.01
  -4  -5  -6   20.96    2.91
  -4  -5  -6   18.73    2.11
  -4  -5  -6   23.97    3.26
  -4  -5  -6   18.19    2.60
  -4   5  -6   24.45    2.98
  -4  -5  -7   59.46    4.88
  -4  -5  -7   67.89    5.62
  -4   5  -7   74.62    5.13
  -4   5  -7   76.24    5.13
  -4  -5  -7   59.70    4.87
  -4  -5  -7   59.19    3.84
  -4  -5  -8   36.79    3.83
  -4   5  -8   42.81    4.22
  -4   5  -8   37.03    3.79
  -4  -5  -8   36.47    3.93
  -4  -5  -8   32.09    4.21
  -4   5  -9   31.30    3.72
  -4   5  -9   34.09    3.67
   4   5   9   30.21    3.72
  -4  -5  -9   30.58    4.25
  -4  -5 -10   16.39    2.58
  -4   5 -10   16.14    2.98
  -4   5 -10   22.19    3.11
   4   5  10   18.38    3.00
  -4  -5 -10   17.02    3.26
   4   5  11   37.18    4.03
  -4   5 -12    8.91    2.37
   4   5  12    8.83    2.31
  -4  -5 -12    8.64    2.42
  -4   5 -13    4.98    1.93
  -4   5 -13    2.69    1.77
  -4  -5 -13    0.97    1.57
   4   5  13    1.20    1.47
  -4   5 -14    2.63    1.40
   4  -5  14    1.73    1.49
  -4  -5 -14    2.45    1.45
  -4  -5 -15    1.72    1.01
   4   6 -18    1.64    1.16
   4   6 -17   28.52    3.13
   4  -6 -17   28.25    3.08
   4   6 -16    3.63    1.93
  -4   6  16    1.28    1.55
   4  -6 -16    4.17    2.01
   4   6 -15    3.82    2.00
   4  -6 -15    3.27    2.24
   4  -6 -15    5.28    1.92
  -4   6  15    1.90    1.84
  -4   6  14    0.43    1.95
   4  -6 -14    1.35    2.13
  -4  -6  13    2.43    2.31
   4  -6 -13    7.64    2.21
   4  -6 -13    2.82    2.31
   4  -6 -13    6.21    2.30
   4   6 -13    7.31    2.60
  -4  -6  12   27.45    3.91
   4  -6 -12   30.61    3.78
   4  -6 -12   34.70    4.38
   4  -6 -12   41.85    4.37
   4   6 -12   35.37    4.38
  -4  -6  11    1.72    2.00
   4  -6 -11    2.23    2.19
  -4  -6  11    6.22    2.17
   4  -6 -11    5.26    2.00
   4   6 -11    8.13    2.49
   4  -6 -11    4.24    2.14
   4  -6 -10   34.62    3.68
  -4  -6  10   42.36    4.66
   4  -6 -10   38.64    4.12
   4  -6 -10   36.82    3.52
   4  -6 -10   42.05    4.56
   4   6 -10   38.25    4.11
  -4  -6  10   38.16    3.97
  -4  -6   9   15.67    2.97
   4  -6  -9   16.88    2.96
   4  -6  -9   25.06    2.85
   4  -6  -9   19.80    3.08
  -4  -6   9   26.19    3.14
   4   6  -9   24.67    3.18
   4  -6  -9   17.66    2.68
  -4  -6   8    1.81    1.56
  -4  -6   8    3.44    2.18
   4  -6  -8    3.04    1.71
   4  -6  -8    3.91    1.41
   4   6  -8    2.68    1.56
   4  -6  -8   -0.32    1.51
  -4  -6   7   13.31    2.19
  -4  -6   7   10.43    2.60
   4  -6  -7   14.14    2.50
   4  -6  -7   13.80    2.34
   4  -6  -7   10.34    1.77
   4   6  -7   10.21    2.04
   4  -6  -7   11.36    1.83
   4  -6  -6    3.40    1.51
  -4  -6   6    4.71    2.26
   4  -6  -6    5.41    1.66
  -4  -6   6    2.55    1.30
   4  -6  -6    3.00    1.20
   4  -6  -5   42.38    2.97
   4  -6  -5   47.52    3.75
   4  -6  -5   47.32    3.60
  -4  -6   5   39.73    3.98
  -4  -6   5   44.26    3.25
   4  -6  -5   38.05    3.10
  -4  -6   5   42.31    3.44
  -4  -6   4   58.48    3.11
   4  -6  -4   53.31    4.34
  -4  -6   4   59.60    3.81
   4  -6  -4   51.03    3.85
  -4  -6   4   57.20    3.92
  -4  -6   4   58.43    4.48
  -4  -6   4   60.70    4.04
   4  -6  -4   59.47    3.85
  -4  -6   3   40.21    3.17
  -4  -6   3   42.90    2.64
  -4  -6   3   38.90    3.19
   4  -6  -3   36.52    3.07
   4  -6  -3   40.32    3.74
  -4  -6   3   36.03    3.50
   4  -6  -3   37.07    2.77
  -4  -6   2  155.11    7.08
   4  -6  -2  170.41    8.05
  -4  -6   2  162.63    6.50
   4  -6  -2  152.11    6.61
   4  -6  -2  150.81    7.11
  -4  -6   2  152.48    7.11
  -4  -6   2  159.89    7.03
  -4  -6   2  160.88    7.54
  -4  -6   1   84.33    4.68
   4  -6  -1   75.06    5.26
  -4  -6   1   79.17    4.20
   4  -6  -1   89.33    4.53
  -4  -6   1   80.75    4.74
   4  -6  -1   95.44    5.13
  -4  -6   1   88.27    4.72
  -4  -6   1   80.47    4.80
  -4  -6   0   43.93    3.15
   4  -6   0   38.05    2.97
  -4  -6   0   46.63    3.44
  -4  -6   0   42.02    3.19
   4  -6   0   43.02    3.48
  -4  -6   0   36.11    3.06
  -4  -6   0   42.61    2.97
   4  -6   0   41.71    3.91
  -4  -6   0   45.14    2.95
   4  -6   1  165.51    7.88
   4  -6   1  176.55    8.75
  -4  -6  -1  152.01    6.92
  -4  -6  -1  155.10    7.26
  -4  -6  -1  172.23    7.09
  -4  -6  -1  164.55    7.07
  -4  -6  -1  163.98    7.61
  -4  -6  -1  179.33    6.97
  -4  -6  -1  156.12    7.25
   4  -6   1  168.27    7.23
  -4  -6  -2  205.92    8.49
  -4  -6  -2  226.59    8.79
  -4  -6  -2  204.12    8.76
   4  -6   2  223.05    9.80
  -4  -6  -2  223.06    8.43
  -4  -6  -2  226.21    9.61
  -4  -6  -2  219.25    9.20
  -4  -6  -3   24.52    2.74
   4  -6   3   22.65    2.97
  -4  -6  -3   27.84    2.43
  -4  -6  -3   22.84    2.82
  -4  -6  -3   26.72    2.52
  -4  -6  -3   25.77    2.27
  -4  -6  -4   84.00    4.35
  -4  -6  -4   81.13    5.28
  -4  -6  -4   82.86    4.69
  -4  -6  -4   79.05    5.21
  -4  -6  -4   89.74    5.80
  -4  -6  -5    1.74    1.04
  -4  -6  -5   -0.31    1.40
  -4  -6  -5    0.36    1.54
  -4  -6  -5   -0.43    1.03
  -4  -6  -5    1.25    1.59
  -4  -6  -6    0.34    1.50
  -4   6  -6    0.84    1.51
  -4   6  -6    0.30    1.54
  -4  -6  -6    0.43    1.07
  -4  -6  -6   -0.40    1.78
  -4  -6  -6    0.34    1.40
  -4  -6  -7    8.14    2.13
  -4   6  -7    8.52    2.17
  -4   6  -7   12.34    2.56
  -4  -6  -7   12.56    2.56
  -4  -6  -7    9.92    2.77
  -4  -6  -7    8.79    1.62
  -4  -6  -8   19.16    3.12
  -4   6  -8   23.43    3.07
  -4  -6  -8   18.22    3.45
  -4  -6  -8   25.44    3.53
  -4   6  -8   19.86    3.01
  -4  -6  -9    5.10    2.35
  -4  -6  -9    1.42    1.62
  -4   6  -9    2.45    2.07
  -4   6  -9    1.98    1.71
   4   6  10   40.31    4.08
  -4   6 -10   45.06    4.37
  -4  -6 -10   47.24    4.93
  -4   6 -11   19.01    3.10
   4  -6  11   20.92    3.54
   4   6  11   17.46    2.77
  -4  -6 -11   28.54    3.85
  -4   6 -12    5.56    1.93
  -4  -6 -12    0.72    1.63
   4  -6  12    4.24    2.09
   4   6  12    3.81    1.63
  -4   6 -13   14.63    2.35
  -4  -6 -13   12.58    2.34
   4   6  13   10.94    1.86
  -4   6 -13   10.66    2.22
   4  -6  13   17.28    2.63
  -4   6 -14   -0.37    1.11
  -4  -6 -14    2.63    1.35
   4  -6  14    0.60    1.24
   4   7 -17    2.61    1.41
   4  -7 -17    3.31    1.44
   4   7 -16   23.68    2.98
   4  -7 -16   23.06    3.00
   4   7 -15    7.61    2.17
   4  -7 -15   10.50    2.43
  -4   7  15   11.00    2.26
   4   7 -14    2.24    1.77
   4  -7 -14    0.43    1.99
  -4  -7  14    1.62    1.64
  -4   7  14   -0.37    1.91
   4   7 -13   -0.40    2.01
   4  -7 -13   -0.39    1.69
   4  -7 -13   -1.85    2.11
  -4  -7  13    0.38    1.73
   4  -7 -12  208.28   10.32
   4   7 -12  176.38    9.81
   4  -7 -12  179.65   10.48
   4   7 -11  120.01    7.56
  -4  -7  11  112.53    7.72
   4  -7 -11  117.29    7.61
   4  -7 -11  106.56    7.68
   4   7 -10  111.12    7.12
  -4  -7  10  116.02    7.80
  -4  -7  10  109.38    6.98
   4  -7 -10   96.10    6.89
   4  -7 -10   98.33    7.23
   4  -7  -9    8.64    2.04
   4   7  -9   10.77    2.38
   4  -7  -9    6.20    2.63
  -4  -7   9    5.54    2.19
   4  -7  -9    5.83    2.32
  -4  -7   9    5.34    2.79
  -4  -7   8   28.33    4.00
  -4  -7   8   28.23    3.42
   4  -7  -8   31.42    3.73
   4  -7  -8   26.34    3.60
   4  -7  -8   31.25    3.14
   4  -7  -7   56.02    4.65
   4  -7  -7   52.39    4.58
   4  -7  -7   56.90    3.95
  -4  -7   7   55.73    4.61
  -4  -7   7   47.24    3.18
  -4  -7   7   62.46    5.44
   4  -7  -7   52.61    3.96
   4  -7  -6    9.51    1.95
  -4  -7   6   11.31    1.65
  -4  -7   6   16.41    2.64
   4  -7  -6   12.69    2.48
   4  -7  -6   15.13    2.02
   4  -7  -6   15.25    2.28
   4  -7  -6   12.16    2.52
  -4  -7   6   12.78    3.02
   4  -7  -5  123.84    6.63
   4  -7  -5  116.33    6.13
   4  -7  -5  107.81    5.37
  -4  -7   5  106.83    5.28
  -4  -7   5  102.55    5.85
   4  -7  -5  102.13    5.82
   4  -7  -5  121.75    6.31
  -4  -7   5  125.58    7.23
  -4  -7   5  103.73    6.25
   4  -7  -4   35.53    2.64
   4  -7  -4   25.93    3.54
   4  -7  -4   29.27    2.73
  -4  -7   4   38.28    3.70
  -4  -7   4   37.27    2.82
   4  -7  -4   35.63    3.33
  -4  -7   4   33.13    2.45
  -4  -7   4   29.51    3.05
   4  -7  -4   35.11    3.31
  -4  -7   4   40.81    3.62
   4  -7  -4   32.08    3.16
  -4  -7   4   32.38    3.73
  -4  -7   3  374.22   14.39
   4  -7  -3  386.78   14.39
  -4  -7   3  390.42   14.26
   4  -7  -3  381.66   15.25
  -4  -7   3  375.34   14.36
  -4  -7   3  380.58   13.45
  -4  -7   3  390.56   14.37
  -4  -7   3  358.04   13.03
  -4  -7   3  381.01   14.38
   4  -7  -3  382.84   13.70
  -4  -7   3  398.82   14.78
  -4  -7   3  376.65   14.88
   4  -7  -2  520.97   18.91
  -4  -7   2  538.03   19.01
  -4  -7   2  533.19   18.61
   4  -7  -2  558.17   20.00
  -4  -7   2  523.24   17.94
  -4  -7   2  534.53   18.97
  -4  -7   2  520.71   18.85
  -4  -7   2  520.59   17.73
  -4  -7   2  546.18   18.77
   4  -7  -2  535.16   18.24
  -4  -7   2  561.61   19.20
  -4  -7   2  561.88   19.43
   4  -7  -1  117.57    6.41
  -4  -7   1  113.07    5.88
   4  -7  -1  104.97    6.80
  -4  -7   1  106.84    6.11
  -4  -7   1  117.18    5.62
  -4  -7   1  118.69    6.35
  -4  -7   1  109.88    6.20
  -4  -7   1  111.31    5.41
  -4  -7   1  120.86    6.10
   4  -7  -1  113.58    5.72
  -4  -7   1  112.14    6.16
  -4  -7   1  127.08    6.50
  -4  -7   0   48.84    3.83
   4  -7   0   43.08    3.42
   4  -7   0   51.57    4.19
  -4  -7   0   44.86    3.81
   4  -7   0   42.27    4.53
  -4  -7   0   48.79    3.31
  -4  -7   0   50.25    3.97
  -4  -7   0   48.64    3.62
  -4  -7   0   49.92    3.59
  -4  -7   0   47.37    3.35
  -4  -7   0   49.06    3.69
   4  -7   1   62.01    4.80
  -4  -7  -1   65.40    4.63
  -4  -7  -1   60.68    3.97
  -4  -7  -1   60.61    3.77
  -4  -7  -1   57.67    4.05
  -4  -7  -1   52.55    3.84
  -4  -7  -1   60.31    3.91
   4  -7   1   69.44    5.46
  -4  -7  -1   64.67    4.36
   4  -7   1   63.95    4.26
  -4  -7  -2   31.50    2.70
  -4  -7  -2   30.23    2.79
  -4  -7  -2   27.87    2.94
   4  -7   2   31.52    3.09
   4  -7   2   30.88    3.53
   4  -7   2   34.22    4.27
  -4  -7  -2   35.12    2.93
  -4  -7  -2   26.52    2.81
   4  -7   3   20.10    2.66
  -4  -7  -3   26.89    2.61
  -4  -7  -3   26.22    2.60
  -4  -7  -3   24.28    3.12
  -4  -7  -3   20.08    2.51
  -4  -7  -3   23.76    2.38
  -4  -7  -3   27.28    3.05
   4  -7   3   20.51    3.20
  -4  -7  -4   -0.64    1.63
   4  -7   4    1.18    1.57
  -4  -7  -4    1.19    1.11
   4  -7   4   -0.80    1.82
  -4  -7  -4    1.16    1.29
  -4  -7  -4    0.37    1.67
   4  -7   5  124.08    7.84
  -4  -7  -5  118.05    7.04
  -4  -7  -5  119.76    7.43
  -4   7  -5  104.44    6.01
  -4  -7  -5  115.21    5.99
  -4  -7  -6    3.42    2.00
  -4  -7  -6    6.91    2.21
  -4   7  -6    9.60    2.12
  -4   7  -6    8.00    1.94
   4  -7   6    5.95    2.44
   4  -7   7   82.19    6.66
  -4   7  -7   86.60    5.47
  -4   7  -7   77.47    5.55
  -4  -7  -7   74.74    6.20
  -4  -7  -7   78.02    5.85
   4  -7   8   24.86    4.01
  -4   7  -8   29.58    3.27
  -4   7  -8   25.92    3.37
  -4  -7  -8   32.71    4.30
  -4  -7  -9   13.17    2.86
  -4   7  -9   11.47    2.32
   4  -7  10   25.99    3.84
  -4  -7 -11   13.56    2.75
  -4   7 -11   13.70    2.59
   4  -7  11   14.17    2.83
  -4  -7 -12    1.87    1.68
   4  -7  12    2.29    1.91
   4  -7  12    2.45    1.74
  -4   7 -12    3.44    1.67
   4  -7  13    2.53    1.39
  -4   7 -13    5.00    1.56
  -4   7 -13    2.23    1.38
  -4   7 -14    2.91    1.03
   4   8 -17   11.71    1.56
  -4  -8  17   15.62    1.76
   4   8 -16    9.71    2.02
   4   8 -15    5.12    2.00
   4  -8 -14   29.17    3.75
   4   8 -14   22.32    2.99
  -4  -8  14   21.95    2.74
   4  -8 -13    8.26    2.73
   4   8 -13    8.10    2.21
  -4  -8  13    9.87    2.36
   4  -8 -12    5.12    2.44
  -4  -8  12    4.90    1.73
  -4  -8  12    7.91    2.58
   4  -8 -11  102.72    7.44
  -4  -8  11   90.96    6.95
  -4  -8  10    6.34    2.89
  -4  -8  10    2.79    1.99
  -4  -8   9   33.35    4.07
   4  -8  -9   40.58    4.55
  -4  -8   9   36.30    4.71
  -4  -8   8   57.99    5.15
  -4  -8   8   67.18    5.99
   4  -8  -8   58.76    5.32
  -4  -8   7   43.84    4.85
  -4  -8   7   43.40    4.27
   4  -8  -7   50.18    3.81
  -4  -8   7   47.13    3.24
   4  -8  -7   42.11    3.88
  -4  -8   6    6.78    2.54
  -4  -8   6    4.26    2.00
   4  -8  -6    3.90    1.54
  -4  -8   6    5.01    1.40
  -4  -8   6    3.56    1.92
   4  -8  -6    2.76    1.79
   4  -8  -5   37.07    3.70
  -4  -8   5   42.84    3.88
   4  -8  -5   42.02    4.00
  -4  -8   5   44.54    3.31
  -4  -8   5   46.13    4.15
  -4  -8   5   48.39    4.72
  -4  -8   5   48.97    4.30
   4  -8  -5   41.49    3.80
  -4  -8   5   39.03    4.32
   4  -8  -5   45.10    3.29
  -4  -8   4  229.51   10.72
   4  -8  -4  239.66    9.78
  -4  -8   4  246.98   11.25
  -4  -8   4  224.65   10.13
  -4  -8   4  232.79   10.30
   4  -8  -4  231.43   10.19
   4  -8  -4  218.79   10.26
  -4  -8   4  217.79    9.21
   4  -8  -4  219.35   10.11
  -4  -8   4  232.87   10.56
   4  -8  -3   78.27    4.73
  -4  -8   3   63.04    5.08
   4  -8  -3   76.47    5.93
  -4  -8   3   70.38    5.47
  -4  -8   3   81.57    5.21
  -4  -8   3   60.63    4.81
   4  -8  -3   84.07    5.55
  -4  -8   3   73.91    4.44
   4  -8  -3   64.90    5.01
  -4  -8   3   75.70    5.33
  -4  -8   3   79.84    5.40
   4  -8  -3   71.22    5.16
   4  -8  -2   13.90    2.18
  -4  -8   2   11.44    2.42
  -4  -8   2   13.57    2.30
  -4  -8   2   15.58    2.72
  -4  -8   2   16.75    2.16
   4  -8  -2   10.41    2.86
  -4  -8   2   15.83    2.65
  -4  -8   2   11.64    2.39
  -4  -8   2   13.58    2.50
   4  -8  -2   12.14    2.37
  -4  -8   1  241.99   10.21
  -4  -8   1  253.05   10.52
   4  -8  -1  229.04   10.68
   4  -8  -1  231.74    9.93
  -4  -8   1  250.07   10.64
  -4  -8   1  245.85    9.74
  -4  -8   1  232.29   10.61
   4  -8  -1  237.58   11.61
  -4  -8   1  215.91    9.34
  -4  -8   1  250.06   10.65
  -4  -8   1  239.95   10.69
   4  -8   0  231.63   10.65
  -4  -8   0  221.81   10.04
   4  -8   0  218.55    9.58
  -4  -8   0  218.73    9.50
   4  -8   0  218.02   11.17
  -4  -8   0  235.92    9.37
  -4  -8   0  229.40    9.36
  -4  -8   0  209.01    9.63
  -4  -8   0  234.08   10.40
  -4  -8   0  235.40    9.94
  -4  -8  -1   13.68    2.10
   4  -8   1   11.07    3.10
  -4  -8  -1   10.60    2.01
  -4  -8  -1   14.20    2.18
  -4  -8  -1   10.73    1.91
   4  -8   1   14.49    2.79
  -4  -8  -1   14.99    2.14
  -4  -8  -1   13.53    2.48
   4  -8   1    9.87    2.12
  -4  -8  -2  233.01    9.85
  -4  -8  -2  218.00    9.24
  -4  -8  -2  212.00    9.34
  -4  -8  -2  230.10    9.56
   4  -8   2  220.38   11.58
   4  -8   2  228.61   11.03
  -4  -8  -2  222.76    9.93
   4  -8   2  230.63   10.08
  -4  -8  -3   41.81    3.31
  -4  -8  -3   40.16    3.35
  -4  -8  -3   33.57    3.22
   4  -8   3   40.92    5.09
   4  -8   3   37.81    3.70
   4  -8   3   45.67    4.83
   4  -8   4   60.00    4.78
  -4  -8  -4   63.91    4.17
   4  -8   4   72.11    5.99
  -4  -8  -5    8.97    2.60
   4  -8   5   11.51    2.92
  -4   8  -5   10.61    2.27
   4  -8   5   14.14    3.52
   4  -8   6   81.02    6.73
  -4   8  -6   75.23    5.37
   4  -8   6   81.15    7.17
  -4  -8  -6   99.20    6.93
  -4   8  -7   10.26    2.27
   4  -8   7   10.56    2.98
  -4  -8  -7    9.12    2.61
  -4  -8  -8   40.94    4.51
  -4   8  -8   41.74    3.90
   4  -8   9  208.80   11.16
  -4   8  -9  186.48    9.46
   4  -8   9  191.31   10.40
   4  -8  10    5.74    2.57
  -4  -8 -10   10.27    2.60
   4  -8  10    7.20    2.55
  -4   8 -10    7.91    2.13
   4  -8  11   18.06    2.90
  -4   8 -11   11.38    2.12
   4  -8  11   15.48    2.87
  -4   8 -12    1.02    1.29
  -4   8 -12   -1.21    1.44
   4  -8  12    0.49    1.40
   4  -8  12    1.01    1.37
  -4   8 -13   14.86    1.86
   4   9 -16    4.38    1.15
  -4  -9  16    2.78    1.14
   4   9 -15    6.88    1.67
  -4  -9  15    9.47    2.02
   4   9 -14   16.05    2.60
  -4  -9  14   14.34    2.77
  -4  -9  13    6.39    1.87
  -4  -9  12   20.63    2.44
  -4  -9  12   23.67    3.26
  -4  -9  11   56.46    4.39
  -4  -9  11   59.22    5.33
  -4  -9  10   29.91    4.20
  -4  -9   9   34.17    4.06
  -4  -9   9   34.48    3.77
  -4  -9   8  104.85    7.45
  -4  -9   8  100.53    7.48
  -4  -9   8  105.81    7.21
  -4  -9   8   98.49    6.49
   4  -9  -7   42.37    3.99
  -4  -9   7   41.54    4.80
  -4  -9   7   43.67    3.18
  -4  -9   7   45.69    5.00
  -4  -9   7   39.63    4.41
  -4  -9   7   40.46    4.20
   4  -9  -6   26.21    3.35
  -4  -9   6   25.33    3.80
  -4  -9   6   22.64    2.45
  -4  -9   6   23.13    3.81
  -4  -9   6   28.34    3.73
  -4  -9   6   28.09    3.50
  -4  -9   5    6.55    2.46
   4  -9  -5    5.62    2.11
  -4  -9   5    9.69    2.37
   4  -9  -5    3.80    2.06
  -4  -9   5    8.33    2.68
  -4  -9   5    9.61    1.84
  -4  -9   5   11.33    2.74
  -4  -9   5   11.85    2.69
  -4  -9   5   11.76    2.56
  -4  -9   4   95.24    6.52
  -4  -9   4  106.23    6.84
  -4  -9   4   92.78    5.35
  -4  -9   4  100.40    6.23
   4  -9  -4   91.73    6.22
  -4  -9   4  103.58    6.93
  -4  -9   4  104.48    6.96
  -4  -9   4   98.84    6.42
   4  -9  -4   87.20    6.24
   4  -9  -4   98.04    6.29
  -4  -9   3    8.33    2.55
   4  -9  -3    7.55    2.43
  -4  -9   3   11.01    2.06
   4  -9  -3    9.39    3.02
  -4  -9   3   10.00    2.34
  -4  -9   3    8.63    2.32
   4  -9  -3    9.96    2.41
  -4  -9   3    9.94    2.73
   4  -9  -3    4.27    1.75
  -4  -9   3    4.85    2.46
  -4  -9   3    5.04    2.31
   4  -9  -3    6.14    2.17
   4  -9  -2   63.00    5.28
  -4  -9   2   67.99    4.45
  -4  -9   2   67.56    5.36
   4  -9  -2   57.60    5.73
  -4  -9   2   64.18    4.76
   4  -9  -2   74.31    5.44
  -4  -9   2   70.54    5.32
   4  -9  -2   64.48    4.63
  -4  -9   2   75.97    5.56
  -4  -9   2   60.16    5.11
   4  -9  -2   69.96    5.68
   4  -9  -1  326.76   13.90
  -4  -9   1  342.74   12.72
   4  -9  -1  302.32   14.52
  -4  -9   1  313.64   12.91
  -4  -9   1  325.95   13.77
  -4  -9   1  294.69   13.16
   4  -9  -1  310.41   12.81
  -4  -9   1  345.64   13.80
  -4  -9   1  331.20   13.81
   4  -9  -1  348.76   14.47
   4  -9   0   58.53    5.02
  -4  -9   0   53.24    4.56
   4  -9   0   53.06    4.24
  -4  -9   0   46.57    4.53
  -4  -9   0   47.92    4.06
   4  -9   0   50.06    5.37
  -4  -9   0   57.98    4.10
  -4  -9   0   47.65    4.12
   4  -9   1    8.56    3.01
   4  -9   1    7.25    2.61
  -4  -9  -1   12.09    2.23
  -4  -9  -1    8.25    1.93
   4  -9   1    5.94    1.87
  -4  -9  -1    7.15    2.19
   4  -9   2    4.93    2.92
   4  -9   2    7.65    2.69
  -4  -9  -2    5.95    1.82
  -4  -9  -2    8.65    2.33
   4  -9   2    8.70    2.17
  -4  -9  -2    8.18    2.02
   4  -9   3    1.02    2.62
   4  -9   3    0.89    2.11
   4  -9   3    0.65    1.52
  -4  -9  -3    1.22    1.53
   4  -9   4    9.28    3.08
   4  -9   4    3.66    2.74
   4  -9   5   10.47    3.11
   4  -9   6   70.51    6.67
   4  -9   7   40.79    4.80
   4  -9   7   36.97    4.86
   4  -9   8    1.28    2.09
   4  -9   8    1.84    2.58
   4  -9   9    4.20    1.57
  -4   9  -9    5.38    1.72
   4  -9   9    4.54    2.24
   4  -9   9    2.00    2.04
  -4   9 -10   46.29    3.66
   4  -9  10   49.86    4.40
   4  -9  10   49.25    4.42
  -4   9 -11   23.61    2.40
   4  -9  11   31.38    3.13
   4  -9  11   26.82    2.95
   4  -9  12   43.71    3.00
  -4   9 -12   33.38    2.73
  -4 -10  15    5.29    1.27
   4  10 -14    0.18    1.03
  -4 -10  14    2.40    1.50
   4  10 -13   13.70    2.16
  -4 -10  13   14.17    2.02
  -4 -10  12   24.76    2.93
   4  10 -12   25.07    2.98
  -4 -10  12   24.46    3.33
  -4 -10  11   10.02    2.67
  -4 -10  11   12.28    1.96
  -4 -10  11    9.23    2.31
  -4 -10  10   15.11    2.72
  -4 -10  10   16.50    2.40
  -4 -10  10   20.05    3.29
  -4 -10   9    7.91    2.66
  -4 -10   9    4.54    2.27
  -4 -10   9    6.70    2.10
  -4 -10   9    5.81    2.28
  -4 -10   8   51.59    5.25
  -4 -10   8   50.07    5.17
   4 -10  -7    2.02    1.68
  -4 -10   7    2.44    2.34
  -4 -10   7    4.46    2.51
  -4 -10   7    2.39    1.73
  -4 -10   7    0.41    1.95
   4 -10  -6   73.22    5.72
  -4 -10   6   88.00    6.60
  -4 -10   6   89.29    5.04
  -4 -10   6  100.35    7.09
  -4 -10   6  113.24    7.22
  -4 -10   6   89.44    6.05
  -4 -10   5  134.90    8.01
  -4 -10   5  126.04    8.05
   4 -10  -5  123.62    7.25
  -4 -10   5  108.72    7.65
  -4 -10   5  123.14    7.21
  -4 -10   5  125.88    6.27
  -4 -10   5  116.69    7.70
   4 -10  -5  111.14    7.27
   4 -10  -4    3.50    2.07
  -4 -10   4    2.00    2.00
  -4 -10   4    2.96    1.53
   4 -10  -4    4.67    2.19
  -4 -10   4    6.67    2.22
  -4 -10   4    2.51    2.29
  -4 -10   4    4.92    2.56
  -4 -10   4    4.77    2.24
   4 -10  -4    5.33    2.10
  -4 -10   3   29.31    3.91
   4 -10  -3   24.37    3.48
  -4 -10   3   27.23    2.92
  -4 -10   3   26.49    3.26
  -4 -10   3   25.44    3.48
   4 -10  -3   21.14    3.25
  -4 -10   3   20.89    3.34
  -4 -10   3   29.31    3.86
   4 -10  -3   29.43    3.78
   4 -10  -2  142.81    8.29
  -4 -10   2  153.58    7.45
   4 -10  -2  145.85    8.48
   4 -10  -2  162.05    9.67
  -4 -10   2  157.03    8.00
  -4 -10   2  149.50    8.63
  -4 -10   2  131.39    8.01
   4 -10  -2  141.71    7.50
  -4 -10   2  159.86    8.62
  -4 -10   2  145.97    8.51
   4 -10  -2  151.29    8.70
   4 -10  -1  140.65    8.36
   4 -10  -1  147.26    8.53
   4 -10  -1  127.23    8.75
  -4 -10   1  145.54    7.67
  -4 -10   1  143.57    8.29
  -4 -10   1  131.96    7.77
   4 -10  -1  139.35    7.45
  -4 -10   1  144.27    8.18
   4 -10  -1  152.81    8.79
   4 -10   0   -0.48    2.62
  -4 -10   0    1.17    1.66
  -4 -10   0    0.27    1.46
  -4 -10   0    1.35    1.84
   4 -10   0    0.59    1.38
   4 -10   0   -0.86    2.46
   4 -10   0    1.23    1.94
   4 -10   1   24.32    4.17
  -4 -10  -1   24.39    2.91
  -4 -10  -1   26.84    3.33
   4 -10   1   26.29    3.15
  -4 -10  -1   27.86    3.10
   4 -10   1   31.96    4.11
   4 -10   1   22.76    3.69
  -4 -10  -2   13.91    2.28
   4 -10   2   12.34    3.09
   4 -10   2   18.47    2.76
   4 -10   2   14.48    3.02
   4 -10   3    8.27    2.64
   4 -10   3    9.03    2.80
   4 -10   4   16.11    3.10
   4 -10   4   16.28    3.77
   4 -10   5   29.80    3.93
   4 -10   5   37.32    4.85
   4 -10   6   22.61    3.68
   4 -10   6   19.81    3.73
   4 -10   7    1.61    1.64
   4 -10   7    2.42    2.24
   4 -10   7    1.73    2.49
   4 -10   8    9.66    2.48
   4 -10   8   15.34    2.30
  -4  10  -8    9.73    2.00
   4 -10   8   13.53    2.95
   4 -10   9   29.44    3.43
   4 -10   9   28.17    2.58
   4 -10   9   32.65    3.59
  -4  10  -9   24.97    2.49
   4 -10  10    8.26    1.98
  -4  10 -10    6.43    1.30
   4 -10  11   36.46    2.69
  -4  10 -11   27.94    2.29
  -4 -11  13    3.23    1.34
  -4 -11  12   11.49    1.78
  -4 -11  12   11.20    2.22
  -4 -11  11    6.52    1.78
  -4 -11  11    3.00    1.82
  -4 -11  10    4.22    1.43
  -4 -11  10    7.88    2.28
  -4 -11  10    5.47    2.27
  -4 -11  10    5.64    1.90
  -4 -11  10    4.26    1.65
  -4 -11   9   37.61    3.38
  -4 -11   9   41.54    4.10
  -4 -11   9   44.14    4.47
  -4 -11   9   36.95    3.86
  -4 -11   9   39.20    3.80
  -4 -11   8   13.51    2.30
  -4 -11   8   14.37    3.01
  -4 -11   8   14.99    2.95
  -4 -11   8   14.42    2.83
  -4 -11   8   15.02    2.77
  -4 -11   7    9.18    2.71
  -4 -11   7    9.66    2.47
  -4 -11   7    3.57    1.83
  -4 -11   6   15.93    3.30
  -4 -11   6   13.93    2.93
  -4 -11   6   14.30    2.87
  -4 -11   6   15.63    2.68
  -4 -11   5   -0.80    2.06
  -4 -11   5    0.79    2.03
   4 -11  -5    2.93    1.92
  -4 -11   5    3.26    2.38
  -4 -11   4   13.66    2.86
  -4 -11   4   14.23    3.01
   4 -11  -4   16.30    2.82
  -4 -11   4   15.69    2.28
  -4 -11   4   16.15    3.12
   4 -11  -4   19.31    3.26
   4 -11  -3   65.71    5.27
  -4 -11   3   61.97    5.42
  -4 -11   3   62.09    5.31
  -4 -11   3   58.11    5.03
  -4 -11   3   65.97    4.48
   4 -11  -3   58.63    5.28
  -4 -11   2   27.14    3.60
  -4 -11   2   28.87    3.89
   4 -11  -2   32.96    3.91
  -4 -11   2   34.48    3.32
  -4 -11   2   37.71    3.74
   4 -11  -2   31.47    4.01
   4 -11  -1   62.75    5.49
   4 -11  -1   56.69    5.18
   4 -11  -1   57.93    4.38
  -4 -11   1   62.02    4.97
   4 -11   0   68.89    5.85
   4 -11   0   65.43    6.13
   4 -11   0   72.24    5.84
  -4 -11   0   67.75    5.14
   4 -11   0   63.38    4.66
   4 -11   1    9.44    2.73
   4 -11   1    9.83    2.78
   4 -11   1   11.87    3.14
   4 -11   2   12.66    2.84
   4 -11   2    8.51    2.91
   4 -11   3    8.80    2.74
   4 -11   3    6.52    2.95
   4 -11   4    4.98    2.27
   4 -11   4    3.29    2.35
   4 -11   4    4.95    2.73
   4 -11   5   19.92    3.21
   4 -11   5   22.40    3.45
   4 -11   5   18.63    3.50
   4 -11   6    0.61    1.52
   4 -11   6    0.36    1.78
   4 -11   6    0.77    1.97
   4 -11   7    7.02    1.84
   4 -11   7    5.12    2.03
   4 -11   7    6.61    2.38
   4 -11   8    1.67    1.20
   4 -11   8    2.69    1.68
   4 -11   8    0.27    1.59
  -4  11  -9    8.63    1.41
   4 -11   9   10.03    1.85
  -4 -12  12    1.30    0.91
  -4 -12  11    6.83    1.59
  -4 -12  10   33.63    3.18
  -4 -12   9    6.59    1.68
  -4 -12   9    7.48    1.70
  -4 -12   9   11.62    2.32
  -4 -12   9    6.19    1.42
  -4 -12   8    2.65    1.72
  -4 -12   8    4.22    1.75
  -4 -12   8    1.85    1.49
  -4 -12   8    3.94    1.75
  -4 -12   8    5.12    1.50
  -4 -12   7    1.93    1.74
  -4 -12   7    8.05    2.26
  -4 -12   7    4.18    1.75
  -4 -12   7    4.45    1.59
  -4 -12   7    5.95    2.03
  -4 -12   6    3.03    2.12
  -4 -12   6    1.61    1.69
  -4 -12   6    0.97    1.67
  -4 -12   6    1.28    1.55
   4 -12  -5    9.31    2.32
  -4 -12   5    6.16    2.28
  -4 -12   5    8.73    2.24
  -4 -12   5    9.25    2.41
  -4 -12   5    7.50    1.97
  -4 -12   4    1.71    1.87
  -4 -12   4    2.36    1.90
  -4 -12   4    1.10    1.58
   4 -12  -4    1.38    1.83
  -4 -12   3    4.53    2.29
   4 -12  -3    1.89    1.77
  -4 -12   3    4.27    2.14
   4 -12  -3    2.55    1.76
  -4 -12   3    4.36    1.72
   4 -12  -2   42.17    4.15
  -4 -12   2   45.35    4.20
  -4 -12   2   51.26    4.06
   4 -12  -1   62.23    5.09
  -4 -12   1   62.89    4.88
  -4 -12   1   70.97    4.65
   4 -12  -1   68.66    5.62
   4 -12  -1   63.42    5.16
   4 -12   0    3.20    2.18
   4 -12   0    6.70    2.26
   4 -12   0    6.58    2.32
   4 -12   1   14.04    2.79
   4 -12   1   16.77    2.96
   4 -12   1   18.71    3.17
   4 -12   2    8.22    2.53
   4 -12   2    4.26    2.00
   4 -12   2    6.39    2.48
   4 -12   2   10.32    2.67
   4 -12   3   11.50    2.73
   4 -12   3    8.67    2.45
   4 -12   3   12.51    2.87
   4 -12   3   11.35    2.61
   4 -12   4    6.88    2.38
   4 -12   4    6.59    2.15
   4 -12   4    5.97    2.38
   4 -12   4    2.81    1.85
   4 -12   5    6.00    2.28
   4 -12   5    3.32    1.87
   4 -12   5    6.54    1.90
   4 -12   5    1.87    1.94
   4 -12   6    1.85    1.54
   4 -12   6    2.37    1.74
   4 -12   6    2.87    1.38
   4 -12   7    2.83    1.38
   4 -12   7    0.48    1.00
   4 -12   7    1.53    1.48
   4 -12   8   -0.50    1.06
   4 -12   8    2.47    1.20
  -4 -13  10   15.59    1.74
  -4 -13   9   18.06    2.10
  -4 -13   8    6.90    1.70
  -4 -13   8    6.15    1.15
  -4 -13   7   33.72    2.57
  -4 -13   7   39.41    3.35
  -4 -13   7   40.34    3.12
  -4 -13   6   11.60    2.13
  -4 -13   6    9.21    1.68
  -4 -13   5    4.26    1.67
  -4 -13   5    4.49    1.47
  -4 -13   4    8.39    2.02
  -4 -13   4    7.62    1.66
  -4 -13   3    5.09    1.87
  -4 -13   3    9.27    1.84
   4 -13  -3    8.10    2.22
  -4 -13   2   91.67    5.43
   4 -13  -2   88.98    5.76
   4 -13  -1   37.71    3.56
   4 -13  -1   39.02    3.84
   4 -13   0    4.57    2.06
   4 -13   0    2.68    1.70
   4 -13   1    6.19    1.86
   4 -13   1    6.19    2.17
   4 -13   1    4.30    1.81
   4 -13   2    9.13    1.99
   4 -13   2    9.98    2.16
   4 -13   2    8.88    2.11
   4 -13   3   10.80    2.09
   4 -13   3   10.77    2.15
   4 -13   3   10.39    2.15
   4 -13   4    9.76    1.86
   4 -13   4   11.40    1.93
   4 -13   4   11.45    2.06
   4 -13   5    8.54    1.71
   4 -13   5    6.17    1.66
   4 -13   5    6.96    1.46
   4 -13   6    3.82    1.28
  -4 -14   7   15.30    1.60
  -4 -14   6    3.12    1.08
  -4 -14   5    1.57    1.16
   4 -14   0   52.11    3.69
   4 -14   1    9.55    1.77
   4 -14   2   23.11    2.15
   4 -14   2   19.23    2.13
   4 -14   3    0.28    0.86
   4 -14   3   -0.25    0.87
   5   0 -19    0.48    1.43
  -5   0  17    0.45    1.92
   5   0 -17   -0.32    1.53
  -5   0  16    6.28    2.46
   5   0 -16    4.91    1.98
   5   0 -15    0.41    1.74
  -5   0  14    0.94    2.05
  -5   0  14    2.38    2.08
   5   0 -14   -1.24    1.99
   5   0 -13    0.92    1.22
  -5   0  13    4.34    2.24
  -5   0  13    0.45    2.15
   5   0 -13   -0.40    1.77
   5   0 -12   13.68    1.98
   5   0 -12   13.59    2.93
  -5   0  12   17.19    3.06
   5   0 -12   16.25    2.95
   5   0 -11    5.23    2.18
   5   0 -11    4.61    1.34
  -5   0  11    3.56    2.01
   5   0 -10   40.51    2.85
   5   0 -10   39.08    3.75
  -5   0   9  212.03    9.80
   5   0  -9  197.13    9.11
   5   0  -8    5.94    1.70
   5   0  -8    3.44    1.56
  -5   0   8    8.49    2.04
   5   0  -7   27.08    2.69
  -5   0   7   27.95    2.95
  -5   0   7   26.45    1.67
   5   0  -6    2.10    1.24
  -5   0   6    2.22    0.69
   5   0  -5   12.43    1.74
   5   0  -5   11.34    1.48
   5   0  -4   40.60    2.63
   5   0  -4   37.67    2.52
   5   0  -4   31.67    2.22
   5   0  -4   37.81    2.42
   5   0  -3  103.45    4.41
   5   0  -3  102.77    4.40
   5   0  -3   93.56    3.44
   5   0  -3   94.18    4.23
   5   0  -2   80.54    3.64
   5   0  -2   68.15    3.60
   5   0  -2   73.33    3.61
  -5   0   1    0.51    0.89
   5   0  -1    0.54    0.95
  -5   0   0   22.17    1.89
   5   0   0   22.52    2.00
   5   0   1   15.09    1.81
  -5   0  -1   17.45    1.72
  -5   0  -1   14.56    1.67
  -5   0  -1   10.77    0.60
   5   0   2    4.69    0.96
  -5   0  -2    5.12    1.34
   5   0   3    0.12    0.66
   5   0   3    0.90    1.34
  -5   0  -3    0.31    0.99
   5   0   4    1.82    1.40
   5   0   5   25.70    2.07
   5   0   5   20.36    2.81
  -5   0  -5   20.93    2.43
  -5   0  -6    0.51    1.22
   5   0   6    1.36    1.73
  -5   0  -6    2.23    1.48
  -5   0  -7    2.87    1.62
   5   0   7    3.45    1.85
  -5   0  -7    2.54    1.69
  -5   0  -8   -0.64    1.63
  -5   0  -8   -0.32    1.47
   5   0   8    0.43    2.02
  -5   0  -8    0.31    1.49
  -5   0  -9   22.72    3.23
   5   0   9   25.06    3.87
  -5   0  -9   24.31    3.38
   5   0  10  105.16    7.79
  -5   0 -10  130.74    7.44
   5   0  11   14.07    3.28
  -5   0 -11   16.60    2.88
   5   0  13   -0.59    1.45
  -5   0 -14   -0.26    1.31
  -5   0 -15   -0.37    1.12
   5  -1 -19    8.26    1.95
   5   1 -19   16.48    2.33
   5  -1 -18    4.71    1.90
   5   1 -18    0.79    1.27
  -5   1  18    2.44    1.40
   5  -1 -17   13.64    2.21
   5   1 -17   19.62    2.94
  -5   1  17   13.77    3.03
   5   1 -16   43.11    4.47
  -5   1  16   39.58    4.98
  -5   1  16   44.54    4.96
  -5  -1  16   46.45    5.09
   5   1 -15    4.68    2.06
   5  -1 -15    8.33    2.35
  -5   1  14   28.50    4.33
  -5   1  14   29.62    4.33
  -5  -1  14   33.46    4.28
  -5  -1  14   30.35    4.10
   5   1 -14   33.45    4.11
   5   1 -14   28.56    4.00
   5  -1 -14   24.91    3.45
  -5  -1  13   20.51    3.44
  -5   1  13   21.45    3.47
  -5  -1  13   22.54    3.75
   5  -1 -13   23.30    2.69
   5   1 -13   23.73    3.81
   5  -1 -13   29.18    3.60
  -5   1  12   12.94    2.95
  -5  -1  12    7.67    2.27
  -5  -1  12   16.85    3.10
   5  -1 -12   15.24    2.03
   5   1 -12   12.99    1.83
   5  -1 -12   15.61    2.88
   5   1 -12   10.48    2.55
   5   1 -11   27.61    3.49
  -5  -1  11   32.00    3.73
   5  -1 -11   33.95    3.66
   5   1 -11   34.92    2.63
   5  -1 -11   33.36    2.78
  -5   1  10   37.14    3.97
   5   1 -10   44.41    3.90
  -5  -1  10   31.95    3.44
   5  -1 -10   37.19    2.76
   5   1 -10   37.05    2.63
   5  -1 -10   30.68    3.28
  -5   1   9  235.65   10.57
   5   1  -9  232.45   10.02
   5  -1  -8  177.34    7.81
  -5  -1   8  179.85    8.44
  -5   1   8  183.55    8.39
   5   1  -8  158.67    7.62
  -5   1   7   59.01    4.06
  -5  -1   7   55.43    4.14
   5  -1  -7   57.66    3.79
   5   1  -7   51.41    3.68
  -5  -1   7   61.34    3.01
   5  -1  -6  105.08    5.09
   5   1  -6  100.94    4.99
  -5   1   6  103.19    3.76
  -5  -1   6  106.30    4.42
   5   1  -5    9.16    1.43
   5   1  -5   16.06    1.94
   5  -1  -5   16.04    1.79
   5  -1  -5   11.51    1.69
   5   1  -4 1007.20   30.23
   5  -1  -4  983.46   30.03
   5   1  -4  969.27   29.77
   5  -1  -4  966.71   29.32
   5  -1  -4  994.23   29.85
   5   1  -4  978.68   29.94
   5  -1  -3   17.45    1.74
   5  -1  -3   18.77    1.64
   5  -1  -3   16.60    1.05
   5  -1  -3   15.73    1.40
   5   1  -3   21.01    1.92
   5   1  -3   16.37    1.57
   5  -1  -3   16.51    1.63
   5   1  -3   17.03    1.62
   5   1  -2 1744.70   50.76
   5  -1  -2 1731.01   50.88
  -5  -1   2 1660.40   49.38
   5   1  -2 1775.69   50.68
  -5  -1   2 1702.94   49.45
   5  -1  -2 1771.48   50.73
   5  -1  -1  125.68    5.01
   5   1  -1  112.21    4.69
   5   1  -1  114.11    4.94
   5  -1  -1  108.01    4.98
  -5  -1   1  110.82    4.83
   5  -1   0   18.93    1.96
  -5   1   0   21.85    1.85
  -5  -1   0   19.27    1.76
  -5  -1   0   19.08    1.74
  -5  -1  -1  228.26    6.89
   5   1   1  233.28    8.43
  -5   1  -1  243.38    8.39
  -5   1  -1  237.21    8.26
   5  -1   2   37.84    3.10
  -5  -1  -2   37.79    1.99
   5  -1   2   45.85    2.56
  -5  -1  -2   43.49    2.77
  -5   1  -2   42.82    2.89
   5   1   3   71.88    4.41
   5  -1   3   76.86    4.75
   5   1   3   81.63    3.73
   5  -1   3   78.75    3.76
  -5   1  -3   77.42    4.15
   5  -1   4    8.88    1.91
   5   1   4    9.48    1.92
  -5  -1  -4    5.60    1.43
   5   1   5   33.83    3.40
   5  -1   5   40.32    3.79
  -5   1  -5   40.36    3.39
  -5  -1  -5   38.29    3.08
   5   1   5   38.16    2.56
  -5  -1  -5   35.50    2.98
  -5   1  -6    7.07    1.91
  -5  -1  -6   12.56    2.12
  -5   1  -6   11.99    2.12
   5   1   6   13.87    2.43
   5  -1   6   14.38    2.64
  -5  -1  -6   10.97    1.87
  -5  -1  -6    9.33    2.02
  -5   1  -7   74.42    5.22
  -5  -1  -7   82.35    5.21
   5  -1   7   89.81    6.45
   5   1   7   93.49    6.22
  -5  -1  -7   87.22    5.31
  -5  -1  -7   76.99    5.14
  -5   1  -7   81.96    5.41
  -5  -1  -8   12.11    2.41
  -5   1  -8   16.83    2.80
   5   1   8   16.99    3.01
   5  -1   8   12.35    2.99
  -5   1  -8   17.86    2.77
  -5   1  -8   18.53    2.96
  -5  -1  -8   14.05    2.37
  -5   1  -9   47.12    4.44
  -5  -1  -9   52.36    4.35
  -5   1  -9   39.08    4.09
  -5   1  -9   40.51    4.24
   5   1   9   48.39    4.97
   5  -1   9   33.82    4.43
  -5   1 -10   64.00    5.33
  -5  -1 -10   75.60    5.48
  -5   1 -10   62.65    5.27
   5   1  10   65.10    5.92
   5  -1  10   62.96    5.95
   5  -1  11    0.74    1.52
  -5  -1 -11   -1.19    1.27
  -5   1 -11    1.12    1.81
   5   1  11    0.96    2.00
  -5   1 -12    1.03    1.83
   5   1  12    4.50    2.28
   5  -1  12    0.33    1.37
   5   1  13    1.27    1.44
  -5  -1 -13    0.66    1.70
   5   1  14    2.74    1.25
  -5  -1 -14    3.94    1.64
  -5   1 -15   23.86    2.32
  -5  -1 -15   21.75    2.20
   5  -2 -19    1.18    1.29
   5   2 -19    2.67    1.24
   5  -2 -18   14.20    2.58
   5   2 -18   16.77    2.49
  -5   2  18   12.23    2.15
  -5   2  18   14.71    2.75
   5   2 -17    6.44    2.15
   5  -2 -17    9.23    2.46
   5  -2 -17    6.05    1.72
  -5   2  17    7.80    2.66
  -5   2  16   12.83    3.31
  -5   2  16    6.88    2.82
   5   2 -16   14.05    2.94
   5  -2 -16   10.36    2.77
   5   2 -15   14.02    3.05
   5   2 -15   16.31    3.41
   5   2 -14   55.25    5.58
   5  -2 -14   64.92    5.04
  -5   2  14   54.11    5.57
  -5   2  14   64.98    5.91
  -5  -2  14   56.35    5.57
  -5  -2  14   64.49    5.72
   5  -2 -13  149.18    7.51
   5  -2 -13  152.84    8.31
  -5   2  13  156.43    9.19
  -5  -2  13  138.35    8.82
  -5  -2  13  149.24    8.86
   5   2 -12   33.09    3.96
   5  -2 -12   24.19    2.69
   5  -2 -12   22.48    3.03
  -5  -2  12   19.07    3.19
  -5  -2  12   30.02    3.79
  -5  -2  11  194.04    9.78
  -5  -2  11  203.33    9.67
   5   2 -11  200.61    9.81
  -5   2  11  185.60    9.80
   5  -2 -11  206.26    8.42
   5  -2 -11  175.70    8.93
   5   2 -10   14.58    2.63
   5  -2 -10   12.38    1.87
  -5   2  10   18.06    2.82
  -5  -2  10   14.89    2.41
  -5  -2  10   14.05    2.50
   5  -2 -10   12.46    2.18
  -5   2   9 1445.51   44.46
  -5  -2   9 1421.80   43.72
   5  -2  -9 1349.78   42.74
   5   2  -9 1365.97   43.75
  -5   2   8  920.67   29.70
  -5  -2   8  880.42   28.97
   5  -2  -8  903.89   28.86
   5  -2  -8  897.32   28.43
   5  -2  -7  184.60    7.96
   5  -2  -7  187.60    7.64
  -5  -2   7  197.36    8.87
   5  -2  -7  183.93    6.97
  -5  -2   6  683.72   23.13
  -5  -2   6  672.84   20.80
   5   2  -6  750.10   22.38
   5  -2  -6  696.62   21.96
   5  -2  -6  677.03   22.19
  -5  -2   5  215.57    7.17
   5   2  -5  220.34    8.31
   5  -2  -5  224.90    8.29
   5  -2  -5  229.64    7.98
  -5  -2   5  228.97    8.18
   5   2  -4  403.85   13.63
  -5  -2   4  409.39   14.09
   5  -2  -4  374.29   12.04
  -5  -2   4  408.17   12.29
  -5  -2   4  408.13   12.31
   5  -2  -4  410.34   13.28
  -5  -2   4  398.35   12.29
   5  -2  -4  402.39   13.36
   5  -2  -4  418.62   12.90
   5   2  -4  410.78   13.12
   5   2  -4  437.60   13.53
   5  -2  -3  346.72   11.79
   5  -2  -3  338.50   11.15
   5   2  -3  361.89   11.96
   5   2  -3  358.38   11.79
   5  -2  -3  346.16   10.82
  -5  -2   3  375.26   12.40
   5   2  -3  350.19   11.64
   5  -2  -3  356.16   11.67
   5   2  -2 2383.85   64.55
  -5  -2   2 2431.75   64.85
   5  -2  -2 2334.30   63.69
   5  -2  -2 2304.85   64.62
   5   2  -2 2371.90   64.53
  -5  -2   2 2282.57   63.44
  -5  -2   2 2449.73   64.55
  -5  -2   2 2381.39   63.77
   5  -2  -2 2366.19   64.35
  -5  -2   1  250.86    8.95
   5  -2  -1  261.96    9.35
   5   2  -1  264.60    9.25
  -5  -2   1  248.67    8.44
   5   2  -1  251.40    8.84
   5  -2  -1  264.52    9.23
  -5  -2   1  258.53    8.33
   5  -2  -1  257.52    8.37
  -5  -2   1  261.26    9.05
  -5  -2   0   12.56    1.28
  -5  -2   0   16.61    1.60
  -5  -2   0   15.99    1.57
   5  -2   0   12.91    1.26
   5   2   0    9.33    1.28
   5  -2   0   13.08    1.51
  -5   2   0   12.41    1.56
   5   2   1   19.26    1.85
  -5  -2  -1   18.75    1.37
  -5   2  -1   23.09    1.95
  -5   2  -1   25.64    2.17
  -5  -2  -1   20.50    1.85
  -5  -2  -1   22.89    1.43
  -5  -2  -1   20.61    1.37
  -5  -2  -1   17.99    1.11
   5  -2   1   17.88    1.53
  -5  -2  -2  177.95    6.77
  -5   2  -2  193.54    7.46
  -5  -2  -2  182.58    7.03
  -5  -2  -2  172.33    6.39
   5  -2   2  176.78    6.69
   5  -2   2  187.44    7.64
   5  -2   3   80.74    4.59
  -5  -2  -3   81.08    4.06
   5   2   3   73.02    4.43
  -5   2  -3   79.99    4.15
   5   2   3   81.87    3.77
  -5  -2  -4    8.01    1.53
   5  -2   4    7.07    1.93
   5   2   4    7.86    1.81
  -5  -2  -4   10.59    1.53
  -5  -2  -4    8.53    1.50
   5  -2   4    6.44    1.12
  -5  -2  -5   69.38    4.23
   5   2   5   74.78    5.06
   5  -2   5   76.07    5.45
  -5  -2  -5   75.83    4.42
   5   2   5   75.40    3.78
  -5   2  -6    7.69    1.93
  -5  -2  -6    7.26    1.72
  -5  -2  -6    6.01    1.52
   5  -2   6    6.06    2.16
   5   2   6    4.90    1.87
  -5  -2  -6    5.46    1.58
   5   2   6    7.59    1.27
  -5  -2  -6    5.34    1.19
  -5  -2  -7   13.93    2.32
  -5   2  -7   25.89    3.10
  -5  -2  -7   23.32    2.72
   5  -2   7   23.45    3.55
   5   2   7   16.92    2.87
  -5   2  -7   26.66    3.28
  -5  -2  -8   12.05    2.28
  -5   2  -8   14.35    2.67
   5  -2   8   10.43    2.86
   5   2   8   20.03    3.16
  -5   2  -8   11.66    2.53
  -5   2  -9   89.22    6.29
  -5   2  -9   82.96    6.06
  -5  -2  -9   79.27    5.54
  -5   2  -9   78.64    5.90
   5  -2   9   83.12    5.90
   5   2   9   84.85    6.60
  -5   2 -10   42.75    4.49
  -5  -2 -10   44.27    4.06
  -5   2 -10   48.11    4.74
  -5  -2 -11   19.83    2.62
   5   2  11   26.07    3.75
  -5   2 -11   21.41    3.18
  -5  -2 -12   17.61    2.99
  -5  -2 -12   13.44    2.08
  -5   2 -12   13.09    2.46
  -5   2 -12   12.63    2.57
   5   2  12   14.39    3.00
  -5  -2 -13    2.63    1.62
  -5  -2 -14    7.48    1.94
   5   2  14    8.89    1.85
  -5  -2 -15    5.61    1.30
  -5   2 -15    5.63    1.28
   5  -3 -19   14.62    2.08
   5   3 -19   16.97    2.09
   5  -3 -18   46.30    4.01
   5   3 -18   44.76    3.89
  -5   3  18   42.18    4.17
   5  -3 -17   12.67    2.65
   5  -3 -17   12.02    2.03
   5   3 -17   11.17    2.59
  -5   3  17   19.50    3.30
   5  -3 -16   22.07    3.43
  -5   3  16   21.17    3.69
  -5   3  16   22.83    3.72
  -5   3  15   86.40    6.80
  -5   3  15   81.92    6.50
   5  -3 -15   80.24    6.40
   5  -3 -15   80.97    5.79
   5   3 -15   79.47    6.41
   5   3 -14   10.78    2.91
   5  -3 -14   11.39    2.81
  -5  -3  14   11.10    2.94
  -5   3  14    8.57    2.66
   5  -3 -14    9.93    2.57
   5   3 -13   44.94    4.73
  -5   3  13   42.68    4.66
  -5  -3  13   45.34    4.79
   5  -3 -13   47.55    4.04
   5  -3 -12   55.08    4.47
  -5  -3  12   58.80    5.14
  -5  -3  12   55.20    4.96
   5  -3 -12   56.51    4.24
  -5   3  11  132.56    7.98
   5   3 -11  146.07    8.23
   5  -3 -11  145.31    6.94
   5  -3 -11  156.61    7.66
  -5  -3  11  139.57    8.06
  -5  -3  11  135.07    7.78
  -5   3  10    6.36    1.96
  -5  -3  10   15.03    2.44
  -5  -3  10   11.77    2.27
   5  -3 -10    9.95    1.91
   5  -3 -10   12.68    2.11
   5   3 -10    9.23    2.48
   5  -3  -9   54.29    3.55
  -5  -3   9   57.81    4.32
  -5  -3   9   51.97    3.98
  -5   3   9   68.09    4.84
   5   3  -9   62.04    4.49
  -5  -3   8   44.19    3.45
  -5  -3   8   42.29    3.23
   5  -3  -8   43.57    3.01
   5  -3  -8   33.36    2.62
   5  -3  -7   12.40    1.87
  -5  -3   7   12.17    1.63
   5  -3  -7   14.09    1.61
   5   3  -7   13.31    1.94
  -5  -3   7   14.53    1.97
   5  -3  -7   12.86    1.71
   5  -3  -6  156.23    6.22
  -5  -3   6  145.58    6.29
  -5  -3   6  143.35    6.01
  -5  -3   6  161.29    6.42
   5   3  -6  140.40    6.42
  -5  -3   6  140.18    5.62
   5  -3  -6  149.53    5.56
   5  -3  -5  784.88   24.94
  -5  -3   5  839.61   26.16
   5  -3  -5  836.04   25.94
   5   3  -5  901.32   26.16
  -5  -3   5  842.68   25.44
  -5  -3   5  861.31   25.88
  -5  -3   5  825.97   25.30
   5  -3  -4   77.73    3.76
   5   3  -4   81.09    4.13
   5   3  -4   75.11    3.58
  -5  -3   4   84.02    3.53
   5  -3  -4   82.34    3.36
   5   3  -4   83.57    3.93
  -5  -3   4   71.11    3.08
  -5  -3   4   74.99    3.50
   5  -3  -4   82.37    3.35
  -5  -3   4   83.84    3.53
   5  -3  -4   73.04    4.13
  -5  -3   4   79.33    3.20
   5  -3  -3    7.10    1.12
  -5  -3   3    5.20    1.08
   5  -3  -3    5.32    1.47
  -5  -3   3    5.57    0.90
  -5  -3   3    4.61    1.02
   5  -3  -3    3.79    0.89
  -5  -3   3    4.30    1.41
  -5  -3   3    4.39    1.03
   5  -3  -3    5.52    1.13
  -5  -3   3    3.90    0.77
   5   3  -3    2.76    0.88
   5   3  -3    3.92    1.20
   5   3  -2  168.85    5.81
  -5  -3   2  166.54    5.68
   5  -3  -2  163.96    5.71
   5   3  -2  179.83    6.01
  -5  -3   2  164.71    6.27
   5  -3  -2  168.11    5.33
  -5  -3   2  180.96    5.92
   5  -3  -2  172.70    5.03
   5  -3  -2  179.41    5.83
   5  -3  -2  167.33    6.58
  -5  -3   2  163.24    5.86
   5  -3  -2  170.02    5.71
   5  -3  -1 1980.61   56.65
  -5  -3   1 1970.38   57.09
  -5  -3   1 2035.76   57.00
   5  -3  -1 1829.51   56.09
  -5  -3   1 1942.27   56.86
   5   3  -1 1963.38   57.03
   5  -3  -1 1971.39   56.95
   5  -3  -1 1937.66   56.78
  -5  -3   1 1877.62   56.85
  -5  -3   0  502.45   15.60
  -5  -3   0  475.11   16.12
   5   3   0  486.11   16.11
   5  -3   0  512.77   16.10
   5   3   0  550.67   16.18
  -5  -3   0  528.21   16.30
  -5   3   0  491.10   16.53
  -5  -3   0  522.17   16.52
  -5  -3   0  529.26   16.28
  -5  -3   0  534.12   16.17
  -5  -3  -1  114.35    4.36
  -5  -3  -1  114.22    4.50
  -5   3  -1  118.17    5.10
  -5   3  -1  111.29    4.81
  -5  -3  -1  111.52    4.83
  -5  -3  -1   94.27    4.06
  -5  -3  -1  116.98    5.08
   5  -3   1  116.08    4.59
   5   3   1  107.12    4.80
   5  -3   2  929.83   28.54
  -5  -3  -2  920.80   28.63
  -5   3  -2 1034.29   29.51
  -5  -3  -2  916.27   28.43
   5  -3   2  930.68   29.63
  -5  -3  -2  922.18   28.46
  -5  -3  -2  930.95   28.13
  -5  -3  -3  214.57    7.89
   5   3   3  231.43    9.23
   5  -3   3  222.85    8.73
   5  -3   3  237.91    9.36
  -5  -3  -3  231.62    8.46
  -5  -3  -3  236.09    8.50
   5   3   4  102.70    5.69
   5  -3   4  108.20    5.20
   5  -3   4  106.63    5.65
  -5  -3  -4   94.50    4.85
   5   3   5   18.47    2.49
   5   3   5   12.46    1.47
   5  -3   5   15.24    2.29
  -5  -3  -5   12.17    1.69
  -5  -3  -5   13.86    1.94
  -5   3  -6  104.41    6.22
  -5  -3  -6  101.44    5.69
   5  -3   6  100.14    6.02
  -5  -3  -6  106.73    5.18
  -5   3  -7  120.52    6.80
  -5   3  -7  118.65    6.94
   5  -3   7  114.91    6.72
   5   3   7  114.95    7.10
  -5  -3  -8  330.27   13.41
  -5   3  -8  315.62   13.39
  -5   3  -8  330.57   13.61
   5  -3   8  296.77   13.06
   5   3   8  311.94   14.01
  -5   3  -9   90.51    6.47
  -5   3  -9   97.46    6.41
  -5  -3  -9   97.79    6.23
   5   3   9   84.43    6.60
  -5   3 -10    8.56    2.38
  -5  -3 -10    5.92    1.91
  -5  -3 -10    4.79    2.42
  -5   3 -10    9.40    2.51
  -5  -3 -11   25.34    3.66
   5   3  11   23.85    3.69
  -5  -3 -12   25.54    3.50
  -5   3 -12   20.79    3.11
  -5  -3 -12   17.65    2.34
   5   3  12   18.24    3.19
  -5   3 -13   17.29    2.65
   5   3  13   15.51    2.77
  -5   3 -13   18.73    2.47
  -5  -3 -13   21.76    3.09
   5   3  14    8.14    1.71
  -5  -3 -14    8.42    1.86
  -5   3 -15    9.23    1.40
  -5  -3 -15    6.89    1.31
   5   4 -19    9.42    1.65
  -5   4  18   13.75    2.40
   5  -4 -18   10.70    2.16
   5   4 -18    9.96    2.09
   5   4 -17    2.45    2.00
   5  -4 -17    0.49    1.17
   5  -4 -17    1.05    1.85
  -5   4  17    1.15    1.85
   5   4 -16   44.07    4.56
   5  -4 -16   35.56    4.33
  -5   4  16   40.22    4.48
  -5   4  16   36.32    4.19
   5  -4 -16   36.92    3.64
   5  -4 -15   11.78    2.81
   5   4 -15   15.08    3.16
   5  -4 -15   12.33    2.46
  -5   4  15   14.27    3.30
  -5   4  15   15.21    3.10
   5   4 -14   65.10    5.80
   5  -4 -14   68.44    5.43
   5  -4 -13   62.95    5.61
   5   4 -13   71.17    5.94
   5  -4 -13   57.61    4.58
  -5   4  13   69.01    5.89
   5  -4 -13   73.20    5.63
   5   4 -12  143.62    8.37
   5  -4 -12  129.62    6.89
   5  -4 -12  121.67    7.50
   5  -4 -12  117.73    7.69
   5  -4 -11   13.18    2.75
   5   4 -11   13.39    2.91
   5  -4 -11   15.43    2.35
  -5  -4  11   13.75    2.55
   5  -4 -11   19.54    3.01
   5  -4 -10   70.22    5.09
   5  -4 -10   64.31    4.25
   5   4 -10   67.19    5.10
  -5  -4  10   62.89    4.82
  -5   4  10   61.70    5.01
   5  -4  -9   53.30    4.21
  -5   4   9   58.17    4.55
   5  -4  -9   54.63    3.63
   5   4  -9   53.04    4.25
  -5  -4   9   48.43    4.05
  -5  -4   9   46.77    3.88
   5  -4  -8   61.61    4.37
   5  -4  -8   72.84    4.22
   5   4  -8   69.43    4.67
  -5  -4   8   70.09    4.55
  -5  -4   8   66.08    4.33
  -5  -4   7  110.17    5.69
   5  -4  -7  114.26    5.84
   5   4  -7  116.75    5.85
  -5  -4   6  324.78   11.58
  -5  -4   6  364.17   12.45
  -5  -4   6  332.17   10.98
   5  -4  -6  321.83   11.49
   5  -4  -6  337.42   12.31
  -5  -4   6  344.94   11.76
   5   4  -6  351.61   12.20
  -5  -4   5  132.13    5.47
  -5  -4   5  123.52    5.31
   5  -4  -5  124.86    5.81
   5  -4  -5  120.43    5.10
   5  -4  -5  132.12    5.99
  -5  -4   5  127.75    5.03
   5  -4  -5  125.03    6.12
   5   4  -5  132.37    5.58
  -5  -4   5  133.81    5.95
   5  -4  -5  123.36    5.11
  -5  -4   4  199.22    7.29
   5  -4  -4  187.23    7.28
  -5  -4   4  208.57    7.61
   5  -4  -4  200.80    7.91
   5  -4  -4  185.40    8.26
  -5  -4   4  210.72    8.18
   5   4  -4  205.48    7.31
   5  -4  -4  205.28    7.41
   5   4  -3    4.31    1.14
   5  -4  -3    2.83    1.16
  -5  -4   3    3.30    0.90
  -5  -4   3    4.33    1.14
   5  -4  -3    2.44    1.07
   5   4  -3    4.14    0.88
   5  -4  -3    5.69    0.74
  -5  -4   3    3.32    0.88
   5  -4  -3    3.27    1.61
   5  -4  -3    3.83    0.94
  -5  -4   3    4.11    1.23
  -5  -4   2   60.29    3.28
  -5  -4   2   68.15    3.42
   5  -4  -2   54.34    3.17
  -5  -4   2   54.28    2.62
  -5  -4   2   55.45    2.90
   5   4  -2   54.37    2.89
   5  -4  -2   55.35    3.19
   5  -4  -2   56.33    3.89
  -5  -4   2   57.98    3.07
   5   4  -2   50.07    2.91
   5  -4  -2   57.81    2.62
   5  -4  -2   53.73    2.66
  -5  -4   2   62.75    3.43
  -5  -4   1  405.77   14.13
   5  -4  -1  416.65   14.14
   5  -4  -1  417.98   13.33
   5  -4  -1  420.31   13.88
   5   4  -1  406.72   13.60
   5  -4  -1  415.83   13.34
  -5  -4   1  422.96   14.01
  -5  -4   1  413.91   13.91
   5  -4  -1  411.69   13.26
  -5  -4   1  429.02   13.98
  -5   4   1  437.78   14.05
  -5  -4   1  424.57   13.31
  -5  -4   0  487.32   15.89
   5  -4   0  483.27   15.32
   5  -4   0  476.84   15.44
  -5  -4   0  485.67   15.88
  -5  -4   0  487.30   15.84
  -5   4   0  513.99   15.90
  -5  -4   0  469.68   16.07
  -5  -4   0  492.55   16.26
  -5   4  -1  340.98   11.69
   5   4   1  314.83   11.19
  -5  -4  -1  317.08   10.97
  -5  -4  -1  345.76   11.41
  -5  -4  -1  340.82   11.31
  -5  -4  -1  341.95   12.02
  -5  -4  -1  317.73   11.85
   5  -4   1  333.51   10.96
  -5   4  -2   11.88    1.73
  -5  -4  -2   11.16    1.90
  -5  -4  -2   16.32    1.59
   5  -4   2   13.00    1.82
   5  -4   3   13.69    1.94
   5   4   3   12.85    1.89
  -5  -4  -3   12.26    1.79
  -5  -4  -4   59.72    3.75
  -5  -4  -4   61.96    4.44
   5   4   4   72.14    4.44
   5  -4   4   60.93    4.16
  -5  -4  -5  373.02   13.57
  -5  -4  -5  391.73   15.06
  -5  -4  -5  393.38   14.91
   5   4   5  391.32   14.77
   5  -4   5  365.92   14.27
   5  -4   6  334.66   13.54
  -5  -4  -6  357.38   12.78
   5   4   6  361.75   14.34
  -5  -4  -6  371.90   14.31
  -5  -4  -6  338.93   14.48
  -5   4  -6  343.75   13.92
  -5  -4  -7  119.02    5.86
   5   4   7  127.95    7.49
  -5  -4  -7  130.91    7.33
  -5  -4  -7  123.00    7.68
  -5   4  -7  138.97    7.55
  -5   4  -7  127.12    7.18
   5   4   8   65.68    5.49
  -5   4  -8   76.49    5.65
  -5  -4  -8   78.46    5.56
  -5  -4  -8   85.46    6.26
  -5   4  -8   70.98    5.60
  -5  -4  -9    6.62    2.45
   5   4   9    2.52    1.99
  -5   4  -9    4.64    2.06
  -5  -4  -9    2.78    1.62
  -5   4  -9    4.50    2.24
  -5  -4 -10   27.43    3.92
   5   4  10   33.80    4.10
  -5  -4 -10   29.40    3.32
  -5   4 -10   19.26    3.12
  -5   4 -10   29.02    3.80
   5   4  11    7.70    2.43
  -5  -4 -12   17.67    3.04
   5   4  12   14.78    2.77
  -5   4 -12   20.46    3.10
  -5  -4 -12   13.55    2.06
  -5  -4 -13    9.20    2.09
  -5   4 -13    6.24    1.77
  -5   4 -13    5.94    1.84
  -5   4 -14    2.63    1.10
  -5  -4 -14    2.13    1.36
   5  -4  14    3.04    1.50
   5   5 -19    2.15    0.99
   5   5 -18    9.19    1.99
   5  -5 -18    7.29    1.79
  -5   5  17   30.07    3.58
   5  -5 -17   32.35    3.53
   5   5 -17   40.33    4.00
   5  -5 -17   34.52    3.05
  -5   5  16    4.41    2.14
  -5   5  16    7.08    2.14
   5  -5 -16    0.77    1.96
   5   5 -16    5.11    2.30
   5  -5 -16    4.72    1.75
   5  -5 -15   -0.43    2.20
  -5  -5  15    2.56    1.95
  -5   5  15    1.81    2.18
  -5   5  15    1.64    1.83
   5  -5 -14    4.91    1.89
   5  -5 -14    1.37    2.04
  -5   5  14    4.90    2.40
  -5  -5  14    0.83    2.03
   5   5 -14    0.44    2.44
  -5   5  13   41.82    4.66
  -5  -5  13   31.03    4.09
   5   5 -13   38.62    4.51
   5  -5 -13   36.13    4.06
   5  -5 -12    4.34    2.31
   5   5 -12    5.91    2.67
   5  -5 -12    2.36    1.75
   5  -5 -12    7.27    2.40
   5  -5 -11    7.62    2.26
   5  -5 -11    6.97    2.33
   5   5 -11    5.12    2.07
   5  -5 -11    7.12    1.88
   5  -5 -10   13.78    2.56
   5  -5 -10   15.82    2.79
   5  -5 -10   12.30    2.15
   5   5 -10    9.29    2.31
   5  -5 -10   10.89    2.11
   5  -5  -9   97.48    5.35
   5  -5  -9   88.76    5.92
   5   5  -9   95.27    6.08
   5  -5  -9  103.09    6.17
   5   5  -8    7.10    1.78
   5  -5  -8    3.18    1.61
   5  -5  -8    1.73    1.40
   5  -5  -8    4.17    1.46
   5  -5  -7   11.27    1.97
   5  -5  -7    6.98    1.69
   5   5  -6   11.07    1.71
   5  -5  -6   16.06    1.79
   5  -5  -6   13.28    2.15
   5  -5  -6   14.37    2.14
   5  -5  -6   15.82    1.89
  -5  -5   6   14.86    2.01
  -5  -5   5  401.15   14.13
  -5  -5   5  427.75   14.72
   5  -5  -5  398.92   13.79
   5  -5  -5  410.49   15.10
   5  -5  -5  415.86   14.74
   5  -5  -5  398.01   13.80
   5  -5  -4    2.22    1.65
  -5  -5   4    7.40    1.59
   5  -5  -4    7.26    1.40
  -5  -5   4    5.22    1.36
   5  -5  -4    8.18    1.46
   5  -5  -4    7.12    1.60
   5  -5  -3   34.83    2.80
  -5  -5   3   39.16    3.06
   5  -5  -3   31.72    2.62
  -5  -5   3   45.47    3.01
  -5  -5   3   35.10    2.78
  -5  -5   3   39.31    2.59
   5  -5  -3   32.34    2.30
  -5  -5   3   38.03    2.99
   5  -5  -3   32.16    3.21
  -5  -5   3   36.53    3.23
   5  -5  -2   28.12    3.13
   5  -5  -2   33.10    2.65
  -5  -5   2   34.03    2.74
   5  -5  -2   31.89    2.24
  -5  -5   2   36.71    2.85
  -5  -5   2   36.89    2.61
  -5  -5   2   32.50    2.43
  -5  -5   2   34.85    3.03
   5  -5  -2   31.76    2.69
  -5  -5   1   88.19    4.41
   5  -5  -1   76.41    3.74
  -5  -5   1   82.60    4.33
  -5  -5   1   73.22    4.08
  -5  -5   1   76.65    4.37
  -5  -5   1   76.75    4.25
  -5  -5   1   70.14    4.00
   5  -5  -1   74.97    5.02
  -5   5   1   80.06    3.90
  -5  -5   0   76.42    4.41
  -5  -5   0   85.23    4.43
  -5  -5   0   80.37    4.32
  -5  -5   0   85.36    4.34
  -5  -5  -1  212.95    8.11
  -5  -5  -1  211.06    8.64
   5  -5   1  203.01    8.89
  -5  -5  -1  214.08    8.44
  -5  -5  -1  196.37    8.07
  -5   5  -1  211.66    8.14
  -5  -5  -2  202.20    7.92
  -5  -5  -2  207.60    8.47
  -5  -5  -2  208.85    7.95
  -5  -5  -2  199.62    8.87
  -5  -5  -2  211.22    8.86
  -5  -5  -3   35.29    2.57
  -5  -5  -3   45.69    3.24
  -5  -5  -3   40.83    2.75
  -5  -5  -3   34.33    3.32
  -5  -5  -3   43.40    3.66
  -5  -5  -4   10.96    1.80
  -5  -5  -4   11.30    2.20
  -5  -5  -4   11.58    2.18
  -5  -5  -4   11.97    1.57
   5   5   5   33.83    3.33
  -5  -5  -5   31.58    3.40
  -5  -5  -5   32.28    3.62
  -5  -5  -5   31.53    2.86
  -5  -5  -6   62.90    5.08
  -5  -5  -6   67.38    5.51
  -5  -5  -6   64.51    4.13
  -5   5  -6   79.86    5.29
   5   5   6   78.72    5.27
  -5  -5  -7   71.87    5.74
  -5  -5  -7   64.88    5.13
  -5  -5  -7   59.00    3.85
  -5   5  -7   64.12    5.00
  -5   5  -7   56.12    4.87
   5   5   7   59.90    4.93
  -5  -5  -8   14.76    2.72
  -5  -5  -8   13.40    3.13
  -5   5  -8   14.77    2.63
  -5   5  -8   12.68    2.75
   5   5   8   12.26    2.52
  -5   5  -9    8.36    2.37
  -5  -5  -9   14.98    3.16
  -5   5  -9   10.29    2.43
  -5  -5  -9    9.14    2.14
  -5  -5 -10    5.54    1.96
  -5  -5 -10   11.88    2.85
  -5   5 -10    9.67    2.32
  -5   5 -10    8.80    2.64
   5   5  10    6.50    2.13
  -5  -5 -11    1.40    1.28
  -5   5 -11    2.10    1.97
  -5  -5 -11    1.60    1.86
   5   5  11    1.42    1.62
  -5   5 -12    2.12    1.94
  -5  -5 -12    1.01    1.63
   5   5  12    0.90    1.53
  -5  -5 -13    1.84    1.53
  -5   5 -13    3.25    1.56
  -5   5 -13    4.56    1.73
   5  -5  13    1.58    1.59
  -5  -5 -14    5.12    1.31
   5  -5  14    4.50    1.30
   5   6 -18    2.39    1.24
   5   6 -17    3.41    1.91
   5  -6 -17    5.12    1.82
  -5   6  17    3.58    1.69
   5  -6 -16   10.24    2.49
   5   6 -16   13.94    2.84
   5  -6 -16   11.60    2.13
  -5   6  16    9.43    2.25
   5   6 -15    3.47    2.08
   5  -6 -15    3.69    2.08
  -5   6  15    2.46    2.21
  -5  -6  15    3.66    1.80
   5  -6 -15    0.67    1.58
   5   6 -14   61.58    5.59
   5  -6 -14   63.84    5.73
  -5   6  14   61.60    5.45
   5  -6 -14   70.90    5.52
  -5  -6  14   66.53    5.55
   5  -6 -13   55.47    5.00
   5  -6 -13   57.91    5.34
   5   6 -13   53.32    5.18
  -5  -6  12   17.19    3.67
   5   6 -12   24.33    3.78
   5  -6 -12   22.72    3.64
   5  -6 -12   24.92    3.67
   5  -6 -11    4.72    2.24
  -5  -6  11    3.60    2.43
   5   6 -11    6.77    2.33
   5  -6 -11    3.01    2.04
   5  -6 -11    4.70    1.74
   5  -6 -10    1.13    2.08
  -5  -6  10    3.06    2.25
   5   6 -10    0.73    1.70
   5  -6 -10    2.38    1.84
   5  -6 -10    2.75    1.54
   5   6  -9    5.53    1.93
   5  -6  -9    5.31    1.70
   5  -6  -9    6.68    2.25
   5  -6  -9    2.90    1.91
   5  -6  -8    7.27    2.09
   5   6  -8    3.94    1.61
  -5  -6   8    6.55    1.70
   5  -6  -8    6.84    2.06
   5  -6  -8    8.32    1.77
  -5  -6   7   12.84    2.11
   5  -6  -7   15.85    2.10
   5  -6  -7   13.37    2.35
   5  -6  -7   12.31    2.29
   5  -6  -6    3.31    1.50
  -5  -6   6    4.89    2.12
   5  -6  -6    9.91    2.01
   5  -6  -6    5.56    1.44
   5  -6  -6    3.78    1.37
  -5  -6   6    6.39    1.61
  -5  -6   5   42.69    3.39
   5  -6  -5   34.17    3.61
  -5  -6   5   29.60    2.26
  -5  -6   5   34.37    3.63
   5  -6  -5   34.71    3.02
   5  -6  -5   35.20    2.88
   5  -6  -5   35.24    3.17
   5  -6  -5   43.49    3.51
  -5  -6   5   33.60    2.97
   5  -6  -4    3.25    1.89
  -5  -6   4    3.89    1.03
   5  -6  -4    4.75    1.36
  -5  -6   4    4.83    1.54
  -5  -6   4    4.16    1.38
  -5  -6   4    1.53    1.62
   5  -6  -4    1.93    1.21
  -5  -6   4    3.03    1.70
  -5  -6   3   11.80    1.61
   5  -6  -3   11.85    1.57
  -5  -6   3   12.30    2.10
  -5  -6   3   10.63    2.29
   5  -6  -3    9.21    1.70
  -5  -6   3   10.56    1.92
  -5  -6   3   13.39    1.90
   5  -6  -3   12.65    1.94
   5  -6  -3    8.95    2.23
   5  -6  -2    6.51    1.65
  -5  -6   2    5.65    1.54
   5  -6  -2    6.60    1.35
  -5  -6   2    7.68    1.63
  -5  -6   2    8.30    1.72
  -5  -6   2   14.38    1.69
   5  -6  -2    9.72    2.26
  -5  -6   2    9.60    1.94
   5  -6  -1   45.55    3.67
  -5  -6   1   52.47    3.46
  -5  -6   1   53.44    3.53
  -5  -6   1   48.88    3.65
  -5  -6   1   57.18    3.95
  -5  -6   1   53.96    3.60
   5  -6  -1   50.55    4.37
  -5  -6   0   25.24    2.54
   5  -6   0   22.91    3.35
   5  -6   0   24.42    2.74
  -5  -6   0   15.60    2.07
  -5  -6   0   24.53    2.38
  -5  -6   0   16.29    2.15
  -5  -6   0   20.96    2.32
   5  -6   1   55.30    4.80
  -5  -6  -1   52.59    3.63
  -5  -6  -1   62.67    3.90
   5  -6   1   66.87    4.63
  -5  -6  -1   54.79    3.56
  -5  -6  -1   52.54    3.38
  -5  -6  -1   45.99    3.67
  -5  -6  -1   48.23    3.86
  -5  -6  -2    6.87    1.76
  -5  -6  -2    5.75    1.37
  -5  -6  -2    4.64    1.32
  -5  -6  -2    3.91    1.41
   5  -6   2    4.06    1.89
  -5  -6  -2    6.20    1.65
  -5  -6  -3   74.59    4.12
  -5  -6  -3   79.10    5.07
  -5  -6  -3   68.11    4.95
  -5  -6  -3   68.61    4.35
   5  -6   3   76.86    5.47
  -5  -6  -3   68.01    3.99
  -5  -6  -4    4.15    1.39
  -5  -6  -4    5.89    2.05
  -5  -6  -4    7.31    2.04
  -5  -6  -4    7.00    1.38
  -5  -6  -5   35.54    3.14
  -5  -6  -5   37.78    2.78
  -5  -6  -5   30.76    3.54
  -5  -6  -5   32.73    3.84
  -5   6  -6   37.63    3.70
  -5  -6  -6   41.86    4.14
  -5  -6  -6   38.03    4.39
  -5  -6  -6   38.04    3.20
  -5   6  -6   38.15    3.97
  -5   6  -7  103.09    6.46
  -5  -6  -7  108.71    7.58
  -5  -6  -7  119.33    7.10
  -5  -6  -7  100.09    5.51
  -5   6  -7  114.35    6.91
  -5   6  -8    9.68    2.33
  -5  -6  -8    8.44    2.33
  -5   6  -8    4.63    2.06
  -5  -6  -8    6.30    2.50
  -5   6  -9   54.00    4.55
  -5  -6  -9   54.85    4.61
  -5  -6  -9   58.18    5.36
   5  -6  10   22.28    3.59
   5  -6  11    8.65    2.56
  -5  -6 -11    6.93    2.27
  -5   6 -11    8.26    2.14
   5  -6  12   -0.59    1.68
  -5  -6 -12    0.60    1.52
  -5   6 -12    0.27    1.50
  -5  -6 -13    7.65    1.68
  -5   6 -13    7.05    1.69
   5  -6  13    6.56    1.75
  -5   6 -13    8.17    1.66
   5   7 -18    9.01    1.39
   5  -7 -17   39.02    3.26
   5   7 -17   39.16    3.33
   5   7 -16   -0.61    1.65
  -5   7  16   -0.84    1.33
   5  -7 -16   -1.86    1.62
   5   7 -15    7.00    2.43
   5  -7 -15    4.53    2.12
  -5  -7  15    4.32    1.76
  -5   7  15    3.15    1.72
   5  -7 -14    0.36    1.64
  -5  -7  14   -0.36    1.84
   5  -7 -14    0.43    1.87
   5   7 -14    1.49    1.74
   5  -7 -13    9.57    2.56
  -5  -7  13    8.65    2.70
   5  -7 -13   11.81    3.00
   5   7 -13   12.32    2.70
   5  -7 -12   40.28    4.75
   5   7 -12   36.52    4.18
   5  -7 -11    9.62    2.84
  -5  -7  11    9.42    2.99
   5  -7 -11   10.44    2.85
   5   7 -11    8.17    2.37
   5  -7 -10   30.35    3.35
   5  -7 -10   26.63    3.67
  -5  -7  10   29.24    4.19
   5  -7 -10   32.92    4.10
   5   7 -10   33.01    3.71
   5  -7  -9   17.84    3.09
   5  -7  -9   19.93    2.68
  -5  -7   9   21.34    3.70
   5  -7  -9   15.69    2.91
   5  -7  -8   28.47    3.75
   5  -7  -8   34.98    3.27
   5  -7  -8   28.68    3.56
  -5  -7   8   31.47    3.40
   5  -7  -7   27.00    3.42
   5  -7  -7   25.49    2.65
   5  -7  -7   28.84    3.41
   5  -7  -7   26.89    2.89
  -5  -7   7   23.53    3.73
  -5  -7   7   23.61    2.82
  -5  -7   6   53.34    4.22
  -5  -7   6   55.35    5.15
   5  -7  -6   53.35    4.06
   5  -7  -6   58.51    3.79
   5  -7  -6   48.46    3.78
   5  -7  -6   53.44    4.44
   5  -7  -5   10.07    2.08
  -5  -7   5   12.41    2.80
   5  -7  -5   12.90    1.80
   5  -7  -5    9.91    1.93
  -5  -7   5    8.47    1.29
  -5  -7   5    8.17    1.81
   5  -7  -5    8.97    1.83
   5  -7  -5    9.45    1.96
  -5  -7   5    7.63    1.83
  -5  -7   5    9.05    2.34
   5  -7  -4   22.81    2.17
   5  -7  -4   24.23    3.41
  -5  -7   4   26.90    2.24
   5  -7  -4   23.00    2.74
  -5  -7   4   28.52    3.22
  -5  -7   4   21.00    3.13
  -5  -7   4   24.02    2.83
   5  -7  -4   23.57    2.76
  -5  -7   4   21.28    2.76
  -5  -7   4   16.41    2.44
   5  -7  -4   24.15    2.76
  -5  -7   3   12.07    2.20
  -5  -7   3   11.94    2.45
   5  -7  -3   11.25    1.70
  -5  -7   3   10.12    2.06
  -5  -7   3   13.17    2.42
   5  -7  -3    8.73    2.59
  -5  -7   3   11.74    1.60
  -5  -7   3   13.00    2.11
   5  -7  -3   10.61    1.97
  -5  -7   3   10.25    2.09
  -5  -7   2    0.75    1.30
  -5  -7   2    0.27    1.10
   5  -7  -2    0.96    1.09
  -5  -7   2    0.54    1.36
   5  -7  -2   -1.43    2.14
  -5  -7   2    0.58    1.50
  -5  -7   2   -0.20    1.20
   5  -7  -2   -0.27    1.35
  -5  -7   2    0.52    1.28
  -5  -7   2    0.39    1.00
  -5  -7   2    0.78    1.35
  -5  -7   1  188.78    8.80
  -5  -7   1  202.86    8.67
  -5  -7   1  195.84    8.93
  -5  -7   1  198.05    8.29
   5  -7  -1  197.32   10.07
  -5  -7   1  199.82    8.87
  -5  -7   1  210.15    9.00
  -5  -7   1  196.30    8.30
   5  -7  -1  201.65    9.17
  -5  -7   0  100.35    5.36
  -5  -7   0  100.05    5.75
  -5  -7   0   97.40    5.29
   5  -7   0   95.52    6.66
  -5  -7   0   96.67    5.50
  -5  -7   0   92.82    5.32
   5  -7   0   89.89    5.85
  -5  -7   0   96.98    5.14
   5  -7   1  101.83    6.41
  -5  -7  -1  106.33    5.97
  -5  -7  -1  103.53    5.35
  -5  -7  -1  106.63    5.55
  -5  -7  -1  102.97    5.63
  -5  -7  -1  104.67    5.76
   5  -7   1  105.06    7.20
  -5  -7  -2   54.26    3.73
  -5  -7  -2   56.31    4.15
  -5  -7  -2   53.36    3.93
  -5  -7  -2   52.58    3.58
  -5  -7  -2   50.71    4.30
  -5  -7  -2   47.36    4.10
   5  -7   2   48.69    4.49
   5  -7   2   53.55    5.33
   5  -7   3  117.74    7.25
  -5  -7  -3  107.21    6.26
  -5  -7  -3  109.13    5.92
  -5  -7  -3  117.82    5.67
  -5  -7  -3  112.24    5.63
  -5  -7  -3  104.75    6.68
  -5  -7  -3  112.52    6.61
  -5  -7  -4   19.58    2.51
  -5  -7  -4   13.28    1.87
   5  -7   4   18.03    3.29
  -5  -7  -4    9.45    1.87
  -5  -7  -4   14.90    2.71
  -5  -7  -4   15.30    2.70
  -5  -7  -5   52.34    3.86
  -5  -7  -5   50.00    4.69
  -5  -7  -5   47.13    4.73
   5  -7   5   51.35    5.21
   5  -7   6   96.28    7.09
  -5  -7  -6   80.28    4.92
  -5  -7  -6   86.20    6.51
  -5  -7  -6   73.23    5.73
  -5   7  -6   91.64    6.01
  -5   7  -6   86.70    5.66
  -5   7  -7   19.66    2.79
   5  -7   7   16.47    3.47
  -5  -7  -7   15.16    3.09
  -5  -7  -7   19.72    3.08
  -5   7  -7   18.54    3.00
  -5   7  -8   21.60    2.89
  -5  -7  -8   20.39    3.31
   5  -7   9   16.61    3.25
  -5   7  -9   18.66    2.67
  -5   7  -9   25.41    3.17
  -5   7 -10   41.67    3.98
  -5  -7 -10   35.96    3.98
   5  -7  10   41.45    4.34
   5  -7  11   -0.63    1.69
  -5  -7 -11   -0.32    1.51
   5  -7  11    2.46    2.10
  -5   7 -11   -0.27    1.52
   5  -7  12    4.84    1.89
   5  -7  12    5.10    1.70
  -5   7 -12    2.63    1.43
  -5   7 -12    6.90    1.83
  -5   7 -13    7.23    1.39
  -5  -8  17    3.66    1.25
   5   8 -17    2.06    1.08
   5   8 -16   12.06    2.16
   5   8 -15   -0.61    1.55
  -5   8  14    0.68    1.49
  -5  -8  14    3.52    1.30
   5  -8 -14    2.66    1.99
   5   8 -14    1.81    1.87
  -5  -8  14    3.37    1.81
  -5  -8  13    9.66    2.56
  -5  -8  13   13.99    2.30
   5  -8 -13    9.38    2.69
   5  -8 -12   93.50    6.80
  -5  -8  12   67.10    5.88
   5  -8 -11   78.86    6.38
  -5  -8  11   76.00    6.44
   5  -8 -11   76.44    6.11
   5  -8 -10    6.50    2.57
   5  -8  -9   28.10    3.91
  -5  -8   9   32.17    4.41
   5  -8  -9   30.69    3.22
   5  -8  -9   26.41    3.65
  -5  -8   8    3.59    1.25
   5  -8  -8    6.52    1.79
  -5  -8   8    4.93    1.90
  -5  -8   8    9.46    2.77
   5  -8  -8    7.38    2.65
   5  -8  -7   12.50    2.02
  -5  -8   7   10.46    2.93
  -5  -8   7   12.61    2.44
   5  -8  -7   11.90    2.12
  -5  -8   7   17.36    2.22
   5  -8  -6   34.87    3.50
  -5  -8   6   30.99    3.88
  -5  -8   6   28.99    4.11
   5  -8  -6   26.00    3.00
  -5  -8   6   32.63    2.92
  -5  -8   6   29.84    3.56
   5  -8  -6   28.28    2.78
  -5  -8   6   25.59    3.30
  -5  -8   5  297.99   12.40
   5  -8  -5  279.49   11.80
  -5  -8   5  302.35   12.46
   5  -8  -5  295.66   12.02
   5  -8  -5  269.43   11.98
  -5  -8   5  298.03   12.45
  -5  -8   5  282.55   11.24
  -5  -8   5  295.72   12.88
  -5  -8   5  283.65   13.15
  -5  -8   4   63.66    5.12
  -5  -8   4   64.09    4.17
   5  -8  -4   66.12    4.77
  -5  -8   4   56.41    4.70
   5  -8  -4   59.17    4.48
   5  -8  -4   63.11    4.85
  -5  -8   4   61.67    5.28
  -5  -8   4   49.38    4.35
  -5  -8   4   61.23    4.69
   5  -8  -4   48.89    5.00
   5  -8  -3   67.25    4.89
   5  -8  -3   66.89    4.30
  -5  -8   3   73.17    5.28
  -5  -8   3   61.38    3.96
  -5  -8   3   65.50    4.90
   5  -8  -3   69.05    4.95
  -5  -8   3   71.55    4.47
  -5  -8   3   62.75    4.80
  -5  -8   3   65.14    4.88
   5  -8  -3   68.60    5.15
  -5  -8   3   73.57    5.45
  -5  -8   3   71.93    5.00
   5  -8  -3   70.38    5.79
  -5  -8   2   37.47    3.54
  -5  -8   2   42.77    3.85
   5  -8  -2   35.93    3.64
   5  -8  -2   33.26    3.03
  -5  -8   2   37.67    3.78
  -5  -8   2   33.75    3.10
  -5  -8   2   41.24    3.93
  -5  -8   2   31.99    3.56
  -5  -8   2   35.37    3.01
   5  -8  -2   34.43    4.34
  -5  -8   2   36.08    3.69
   5  -8  -1  264.65   11.81
  -5  -8   1  283.95   11.71
  -5  -8   1  273.63   11.61
  -5  -8   1  277.26   10.95
  -5  -8   1  259.79   11.38
  -5  -8   1  274.73   10.80
   5  -8  -1  273.23   12.94
  -5  -8   1  277.78   11.28
  -5  -8   1  272.04   11.69
  -5  -8   0  174.17    8.63
  -5  -8   0  182.68    8.62
   5  -8   0  176.06    9.17
  -5  -8   0  183.65    8.35
  -5  -8   0  176.87    8.36
   5  -8   0  186.70   10.25
  -5  -8   0  185.83    8.18
  -5  -8   0  186.70    8.16
  -5  -8  -1   66.95    4.76
  -5  -8  -1   62.80    4.21
  -5  -8  -1   65.33    4.43
  -5  -8  -1   68.11    4.46
   5  -8   1   66.26    5.35
   5  -8   1   64.07    6.05
  -5  -8  -1   66.32    4.67
  -5  -8  -2   62.02    4.08
   5  -8   2   58.92    5.92
  -5  -8  -2   50.70    4.03
  -5  -8  -2   58.27    4.03
   5  -8   2   54.82    5.02
  -5  -8  -2   54.82    4.32
   5  -8   3    8.05    2.57
  -5  -8  -3    4.37    1.45
   5  -8   3    5.07    2.93
  -5  -8  -3    5.04    1.75
  -5  -8  -3    5.98    1.63
  -5  -8  -4   23.45    2.72
   5  -8   4   17.40    3.23
  -5  -8  -4   20.11    2.41
   5  -8   4   23.31    4.47
  -5   8  -5   25.51    3.08
   5  -8   5   14.12    3.65
   5  -8   5   21.27    3.58
  -5   8  -6  102.08    6.37
  -5  -8  -6   93.52    6.93
   5  -8   6  107.54    7.62
  -5   8  -7   38.32    3.89
   5  -8   7   48.07    5.61
  -5  -8  -7   45.63    4.78
   5  -8   8   12.12    3.41
   5  -8   8   12.34    2.92
  -5   8  -8   11.69    2.39
   5  -8   9   21.90    3.66
   5  -8   9   26.57    3.62
  -5   8  -9   24.95    3.05
   5  -8  10    8.28    2.47
   5  -8  10    9.01    2.18
  -5   8 -10   12.84    2.32
   5  -8  11   21.49    2.66
   5  -8  11   15.95    2.64
  -5   8 -11   18.59    2.40
  -5   8 -12   26.07    2.49
   5  -8  12   30.84    2.68
  -5   8 -12   24.08    2.30
  -5  -9  16    2.78    1.21
   5   9 -16    1.48    0.95
   5   9 -15   10.41    1.92
  -5  -9  15   10.42    2.04
   5   9 -14    9.40    2.10
  -5  -9  14   12.07    2.41
  -5  -9  14    8.28    1.86
   5   9 -13    2.36    1.82
  -5  -9  13    4.36    1.47
  -5  -9  12   12.47    2.28
  -5  -9  12   13.37    2.82
  -5  -9  11  127.81    7.22
  -5  -9  11  136.57    8.36
  -5  -9  10  115.38    7.93
  -5  -9   9    6.87    2.22
  -5  -9   9    6.84    2.57
  -5  -9   8    0.74    1.66
  -5  -9   8    1.47    1.89
  -5  -9   8   -0.48    2.28
  -5  -9   8    1.81    2.33
   5  -9  -7    1.29    1.61
  -5  -9   7   -0.44    2.12
  -5  -9   7   -1.11    1.72
  -5  -9   7   -0.37    1.79
  -5  -9   7   -0.37    1.89
  -5  -9   7    0.22    1.14
  -5  -9   7    1.42    2.41
  -5  -9   6    1.38    2.33
   5  -9  -6    0.34    1.75
  -5  -9   6    1.42    1.84
  -5  -9   6    3.79    2.34
  -5  -9   6    1.81    1.84
  -5  -9   6    0.46    1.19
  -5  -9   6    1.82    2.02
  -5  -9   5   16.97    3.41
   5  -9  -5   10.64    2.43
  -5  -9   5   14.81    2.95
  -5  -9   5   12.10    2.89
  -5  -9   5   12.41    2.51
   5  -9  -5   12.28    2.47
  -5  -9   5   11.85    2.09
  -5  -9   5   14.27    2.95
  -5  -9   4  355.67   14.78
  -5  -9   4  348.93   15.00
   5  -9  -4  343.40   14.49
  -5  -9   4  341.04   14.31
   5  -9  -4  321.61   13.82
  -5  -9   4  353.34   14.21
  -5  -9   4  348.27   13.28
  -5  -9   4  348.21   14.40
   5  -9  -4  348.64   14.13
   5  -9  -3   21.49    2.62
  -5  -9   3   15.35    2.96
  -5  -9   3   17.02    3.00
  -5  -9   3   21.20    2.72
  -5  -9   3   19.84    3.06
   5  -9  -3   16.93    3.07
   5  -9  -3   21.44    3.26
  -5  -9   3   22.52    3.07
   5  -9  -3   15.84    2.68
  -5  -9   3   17.88    2.99
   5  -9  -3   18.52    3.61
   5  -9  -2  382.38   15.93
   5  -9  -2  379.75   14.73
  -5  -9   2  409.64   16.05
  -5  -9   2  389.04   15.84
   5  -9  -2  422.16   16.27
  -5  -9   2  419.33   15.14
   5  -9  -2  429.38   16.72
  -5  -9   2  423.80   15.68
  -5  -9   2  389.39   15.84
   5  -9  -2  393.28   17.10
  -5  -9   1  119.57    6.98
  -5  -9   1  110.36    6.70
  -5  -9   1  114.58    6.28
  -5  -9   1  125.51    7.36
   5  -9  -1  126.56    8.42
  -5  -9   1  120.39    6.71
   5  -9  -1  123.42    7.47
  -5  -9   0    9.78    2.27
  -5  -9   0    8.94    2.11
  -5  -9   0    8.65    2.33
   5  -9   0    8.14    2.43
   5  -9   0    6.74    2.89
  -5  -9   0    5.31    1.83
  -5  -9  -1   35.67    3.34
  -5  -9  -1   30.36    3.46
  -5  -9  -1   35.91    3.38
   5  -9   1   28.45    3.94
  -5  -9  -1   36.32    3.62
   5  -9   1   22.92    4.12
   5  -9   2   70.00    6.48
   5  -9   2   77.79    6.19
  -5  -9  -2   65.43    4.56
  -5  -9  -2   72.85    4.74
  -5  -9  -3   24.32    2.73
   5  -9   3   21.55    4.09
   5  -9   3   18.71    3.48
   5  -9   4    2.29    2.17
   5  -9   5    4.76    2.93
   5  -9   6   26.96    4.58
   5  -9   6   16.98    3.36
   5  -9   7    8.96    2.99
   5  -9   7    5.86    2.48
   5  -9   8   37.66    4.56
   5  -9   8   32.98    3.91
  -5   9  -8   36.59    3.61
   5  -9   9   35.81    4.02
   5  -9   9   43.64    4.09
  -5   9  -9   44.21    3.63
   5  -9   9   40.43    3.36
   5  -9  10    1.02    1.47
   5  -9  10    0.55    1.55
  -5   9 -10    1.23    1.29
   5  -9  11    5.15    1.39
  -5   9 -11    4.61    1.13
  -5   9 -11    3.91    1.34
  -5 -10  15    2.15    1.04
   5  10 -14    9.01    1.47
  -5 -10  14   11.93    2.06
   5  10 -13   61.13    4.14
  -5 -10  13   59.98    4.14
  -5 -10  13   72.42    4.90
  -5 -10  12   33.49    3.49
  -5 -10  12   33.07    2.86
  -5 -10  12   31.11    3.68
  -5 -10  11   43.52    4.38
  -5 -10  11   51.38    3.96
  -5 -10  11   51.60    4.79
  -5 -10  10   26.44    3.73
  -5 -10  10   28.37    3.24
  -5 -10  10   32.19    4.02
  -5 -10   9   76.93    5.50
  -5 -10   9   85.15    6.55
  -5 -10   8   44.31    4.84
  -5 -10   8   50.01    5.23
   5 -10  -7   34.31    3.64
  -5 -10   7   40.81    4.11
  -5 -10   7   34.23    4.46
  -5 -10   7   39.48    3.10
  -5 -10   7   39.34    4.19
  -5 -10   7   34.26    4.27
   5 -10  -6    4.18    1.80
  -5 -10   6    4.95    1.94
  -5 -10   6    4.68    2.49
  -5 -10   6    3.35    1.98
  -5 -10   6    2.52    1.48
  -5 -10   6    2.98    1.77
   5 -10  -5   17.72    3.02
  -5 -10   5   22.93    3.20
  -5 -10   5   18.91    3.40
   5 -10  -5   18.48    2.90
  -5 -10   5   21.53    3.39
  -5 -10   5   17.61    2.44
  -5 -10   5   18.23    3.08
  -5 -10   4   24.77    3.52
   5 -10  -4   23.75    3.48
  -5 -10   4   17.81    2.78
  -5 -10   4   24.90    3.59
   5 -10  -4   24.45    3.15
  -5 -10   4   23.69    3.43
   5 -10  -4   20.07    3.01
  -5 -10   4   27.58    3.64
  -5 -10   4   18.75    2.63
  -5 -10   3  204.16   10.09
   5 -10  -3  188.48    9.64
   5 -10  -3  208.24   10.36
  -5 -10   3  204.04   10.06
  -5 -10   3  167.95    9.55
  -5 -10   3  202.53    9.64
   5 -10  -3  195.92    9.81
  -5 -10   3  207.23    9.09
  -5 -10   2   26.17    3.57
   5 -10  -2   25.55    3.61
  -5 -10   2   23.25    2.89
   5 -10  -2   27.95    4.15
   5 -10  -2   21.50    3.54
   5 -10  -2   21.76    3.18
  -5 -10   2   22.28    3.17
  -5 -10   2   26.77    3.54
  -5 -10   2   22.80    3.05
   5 -10  -1    1.94    2.47
   5 -10  -1    2.55    2.26
   5 -10  -1    3.06    2.18
  -5 -10   1    1.09    1.55
  -5 -10   1    2.34    1.91
   5 -10  -1    0.77    1.90
  -5 -10   1   -0.30    1.73
   5 -10   0   16.04    3.22
  -5 -10   0   17.51    2.54
  -5 -10   0   13.50    2.56
   5 -10   0   16.07    3.01
  -5 -10   0   15.08    2.53
  -5 -10  -1    1.58    1.46
  -5 -10  -1   -0.81    1.43
   5 -10   1    1.67    1.86
   5 -10   1   -0.88    2.22
   5 -10   2    3.07    3.06
   5 -10   2    2.57    2.18
  -5 -10  -2    2.29    1.54
   5 -10   3   27.64    4.43
   5 -10   4   52.88    5.16
   5 -10   4   63.76    6.21
   5 -10   5   34.19    4.14
   5 -10   5   33.12    4.57
   5 -10   6    9.94    2.50
   5 -10   6   13.63    2.97
   5 -10   6   12.42    3.25
   5 -10   7   11.91    2.26
   5 -10   7   11.17    2.55
   5 -10   7   10.99    2.81
   5 -10   8    0.91    1.25
  -5  10  -8   -0.88    1.31
   5 -10   8    0.30    1.53
   5 -10   8    0.99    1.80
   5 -10   9   28.63    2.32
   5 -10   9   31.54    3.04
  -5  10  -9   24.85    2.33
   5 -10   9   25.92    2.94
   5 -10  10   34.98    2.74
  -5  10 -10   36.63    2.71
  -5 -11  14   11.70    1.44
  -5 -11  13    3.24    1.34
  -5 -11  12    4.17    1.57
  -5 -11  12    2.74    1.38
  -5 -11  11    3.38    1.23
  -5 -11  11    1.47    1.73
  -5 -11  11    1.07    1.38
  -5 -11  10    5.79    1.57
  -5 -11  10    6.28    2.28
  -5 -11  10    7.51    2.27
  -5 -11   9   14.28    2.33
  -5 -11   9   14.80    2.95
  -5 -11   9   20.90    3.27
  -5 -11   8   46.09    4.18
  -5 -11   8   47.13    4.04
  -5 -11   8   44.79    4.64
  -5 -11   8   51.58    4.83
  -5 -11   8   44.30    4.11
  -5 -11   7   12.65    2.92
  -5 -11   7   15.55    2.67
  -5 -11   7   17.60    2.83
  -5 -11   7   15.92    2.86
  -5 -11   6   33.35    3.59
  -5 -11   6   35.03    4.15
  -5 -11   6   36.50    3.86
  -5 -11   5   18.61    3.03
  -5 -11   5   22.00    3.40
  -5 -11   5   19.58    3.26
  -5 -11   4    8.27    2.44
   5 -11  -4   13.63    2.54
  -5 -11   4   14.80    2.84
  -5 -11   4    7.63    1.83
  -5 -11   4   10.11    2.48
   5 -11  -4   12.07    2.72
  -5 -11   3   11.32    2.47
  -5 -11   3   12.82    2.67
   5 -11  -3    7.05    2.10
  -5 -11   3   11.58    2.10
   5 -11  -3    6.73    2.38
  -5 -11   3   10.00    2.47
   5 -11  -2   26.18    3.38
  -5 -11   2   27.41    2.98
   5 -11  -2   24.12    3.59
  -5 -11   2   20.96    3.19
   5 -11  -1   22.88    3.46
  -5 -11   1   22.21    3.15
   5 -11  -1   13.96    3.67
  -5 -11   1   21.69    2.72
   5 -11  -1   19.99    3.18
   5 -11   0    7.96    2.60
  -5 -11   0   10.58    2.31
   5 -11   0    7.96    2.96
   5 -11   0    5.73    2.13
   5 -11   0    5.31    2.17
   5 -11   1   15.98    3.54
   5 -11   1   17.04    2.95
   5 -11   2    2.79    2.54
   5 -11   2    3.11    2.13
   5 -11   3   13.56    3.32
   5 -11   3   12.75    2.84
   5 -11   3   11.51    2.69
   5 -11   4    3.00    2.53
   5 -11   4    2.86    2.09
   5 -11   4    2.22    2.13
   5 -11   5   -0.79    2.09
   5 -11   5    0.32    1.70
   5 -11   5    2.75    2.08
   5 -11   6    5.53    2.30
   5 -11   6    7.03    1.92
   5 -11   6    7.98    2.26
   5 -11   7    5.43    2.04
   5 -11   7    1.82    1.63
   5 -11   7    0.85    1.23
   5 -11   8    1.64    1.31
   5 -11   8    2.73    0.98
  -5 -12  12   10.05    1.51
  -5 -12  11   13.18    1.89
  -5 -12  10   11.88    2.13
  -5 -12  10    8.99    1.39
  -5 -12   9   41.84    3.69
  -5 -12   9   43.50    3.16
  -5 -12   9   44.76    3.78
  -5 -12   8    1.15    1.74
  -5 -12   8    1.72    1.32
  -5 -12   8    2.62    1.84
  -5 -12   7    7.40    1.85
  -5 -12   7    8.09    2.25
  -5 -12   7    7.32    2.22
  -5 -12   7    7.84    1.91
  -5 -12   6    5.02    1.75
  -5 -12   6    3.07    1.57
  -5 -12   6    6.96    2.22
  -5 -12   6    2.89    1.81
  -5 -12   5   13.56    2.62
   5 -12  -5   13.01    2.45
  -5 -12   5   18.44    2.57
  -5 -12   4   10.83    2.36
  -5 -12   4   11.43    2.16
   5 -12  -4   10.82    2.47
   5 -12  -3   18.21    2.74
  -5 -12   3   25.08    3.17
  -5 -12   3   23.11    2.81
   5 -12  -3   25.95    3.34
   5 -12  -2   28.12    3.29
  -5 -12   2   31.26    3.52
   5 -12  -2   33.82    3.89
  -5 -12   2   33.10    3.17
   5 -12  -1   13.11    2.50
   5 -12  -1   12.09    2.74
   5 -12  -1   11.88    2.37
  -5 -12   1   18.43    2.41
   5 -12   0   17.25    2.81
   5 -12   0   14.63    2.63
   5 -12   0   13.93    2.91
   5 -12   1   16.75    2.80
   5 -12   1   16.25    2.74
   5 -12   1   17.50    3.04
   5 -12   2   10.43    2.45
   5 -12   2    7.82    2.18
   5 -12   2   13.25    2.68
   5 -12   2   13.62    2.82
   5 -12   3    7.56    2.16
   5 -12   3    8.40    2.09
   5 -12   3    5.33    2.04
   5 -12   3   10.62    2.67
   5 -12   4    5.58    1.99
   5 -12   4    6.11    1.85
   5 -12   4    4.18    1.92
   5 -12   4    1.92    1.76
   5 -12   5    6.41    2.02
   5 -12   5    6.14    1.76
   5 -12   5    6.85    1.82
   5 -12   5    5.54    1.92
   5 -12   6    5.73    1.57
   5 -12   6    7.83    1.75
   5 -12   6   10.18    1.74
   5 -12   7    9.03    1.58
  -5 -13  10    1.35    0.92
  -5 -13   9    6.80    1.48
  -5 -13   8   44.72    2.75
  -5 -13   8   47.74    3.37
  -5 -13   7    2.66    1.09
  -5 -13   7    6.58    1.71
  -5 -13   6   14.46    1.95
  -5 -13   6   14.87    2.16
  -5 -13   5    0.19    1.12
  -5 -13   5    2.50    1.51
  -5 -13   4    6.29    1.68
  -5 -13   4    7.59    1.89
  -5 -13   3    1.58    1.29
   5 -13  -3    0.27    1.46
  -5 -13   3    1.15    1.47
   5 -13  -2   16.43    2.57
   5 -13  -1   42.03    3.84
   5 -13  -1   46.37    3.56
   5 -13   0    1.58    1.47
   5 -13   0   -0.56    1.60
   5 -13   1   13.22    2.12
   5 -13   1   11.68    1.98
   5 -13   1   11.48    2.22
   5 -13   2    1.28    1.38
   5 -13   2    2.97    1.36
   5 -13   2    2.46    1.56
   5 -13   3    0.78    1.25
   5 -13   3    1.93    1.26
   5 -13   3   -0.22    1.28
   5 -13   4    8.51    1.54
   5 -13   4    6.61    1.37
   5 -13   4    6.78    1.55
   5 -13   5    1.31    0.94
   5 -13   5    3.88    1.03
   5 -14   0   11.99    1.77
   5 -14   1    0.16    1.00
   5 -14   2   23.61    2.00
   6   0 -19   -0.25    1.42
   6   0 -18   13.30    2.05
   6   0 -17   24.02    3.15
  -6   0  17   23.51    3.64
   6   0 -16   25.37    3.41
  -6   0  16   30.56    4.38
  -6   0  16   29.19    4.22
   6   0 -15   -0.42    2.02
  -6   0  14   22.73    3.83
  -6   0  14   34.84    4.30
   6   0 -14   33.06    3.05
   6   0 -14   25.82    3.76
   6   0 -13   29.14    3.96
  -6   0  13   27.67    3.89
   6   0 -13   25.29    2.67
   6   0 -12  391.32   16.27
  -6   0  12  423.68   16.77
   6   0 -12  396.50   14.36
   6   0 -11  302.15   11.15
   6   0 -11  295.85   12.96
  -6   0  10    3.88    2.29
   6   0 -10    4.72    1.97
  -6   0   9  239.21   10.78
   6   0  -9  215.08    9.80
  -6   0   8   66.55    4.87
   6   0  -7    8.91    1.84
  -6   0   7   12.71    2.31
  -6   0   7   11.28    1.22
   6   0  -6  329.97   12.12
   6   0  -5   16.92    1.85
   6   0  -5   17.23    2.10
   6   0  -5   19.10    2.05
   6   0  -4  120.93    5.46
   6   0  -3  125.82    5.49
   6   0  -3  128.11    4.51
   6   0  -2   35.74    2.51
  -6   0   1  114.20    5.23
   6   0   0   16.77    2.04
  -6   0   0   14.17    1.77
  -6   0  -1   60.22    3.58
   6   0   1   56.32    3.76
   6   0   2  527.18   18.31
   6   0   3    2.21    0.87
  -6   0  -3    1.32    1.03
   6   0   3    0.27    1.32
   6   0   4   -0.63    1.47
   6   0   4    0.80    0.76
   6   0   5    1.40    0.91
   6   0   5   -0.36    1.64
  -6   0  -5    0.25    1.23
  -6   0  -6    9.38    2.07
  -6   0  -6    8.37    2.03
   6   0   6    8.83    2.41
  -6   0  -7   61.68    4.68
  -6   0  -7   60.03    4.83
  -6   0  -7   61.45    4.73
  -6   0  -8  121.98    7.28
  -6   0  -8  113.48    6.88
  -6   0  -8  125.58    7.13
   6   0   8  126.62    8.22
  -6   0  -9    3.10    1.96
  -6   0  -9    0.72    1.85
   6   0   9    7.37    2.69
  -6   0 -10    5.95    2.22
  -6   0 -11   -0.32    1.60
   6   0  11    1.88    1.82
   6   0  12    2.82    1.62
  -6   0 -12    2.86    1.21
   6   0  13    2.09    1.22
  -6   0 -13    2.16    1.57
  -6   0 -14   -0.20    1.07
   6  -1 -19    7.89    1.86
   6   1 -19    9.69    1.92
   6  -1 -18    8.18    2.09
   6   1 -18    9.84    2.13
   6  -1 -18   10.49    1.86
  -6   1  18    8.49    2.62
  -6  -1  17    2.62    2.11
   6  -1 -17    2.98    1.96
   6   1 -17    3.93    1.81
  -6   1  17    0.45    2.11
   6  -1 -17    4.44    1.73
   6   1 -16    5.33    2.28
   6  -1 -16    7.19    2.15
  -6  -1  16    0.47    2.18
  -6   1  16    6.19    2.75
  -6   1  16    5.74    2.62
   6   1 -15    1.74    1.98
   6  -1 -15    2.76    1.72
   6  -1 -14   58.15    4.33
   6  -1 -14   58.85    5.29
   6   1 -14   65.52    5.72
  -6   1  14   64.16    5.85
  -6   1  14   69.81    6.11
  -6  -1  14   66.24    5.94
  -6  -1  14   54.51    5.46
   6  -1 -13   26.28    2.81
   6   1 -13   25.94    3.79
   6  -1 -13   21.08    2.93
   6  -1 -13   26.35    3.61
  -6   1  13   34.63    4.32
  -6  -1  13   25.63    3.75
  -6  -1  13   25.65    3.73
   6  -1 -12  112.70    5.67
   6   1 -12  105.92    5.24
  -6  -1  12   94.49    6.74
  -6  -1  12   88.22    6.49
   6   1 -12  106.40    7.18
   6  -1 -12  101.27    6.69
   6   1 -11   42.18    4.15
   6  -1 -11   30.06    3.53
   6   1 -11   42.92    4.19
  -6   1  11   40.10    4.33
  -6  -1  11   37.79    3.96
   6  -1 -11   38.18    3.07
   6   1 -11   43.00    2.98
  -6   1  10  344.30   14.46
   6   1 -10  334.38   13.91
   6  -1 -10  342.81   13.55
   6   1 -10  320.20   13.52
  -6  -1   9  125.43    7.24
  -6   1   9  118.24    6.93
   6  -1  -9  122.68    6.47
   6   1  -9  102.99    6.31
  -6  -1   8   54.57    4.54
  -6   1   8   57.82    4.60
  -6  -1   7    4.23    1.82
   6  -1  -7    4.06    1.54
   6  -1  -7    4.67    1.43
   6   1  -7    2.91    1.64
   6  -1  -6  115.47    5.63
   6  -1  -6  114.15    5.54
   6   1  -6  117.26    5.76
  -6  -1   6  123.27    6.32
   6   1  -6  117.60    5.26
   6   1  -5   45.42    2.87
   6  -1  -5   39.97    2.69
   6   1  -5   43.54    3.10
   6  -1  -5   37.77    2.88
   6  -1  -4   85.63    4.31
   6   1  -4   89.99    4.49
   6   1  -4   93.99    4.58
   6  -1  -4   86.28    3.68
   6  -1  -4   84.66    3.29
   6   1  -3   89.20    4.40
   6  -1  -3   82.43    3.81
  -6  -1   2  443.33   15.10
   6   1  -2  461.22   14.99
   6  -1  -1  737.12   24.52
  -6  -1   1  789.61   24.34
  -6   1   1  780.86   24.42
   6  -1   0  940.88   29.45
   6   1   0  928.90   29.35
  -6  -1   0  933.10   28.87
  -6   1   0  939.35   28.95
  -6  -1   0  910.92   28.88
   6  -1   1   55.59    3.71
  -6   1  -1   52.39    3.27
  -6   1  -1   55.90    3.42
  -6  -1  -1   54.28    3.36
   6  -1   1   48.10    2.83
   6  -1   2  182.85    7.96
   6   1   2  168.98    7.70
   6  -1   3   31.97    2.37
  -6   1  -3   31.97    2.70
   6   1   3   34.89    3.21
   6   1   4   79.46    5.33
   6  -1   4   88.50    5.77
  -6  -1  -4   79.83    4.73
   6  -1   4   80.74    4.25
   6   1   4   94.33    4.42
   6  -1   5    0.75    1.95
   6   1   5    4.17    1.71
  -6  -1  -5    1.70    1.33
   6   1   5    1.73    0.91
  -6   1  -5    0.52    1.44
  -6  -1  -5    2.15    1.38
  -6  -1  -6   33.27    3.21
  -6   1  -6   35.49    3.52
   6  -1   6   34.47    4.00
   6   1   6   33.91    3.96
  -6  -1  -6   22.69    2.84
  -6  -1  -6   32.00    3.18
  -6   1  -6   31.26    3.43
  -6  -1  -7   12.88    2.38
  -6   1  -7   14.10    2.57
   6  -1   7   12.20    2.85
   6   1   7   11.18    2.74
  -6   1  -7   15.03    2.87
  -6  -1  -7   12.81    2.42
  -6  -1  -7   14.01    2.34
  -6  -1  -8    1.31    1.67
  -6   1  -8    0.35    1.94
   6   1   8    1.39    1.89
  -6   1  -8    1.41    2.03
  -6   1  -8    1.73    1.90
  -6  -1  -8    0.63    1.52
   6  -1   9   84.51    6.34
   6   1   9   80.27    6.68
  -6   1  -9  117.85    6.92
  -6  -1  -9  101.18    6.41
  -6   1  -9  100.59    6.61
   6   1  10   17.73    3.30
   6  -1  10   13.60    2.78
  -6  -1 -10   14.75    2.72
  -6   1 -10   13.22    2.60
   6  -1  11   -0.69    1.40
  -6  -1 -11    3.10    1.50
  -6   1 -11    5.07    2.00
  -6  -1 -12    2.36    1.76
  -6  -1 -12    2.01    1.26
   6  -1  12    0.56    1.29
   6   1  12    0.34    1.60
   6   1  13   17.54    2.38
  -6  -1 -13   20.56    2.60
  -6  -1 -14    5.27    1.44
  -6   1 -14    5.90    1.43
   6  -2 -19    1.92    1.44
   6   2 -19    1.21    1.18
  -6   2  18   17.58    2.99
   6  -2 -18   14.66    2.02
   6  -2 -18   18.03    2.71
   6   2 -18   16.24    2.58
   6  -2 -17   25.33    3.01
   6   2 -17   29.45    3.68
   6  -2 -17   29.61    3.55
  -6   2  17   32.94    4.15
  -6   2  17   37.71    4.44
   6  -2 -16   25.99    3.25
  -6  -2  16   20.08    3.67
   6  -2 -16   24.82    3.49
   6   2 -16   26.91    3.72
  -6   2  16   22.74    3.88
  -6   2  16   23.58    4.02
   6   2 -15   67.64    5.93
   6  -2 -15   62.98    5.13
  -6  -2  14   25.76    3.83
  -6   2  14   22.29    3.92
  -6  -2  14   31.28    4.24
   6  -2 -14   25.22    2.87
   6   2 -14   29.42    4.13
   6  -2 -14   24.99    3.38
   6  -2 -13   65.92    4.59
   6   2 -13   70.28    5.94
   6  -2 -13   77.79    5.67
   6   2 -13   56.71    5.52
  -6  -2  13   67.21    5.76
  -6  -2  13   64.62    5.58
   6  -2 -12  331.74   12.96
  -6   2  12  388.85   15.73
   6  -2 -12  306.82   13.12
   6  -2 -12  337.52   14.09
   6   2 -12  357.99   15.08
  -6  -2  12  355.36   14.79
  -6  -2  12  344.29   14.57
   6  -2 -11  316.86   11.82
  -6   2  11  296.45   13.77
   6   2 -11  311.55   13.42
  -6  -2  11  311.02   13.24
  -6  -2  11  317.59   13.00
   6  -2 -11  311.57   12.84
   6  -2 -11  284.77   12.08
  -6   2  10   28.88    3.72
   6   2 -10   25.93    3.35
  -6  -2  10   31.03    3.31
  -6  -2  10   28.67    3.21
   6  -2 -10   30.84    3.03
   6  -2 -10   33.94    3.36
  -6   2   9  346.86   13.73
  -6  -2   9  313.62   12.67
   6  -2  -9  314.10   12.63
   6   2  -9  321.79   12.89
  -6  -2   8  154.58    6.46
  -6  -2   8  141.35    8.01
  -6  -2   7  269.32   11.34
   6  -2  -7  250.51    9.88
  -6  -2   7  261.51    9.61
   6  -2  -6   73.19    3.85
   6   2  -6   89.20    4.31
  -6  -2   6   88.34    4.26
   6  -2  -6   76.67    4.31
  -6  -2   6   83.78    5.17
   6   2  -6   81.49    4.77
   6   2  -5  336.94   11.63
   6   2  -5  319.26   11.11
  -6  -2   5  287.01   11.87
   6  -2  -5  315.72   10.47
   6  -2  -5  310.21   11.20
   6  -2  -5  297.76   10.69
   6  -2  -4   68.47    3.62
   6   2  -4   70.15    3.91
   6  -2  -4   72.59    3.16
   6  -2  -3  420.55   14.26
   6   2  -3  441.11   14.53
  -6  -2   3  413.88   13.42
  -6  -2   3  445.10   14.92
   6   2  -3  440.89   14.39
   6  -2  -2  864.66   25.86
   6  -2  -2  834.54   25.66
   6   2  -2  870.12   26.58
  -6  -2   2  865.82   26.88
  -6  -2   2  849.35   26.64
  -6   2   1  100.69    4.76
  -6  -2   1   94.75    4.54
  -6  -2   1   92.46    4.40
  -6  -2   1   88.39    3.85
   6  -2  -1   94.76    4.88
  -6  -2   1   94.51    4.48
   6  -2  -1   89.11    4.57
   6   2  -1  110.17    4.58
  -6  -2   0   87.62    4.25
  -6   2   0   80.99    4.16
   6  -2   0   75.75    4.42
  -6  -2   0   75.28    3.67
  -6  -2   0   76.32    3.32
   6  -2   0   78.99    3.68
   6  -2   0   76.08    4.18
  -6  -2  -1  617.19   19.63
  -6   2  -1  621.69   19.99
  -6   2  -1  605.40   19.68
   6  -2   1  577.22   19.21
   6  -2   1  610.03   20.48
   6  -2   1  629.14   20.15
   6   2   2 1471.78   44.17
   6  -2   2 1487.09   44.49
  -6  -2  -2 1372.53   43.04
  -6  -2  -3   72.08    4.03
  -6   2  -3   74.53    4.27
   6  -2   3   71.70    3.80
   6  -2   3   67.33    4.62
   6   2   3   74.74    4.69
   6   2   4    5.65    1.74
   6  -2   4    4.88    1.18
   6   2   4    8.32    1.27
   6  -2   4    6.73    1.84
  -6  -2  -4    5.69    1.43
  -6  -2  -4    7.75    1.57
   6   2   5   43.71    4.13
   6  -2   5   45.71    4.05
   6   2   5   48.90    3.05
  -6  -2  -5   35.90    3.17
  -6  -2  -5   40.15    3.40
  -6  -2  -6   53.27    3.52
  -6   2  -6   54.88    4.49
  -6  -2  -6   60.90    4.36
   6   2   6   60.20    5.05
  -6   2  -6   56.76    4.47
  -6  -2  -6   55.86    4.19
   6  -2   6   52.39    4.61
  -6  -2  -7    1.76    1.34
  -6   2  -7    1.32    1.96
   6   2   7    2.52    1.92
  -6   2  -7    2.04    1.94
   6  -2   7    3.70    1.85
  -6   2  -8   67.78    5.28
   6   2   8   70.92    5.86
  -6   2  -8   75.31    5.63
   6  -2   8   53.17    4.92
  -6   2  -9   51.86    4.75
  -6   2  -9   46.81    4.62
  -6   2  -9   48.02    4.61
  -6  -2 -10   13.86    2.43
   6   2  10   17.27    3.43
  -6   2 -10   12.55    2.67
   6  -2  10   15.81    2.60
  -6   2 -10   21.82    3.12
  -6   2 -11    0.69    1.66
  -6  -2 -11   -0.77    1.96
   6   2  11    0.43    1.76
  -6  -2 -11    1.69    1.31
  -6  -2 -12   14.34    2.59
  -6  -2 -12   10.37    1.79
   6   2  12   11.90    2.49
  -6   2 -12   14.44    2.49
   6   2  13    3.64    1.57
  -6  -2 -13    0.27    1.36
  -6  -2 -14   14.12    1.91
  -6   2 -14   14.56    1.90
   6  -3 -19   12.23    1.95
   6   3 -19   14.00    1.97
   6  -3 -18    1.06    1.21
   6  -3 -18    4.49    1.85
  -6   3  18    2.12    1.80
   6   3 -18    1.99    1.37
   6   3 -18    4.71    1.90
  -6   3  17   -0.40    1.96
  -6   3  17    1.26    2.06
   6   3 -17    0.37    1.81
   6  -3 -17    1.08    1.77
   6  -3 -17    1.41    1.34
  -6   3  16    0.47    2.08
  -6   3  16    1.36    2.02
   6  -3 -16   -0.40    1.73
  -6   3  15  106.33    7.64
  -6   3  15   94.90    7.38
   6  -3 -15   99.43    6.61
   6   3 -15   91.10    7.05
   6  -3 -15   97.55    6.94
   6   3 -14   46.39    5.09
   6  -3 -14   46.86    4.87
   6  -3 -14   46.86    4.09
   6   3 -14   49.20    5.14
  -6  -3  14   41.30    4.68
  -6   3  14   44.44    5.17
   6  -3 -13  121.06    6.50
   6  -3 -13  113.84    7.36
   6   3 -13  116.55    7.79
  -6  -3  13  104.79    7.50
  -6  -3  13  107.24    7.35
   6  -3 -12  244.75    9.98
   6  -3 -12  216.71   10.78
  -6   3  12  232.31   11.70
   6   3 -12  251.73   11.70
  -6  -3  12  216.94   11.08
  -6  -3  12  214.35   10.76
   6  -3 -11   33.91    3.13
   6   3 -11   30.95    3.73
  -6   3  11   30.10    4.02
   6  -3 -11   31.76    3.59
  -6  -3  11   32.25    3.83
  -6  -3  11   37.32    3.75
   6   3 -10    3.02    1.84
  -6  -3  10    1.16    1.32
  -6  -3  10    1.59    1.48
   6  -3 -10    0.46    1.08
   6  -3 -10    1.17    1.36
  -6   3  10    2.31    1.64
  -6  -3   9  128.09    6.84
  -6  -3   9  131.79    6.65
  -6   3   9  140.64    7.68
   6   3  -9  135.28    7.21
   6  -3  -9  132.93    6.77
  -6  -3   8   61.22    4.22
  -6  -3   8   61.13    3.90
   6  -3  -8   55.94    3.91
   6  -3  -7   36.06    2.88
   6  -3  -7   41.43    3.11
  -6  -3   7   43.25    3.16
   6   3  -7   37.84    3.18
   6   3  -6  181.52    7.27
  -6  -3   6  190.60    7.60
  -6  -3   6  177.34    6.90
   6   3  -6  169.27    7.88
   6   3  -5  144.57    6.25
   6  -3  -5  143.56    5.99
  -6  -3   5  148.43    7.25
   6   3  -5  158.15    6.77
   6  -3  -4   58.51    3.20
  -6  -3   4   64.98    2.93
   6   3  -4   59.92    3.62
  -6  -3   3   93.83    4.43
  -6  -3   3   95.60    4.16
   6  -3  -3   86.12    3.73
  -6  -3   3   91.02    3.94
   6   3  -3   97.15    4.45
   6  -3  -3   78.97    4.02
  -6  -3   3   89.83    4.85
   6   3  -3   85.20    4.21
  -6  -3   2  617.70   19.74
  -6  -3   2  624.58   19.47
  -6  -3   2  606.25   19.18
  -6  -3   2  604.60   20.06
   6  -3  -2  659.62   19.41
   6  -3  -2  618.43   19.12
   6  -3  -2  581.76   19.20
   6   3  -2  624.94   19.80
  -6  -3   1  124.96    5.64
   6   3  -1  143.83    6.26
  -6  -3   1  135.67    5.29
   6  -3  -1  148.10    6.19
  -6  -3   1  133.27    5.49
   6   3  -1  137.94    5.69
   6  -3  -1  144.10    5.48
  -6  -3   1  155.17    5.93
  -6  -3   1  142.31    5.91
  -6   3   1  152.34    6.31
   6  -3   0   73.29    4.29
   6  -3   0   69.03    3.92
  -6  -3   0   66.21    3.60
  -6  -3   0   71.20    3.43
   6  -3   0   67.99    3.46
  -6  -3   0   77.25    3.77
  -6   3   0   75.36    3.98
   6  -3   1  233.13    9.35
  -6  -3  -1  214.64    8.62
  -6  -3  -1  227.75    8.56
   6  -3   1  236.55    9.01
  -6  -3  -2  216.77    8.16
   6  -3   2  233.97    9.44
   6  -3   2  225.99    8.26
   6   3   2  210.77    8.86
   6  -3   2  212.41    8.71
   6   3   3   39.06    3.35
   6  -3   3   37.10    2.99
  -6  -3  -3   43.68    2.96
   6  -3   3   40.72    3.52
  -6   3  -3   39.85    3.06
   6   3   3   43.66    2.80
   6  -3   3   41.09    2.77
  -6  -3  -4   75.46    4.47
   6  -3   4   88.93    5.51
   6   3   4   91.58    4.40
   6  -3   4   79.51    4.71
   6   3   4   84.42    5.43
   6   3   5   80.45    5.55
   6  -3   5   80.32    5.33
  -6  -3  -5   75.97    4.61
  -6  -3  -5   68.57    4.23
   6   3   5   76.09    4.05
   6   3   6   10.49    2.41
  -6  -3  -6    7.78    1.58
  -6   3  -6    8.72    2.24
   6  -3   6    9.44    2.13
  -6  -3  -6   15.39    2.32
   6  -3   7    1.75    1.70
  -6   3  -7    4.08    2.08
   6   3   7    4.92    2.05
  -6   3  -7    3.52    2.13
  -6  -3  -8   98.60    6.36
  -6   3  -8   98.98    6.52
   6   3   8   96.92    7.01
   6  -3   8   85.32    6.03
  -6   3  -8   96.65    6.67
  -6   3  -9   34.80    3.94
  -6   3  -9   23.18    3.49
  -6   3  -9   29.66    3.69
  -6  -3  -9   32.20    3.61
  -6  -3  -9   39.03    4.38
  -6  -3 -10    1.60    1.52
  -6  -3 -10    3.78    2.20
  -6   3 -10    5.09    2.05
   6   3  10    2.20    1.79
  -6   3 -10    2.63    1.97
  -6  -3 -11    0.82    1.18
  -6  -3 -11    1.53    1.88
   6   3  11    2.80    1.86
  -6   3 -11    1.02    1.76
  -6   3 -12   15.20    2.27
   6   3  12   11.85    2.50
  -6   3 -12   15.46    2.61
  -6  -3 -12   12.11    1.92
  -6  -3 -12   11.76    2.50
  -6  -3 -13    6.74    1.90
   6   3  13    3.76    1.54
  -6  -3 -14   -0.65    1.00
   6   4 -19   21.51    2.28
   6   4 -18    6.39    1.69
   6   4 -18    7.30    1.94
  -6   4  18    8.98    2.12
   6  -4 -18    5.51    1.80
   6  -4 -18    5.42    1.39
[truncated: 421,280 more chars]
