# Supplementary material for: Donor–Acceptor Pentacene Analogues With Near‐Infrared Emission and Tunable Aromaticity
Source: Angew Chem Int Ed Engl. 2026 Mar 30;65(20):e23436. doi: 10.1002/anie.202523436 (PMC13159433; doi:10.1002/anie.202523436)
Supplement: Supplementary file 3 — Supporting File (DFT_Cartesian_coordinates): anie71917‐sup‐0003‐DFT_Cartesian_coordinates.zip. [file ANIE-65-e23436-s003.zip]

Archive with 63 entries (61 files):
- complete_molecules/
- complete_molecules/CONPA-DCM.xyz
- complete_molecules/CONPA-Hex.xyz
- complete_molecules/CONPA-MeOH.xyz
- complete_molecules/diSO2PA-DCM.xyz
- complete_molecules/PONPA-DCM.xyz
- complete_molecules/PONPA-Hex.xyz
- complete_molecules/PONPA-MeOH.xyz
- complete_molecules/SNPA-DCM.xyz
- complete_molecules/SO2NPA-DCM.xyz
- complete_molecules/SO2NPA-Hex.xyz
- complete_molecules/SO2NPA-MeOH.xyz
- complete_molecules/SO2NPASi2-DCM.xyz
- complete_molecules/SO2NPASi2-Hex.xyz
- complete_molecules/SO2NPASi2-MeOH.xyz
- simplified_molecules/
- simplified_molecules/BNPA-DCM-S0.xyz
- simplified_molecules/BNPA-Hex-S0.xyz
- simplified_molecules/BNPA-MeOH-S0.xyz
- simplified_molecules/CONPA-DCM-S0.xyz
- simplified_molecules/CONPA-DCM-S1.xyz
- simplified_molecules/CONPA-Hex-S0.xyz
- simplified_molecules/CONPA-Hex-S1.xyz
- simplified_molecules/CONPA-MeOH-S0.xyz
- simplified_molecules/CONPA-MeOH-S1.xyz
- simplified_molecules/CONPAH2-Hex-S0.xyz
- simplified_molecules/CONPAH2-MeOH-S0.xyz
- simplified_molecules/CONPAH2-MeOH-S1.xyz
- simplified_molecules/diSO2PA-c-DCM-S0.xyz
- simplified_molecules/diSO2PA-c-DCM-S1.xyz
- simplified_molecules/diSO2PA-DCM-S0.xyz
- simplified_molecules/diSO2PA-DCM-S1.xyz
- simplified_molecules/diSO2PA-Hex-S0.xyz
- simplified_molecules/diSO2PA-Hex-S1.xyz
- simplified_molecules/diSO2PA-MeOH-S0.xyz
- simplified_molecules/diSO2PA-MeOH-S1.xyz
- simplified_molecules/IndFlu-DCM-S0.xyz
- simplified_molecules/PA-DCM-S0.xyz
- simplified_molecules/PONPA-DCM-S0.xyz
- simplified_molecules/PONPA-DCM-S1.xyz
- simplified_molecules/PONPA-Hex-S0.xyz
- simplified_molecules/PONPA-Hex-S1.xyz
- simplified_molecules/PONPA-MeOH-S0.xyz
- simplified_molecules/PONPA-MeOH-S1.xyz
- simplified_molecules/SNPA-DCM-S0.xyz
- simplified_molecules/SNPA-DCM-S1.xyz
- simplified_molecules/SNPA-Hex-S0.xyz
- simplified_molecules/SNPA-Hex-S1.xyz
- simplified_molecules/SNPA-MeOH-S0.xyz
- simplified_molecules/SNPA-MeOH-S1.xyz
- simplified_molecules/SO2NPA-c-DCM-S0.xyz
- simplified_molecules/SO2NPA-c-DCM-S1.xyz
- simplified_molecules/SO2NPA-c-Hex-S0.xyz
- simplified_molecules/SO2NPA-c-Hex-S1.xyz
- simplified_molecules/SO2NPA-c-MeOH-S0.xyz
- simplified_molecules/SO2NPA-c-MeOH-S1.xyz
- simplified_molecules/SO2NPA-DCM-S0.xyz
- simplified_molecules/SO2NPA-DCM-S1.xyz
- simplified_molecules/SO2NPA-Hex-S0.xyz
- simplified_molecules/SO2NPA-Hex-S1.xyz
- simplified_molecules/SO2NPA-MeOH-S0.xyz
- simplified_molecules/SO2NPA-MeOH-S1.xyz
- readme.txt
