# Supplementary material for: Donor–Acceptor Pentacene Analogues With Near‐Infrared Emission and Tunable Aromaticity
Source: Angew Chem Int Ed Engl. 2026 Mar 30;65(20):e23436. doi: 10.1002/anie.202523436 (PMC13159433; doi:10.1002/anie.202523436)
Supplement: Supplementary file 3 — Supporting File (DFT_Cartesian_coordinates): anie71917‐sup‐0003‐DFT_Cartesian_coordinates.zip. [file ANIE-65-e23436-s003.zip › complete_molecules/CONPA-DCM.xyz]

 C        -6.151739595511      0.784234988817     -0.020051630010
 C        -6.147096212556     -0.616261031749      0.069180152354
 C        -4.958012008321     -1.315711015396      0.158654005096
 C        -3.706773200427     -0.652971535110      0.164239130393
 C        -3.726615980184      0.763567316106      0.071622963948
 C        -4.944732998426      1.457118939456     -0.018398102647
 C        -2.465198267948     -1.392179316971      0.256590656629
 C        -1.256427848111     -0.725115114110      0.252627739216
 C        -1.222858196535      0.729234313873      0.166485543969
 C        -2.471618157538      1.527124252884      0.067376925462
 C         6.072399784243      0.708913641691      0.679316909222
 C         6.050743799555     -0.691947064880      0.703836933963
 C         4.862624523269     -1.390866522118      0.602872521095
 C         3.633233894527     -0.708025273385      0.466296465980
 C         3.648995033576      0.712556880643      0.456180827675
 C         4.881159168821      1.391600003087      0.560219531002
 N         2.438292834976     -1.392993332387      0.343683751171
 C         2.409337952233      1.425949006433      0.336370191943
 C         0.009795209245     -1.401132254061      0.332751204955
 C         1.210093883919     -0.733000708519      0.325669565000
 C         1.227437950699      0.721213702922      0.281986224214
 C        -0.034502028533      1.390030447115      0.189274630328
 O        -2.446299571834      2.762939576322     -0.013609743431
 C         2.461330525591     -2.855125155411      0.223336234211
 C         2.419672899187      2.916560123024      0.289568280175
 C        -2.523583701524     -2.880498717735      0.354442664171
 C        -2.651970198908     -3.517852828802      1.602100283808
 C        -2.748255621592     -4.911702926691      1.700854902104
 C        -2.714482196021     -5.672844789730      0.537430201054
 C        -2.585758190008     -5.080952706546     -0.714313851965
 C        -2.492578977751     -3.685888470638     -0.798543430846
 C         2.305995740008      3.666887426048      1.470869637000
 C         2.318258707770      5.065353995855      1.432144086062
 C         2.447121797530      5.702727024368      0.202710106773
 C         2.564610485697      4.987363436510     -0.984238413269
 C         2.550921367789      3.589248987645     -0.935741460612
 C         2.431978104569     -3.580832244175      1.569073895494
 C         2.686924507764     -5.084038300655      1.437703673408
 C         1.612226542999     -5.840008498802      0.660123960820
 O         2.187646583055      2.939782241878      2.613934181547
 C         2.046504864880      3.650995448439      3.844051248445
 O         2.657313870452      2.790169372496     -2.031124310975
 C         2.776438111065      3.420910246592     -3.306714856596
 O        -2.375916541621     -3.016560684547     -1.979166530758
 C        -2.355994446810     -3.783480279950     -3.180677826137
 O        -2.683481164541     -2.689709391649      2.683136080696
 C        -2.826871373765     -3.281582986684      3.972112731440
 H        -7.091980969443      1.329914052145     -0.089998542551
 H        -7.090771202760     -1.162872445963      0.068096425023
 H        -4.979758500632     -2.402457031776      0.226404272159
 H        -4.907195751456      2.543907467873     -0.087257756442
 H         7.014279310072      1.248897806301      0.760155544462
 H         6.981134494547     -1.248981576420      0.811873171012
 H         4.894883365841     -2.474858716966      0.648514625758
 H         4.871580474402      2.480332948260      0.545812249121
 H        -0.017937111225     -2.483067312145      0.411771715453
 H        -0.046969802136      2.477808881602      0.138368886205
 H         1.612902608466     -3.143790398827     -0.404306034986
 H         3.359458642147     -3.131326103215     -0.339943746407
 H        -2.850289401489     -5.398901557822      2.666717222914
 H        -2.790240990224     -6.758007603166      0.608306668070
 H        -2.563134882097     -5.698508244265     -1.608051249466
 H         2.225768522655      5.650189962320      2.343039567685
 H         2.454461566063      6.792039801051      0.168354900264
 H         2.662233686303      5.512304137654     -1.930282831502
 H         3.197130645141     -3.140282841721      2.223331380508
 H         1.462818592600     -3.405638125052      2.058270188222
 H         2.767205103099     -5.509267673432      2.448034570679
 H         3.666905203606     -5.242095169698      0.960863852423
 H         1.821228336996     -6.917659028216      0.648331768971
 H         1.548276370448     -5.508294470973     -0.384433710579
 H         0.622775229181     -5.697523348304      1.115308744390
 H         1.958782346490      2.886113957294      4.621360112355
 H         2.926664825963      4.276930410491      4.047885201723
 H         1.141110665434      4.273792539011      3.843556404696
 H         2.835423022442      2.607562426666     -4.036131818207
 H         1.898666092631      4.044055516807     -3.527705239929
 H         3.688773411858      4.030834520463     -3.367800663173
 H        -2.265265241959     -3.058725824605     -3.995686670795
 H        -1.495711606928     -4.467903784962     -3.208302799156
 H        -3.285414185969     -4.356914560660     -3.308633241691
 H        -2.833200675435     -2.449714026419      4.683222568323
 H        -3.771573619127     -3.837654282545      4.057800544256
 H        -1.985097240457     -3.949689522288      4.205050836636
