# Supplementary material for: Donor–Acceptor Pentacene Analogues With Near‐Infrared Emission and Tunable Aromaticity
Source: Angew Chem Int Ed Engl. 2026 Mar 30;65(20):e23436. doi: 10.1002/anie.202523436 (PMC13159433; doi:10.1002/anie.202523436)
Supplement: Supplementary file 3 — Supporting File (DFT_Cartesian_coordinates): anie71917‐sup‐0003‐DFT_Cartesian_coordinates.zip. [file ANIE-65-e23436-s003.zip › complete_molecules/CONPA-Hex.xyz]

 C        -6.154268509119      0.773737892765      0.034625910783
 C        -6.146923979200     -0.622999772849      0.137785675674
 C        -4.954641230444     -1.320472983592      0.217629887642
 C        -3.709157819386     -0.655117585231      0.198742420044
 C        -3.731644906325      0.757417501409      0.092906201533
 C        -4.947854454902      1.449385757840      0.012806654801
 C        -2.458611448886     -1.390449969379      0.280241634534
 C        -1.254366763680     -0.725599693250      0.257421203052
 C        -1.221130497740      0.727648508662      0.160927851017
 C        -2.474739655698      1.525000998344      0.064520582648
 C         6.073920354387      0.708434119274      0.715249045337
 C         6.055487160695     -0.689122447889      0.731299742953
 C         4.866438524505     -1.387366183575      0.613128092073
 C         3.639863571613     -0.705952400559      0.466161393246
 C         3.652988913966      0.713041793007      0.463364406704
 C         4.880308279468      1.389954065252      0.586255659011
 N         2.444626069536     -1.390799904865      0.325203998530
 C         2.408164424461      1.426347181785      0.331898427282
 C         0.016366594417     -1.400369467741      0.328903168017
 C         1.211869847583     -0.731941036674      0.316121977549
 C         1.230051556830      0.723899714340      0.271636692214
 C        -0.037284592668      1.390346427842      0.174254588568
 O        -2.451917194717      2.754803042657     -0.030694388470
 C         2.468699091881     -2.845965604761      0.174996499944
 C         2.421262375726      2.917009471494      0.282974143279
 C        -2.513845360414     -2.877474453173      0.389482721892
 C        -2.620273792806     -3.505925411620      1.642710946202
 C        -2.717232743912     -4.898836857360      1.751688684065
 C        -2.707249108486     -5.667370808341      0.593495037842
 C        -2.599517047739     -5.083569789341     -0.663170033661
 C        -2.504330234675     -3.689549979474     -0.758132396362
 C         2.241944708481      3.673758209378      1.451724979260
 C         2.255716765018      5.071854047070      1.407340375913
 C         2.451544482295      5.704890787984      0.185822793887
 C         2.634219084090      4.984397374556     -0.988620174107
 C         2.618074270662      3.586909982751     -0.934837887259
 C         2.434322776599     -3.606833079934      1.502218723791
 C         2.693866326864     -5.106275342899      1.339068238290
 C         1.638479889299     -5.844177767022      0.518726408099
 O         2.061284607132      2.953060704310      2.590711937555
 C         1.821304558904      3.666600838715      3.798294929926
 O         2.781778020096      2.783817468101     -2.020457694683
 C         2.956747389592      3.406518249809     -3.287699952402
 O        -2.405044214872     -3.025845160505     -1.942756726915
 C        -2.426695564387     -3.792031338278     -3.138565605365
 O        -2.630040416248     -2.669350408572      2.716901218540
 C        -2.768551780448     -3.245955995822      4.007571811039
 H        -7.095800124113      1.317921277031     -0.027831571374
 H        -7.089501385353     -1.171013644688      0.155426223928
 H        -4.972277725623     -2.406322167776      0.296368063721
 H        -4.906681250005      2.534973468663     -0.067325490772
 H         7.012712561759      1.251133323336      0.810605631960
 H         6.984797445644     -1.246270349097      0.847141247157
 H         4.896259749942     -2.471619504438      0.656130806398
 H         4.868352390658      2.478576326076      0.578686128904
 H        -0.012184996321     -2.482162682186      0.409417619652
 H        -0.056974850271      2.477447635559      0.114017300366
 H         1.620423314437     -3.120302055782     -0.460639147019
 H         3.368857648806     -3.111297774469     -0.392606538174
 H        -2.804857035585     -5.380386735615      2.721599973624
 H        -2.785713522000     -6.751528721672      0.672488689706
 H        -2.595645189303     -5.707413928826     -1.552572178420
 H         2.110978490670      5.661298698402      2.308020297667
 H         2.458155424930      6.793759018624      0.147207631535
 H         2.779530471107      5.506484843762     -1.929888936494
 H         3.191367182824     -3.177939934264      2.173439816014
 H         1.462406187607     -3.444740545385      1.989880210990
 H         2.752869360844     -5.556991150050      2.339673415532
 H         3.685091984770     -5.254526260954      0.881997987892
 H         1.841968794869     -6.922378137989      0.495810739855
 H         1.607376312660     -5.498569829319     -0.522623179894
 H         0.635692931702     -5.703743485942      0.943323545776
 H         1.681723819304      2.905406828281      4.571712858974
 H         2.676861651704      4.302866341948      4.068485766780
 H         0.911744660757      4.280199948454      3.728229587988
 H         3.053264172190      2.590657231601     -4.010353283135
 H         2.087756028076      4.024535142240     -3.555896687973
 H         3.868918566262      4.020609921052     -3.313212576904
 H        -2.351388347208     -3.070182058676     -3.957688060381
 H        -1.574731287977     -4.486603247398     -3.192499476249
 H        -3.365363560266     -4.356522182807     -3.242407645165
 H        -2.765431201155     -2.408016236682      4.711496648623
 H        -3.716544238091     -3.795393545613      4.107432708707
 H        -1.929809765596     -3.917675520044      4.245217066694
