# Supplementary material for: Donor–Acceptor Pentacene Analogues With Near‐Infrared Emission and Tunable Aromaticity
Source: Angew Chem Int Ed Engl. 2026 Mar 30;65(20):e23436. doi: 10.1002/anie.202523436 (PMC13159433; doi:10.1002/anie.202523436)
Supplement: Supplementary file 3 — Supporting File (DFT_Cartesian_coordinates): anie71917‐sup‐0003‐DFT_Cartesian_coordinates.zip. [file ANIE-65-e23436-s003.zip › complete_molecules/CONPA-MeOH.xyz]

 C        -6.146892265038      0.776725416229     -0.114358770958
 C        -6.143637336852     -0.624485632378      0.002713889770
 C        -4.958124330616     -1.322892870549      0.106425696282
 C        -3.702637330767     -0.661696647014      0.098390473069
 C        -3.720087759727      0.756207038014     -0.018109111029
 C        -4.942325930705      1.448358590901     -0.122935854669
 C        -2.468861384753     -1.399154852159      0.204271548511
 C        -1.256943545456     -0.727844360988      0.203145839533
 C        -1.226950062684      0.724752790715      0.103827624515
 C        -2.470891481571      1.512141745519     -0.026387153303
 C         6.048638742039      0.720029630728      0.787103671989
 C         6.027392436860     -0.683584470723      0.808082000765
 C         4.846681136097     -1.385412043563      0.676121209236
 C         3.618939208399     -0.703505739560      0.510955917266
 C         3.633071695326      0.718693331881      0.503543701520
 C         4.863441570653      1.401896020234      0.640095963694
 N         2.430896495853     -1.389315101142      0.360287862732
 C         2.401790449725      1.428146865243      0.354926593496
 C         0.003812186079     -1.403008613151      0.299050598973
 C         1.204717001339     -0.731471138780      0.315245626459
 C         1.217934805366      0.720149413441      0.270932720463
 C        -0.035786549683      1.388118618102      0.146395494571
 O        -2.443430225124      2.756393794107     -0.134150946248
 C         2.457432289238     -2.854473156415      0.248685355219
 C         2.409375919688      2.918051511378      0.310841530449
 C        -2.520704077625     -2.885590403130      0.319791463866
 C        -2.461483035294     -3.518033320748      1.574077425203
 C        -2.542545206639     -4.909815188178      1.693003005876
 C        -2.684130236809     -5.674798808480      0.539929100914
 C        -2.742168366366     -5.088908937433     -0.720241281293
 C        -2.659077932775     -3.695863806786     -0.820680549016
 C         2.227264484286      3.666082390238      1.483906818306
 C         2.243646617990      5.063493255747      1.448634414213
 C         2.443879930236      5.701363111585      0.228727883054
 C         2.628837784572      4.987867304249     -0.951043420442
 C         2.611897536742      3.590990474523     -0.903373173249
 C         2.393006609199     -3.570158951874      1.597345642039
 C         2.648040877420     -5.074145951838      1.479278599480
 C         1.602561312045     -5.829137960155      0.662398285660
 O         2.041880727806      2.934200937844      2.618966721673
 C         1.839675307576      3.644754738674      3.844116080821
 O         2.781625984142      2.788559936919     -1.992303330432
 C         2.996564612091      3.420258710155     -3.257865078703
 O        -2.711511734750     -3.025653934968     -2.010655512956
 C        -2.859628754109     -3.796862498818     -3.204276921258
 O        -2.326381332457     -2.681583320884      2.646603698243
 C        -2.268124270399     -3.269609635895      3.947418795062
 H        -7.087102300009      1.320948716070     -0.195548385822
 H        -7.088609480298     -1.168921757608      0.012867123383
 H        -4.982236056333     -2.407925805231      0.198930440694
 H        -4.912949972131      2.534090997884     -0.210053831358
 H         6.988654090233      1.258957963132      0.893451597671
 H         6.956353358462     -1.238283530885      0.938771464781
 H         4.881288510850     -2.469292367344      0.720797861343
 H         4.853278418627      2.490683851615      0.629225797479
 H        -0.023394320516     -2.485180823007      0.374727431938
 H        -0.040858444096      2.475531448512      0.088210721102
 H         1.626659112596     -3.145492665054     -0.400570351162
 H         3.369084380799     -3.132379378026     -0.290653196574
 H        -2.498720822858     -5.394308503603      2.664751322651
 H        -2.749406846338     -6.759613898636      0.625841722857
 H        -2.852063476357     -5.710919538523     -1.604524805276
 H         2.102247715683      5.648305769083      2.353370098009
 H         2.455646354940      6.790788139180      0.196451323618
 H         2.782234418782      5.514135516890     -1.889067273982
 H         3.143496419317     -3.128627333857      2.267968629994
 H         1.412039900037     -3.390958395380      2.061431734943
 H         2.687682830855     -5.496045400453      2.493586858132
 H         3.645248110260     -5.235677273393      1.041170151577
 H         1.805225907515     -6.908257726201      0.668670127719
 H         1.586934720066     -5.506124802970     -0.386844238125
 H         0.594796731758     -5.677348998776      1.073034627689
 H         1.708841593247      2.877409535226      4.612840504869
 H         2.711881523335      4.265129817392      4.091399532115
 H         0.938302486474      4.270595842143      3.795164675292
 H         3.104330203892      2.605806042584     -3.980297607749
 H         2.139336021071      4.046908663205     -3.538980137243
 H         3.913835125956      4.024712475724     -3.248634976601
 H        -2.877819561077     -3.073072954363     -4.024846338415
 H        -2.013176533752     -4.483688366310     -3.343885303222
 H        -3.800523669554     -4.364606993061     -3.199167585036
 H        -2.165368602798     -2.433864997364      4.646359818725
 H        -3.188387513777     -3.824654234746      4.176894680433
 H        -1.399249905428     -3.935236314668      4.046440634184
