# Supplementary material for: Donor–Acceptor Pentacene Analogues With Near‐Infrared Emission and Tunable Aromaticity
Source: Angew Chem Int Ed Engl. 2026 Mar 30;65(20):e23436. doi: 10.1002/anie.202523436 (PMC13159433; doi:10.1002/anie.202523436)
Supplement: Supplementary file 3 — Supporting File (DFT_Cartesian_coordinates): anie71917‐sup‐0003‐DFT_Cartesian_coordinates.zip. [file ANIE-65-e23436-s003.zip › complete_molecules/diSO2PA-DCM.xyz]

 C        -5.276896419239     -2.731586308875     -2.072718065149
 C        -5.660074494951     -1.397642734011     -2.242614755177
 C        -4.806840456653     -0.404145640883     -1.753066530816
 C        -3.600106654561     -0.683879537926     -1.097295769867
 C        -3.269805066302     -2.043954758847     -0.937556696290
 C        -4.089952463830     -3.053122581697     -1.422867957947
 C        -2.713553364090      0.414565786796     -0.682587341946
 C        -1.419294820308      0.205593278679     -0.282157211464
 C        -0.817747326892     -1.111744870250     -0.132681957396
 S        -1.867588787750     -2.522843615830      0.008314830535
 C        -0.499286370760      1.308391702616     -0.092541673573
 C        -6.960764508141     -0.992664875848     -2.945550703061
 C        -7.770374689282     -2.207769620134     -3.409941346629
 C        -7.827226139251     -0.172896535921     -1.972678750298
 C        -6.625074799041     -0.131390781774     -4.176305054773
 C        -3.241386301627      1.805779030974     -0.801119875080
 C        -2.950585619791      2.599338533370     -1.923879348498
 C        -3.459140408499      3.898607508913     -2.031939399675
 C        -4.264887331661      4.393009625047     -1.011971845508
 C        -4.577142615546      3.631194729211      0.109176435703
 C        -4.062290006327      2.334365230212      0.209675874475
 O        -1.231160054995     -3.685682585290     -0.590113603964
 O        -2.278976690407     -2.620465999311      1.403339651295
 O        -4.300592797013      1.502311454458      1.257548111265
 C        -5.129365804580      1.981856186706      2.316847165298
 O        -2.162478957980      2.013853288931     -2.864136602201
 C        -1.801878147716      2.787381470221     -4.009557130738
 H        -5.901153008374     -3.540528666018     -2.444328633591
 H        -5.075429413830      0.641074407401     -1.892782743966
 H        -3.801648298287     -4.095427745119     -1.291962352173
 H        -0.881589552011      2.322889353079     -0.193701895491
 H        -8.689073756328     -1.863613984802     -3.902139300263
 H        -7.214668315726     -2.818545411122     -4.133459904734
 H        -8.064146503724     -2.849868909248     -2.569231538628
 H        -8.761679495139      0.125551363412     -2.466621142244
 H        -7.315991856603      0.739717235566     -1.642025748132
 H        -8.085016964155     -0.761107627246     -1.082020942318
 H        -6.005048695554     -0.688935957098     -4.890771879473
 H        -7.550707614141      0.165720767177     -4.687422021299
 H        -6.086184767941      0.782913604913     -3.898646158992
 H        -3.231979825830      4.516429964694     -2.896207679813
 H        -4.661358907725      5.404975385623     -1.092915421744
 H        -5.208084202463      4.044280595797      0.891198804533
 H        -5.189204307507      1.163457698002      3.040387382797
 H        -4.687658527633      2.863849044601      2.801238195127
 H        -6.139145841363      2.223731529420      1.956626891643
 H        -1.163463409545      2.138629947662     -4.616497199842
 H        -2.687627284697      3.075264033972     -4.593103627028
 H        -1.237780881347      3.685627210297     -3.722537925850
 C         5.276896419239      2.731586308875      2.072718065149
 C         5.660074494951      1.397642734011      2.242614755177
 C         4.806840456653      0.404145640883      1.753066530816
 C         3.600106654561      0.683879537926      1.097295769867
 C         3.269805066302      2.043954758847      0.937556696290
 C         4.089952463830      3.053122581697      1.422867957947
 C         2.713553364090     -0.414565786796      0.682587341946
 C         1.419294820308     -0.205593278679      0.282157211464
 C         0.817747326892      1.111744870250      0.132681957396
 S         1.867588787750      2.522843615830     -0.008314830535
 C         0.499286370760     -1.308391702616      0.092541673573
 C         6.960764508141      0.992664875848      2.945550703061
 C         7.770374689282      2.207769620134      3.409941346629
 C         7.827226139251      0.172896535921      1.972678750298
 C         6.625074799041      0.131390781774      4.176305054773
 C         3.241386301627     -1.805779030974      0.801119875080
 C         2.950585619791     -2.599338533370      1.923879348498
 C         3.459140408499     -3.898607508913      2.031939399675
 C         4.264887331661     -4.393009625047      1.011971845508
 C         4.577142615546     -3.631194729211     -0.109176435703
 C         4.062290006327     -2.334365230212     -0.209675874475
 O         1.231160054995      3.685682585290      0.590113603964
 O         2.278976690407      2.620465999311     -1.403339651295
 O         4.300592797013     -1.502311454458     -1.257548111265
 C         5.129365804580     -1.981856186706     -2.316847165298
 O         2.162478957980     -2.013853288931      2.864136602201
 C         1.801878147716     -2.787381470221      4.009557130738
 H         5.901153008374      3.540528666018      2.444328633591
 H         5.075429413830     -0.641074407401      1.892782743966
 H         3.801648298287      4.095427745119      1.291962352173
 H         0.881589552011     -2.322889353079      0.193701895491
 H         8.689073756328      1.863613984802      3.902139300263
 H         7.214668315726      2.818545411122      4.133459904734
 H         8.064146503724      2.849868909248      2.569231538628
 H         8.761679495139     -0.125551363412      2.466621142244
 H         7.315991856603     -0.739717235566      1.642025748132
 H         8.085016964155      0.761107627246      1.082020942318
 H         6.005048695554      0.688935957098      4.890771879473
 H         7.550707614141     -0.165720767177      4.687422021299
 H         6.086184767941     -0.782913604913      3.898646158992
 H         3.231979825830     -4.516429964694      2.896207679813
 H         4.661358907725     -5.404975385623      1.092915421744
 H         5.208084202463     -4.044280595797     -0.891198804533
 H         5.189204307507     -1.163457698002     -3.040387382797
 H         4.687658527633     -2.863849044601     -2.801238195127
 H         6.139145841363     -2.223731529420     -1.956626891643
 H         1.163463409545     -2.138629947662      4.616497199842
 H         2.687627284697     -3.075264033972      4.593103627028
 H         1.237780881347     -3.685627210297      3.722537925850
