# Supplementary material for: Donor–Acceptor Pentacene Analogues With Near‐Infrared Emission and Tunable Aromaticity
Source: Angew Chem Int Ed Engl. 2026 Mar 30;65(20):e23436. doi: 10.1002/anie.202523436 (PMC13159433; doi:10.1002/anie.202523436)
Supplement: Supplementary file 3 — Supporting File (DFT_Cartesian_coordinates): anie71917‐sup‐0003‐DFT_Cartesian_coordinates.zip. [file ANIE-65-e23436-s003.zip › complete_molecules/PONPA-DCM.xyz]

 C         5.295149877944     -4.358976467172      0.341830856827
 C         4.466591446539     -5.459046261261      0.572121017352
 C         3.103446409786     -5.243283051816      0.710499569796
 C         2.558777855240     -3.956530725321      0.618205513982
 C         3.380416948070     -2.827528171203      0.379338383460
 C         4.765772752003     -3.081341780513      0.249158962832
 P         0.795290098190     -3.801202562925      0.902844898180
 C         0.472810578868     -2.069484637492      0.511838956976
 C         1.546978387520     -1.097881957340      0.317220204297
 C         2.879705895904     -1.455942388740      0.257514980127
 C        -0.829710287428     -1.694155680971      0.480301185347
 C        -1.251258036166     -0.332765609374      0.278375883327
 C        -0.192697066152      0.653860238988      0.149376534803
 C         1.124340632216      0.275225464890      0.174025802250
 C        -2.577228596060      0.017885109684      0.219440667862
 C        -2.937576059815      1.401126661303      0.026724646617
 C        -1.912298521578      2.367480160868     -0.071166475284
 N        -0.579464368750      1.984896613391      0.003937969650
 C        -4.283818879689      1.813575301843     -0.060162391319
 C        -4.651139075277      3.137070478915     -0.234513519811
 C        -3.606479414176      4.078346131317     -0.323835435380
 C        -2.275754059591      3.715613304259     -0.245664728578
 C        -6.108825041856      3.600000898995     -0.328096087886
 C         0.436849364097      3.004051915628     -0.067623275732
 C         0.966318124928      3.380867031475     -1.294936954718
 C         1.918217128125      4.398206289653     -1.356801498615
 C         2.358157395137      5.056890214832     -0.204412632700
 C         1.816744839518      4.645505126895      1.022717131733
 C         0.870313487005      3.631047677829      1.098123333765
 C         3.375887690997      6.203566743795     -0.241285346638
 C         3.892209775934      6.476149255876     -1.658006709031
 C         2.705346941367      7.484546161310      0.287682337057
 C         4.578444137526      5.858432122787      0.654271974385
 C        -7.093773605746      2.432158533105     -0.213545441764
 C        -6.400864545324      4.595512251197      0.808906219440
 C        -6.337311708641      4.298169327785     -1.680592042664
 C         3.901215524223     -0.387992462061      0.026710369165
 C        -3.649818249285     -1.010332743998      0.352882514385
 O         0.336704883191     -4.223527253215      2.270268794303
 C         4.287388712926     -0.025872674812     -1.275893949604
 C         5.263779192028      0.952690794962     -1.499214266482
 C         5.858106638618      1.571846724200     -0.405009862843
 C         5.501492952201      1.243343699352      0.898337481397
 C         4.523347077319      0.263027418451      1.106601870594
 C        -4.089520509305     -1.736042379399     -0.766121474333
 C        -5.094071538846     -2.702347656435     -0.642088483286
 C        -5.655707881737     -2.932393744449      0.609272213700
 C        -5.245620841741     -2.227724264202      1.736038686985
 C        -4.239209828013     -1.264784003883      1.602224815792
 C        -0.031960650349     -4.779726938927     -0.393213131554
 C        -0.962661510842     -5.748568388075     -0.013550539387
 C        -1.611187375028     -6.513697746747     -0.982158450174
 C        -1.330111143145     -6.312699428357     -2.331192486436
 C        -0.400142621030     -5.345184285286     -2.714672978222
 C         0.247197738592     -4.580405861324     -1.749701460571
 O         4.112209745804     -0.132734044618      2.343146083016
 C         4.712128197985      0.489550844834      3.476599568144
 O         3.657575566266     -0.694455936558     -2.282919319537
 C         4.012003712945     -0.365235875615     -3.623612892841
 O        -3.476623821040     -1.427525834937     -1.940714093134
 C        -3.866636439734     -2.153457987679     -3.106385914599
 O        -3.759144183833     -0.521299798406      2.634470278165
 C        -4.309385117958     -0.747241989384      3.932255813584
 H         6.370826208123     -4.499702764380      0.232144911608
 H         4.878828428484     -6.464585308335      0.643917112414
 H         2.439268505612     -6.088843332587      0.897381665487
 H         5.438773742100     -2.245234193406      0.069137474508
 H        -1.613167844312     -2.439546541879      0.620895392588
 H         1.895238053919      1.032741451667      0.068792052622
 H        -5.043371630175      1.038950952085      0.016671991483
 H        -3.840529680352      5.134008277803     -0.461057343130
 H        -1.507621434301      4.480781193028     -0.322074679035
 H         0.628461551336      2.884822909922     -2.204458005742
 H         2.312104367108      4.676782878067     -2.331818610356
 H         2.132919518844      5.131428558875      1.945297449780
 H         0.455988506742      3.328913422296      2.059584915729
 H         4.621336579907      7.296253207785     -1.627428275970
 H         4.394762543707      5.598305794864     -2.085070559691
 H         3.084584381017      6.775893720299     -2.338560873638
 H         3.420908496043      8.317907946486      0.272149017451
 H         2.354920983812      7.361148537698      1.320084314105
 H         1.843557242628      7.764165796040     -0.332977413867
 H         4.278412425031      5.696553213462      1.696798860875
 H         5.084697465917      4.950634294407      0.301616972674
 H         5.304805570732      6.682332267525      0.638779225084
 H        -8.121009334541      2.812902289794     -0.285461673942
 H        -6.953361465225      1.698486780956     -1.018276774268
 H        -6.998724183348      1.909915274278      0.747614785451
 H        -7.441166945922      4.943519347378      0.748166905754
 H        -5.749487714579      5.476936628050      0.755085656910
 H        -6.255518417334      4.125450024610      1.790704066772
 H        -6.145687928737      3.611225932991     -2.515722639168
 H        -7.377164893710      4.644631523847     -1.755735372128
 H        -5.684048962967      5.171286925571     -1.802498601732
 H         5.561064031649      1.227216190367     -2.507630675009
 H         6.621398978743      2.331811896283     -0.572786493793
 H         5.981101630777      1.743274195531      1.735430788937
 H        -5.433606772648     -3.268761466580     -1.504690370859
 H        -6.437287918264     -3.685350637712      0.709852974251
 H        -5.700557988263     -2.430435269335      2.701594321105
 H        -1.172696112133     -5.896010477626      1.045460759299
 H        -2.336663239508     -7.268913204449     -0.680606758851
 H        -1.835263568774     -6.911780496096     -3.088772762448
 H        -0.178830696440     -5.187977240398     -3.770084673821
 H         0.973322626275     -3.825306932601     -2.053359025693
 H         4.242830586838      0.030008092292      4.351936160111
 H         5.795980146164      0.307249748308      3.510326501009
 H         4.520530168321      1.572216163142      3.490236643182
 H         3.395848614556     -1.006601207775     -4.261451881091
 H         3.793143115084      0.688016223054     -3.851217176731
 H         5.073652629623     -0.570805532880     -3.822929885332
 H        -3.254227721363     -1.757162962836     -3.921896344186
 H        -3.667551625825     -3.228273119343     -2.992387864423
 H        -4.928937003812     -1.995710523315     -3.340456001630
 H        -3.784516214523     -0.059105224922      4.601578518556
 H        -5.385870711065     -0.526215518020      3.954927960964
 H        -4.136181821856     -1.780053610214      4.265295661653
