# Supplementary material for: Donor–Acceptor Pentacene Analogues With Near‐Infrared Emission and Tunable Aromaticity
Source: Angew Chem Int Ed Engl. 2026 Mar 30;65(20):e23436. doi: 10.1002/anie.202523436 (PMC13159433; doi:10.1002/anie.202523436)
Supplement: Supplementary file 3 — Supporting File (DFT_Cartesian_coordinates): anie71917‐sup‐0003‐DFT_Cartesian_coordinates.zip. [file ANIE-65-e23436-s003.zip › complete_molecules/PONPA-Hex.xyz]

 C        -6.118870196110      0.786247910619      0.763907133046
 C        -6.277108063420     -0.598113672135      0.718732986464
 C        -5.141739457526     -1.395621260555      0.675566839264
 C        -3.865357978020     -0.828296807823      0.673668366360
 C        -3.680873200971      0.574525956521      0.693284169571
 C        -4.854285112270      1.356367643088      0.748973371880
 P        -2.469091426960     -1.955714972391      0.674842994262
 C        -1.096705332910     -0.876140837986      0.219429959754
 C        -1.183067138664      0.577169144521      0.346521242788
 C        -2.367642178078      1.230318719835      0.618475980736
 C         0.040944586169     -1.485562237206     -0.186358407241
 C         1.254429702977     -0.763000151539     -0.474912958702
 C         1.209097383102      0.675207312042     -0.263004895113
 C         0.053154331312      1.291858845515      0.133157945612
 C         2.393372389113     -1.393307270178     -0.903564540906
 C         3.586917198164     -0.618801824556     -1.155271571237
 C         3.556133478738      0.774409041270     -0.933631588950
 N         2.389061616692      1.386668480540     -0.491072461411
 C         4.778168556552     -1.214969746333     -1.612452107222
 C         5.935533516057     -0.492093204820     -1.852308241699
 C         5.875819626591      0.893128636723     -1.615625739028
 C         4.726112706574      1.517427008689     -1.170121226789
 C         7.237659278963     -1.130339206236     -2.348689912576
 C         2.397606129297      2.810065337516     -0.282151609593
 C         2.716614360374      3.330481120355      0.965087992445
 C         2.774049251141      4.710891605856      1.149695713045
 C         2.516967369935      5.598589296084      0.101423911568
 C         2.180382598877      5.046890189666     -1.142908862900
 C         2.116969389579      3.673263819990     -1.338700041739
 C         2.607409830593      7.121355348240      0.261708662248
 C         2.951258963807      7.534747303844      1.696800504236
 C         3.703762753390      7.661265527045     -0.674533181228
 C         1.260279454906      7.762351268214     -0.114512796522
 C         7.098804811407     -2.642820507278     -2.550662211455
 C         7.638602248493     -0.497510766614     -3.693173260298
 C         8.354711942002     -0.879765681308     -1.319830282659
 C        -2.360988636401      2.718704061247      0.757314164568
 C         2.419019918386     -2.869970969971     -1.113663261978
 O        -2.613465908742     -3.194474261849     -0.153959875932
 C        -2.340097976811      3.319761066694      2.027097337067
 C        -2.378826589294      4.711114191047      2.174925318685
 C        -2.440233341511      5.507017157637      1.037410390850
 C        -2.458656044813      4.951066697487     -0.236012449268
 C        -2.420698452949      3.557909498528     -0.369089912710
 C         2.895440217285     -3.724758742530     -0.106787615709
 C         2.916561690794     -5.110824928285     -0.292970475255
 C         2.454633308883     -5.635044803116     -1.494680041094
 C         1.976418004236     -4.817077407572     -2.510876486939
 C         1.961214439676     -3.431590517732     -2.316407236446
 C        -2.176272277605     -2.382516863997      2.427085592425
 C        -2.028446966336     -3.731537591325      2.754135222981
 C        -1.796907921032     -4.109503910290      4.075058926719
 C        -1.710951426737     -3.140932105259      5.071419928091
 C        -1.858650728239     -1.792774556978      4.747300379434
 C        -2.092143348092     -1.411547799358      3.429767330079
 O        -2.450187453946      2.919936791652     -1.571179698440
 C        -2.521492662884      3.715223982830     -2.745195386370
 O        -2.290647813937      2.458083857642      3.083629151597
 C        -2.300109903862      3.013299687433      4.391098617572
 O         3.314220823800     -3.106862725825      1.031084457578
 C         3.766897264034     -3.924195294210      2.103311981716
 O         1.518019263641     -2.542369475215     -3.244403561430
 C         0.955703866302     -3.059294315212     -4.445191880636
 H        -6.994644672983      1.434451146914      0.803266110724
 H        -7.269304209840     -1.047115150082      0.719702849291
 H        -5.232818393244     -2.481578722814      0.635804684884
 H        -4.764692942294      2.440662196195      0.768042293086
 H         0.057864332023     -2.570179431561     -0.292413107552
 H         0.042904388754      2.369898072814      0.262596947387
 H         4.758997895929     -2.289871533037     -1.775272240031
 H         6.758075740333      1.510014689938     -1.785949852619
 H         4.730311883896      2.591254826396     -1.003051366018
 H         2.928919012329      2.652834318953      1.791202917812
 H         3.033029423118      5.088808587447      2.136165054556
 H         1.968275525318      5.702652052920     -1.986750743397
 H         1.860916451039      3.261670393285     -2.314347607495
 H         2.998300066503      8.629503085652      1.760867713249
 H         2.192685821243      7.193885966877      2.413366341388
 H         3.926870764054      7.144654238095      2.014627576069
 H         3.782596269936      8.752469162302     -0.576616433037
 H         3.488213662972      7.434631662073     -1.725984427260
 H         4.681829855478      7.226709770779     -0.430047799366
 H         0.978495285070      7.544547572446     -1.151887518617
 H         0.455828660194      7.397381776628      0.536117427737
 H         1.319193030662      8.853927401808     -0.007370994776
 H         8.052347941337     -3.055526549077     -2.905191329333
 H         6.841767331197     -3.158813946172     -1.616487287252
 H         6.333680640129     -2.887445369504     -3.298745032866
 H         8.575381241187     -0.940333532216     -4.058397608913
 H         7.794612282280      0.584850547321     -3.604391091446
 H         6.864179662633     -0.664146449188     -4.453176570827
 H         8.102733544348     -1.325818430285     -0.348898109252
 H         9.297878072677     -1.325052231945     -1.665131271342
 H         8.530690634858      0.191515863436     -1.161466175266
 H        -2.365784351965      5.171669141324      3.158628332900
 H        -2.476963005681      6.590760361289      1.146591008175
 H        -2.508001632884      5.596327255339     -1.108602441030
 H         3.278247696358     -5.774716679289      0.486905434867
 H         2.463354269884     -6.714633350941     -1.641754423382
 H         1.614711908888     -5.255241632378     -3.436482766946
 H        -2.102864847634     -4.474667146607      1.960608024370
 H        -1.686356292085     -5.164226735207      4.326308539775
 H        -1.531361265060     -3.435939823309      6.105181537469
 H        -1.793182045708     -1.035245143302      5.528051506061
 H        -2.209497342019     -0.356255607511      3.180720265980
 H        -2.534833375390      3.011162885469     -3.582995370967
 H        -3.439708880431      4.321050841353     -2.771117517878
 H        -1.645599933323      4.374369540474     -2.842677649228
 H        -2.270166489611      2.163132668755      5.079762455720
 H        -1.419854345932      3.649030721053      4.568965125283
 H        -3.215603369212      3.593570917158      4.579352643076
 H         4.036839767227     -3.235926848940      2.909991753595
 H         2.974428209878     -4.599792671078      2.456636849342
 H         4.652642542721     -4.511382345257      1.819018868363
 H         0.633148290873     -2.187630243749     -5.022545939750
 H         1.697574828135     -3.623848748801     -5.029083349888
 H         0.084117728112     -3.696190434929     -4.237457028597
