# Supplementary material for: Donor–Acceptor Pentacene Analogues With Near‐Infrared Emission and Tunable Aromaticity
Source: Angew Chem Int Ed Engl. 2026 Mar 30;65(20):e23436. doi: 10.1002/anie.202523436 (PMC13159433; doi:10.1002/anie.202523436)
Supplement: Supplementary file 3 — Supporting File (DFT_Cartesian_coordinates): anie71917‐sup‐0003‐DFT_Cartesian_coordinates.zip. [file ANIE-65-e23436-s003.zip › complete_molecules/PONPA-MeOH.xyz]

 C        -5.909780511573      1.058989636039      1.970106903702
 C        -6.136191493290     -0.314340601807      1.852616233970
 C        -5.112212433102     -1.115117278211      1.370206062966
 C        -3.873980885571     -0.568164767740      1.009372787211
 C        -3.620291554068      0.821289005303      1.125978838440
 C        -4.687915874096      1.609323654773      1.616850868424
 P        -2.663616729541     -1.686979645663      0.317077582061
 C        -1.183034730802     -0.672239670068      0.188976215009
 C        -1.218672943917      0.778456627765      0.359772723405
 C        -2.347050494781      1.456209369012      0.784698130055
 C        -0.039532730997     -1.315417917105     -0.156927234454
 C         1.200586433859     -0.629203702138     -0.398334588158
 C         1.167957475666      0.817658375699     -0.287103330471
 C         0.013099838625      1.468150716948      0.068234897243
 C         2.353174542756     -1.302191665317     -0.726841137856
 C         3.561950387201     -0.560057966113     -0.972888603134
 C         3.528401062943      0.849449846345     -0.884131808689
 N         2.349178662830      1.502259777439     -0.554829197588
 C         4.775395590502     -1.202734669536     -1.302224588283
 C         5.944523391703     -0.505805663092     -1.549118625248
 C         5.878466502868      0.900012527648     -1.456476073526
 C         4.713056863824      1.566564994818     -1.134952080690
 C         7.268599349706     -1.185880599940     -1.909425724351
 C         2.350547715628      2.942557409444     -0.486722864273
 C         2.646528606460      3.583774289326      0.708739400813
 C         2.679752358540      4.977044152443      0.757474357806
 C         2.420900448687      5.752894315038     -0.376872437265
 C         2.112306207554      5.077406852483     -1.567280129372
 C         2.073492006625      3.689762296355     -1.628561259160
 C         2.482952657912      7.284619096582     -0.365583084157
 C         2.787181226294      7.842655855503      1.028284860135
 C         3.591680577192      7.746324561753     -1.328354076627
 C         1.135785668231      7.859988337734     -0.835113730992
 C         7.138166707657     -2.711058465968     -1.960505687671
 C         7.735049138090     -0.690191310758     -3.289566588245
 C         8.330152968542     -0.821946980962     -0.856586891520
 C        -2.270860616109      2.940745055097      0.944366659920
 C         2.368168827182     -2.789474778652     -0.831210520028
 O        -3.080482834551     -2.316257396124     -0.992917691343
 C        -1.828660795267      3.517388448701      2.146837613148
 C        -1.773959256231      4.905388753493      2.312517929778
 C        -2.167982137426      5.722349555035      1.257857473035
 C        -2.608973880831      5.191096103964      0.050260853987
 C        -2.657443398767      3.800746460641     -0.097164311320
 C         2.547294987478     -3.584981754349      0.310988951536
 C         2.566056529368     -4.979770089497      0.215482807917
 C         2.406802611416     -5.569244329918     -1.034395389462
 C         2.230642404987     -4.809445103340     -2.186276948341
 C         2.212170206462     -3.415749738668     -2.077578461658
 C        -2.324571436179     -2.961348684316      1.566287969905
 C        -2.475370538122     -4.308534969192      1.232414651636
 C        -2.218752982979     -5.295602246285      2.182987460284
 C        -1.812640575570     -4.938497842594      3.466099804941
 C        -1.661755945360     -3.592612289051      3.802986763884
 C        -1.916568017735     -2.605684217328      2.856874514424
 O        -3.081015349222      3.180983225977     -1.239088846477
 C        -3.493379475993      4.005238869775     -2.330822928254
 O        -1.469330672713      2.631000262957      3.123758000970
 C        -1.012667643566      3.162213869611      4.368989083088
 O         2.697876197931     -2.901471114779      1.481661780723
 C         2.881370099169     -3.663037106971      2.678460123057
 O         2.044096511370     -2.571748099175     -3.135095790707
 C         1.875047185842     -3.151954498599     -4.431569990973
 H        -6.699171810391      1.711000981744      2.345344296841
 H        -7.094973598527     -0.748900009314      2.132153531609
 H        -5.269846842124     -2.190206268804      1.266472707710
 H        -4.545203953751      2.683220342596      1.723262004650
 H        -0.038991829011     -2.399931671822     -0.273573807959
 H         0.019002021749      2.551179753220      0.148568703555
 H         4.761726212577     -2.288981510510     -1.356551708908
 H         6.772202531080      1.496030711850     -1.641143314380
 H         4.717154365137      2.651934366140     -1.075047866139
 H         2.859841547115      2.995627444052      1.601107862460
 H         2.920509590960      5.453151958479      1.705656901912
 H         1.904120117535      5.643417513774     -2.474783091222
 H         1.838619861303      3.182714589446     -2.564200202653
 H         2.812658784842      8.939304791037      0.982439498307
 H         2.019396632992      7.557041984053      1.759644841757
 H         3.762033786303      7.503473991601      1.402689387222
 H         3.651188728495      8.843322444753     -1.334941712880
 H         3.399732114922      7.413504550014     -2.356280404102
 H         4.570445759800      7.354316460152     -1.020288286939
 H         0.883975094570      7.534088312339     -1.851923166407
 H         0.320879587031      7.551383912921     -0.167040596496
 H         1.178067922904      8.957728625569     -0.835998282434
 H         8.109439679384     -3.151405394212     -2.221708837395
 H         6.833200262017     -3.128498756917     -0.991651361281
 H         6.411542732628     -3.034345332894     -2.717810219578
 H         8.689583149154     -1.163815653237     -3.557244013591
 H         7.885766303834      0.396775018267     -3.302239578623
 H         7.000838117847     -0.941020679707     -4.067101206856
 H         8.030734389635     -1.169709995098      0.141399581948
 H         9.289015837148     -1.295368871789     -1.108627707227
 H         8.495463518939      0.261608074456     -0.803787318549
 H        -1.434032420256      5.347022685534      3.245445297685
 H        -2.131861627598      6.804768255457      1.381408526195
 H        -2.909734976260      5.853065790186     -0.757412330696
 H         2.702271440820     -5.599353505176      1.097533686685
 H         2.420395234669     -6.656268851004     -1.113512425502
 H         2.107739835594     -5.298465456723     -3.148752979449
 H        -2.793891038033     -4.582276515876      0.227024185622
 H        -2.337542665520     -6.346099210876      1.918514127897
 H        -1.612632214970     -5.710503340206      4.209113250582
 H        -1.344414476665     -3.312569550211      4.807197756480
 H        -1.797123234033     -1.554734175570      3.123672078199
 H        -3.789839495733      3.315966852947     -3.127381269118
 H        -4.351880635253      4.633561829817     -2.055388466799
 H        -2.668849755012      4.638670969439     -2.686611871074
 H        -0.781189270480      2.294914304309      4.994884379324
 H        -0.105210530009      3.767641907423      4.235951335216
 H        -1.791740655965      3.765019816745      4.856193961328
 H         2.982217861140     -2.929013894411      3.483474310749
 H         2.012371586869     -4.305184369357      2.877008623466
 H         3.792734971311     -4.274149704249      2.624881095952
 H         1.757517822567     -2.309498731496     -5.119588327792
 H         2.756323755324     -3.740372930436     -4.721371009741
 H         0.976545858652     -3.782749998874     -4.469580252741
