# Supplementary material for: Donor–Acceptor Pentacene Analogues With Near‐Infrared Emission and Tunable Aromaticity
Source: Angew Chem Int Ed Engl. 2026 Mar 30;65(20):e23436. doi: 10.1002/anie.202523436 (PMC13159433; doi:10.1002/anie.202523436)
Supplement: Supplementary file 3 — Supporting File (DFT_Cartesian_coordinates): anie71917‐sup‐0003‐DFT_Cartesian_coordinates.zip. [file ANIE-65-e23436-s003.zip › complete_molecules/SNPA-DCM.xyz]

 C         6.391311831948     -0.423162694062      0.045083256317
 C         6.270362912952      0.959986039521     -0.126891741473
 C         4.987448292852      1.506622999805     -0.074062162913
 C         3.821639879625      0.748889882436      0.143625028980
 C         3.994276600075     -0.639187081590      0.309080501549
 C         5.265069755291     -1.209868556040      0.258055718244
 C         2.509357143419      1.393281949842      0.190439620687
 C         1.318351171964      0.716694000195      0.340536534630
 C         1.232720814081     -0.734010280635      0.475315695971
 S         2.662349415770     -1.734012956905      0.612034556814
 C         0.051064375939      1.408232991767      0.357854032302
 C        -1.158745814474      0.769277580031      0.444011857267
 C        -1.225528145002     -0.682434426209      0.522575568332
 C         0.037494369324     -1.375369814162      0.541746580373
 N        -2.360312586339      1.469264427633      0.460983323281
 C        -3.600737993282      0.830840989522      0.507627015519
 C        -3.661650082967     -0.580016392890      0.565691603386
 C        -2.427727173161     -1.338161104242      0.581144362388
 C        -4.797552291315      1.557908818249      0.498922255003
 C        -6.024548560010      0.907209169848      0.544650354271
 C        -6.118019916564     -0.489345054092      0.601084862651
 C        -4.919914235567     -1.199529198934      0.610678402668
 C         7.477271156616      1.877370685378     -0.366921241689
 C         8.798028696017      1.100063781482     -0.392034543887
 C         7.314253429193      2.597240268735     -1.717477513329
 C         7.554892179810      2.926136935915      0.756825624299
 C        -7.456187230687     -1.238114876552      0.651951666075
 C        -8.653926914338     -0.282108624255      0.628522254882
 C        -7.564220926897     -2.179179572303     -0.561106502653
 C        -7.528075734978     -2.072585269873      1.943148289470
 C        -2.487195794679     -2.826423763477      0.660413099521
 C         2.485354062659      2.880178984756      0.037315252257
 C        -2.331577479827      2.908457828157      0.438671525581
 C        -2.329281723899      3.619945093542      1.636425063134
 C        -2.348803179225      5.009151530863      1.613763114646
 C        -2.363775311312      5.725054541796      0.407535734747
 C        -2.348217598173      4.987135480862     -0.780182505754
 C        -2.333862959399      3.592550205074     -0.770251909905
 C        -2.421897348885      7.257389448946      0.433189032807
 C        -3.743956100764      7.694359881813      1.090300226569
 C        -1.245421828980      7.809499656324      1.256831556246
 C        -2.353996886673      7.864913070835     -0.971964595495
 C         2.620348323429      3.721617132823      1.154951439946
 C         2.631913074847      5.114868146187      1.015629083473
 C         2.509518944225      5.664647944578     -0.255941146763
 C         2.372648148934      4.864334666932     -1.384960177285
 C         2.360858952931      3.472621746299     -1.231355576151
 C        -2.507764408190     -3.477997302276      1.905180101338
 C        -2.566815543863     -4.874269794803      1.986162785888
 C        -2.609308308299     -5.615176167868      0.809945452903
 C        -2.595978279928     -5.002976224068     -0.438738362787
 C        -2.535885400278     -3.606069121780     -0.507580935664
 O        -2.467354307031     -2.661593206237      2.993361663835
 C        -2.477568055400     -3.270307097500      4.283789928858
 O        -2.521318629622     -2.910008727973     -1.676912672562
 C        -2.576506422739     -3.651886661109     -2.894302226293
 O         2.239889831885      2.604897815167     -2.273778329695
 C         2.111035146599      3.151237766219     -3.584228771403
 O         2.742601277777      3.086781104869      2.353443823637
 C         2.884774669829      3.891344914100      3.521785588464
 H         7.364838881549     -0.907414326142      0.013538713214
 H         4.867810885677      2.580512294689     -0.206229599095
 H         5.376381667173     -2.287438186200      0.387184085338
 H         0.075524261302      2.491570911562      0.289537290163
 H         0.012411692329     -2.461468777910      0.625649080943
 H        -4.774627940363      2.643982977416      0.454755759449
 H        -6.924513166716      1.518840020244      0.535365390784
 H        -4.938379777744     -2.287849816981      0.655640264177
 H         9.628252318765      1.797591412063     -0.564545641170
 H         8.988245002339      0.585601649595      0.559152895472
 H         8.818369203257      0.353599580784     -1.196976079661
 H         8.173155152691      3.257893415331     -1.899704133690
 H         6.406146202381      3.212460327565     -1.741362853468
 H         7.257637850608      1.876230515166     -2.543965709377
 H         7.677333931522      2.445143770772      1.736536027257
 H         8.413901865523      3.591741693925      0.594141067423
 H         6.651015562382      3.546804432213      0.794603235901
 H        -9.585017030808     -0.862816525106      0.666559544220
 H        -8.651324831358      0.398276657559      1.490295261827
 H        -8.676785068249      0.322866674304     -0.287522475009
 H        -8.516633493834     -2.726480519146     -0.532657068376
 H        -6.752859938952     -2.917780681917     -0.573629365674
 H        -7.523502145834     -1.614686636134     -1.502317264488
 H        -7.458727650124     -1.430474355303      2.831459153678
 H        -8.481147138904     -2.617495033800      1.989942300856
 H        -6.717044894521     -2.809872006208      1.993881354008
 H        -2.323738456210      3.080608532918      2.583331500677
 H        -2.360356456100      5.545635465839      2.561982908974
 H        -2.354534140617      5.495622845091     -1.741964090555
 H        -2.332202673412      3.034162536467     -1.706064833023
 H        -3.803949481017      8.790802482160      1.123892848962
 H        -4.608162703432      7.323097696123      0.523393146366
 H        -3.826153576792      7.320496979832      2.118684732672
 H        -1.288841851918      8.906849497856      1.281448484611
 H        -0.283655104947      7.515825764460      0.816842736230
 H        -1.268406529483      7.451378278628      2.293403338850
 H        -3.201253918807      7.551918418746     -1.595970610606
 H        -2.384968859441      8.959717811688     -0.896654211042
 H        -1.425100065644      7.591789281397     -1.489883051687
 H         2.735705852349      5.763452524197      1.881216680033
 H         2.521142683974      6.748557658858     -0.370722545900
 H         2.278583047741      5.320409236005     -2.366688182907
 H        -2.578779497579     -5.378484726843      2.948422524446
 H        -2.654305797260     -6.702656382465      0.868200535710
 H        -2.630440402387     -5.606284516989     -1.341615739654
 H        -2.436012768598     -2.445960140473      5.002081709119
 H        -3.397937950593     -3.848642656455      4.448231303412
 H        -1.602860707923     -3.920407866396      4.427913680715
 H        -2.556679570945     -2.908440442870     -3.696948704692
 H        -1.709201965776     -4.319280376796     -2.997418920307
 H        -3.503805475736     -4.238150085074     -2.965819434224
 H         2.022809044792      2.293129907817     -4.257601061194
 H         1.210013981592      3.774980588256     -3.673453020931
 H         2.995944231050      3.740869652058     -3.864017616790
 H         2.966024197063      3.190577972343      4.358388660422
 H         3.793410166568      4.508830142597      3.477621795935
 H         2.008192064150      4.537207942015      3.674401678169
