# Supplementary material for: Donor–Acceptor Pentacene Analogues With Near‐Infrared Emission and Tunable Aromaticity
Source: Angew Chem Int Ed Engl. 2026 Mar 30;65(20):e23436. doi: 10.1002/anie.202523436 (PMC13159433; doi:10.1002/anie.202523436)
Supplement: Supplementary file 3 — Supporting File (DFT_Cartesian_coordinates): anie71917‐sup‐0003‐DFT_Cartesian_coordinates.zip. [file ANIE-65-e23436-s003.zip › complete_molecules/SO2NPA-DCM.xyz]

 C         6.115501596205      0.534881097010      0.230788653962
 C         6.047677898201     -0.864834145794      0.133255943607
 C         4.842051827580     -1.541754797132      0.042293253876
 C         3.626233570807     -0.840363193694      0.044375904749
 C         3.663167970508      0.571493672734      0.133866522978
 C         4.907729650114      1.219377548052      0.227495249747
 N         2.408916413765     -1.503579085474     -0.039836661186
 C         1.189163551878     -0.832350262761     -0.018697725240
 C         1.234706056746      0.621468148741      0.037412456994
 C         2.422240056238      1.305466740327      0.115757277087
 C        -0.008353607560     -1.501273266781     -0.036618296716
 C        -1.278961095005     -0.824405554100      0.022520587281
 C        -1.196308790763      0.628324236563     -0.070432285686
 C        -0.029259125338      1.306039272553     -0.030325314916
 C        -2.476583680564     -1.482449430220      0.207947882640
 C        -3.737095859050     -0.782394990391      0.456192047756
 C        -3.903004956508      0.610689734669      0.297584601430
 S        -2.643637440892      1.549243755056     -0.475003483786
 C        -4.861407277306     -1.475874026038      0.942473938101
 C        -6.067277606994     -0.856550752588      1.274960284558
 C        -6.163843787283      0.533364019864      1.124430680456
 C        -5.085932605072      1.259194544473      0.635054645685
 C         2.411882639843     -2.941643309427     -0.137669852452
 C         2.422667699272     -3.720555478799      1.016967821174
 C         2.466304504649     -5.105415837879      0.911026643809
 C         2.497453108266     -5.747540926428     -0.335987497170
 C         2.468927159963     -4.941355809914     -1.478003874540
 C         2.426472692465     -3.550676800692     -1.385498929530
 C         2.571679485752     -7.277671419521     -0.402129793320
 C         3.854043956632     -7.751612132726      0.305408610407
 C         1.349463838681     -7.881018951543      0.311716220864
 C         2.594296637258     -7.796641907241     -1.843651889397
 O        -2.574424465073      2.884243204404      0.105117583311
 O        -2.819381787337      1.460603233193     -1.921477906932
 C        -7.229238910123     -1.709782456706      1.801270600001
 C        -8.476336928776     -0.870524966555      2.100068774631
 C        -7.600090578946     -2.770252781533      0.749243001228
 C        -6.796923344080     -2.414167131039      3.099913011991
 C         7.438934964425      1.303101860318      0.335985710205
 C         8.652571901748      0.367640270956      0.310889419983
 C         7.556201817915      2.282880133821     -0.844923753230
 C         7.465395942417      2.097328065169      1.653981447969
 C         2.447129925416      2.795047253482      0.182470781277
 C        -2.496310965229     -2.973378542411      0.284546931033
 C         2.347044450393      3.455237282060      1.417846969743
 C         2.372211917846      4.852615934504      1.484802643971
 C         2.500138116104      5.580173044237      0.306398701882
 C         2.604175998094      4.955887591523     -0.932099947906
 C         2.577610655288      3.558160571392     -0.989226537337
 C        -2.159182783323     -3.650930569214      1.469918139062
 C        -2.209219432376     -5.048456692703      1.545059907078
 C        -2.605903716726     -5.769419085865      0.423932355744
 C        -2.948114964673     -5.135596607250     -0.765594095843
 C        -2.891251032373     -3.737909333546     -0.828224415469
 O         2.668262598582      2.843656515340     -2.142465078283
 C         2.781409077542      3.568061471109     -3.367836085749
 O         2.230744932534      2.645843251393      2.504409175337
 C         2.103821109487      3.263483769218      3.785407053975
 O        -1.799994421596     -2.858069625620      2.517152117524
 C        -1.447286341069     -3.493498261547      3.743528520454
 O        -3.211341056846     -3.024831603174     -1.942309210802
 C        -3.624865468385     -3.745641448412     -3.100782879919
 H         6.961114466004     -1.456303277665      0.127245484694
 H         4.844904340889     -2.626124449560     -0.030799015955
 H         4.899507899337      2.306377141975      0.297383701445
 H        -0.015204997980     -2.587094889735     -0.046605866778
 H        -0.028353435061      2.393859905822     -0.084081005186
 H        -4.768696067908     -2.552303595170      1.073913579936
 H        -7.078952551890      1.060903984739      1.381529287002
 H        -5.161490464184      2.338707170344      0.507901266265
 H         2.406641577052     -3.238432822737      1.994087544527
 H         2.483143629757     -5.697457509989      1.825615631452
 H         2.485446297392     -5.391728094295     -2.468077271726
 H         2.412118466434     -2.937472927224     -2.286136917745
 H         3.920299043665     -8.847433125196      0.268181488020
 H         4.748603018802     -7.339723904184     -0.180571389002
 H         3.870519853711     -7.449638352572      1.360012975080
 H         1.401774026568     -8.977883677990      0.282467392167
 H         0.416509860270     -7.570745372579     -0.176510240558
 H         1.300717473452     -7.574910873243      1.364072816376
 H         3.466841965134     -7.427695319977     -2.398625108728
 H         2.645988739683     -8.893169790347     -1.833904213215
 H         1.689082006947     -7.511100086418     -2.395319471174
 H        -9.276211286677     -1.527008903856      2.466897217025
 H        -8.286303951546     -0.114607266235      2.873231834325
 H        -8.850221354283     -0.359541871758      1.203134664086
 H        -8.431503108383     -3.387531243321      1.116131758158
 H        -6.757700675921     -3.437589639460      0.529214976077
 H        -7.914895189458     -2.298868669522     -0.191309090103
 H        -6.526201104084     -1.683062514534      3.873365480191
 H        -7.621743639078     -3.028874946071      3.485649903848
 H        -5.934163252362     -3.072058415757      2.937728671638
 H         9.572184729402      0.962536747321      0.386216970481
 H         8.643817602434     -0.337644846102      1.152421144071
 H         8.705612714634     -0.209458328882     -0.621738937625
 H         8.496422824468      2.847059767366     -0.776354489984
 H         6.730432006474      3.005325943733     -0.853812539815
 H         7.548921390814      1.747387213519     -1.803704766610
 H         7.386159018610      1.426849797804      2.520157024151
 H         8.407879038493      2.655354494374      1.740069513757
 H         6.641381405597      2.819811855660      1.707590983740
 H         2.290681786563      5.367577669988      2.437888490154
 H         2.517199793782      6.668825917058      0.354567407484
 H         2.699891093333      5.550077122105     -1.836530870308
 H        -1.948742690839     -5.569810704445      2.462029113957
 H        -2.649412375463     -6.857207824726      0.479219562131
 H        -3.254681256304     -5.723009023457     -1.626825315308
 H         2.836605116598      2.811649942815     -4.156289900379
 H         1.902437460090      4.205623388686     -3.537223391519
 H         3.693420300336      4.181097260515     -3.387504812801
 H         2.013137297797      2.442592648378      4.503037640724
 H         2.991425592067      3.863612903595      4.030606608269
 H         1.204643060996      3.892890904978      3.838249643248
 H        -1.193535467489     -2.685024247629      4.436097049120
 H        -2.287706750546     -4.070997971182      4.154705003663
 H        -0.574995730463     -4.151330895382      3.619758924242
 H        -3.828006056540     -2.989231136755     -3.865035951883
 H        -2.833361709700     -4.419312358966     -3.459383770802
 H        -4.540912473776     -4.323213948299     -2.910437971445
