# Supplementary material for: Donor–Acceptor Pentacene Analogues With Near‐Infrared Emission and Tunable Aromaticity
Source: Angew Chem Int Ed Engl. 2026 Mar 30;65(20):e23436. doi: 10.1002/anie.202523436 (PMC13159433; doi:10.1002/anie.202523436)
Supplement: Supplementary file 3 — Supporting File (DFT_Cartesian_coordinates): anie71917‐sup‐0003‐DFT_Cartesian_coordinates.zip. [file ANIE-65-e23436-s003.zip › complete_molecules/SO2NPA-Hex.xyz]

 C         6.129144894641      0.531955357050      0.190362982256
 C         6.059701567287     -0.865508861789      0.095928818719
 C         4.850931685719     -1.540786400026      0.024043032698
 C         3.636756471622     -0.838953645721      0.043208108241
 C         3.675450053066      0.572017763165      0.130175353636
 C         4.920220788775      1.216517350470      0.204259683312
 N         2.415845330309     -1.500319550906     -0.022825031189
 C         1.193841405180     -0.826097184871      0.009436623211
 C         1.243957684413      0.628410032369      0.068351666671
 C         2.432089936887      1.307871610945      0.130532611328
 C        -0.002409021094     -1.491094294282     -0.002154774719
 C        -1.273153745250     -0.811443216242      0.063938861929
 C        -1.190240237283      0.641356270975     -0.010975687493
 C        -0.022146707016      1.314518346110      0.022431166699
 C        -2.469063388876     -1.470592177585      0.236956998380
 C        -3.735286680311     -0.777740794639      0.485380869395
 C        -3.900778336707      0.616184348099      0.352267815930
 S        -2.637214796160      1.583175441731     -0.386404074975
 C        -4.861563711639     -1.483888257852      0.944012466943
 C        -6.073091072333     -0.875190260742      1.274071773931
 C        -6.170382492516      0.515719587291      1.150233425840
 C        -5.087925814407      1.253573149955      0.689045290925
 C         2.415551901969     -2.936601784807     -0.109905870153
 C         2.454559519178     -3.707686617831      1.049460380484
 C         2.497834526354     -5.092712599721      0.955006347037
 C         2.498519405933     -5.746336594287     -0.285454712589
 C         2.441719498460     -4.949987270642     -1.432390780948
 C         2.400701120104     -3.559113588733     -1.351023334095
 C         2.569181748327     -7.277350141579     -0.339255711122
 C         3.869364477143     -7.747959531808      0.337165484298
 C         1.364420465271     -7.872412851484      0.410351737600
 C         2.552818729047     -7.809906993382     -1.776052482500
 O        -2.563795530176      2.887819633547      0.253874197376
 O        -2.811885171237      1.542818194959     -1.831175245099
 C        -7.239384580516     -1.743018414781      1.767128061165
 C        -8.491870557417     -0.913730971745      2.071888397681
 C        -7.597510845195     -2.778119800292      0.685882945818
 C        -6.822127962036     -2.477134165133      3.054014771826
 C         7.452880835864      1.302537736074      0.273384833508
 C         8.667924038811      0.369109960058      0.236104871651
 C         7.553721225966      2.275811880424     -0.914434078709
 C         7.498312270544      2.103212466882      1.586895588371
 C         2.462619190582      2.797647981481      0.194562285608
 C        -2.492001034613     -2.962609863494      0.281916872156
 C         2.368070591181      3.463625099695      1.426814524505
 C         2.395832458072      4.860951919656      1.488588344335
 C         2.519145154248      5.584803113011      0.308621589029
 C         2.616353612603      4.955734874345     -0.926914037047
 C         2.587545215501      3.558190330054     -0.979204410272
 C        -2.182293950853     -3.668573207198      1.456784184023
 C        -2.244954811564     -5.066784553026      1.499886686213
 C        -2.624765943340     -5.759802027716      0.356447713138
 C        -2.937692212930     -5.097044063247     -0.824355282377
 C        -2.869877309416     -3.698933713466     -0.854837240719
 O         2.670048267272      2.840208246926     -2.130801179867
 C         2.751255636957      3.556828139472     -3.357694227737
 O         2.252791811110      2.659070298423      2.517307010896
 C         2.099476480215      3.280154708195      3.788302670379
 O        -1.837212270838     -2.900574703298      2.527260251346
 C        -1.519386103162     -3.560251686463      3.743923142433
 O        -3.163815098453     -2.956825934361     -1.955332362078
 C        -3.566658616674     -3.639648041737     -3.134027243615
 H         6.972195991661     -1.458029702848      0.076697097010
 H         4.850019871411     -2.625136627569     -0.048251708703
 H         4.912127092391      2.303517992127      0.272720381219
 H        -0.013076425539     -2.576684950812     -0.019357528729
 H        -0.023498035410      2.402660644693     -0.018904088440
 H        -4.765501845570     -2.562333079009      1.053725450785
 H        -7.089577787870      1.036391359175      1.406622312243
 H        -5.159781511516      2.335434120181      0.584023993435
 H         2.460368938449     -3.215621205115      2.021432655323
 H         2.537496432580     -5.676312133762      1.874292789971
 H         2.433209300608     -5.409380909302     -2.418234126940
 H         2.362180731676     -2.953132617538     -2.255465944380
 H         3.934330227856     -8.844080941518      0.311475352321
 H         4.751351859183     -7.343180604320     -0.176124659015
 H         3.918108483861     -7.435193916321      1.387407112173
 H         1.409137364291     -8.969656684089      0.386762121737
 H         0.419787721665     -7.558342502861     -0.051108091755
 H         1.343829395836     -7.561684526232      1.462042036963
 H         3.410963337395     -7.449210605562     -2.357901687087
 H         2.603093511891     -8.906270139805     -1.760309824076
 H         1.633620234968     -7.529316544994     -2.306353010694
 H        -9.296332940304     -1.577668938492      2.414400686797
 H        -8.312805786030     -0.176252563521      2.865023520699
 H        -8.857548974122     -0.382460954273      1.183633445436
 H        -8.431134944890     -3.407903409911      1.025777077382
 H        -6.751521566737     -3.437217967801      0.456396076147
 H        -7.901495418115     -2.284384092811     -0.246297927657
 H        -6.559928348663     -1.764213615586      3.846647860728
 H        -7.648454042155     -3.103093752940      3.418049766945
 H        -5.955681267159     -3.128721172830      2.888091325579
 H         9.589145987662      0.963085540603      0.296304093934
 H         8.672544870345     -0.332247238608      1.080781559580
 H         8.710520627248     -0.211694305046     -0.694576108755
 H         8.493194245211      2.843186974078     -0.864419809601
 H         6.727061459612      2.996834714249     -0.918298137608
 H         7.532353397307      1.735320480278     -1.869784399623
 H         7.431824808888      1.437263830635      2.457171874891
 H         8.439786616617      2.664939258856      1.658754647053
 H         6.673626528362      2.823566202060      1.651587838063
 H         2.315872632085      5.380232120871      2.439176501468
 H         2.535434928380      6.673345786940      0.352861963828
 H         2.704861912117      5.547378836379     -1.833464052295
 H        -2.007096601852     -5.611088249827      2.409453418083
 H        -2.679285486448     -6.847901150767      0.387367950741
 H        -3.231618622524     -5.662808153579     -1.704029928844
 H         2.791760536133      2.797572420210     -4.144372390303
 H         1.865396705870      4.189164823968     -3.512880678353
 H         3.660198117777      4.174465311829     -3.404841406377
 H         2.000154036605      2.463191364485      4.509305945727
 H         2.978676812237      3.886974638884      4.050433960271
 H         1.195112851714      3.904347868121      3.824290962311
 H        -1.273474631019     -2.768362754662      4.458249379413
 H        -2.373205928560     -4.137952628129      4.128707400996
 H        -0.649943183618     -4.225183765066      3.630084290386
 H        -3.755536813738     -2.861078426797     -3.879360498411
 H        -2.775959909205     -4.309125164354     -3.504619890728
 H        -4.489816494450     -4.216434375440     -2.973514623873
