# Supplementary material for: Donor–Acceptor Pentacene Analogues With Near‐Infrared Emission and Tunable Aromaticity
Source: Angew Chem Int Ed Engl. 2026 Mar 30;65(20):e23436. doi: 10.1002/anie.202523436 (PMC13159433; doi:10.1002/anie.202523436)
Supplement: Supplementary file 3 — Supporting File (DFT_Cartesian_coordinates): anie71917‐sup‐0003‐DFT_Cartesian_coordinates.zip. [file ANIE-65-e23436-s003.zip › complete_molecules/SO2NPA-MeOH.xyz]

 C         6.110845436962      0.548425545358      0.231288206428
 C         6.044991993202     -0.852841752940      0.131999482963
 C         4.842457841944     -1.532741741620      0.040377219690
 C         3.625562508877     -0.832767787980      0.042107971155
 C         3.659850644583      0.579536698648      0.132533642957
 C         4.903912250461      1.231498816903      0.229074636912
 N         2.410847235850     -1.497797851466     -0.042978312137
 C         1.191943210291     -0.830659060294     -0.024033060460
 C         1.232245909331      0.621710706381      0.032035464682
 C         2.420285858411      1.309184852685      0.112334447492
 C        -0.004583260355     -1.505259291838     -0.044457078959
 C        -1.274563545291     -0.832681283434      0.012662799923
 C        -1.194629151441      0.620045129365     -0.080897593185
 C        -0.029943109585      1.304223803140     -0.039997862497
 C        -2.474132594153     -1.493282252331      0.194198795590
 C        -3.731127918004     -0.794943978306      0.453171485249
 C        -3.897627520693      0.599724389962      0.300296015340
 S        -2.646174352159      1.520758970849     -0.491199919850
 C        -4.852507235691     -1.487252995016      0.948959620623
 C        -6.051531925176     -0.863964930915      1.297832370805
 C        -6.146286700530      0.527740685124      1.154385778167
 C        -5.074337916105      1.252962871952      0.653717302813
 C         2.414217573002     -2.936859758742     -0.139414605801
 C         2.418218501749     -3.713106380330      1.016566627639
 C         2.450738706259     -5.098348614381      0.911994046889
 C         2.477597054180     -5.741724323668     -0.334652763025
 C         2.459462681191     -4.936713159378     -1.477836202076
 C         2.427944930294     -3.545659899532     -1.386983232330
 C         2.535850816010     -7.272071431101     -0.399220612458
 C         3.814035300539     -7.757207586130      0.307539522082
 C         1.308290721194     -7.860800967531      0.317180720310
 C         2.551097133391     -7.792427423241     -1.839973857108
 O        -2.580172960691      2.876145992193      0.047474916521
 O        -2.828143473634      1.407344591106     -1.939626773709
 C        -7.209429069210     -1.714169204051      1.835713112692
 C        -8.449626992529     -0.871613748771      2.151405319629
 C        -7.594981905428     -2.770244121597      0.785039347086
 C        -6.762307008297     -2.422501519060      3.126859612143
 C         7.433845666504      1.316409086388      0.336796000801
 C         8.646942030284      0.380811822129      0.312266555389
 C         7.550115276765      2.295119941998     -0.844706489184
 C         7.458528174738      2.110584561147      1.654416948860
 C         2.440114419648      2.797975387813      0.177846907688
 C        -2.490092719665     -2.983728196118      0.266303738695
 C         2.282381210373      3.460416483667      1.404939415302
 C         2.307841631158      4.856732170750      1.471064951670
 C         2.493276245994      5.580859250516      0.297935397363
 C         2.654486521001      4.954216676194     -0.933598285076
 C         2.627856027746      3.557611283704     -0.987272842603
 C        -2.127868521375     -3.664663830198      1.441366755957
 C        -2.166777883883     -5.061285836220      1.512672403610
 C        -2.580413257701     -5.779204951339      0.395387442671
 C        -2.950537738380     -5.142667696676     -0.784698065116
 C        -2.902739596576     -3.745765415743     -0.840434988206
 O         2.772827263558      2.836116603088     -2.134693530619
 C         2.968948901069      3.556729829937     -3.354866853746
 O         2.112245183963      2.650472140711      2.488201941625
 C         1.945837904309      3.272297438807      3.765646292658
 O        -1.752477389780     -2.869903722577      2.486858118109
 C        -1.379276150813     -3.508599984845      3.709486372012
 O        -3.250611188292     -3.025744390270     -1.947698585101
 C        -3.678358073616     -3.746854265457     -3.104853218027
 H         6.959559060466     -1.442647605402      0.125880007892
 H         4.848484085186     -2.617215156344     -0.033018187637
 H         4.893852986714      2.318265244878      0.302670719877
 H        -0.006808559529     -2.591222766646     -0.055427910382
 H        -0.030027083722      2.392022512531     -0.097926222329
 H        -4.761903940746     -2.564371672904      1.077409625832
 H        -7.056315336640      1.057173156357      1.425065498423
 H        -5.151680359375      2.332821155370      0.529328825692
 H         2.404402467691     -3.230797606494      1.993756164346
 H         2.461611280375     -5.688592868351      1.827865431753
 H         2.475216109539     -5.387452058051     -2.467863508677
 H         2.420668152625     -2.933909942116     -2.288876668020
 H         3.870143223715     -8.853725749176      0.270776088522
 H         4.712083233302     -7.354073249582     -0.179847787272
 H         3.834100912612     -7.454858413716      1.362114302400
 H         1.346396710749     -8.958263375191      0.285617839345
 H         0.377311790496     -7.538377485231     -0.167823551097
 H         1.266873685021     -7.556492272758      1.370548245495
 H         3.427049574553     -7.433842078380     -2.396595985069
 H         2.590657888939     -8.889569454926     -1.828899973765
 H         1.648553600466     -7.497467077637     -2.391431511395
 H        -9.247137973241     -1.527077541806      2.525241044629
 H        -8.248526395572     -0.118788857796      2.924937535937
 H        -8.832440900710     -0.356249693536      1.260605373437
 H        -8.424819032534     -3.384994266480      1.159636117413
 H        -6.757856746433     -3.440897299793      0.554581084026
 H        -7.919067483941     -2.295424731250     -0.150887199835
 H        -6.478524972168     -1.693967175553      3.898353649092
 H        -7.584937763906     -3.033846581078      3.522448018434
 H        -5.905121794310     -3.084720049203      2.952142314785
 H         9.566375950802      0.976060181490      0.388183438996
 H         8.637813661888     -0.324812714923      1.153651625545
 H         8.700744494275     -0.196443986975     -0.620382682148
 H         8.491436344201      2.857758435881     -0.777758762979
 H         6.725689027646      3.019359608962     -0.852867556296
 H         7.541337837740      1.759006752994     -1.803388685611
 H         7.378324922520      1.440187652544      2.520834425593
 H         8.401427295920      2.667831507670      1.741497024017
 H         6.635126728577      2.834102671914      1.706793097196
 H         2.185348413720      5.374274901948      2.418523558540
 H         2.512048271759      6.669622393261      0.344830063023
 H         2.795984577739      5.546604606840     -1.833371925351
 H        -1.885950236728     -5.585366507783      2.422171066587
 H        -2.616965156815     -6.867436317689      0.446570409419
 H        -3.271028495051     -5.729000400350     -1.641654431095
 H         3.064531483407      2.796156510772     -4.135403810019
 H         2.108034097916      4.201915799555     -3.576794680813
 H         3.886715167226      4.159246950489     -3.316791510443
 H         1.825342241076      2.452380074831      4.479881581648
 H         2.829781123568      3.865721532818      4.036405434002
 H         1.049869014954      3.907471075860      3.784395080036
 H        -1.121877844747     -2.699736744300      4.400067520630
 H        -2.212642588390     -4.091306525202      4.125881597991
 H        -0.505047242306     -4.159446534866      3.569146757327
 H        -3.900313239452     -2.988129895142     -3.861475446632
 H        -2.885538408671     -4.410876949678     -3.476434193667
 H        -4.585576467177     -4.331573505076     -2.898456353264
