# Supplementary material for: Donor–Acceptor Pentacene Analogues With Near‐Infrared Emission and Tunable Aromaticity
Source: Angew Chem Int Ed Engl. 2026 Mar 30;65(20):e23436. doi: 10.1002/anie.202523436 (PMC13159433; doi:10.1002/anie.202523436)
Supplement: Supplementary file 3 — Supporting File (DFT_Cartesian_coordinates): anie71917‐sup‐0003‐DFT_Cartesian_coordinates.zip. [file ANIE-65-e23436-s003.zip › complete_molecules/SO2NPASi2-DCM.xyz]

 C        -1.224153923849      0.626219544774      0.126203874982
 C        -1.197128080973     -0.818419453096      0.242845729663
 C         0.003067897446     -1.490510826937      0.339688788780
 C         1.262921128030     -0.815214031042      0.320849323912
 C         1.193691426681      0.634187032707      0.307876761290
 C         0.030097409229      1.312818170268      0.187865743026
 C        -2.418102702499      1.312964078427     -0.011407122506
 C        -3.662565979908      0.589841992393     -0.027414072199
 C        -3.627725650797     -0.817942696837      0.103275694712
 N        -2.414726603516     -1.483672402363      0.232211623488
 C         2.487813733514     -1.484454260781      0.269082078958
 C         3.764733786065     -0.806713835050      0.005142623922
 C         3.917100427947      0.593517925112      0.043050617448
 S         2.630843485594      1.585479726878      0.692300101928
 C        -4.900358975509      1.245317545091     -0.161558544909
 C        -6.107754270223      0.565918873175     -0.166834695463
 C        -6.045837867927     -0.833440147954     -0.031129213430
 C        -4.848320452042     -1.513756611858      0.099858175300
 C         4.903881569124     -1.539882622472     -0.368501034454
 C         6.120697900001     -0.946042453117     -0.709349036548
 C         6.206938624479      0.452490420443     -0.685818601391
 C         5.110926338284      1.215639606900     -0.307400436042
 C         7.306527623374     -1.836568721735     -1.102554452782
 C         8.555463501960     -1.019746569470     -1.451075889953
 C         7.648833595069     -2.769781658013      0.072518971483
 C         6.924228136760     -2.684636007556     -2.328870762303
 C        -7.427356063605      1.333038194720     -0.313782419431
 C        -8.642140343627      0.399004104672     -0.293708726662
 C        -7.566224119696      2.336228287085      0.845264011311
 C        -7.424454361752      2.099685786556     -1.648236602354
 C        -2.445704614589     -2.923344526155      0.347279780684
 O         2.578466830970      2.868957693031      0.007060414927
 O         2.747584301561      1.605090284220      2.146230200284
 C        -2.424658921021      2.732369443313     -0.136119241124
 C         2.509254074713     -2.902056391799      0.345864211517
 C        -2.425615822289      3.946840806947     -0.245481780306
 C         2.564432060095     -4.122130301222      0.426255393025
 C        -2.465496613265     -3.708332943369     -0.797913058871
 C        -2.607914566684     -5.090837842854     -0.685514764983
 C        -2.731428920658     -5.712765019296      0.561060577547
 C        -2.668735435965     -4.896685596038      1.700680248529
 C        -2.529124675269     -3.517355007143      1.603731387945
 C        -2.962857869686     -7.221016035090      0.716938692731
 C        -3.002264675380     -7.946118254882     -0.632518012478
 C        -1.838462924390     -7.836567857870      1.567252494429
 C        -4.310838925689     -7.445826428190      1.426769332328
 Si       -2.396328594202      5.800962858838     -0.407605398572
 C        -3.652280501247      6.270213191273     -1.714087010313
 C        -0.663303575151      6.290398939739     -0.914277545408
 C        -2.849617321310      6.511823294744      1.263639617894
 Si        2.690678141981     -5.955252429270      0.588934474880
 C         1.743524348683     -6.746326460415     -0.823810313415
 C         1.970807775973     -6.445242332745      2.250180352953
 C         4.503986935918     -6.426907204046      0.498529198840
 H         0.008577782850     -2.575891970455      0.388912789816
 H         0.028830444900      2.401817469746      0.169099124476
 H        -4.880989452487      2.329670044170     -0.262248290048
 H        -6.962027422454     -1.420294365176     -0.026973617279
 H        -4.860120618689     -2.595192015606      0.201794368677
 H         4.812461312707     -2.624119206730     -0.401700284682
 H         7.129922844357      0.959421843923     -0.955614707919
 H         5.180290263895      2.302421508714     -0.276222041091
 H         9.371132565096     -1.702841290202     -1.721560122123
 H         8.383379855405     -0.352561405910     -2.305843305087
 H         8.897819724979     -0.412635452894     -0.602830213433
 H         8.494874190421     -3.416584547765     -0.196861416487
 H         6.802565531065     -3.415028512698      0.338001098719
 H         7.930276492910     -2.194038743127      0.964234137415
 H         6.670704503428     -2.046867764637     -3.186150546455
 H         7.768433041154     -3.324982205909     -2.618694041217
 H         6.064829391746     -3.334307413109     -2.122517295634
 H        -9.558689748773      0.993338843571     -0.401354584988
 H        -8.616454933532     -0.324474186694     -1.119267048835
 H        -8.715744059323     -0.157128961875      0.650167085288
 H        -8.507691779524      2.893901134968      0.749049269414
 H        -6.744705026051      3.063566834637      0.853670676030
 H        -7.573537235828      1.820583309306      1.814777016482
 H        -7.332385803415      1.411164040610     -2.498773498803
 H        -8.362673633503      2.659335431931     -1.763084271350
 H        -6.596204936760      2.817385990207     -1.701256493674
 H        -2.394500774221     -3.238708513817     -1.778573049647
 H        -2.637665314429     -5.681067171145     -1.598771904677
 H        -2.751656749379     -5.342628204492      2.691320047915
 H        -2.506768372951     -2.897274766915      2.499361861725
 H        -3.168907647427     -9.017824466287     -0.463078207017
 H        -3.817451979861     -7.580431333721     -1.270597436893
 H        -2.058901135650     -7.839586104494     -1.183758608404
 H        -2.022831581879     -8.910289002402      1.707797576662
 H        -1.777930202824     -7.374916788599      2.560445858867
 H        -0.863354178262     -7.721374980543      1.077087260642
 H        -5.139001534822     -7.017443132221      0.846506575757
 H        -4.497932670940     -8.521843338722      1.543723851782
 H        -4.324309999252     -6.991917229292      2.425485574167
 H        -4.662221925858      5.944794684811     -1.432002692020
 H        -3.672694096262      7.361070549715     -1.845640809510
 H        -3.405659010695      5.817375469560     -2.683310674494
 H         0.074610480121      5.970817517101     -0.166781632874
 H        -0.590715187831      7.382039647194     -1.017443412608
 H        -0.388154881599      5.840188057432     -1.877031011216
 H        -3.851139893609      6.189124432504      1.576734836771
 H        -2.133481946591      6.199906959423      2.035006320030
 H        -2.844925747579      7.609954663991      1.221108036195
 H         2.206662008247     -6.498798621491     -1.788489166919
 H         1.733986353129     -7.840682651141     -0.724004817064
 H         0.704171715734     -6.395473766225     -0.851908841750
 H         2.566079695972     -6.019859971199      3.069332699060
 H         1.964078885185     -7.537804301272      2.368094149252
 H         0.940957709810     -6.082657916416      2.361175734150
 H         4.620472106939     -7.516161135521      0.588523105305
 H         4.949268965830     -6.118438602934     -0.456730529876
 H         5.077880915645     -5.958237264519      1.308861756653
