# Supplementary material for: Donor–Acceptor Pentacene Analogues With Near‐Infrared Emission and Tunable Aromaticity
Source: Angew Chem Int Ed Engl. 2026 Mar 30;65(20):e23436. doi: 10.1002/anie.202523436 (PMC13159433; doi:10.1002/anie.202523436)
Supplement: Supplementary file 3 — Supporting File (DFT_Cartesian_coordinates): anie71917‐sup‐0003‐DFT_Cartesian_coordinates.zip. [file ANIE-65-e23436-s003.zip › complete_molecules/SO2NPASi2-Hex.xyz]

 C        -1.239172532879      0.621735820112      0.112105972964
 C        -1.204855596170     -0.825256297276      0.225794873298
 C        -0.005896329668     -1.489403722608      0.328654277237
 C         1.254198434452     -0.805451452594      0.320535917359
 C         1.179348357490      0.643433339415      0.312338858301
 C         0.014188727546      1.314056034520      0.185412355555
 C        -2.431925851604      1.302728601530     -0.033914872642
 C        -3.678127056800      0.573346956303     -0.063244167112
 C        -3.641238322671     -0.833134803164      0.066835992023
 N        -2.425061841416     -1.495609980394      0.207163460048
 C         2.476926798344     -1.468678213872      0.272563976886
 C         3.758887338946     -0.785322755359      0.036592497935
 C         3.907497331959      0.613226934557      0.087617347895
 S         2.606991014548      1.610917177955      0.710226783168
 C        -4.913850326944      1.224100430975     -0.208221389195
 C        -6.122155546088      0.542761898174     -0.226209638147
 C        -6.058876735749     -0.853585307456     -0.090856198280
 C        -4.859156816525     -1.530693357688      0.051726618434
 C         4.901905735365     -1.516861928536     -0.321519304531
 C         6.125310298754     -0.921767432844     -0.634670676217
 C         6.210127183953      0.474955613004     -0.597606178181
 C         5.106817644494      1.235935170946     -0.235059959605
 C         7.317812081130     -1.810664175806     -1.012042388472
 C         8.573754282951     -0.992728414301     -1.332141609475
 C         7.638815790085     -2.751350611722      0.162992619368
 C         6.958682650583     -2.649885418226     -2.251260335346
 C        -7.440328077840      1.310194258897     -0.384966555132
 C        -8.655449100452      0.376166213937     -0.382178673006
 C        -7.593508672363      2.308017745180      0.776815489502
 C        -7.424682642339      2.082009050728     -1.716305455777
 C        -2.452819788636     -2.932276244855      0.328201187702
 O         2.556985607740      2.877631015634     -0.001605040730
 O         2.700642198318      1.641703804302      2.161542290707
 C        -2.441949318517      2.721992309242     -0.153234817966
 C         2.502111321696     -2.886937158483      0.337601964015
 C        -2.436802000245      3.936743370861     -0.256143294831
 C         2.558888779091     -4.106172664209      0.407842567512
 C        -2.462922976328     -3.726086609978     -0.811212497907
 C        -2.606519708771     -5.107600067465     -0.693156293047
 C        -2.739502053721     -5.723638354163      0.554709656207
 C        -2.684399677790     -4.901078711705      1.689267271969
 C        -2.544226807376     -3.522863923634      1.585956529496
 C        -2.972433150543     -7.231308611470      0.716973584514
 C        -3.004258707648     -7.963419742914     -0.629026344805
 C        -1.853109129536     -7.844333605572      1.575802196450
 C        -4.324945254797     -7.452518767010      1.419174900908
 Si       -2.356916972119      5.784845930342     -0.407179102179
 C        -4.011479900377      6.380713309572     -1.056000187739
 C        -0.973090572502      6.191514224659     -1.600180604658
 C        -2.010852719282      6.474654968740      1.299012650580
 Si        2.680196732556     -5.933908375405      0.570864444360
 C         1.728376699526     -6.727967142898     -0.839313106652
 C         1.959404629358     -6.425186819971      2.232542396891
 C         4.490314346645     -6.422324111741      0.480408978158
 H         0.009709269887     -2.574702931007      0.377403517764
 H         0.008920900517      2.402789110648      0.168258731323
 H        -4.892160933103      2.308665787264     -0.306837891613
 H        -6.973529661602     -1.442711841170     -0.095843200892
 H        -4.867629528323     -2.612171482176      0.153419942054
 H         4.806239354885     -2.600337301647     -0.362334546864
 H         7.138177345803      0.983605451755     -0.845704415918
 H         5.171032355860      2.322497286479     -0.196591367445
 H         9.395594908543     -1.672145368553     -1.592716679449
 H         8.419014339529     -0.319820605843     -2.185560897892
 H         8.901948532437     -0.392157008935     -0.473927085391
 H         8.487915000127     -3.399766107805     -0.092556834179
 H         6.787257838306     -3.395736693609      0.412000358343
 H         7.903850483072     -2.181910682577      1.063267921856
 H         6.722125534024     -2.006707653317     -3.108900184496
 H         7.805039454722     -3.292043804009     -2.530605137502
 H         6.092895807799     -3.297570790988     -2.068038859436
 H        -9.572286509716      0.968044141007     -0.499080799405
 H        -8.621230346480     -0.344670572951     -1.209582900004
 H        -8.742117377273     -0.182121053725      0.559171500681
 H        -8.532315320853      2.868929949243      0.674426006588
 H        -6.771594662561      3.034139236458      0.800665731422
 H        -7.611384352477      1.788926115675      1.743943578684
 H        -7.322404625576      1.397777753606     -2.568684398241
 H        -8.360576785750      2.643264734975     -1.841109227203
 H        -6.596354115774      2.799782053982     -1.760400930391
 H        -2.382479816269     -3.261641771837     -1.793358284914
 H        -2.628594785819     -5.702929935370     -1.603174384278
 H        -2.773128195547     -5.341103121161      2.681935166174
 H        -2.526107829543     -2.898178629893      2.478203661458
 H        -3.173098240793     -9.034284999697     -0.457883773152
 H        -3.815253406349     -7.601695153173     -1.274391138249
 H        -2.057375020345     -7.862917088426     -1.175009735228
 H        -2.036686490614     -8.917312326852      1.721498094567
 H        -1.795494025295     -7.379996571931      2.567713324505
 H        -0.874851707973     -7.731421658998      1.092278062717
 H        -5.149749490515     -7.027299972454      0.832521891025
 H        -4.514867929074     -8.527088684464      1.542956560077
 H        -4.347321734116     -6.992802128695      2.414827886545
 H        -4.828192479239      6.117519699027     -0.371383635897
 H        -4.009341588149      7.473409444028     -1.170080819347
 H        -4.236344987726      5.941788573328     -2.036631013986
 H        -0.013227479707      5.797354171722     -1.242314530166
 H        -0.869650869099      7.279230364091     -1.715340692535
 H        -1.163109857653      5.763675122281     -2.592839493252
 H        -2.801219049207      6.200677782189      2.009461165955
 H        -1.058189545145      6.097299737464      1.692058475190
 H        -1.951226150435      7.571234932794      1.266217108360
 H         2.190814943885     -6.485390652856     -1.805136200462
 H         1.709578826876     -7.822033083489     -0.739938970996
 H         0.692665086615     -6.367396374567     -0.869296595448
 H         2.552613493225     -5.996925234373      3.051135506212
 H         1.950363925933     -7.516766600843      2.356982076713
 H         0.931004620280     -6.059229699475      2.342999070486
 H         4.603321037939     -7.511579407258      0.571070739793
 H         4.939288768433     -6.117641836812     -0.473982575514
 H         5.067908271577     -5.956800013349      1.289460153444
