# Supplementary material for: Donor–Acceptor Pentacene Analogues With Near‐Infrared Emission and Tunable Aromaticity
Source: Angew Chem Int Ed Engl. 2026 Mar 30;65(20):e23436. doi: 10.1002/anie.202523436 (PMC13159433; doi:10.1002/anie.202523436)
Supplement: Supplementary file 3 — Supporting File (DFT_Cartesian_coordinates): anie71917‐sup‐0003‐DFT_Cartesian_coordinates.zip. [file ANIE-65-e23436-s003.zip › complete_molecules/SO2NPASi2-MeOH.xyz]

 C        -1.215994504186      0.627277557341      0.141441292587
 C        -1.191903244716     -0.815807916988      0.254038793594
 C         0.007926520529     -1.492136440881      0.353043527478
 C         1.266325519648     -0.820186841488      0.339810677397
 C         1.197822834812      0.628825466913      0.332942518153
 C         0.035800110706      1.312809932467      0.211732524788
 C        -2.410750037204      1.315803027893     -0.001248218295
 C        -3.652168258297      0.594370799886     -0.027441876982
 C        -3.618295150298     -0.814232167475      0.101206429834
 N        -2.407690903030     -1.479495106946      0.237415665943
 C         2.492811467374     -1.491533960602      0.287281783301
 C         3.765953883467     -0.814801703888      0.018061557498
 C         3.918938385425      0.586331904266      0.056799349830
 S         2.637567749984      1.563144864906      0.722618277602
 C        -4.889841439731      1.251126364101     -0.170369030714
 C        -6.095155786326      0.570756394495     -0.186433616711
 C        -6.033707026215     -0.830107699916     -0.051332185111
 C        -4.838634449391     -1.510918359974      0.088248500470
 C         4.905337854977     -1.545027047081     -0.363186895133
 C         6.117814876975     -0.947627019320     -0.711514198191
 C         6.202304100683      0.452037448452     -0.688795242119
 C         5.109157414167      1.213161211344     -0.301599396334
 C         7.302943681392     -1.834601530273     -1.112551601784
 C         8.547087344940     -1.014529036611     -1.468874414549
 C         7.654400303192     -2.766584509014      0.060447511463
 C         6.914010575926     -2.682921804697     -2.336214080387
 C        -7.414105312497      1.335852614867     -0.344491205700
 C        -8.627302242192      0.400197742119     -0.337261006607
 C        -7.563959967208      2.336907241693      0.814522654489
 C        -7.398363486627      2.103920165235     -1.677661471985
 C        -2.438711852674     -2.919464989525      0.356301659156
 O         2.587158669642      2.867465050450      0.071256331891
 O         2.761486884817      1.566544686561      2.180581815439
 C        -2.415711764796      2.734892104200     -0.122675577255
 C         2.509731974837     -2.908895243129      0.357093589450
 C        -2.417706808834      3.949377430979     -0.230181019440
 C         2.554912857360     -4.130146645396      0.430381952462
 C        -2.450523594297     -3.707554737755     -0.786433267830
 C        -2.588208843575     -5.090198889265     -0.669213646872
 C        -2.716283852386     -5.707599854913      0.579199778478
 C        -2.661903667511     -4.887223875928      1.716305077383
 C        -2.526571126617     -3.507837249307      1.614720082748
 C        -2.944904311262     -7.215396954328      0.739307303420
 C        -2.977070899106     -7.944964249024     -0.607520260351
 C        -1.823014412766     -7.824743613768      1.596877229231
 C        -4.295345664017     -7.439217972639      1.444038508877
 Si       -2.403899830123      5.805022706320     -0.391238973402
 C        -3.656967772464      6.259600688883     -1.703762218005
 C        -0.672253204335      6.307454638781     -0.887884758475
 C        -2.871726685600      6.506083551211      1.279058072882
 Si        2.659319539073     -5.967526842852      0.571471979895
 C         1.665294457218     -6.725847296664     -0.825766472023
 C         1.974343250647     -6.463259692820      2.245144311332
 C         4.463203148730     -6.459115458921      0.431219842015
 H         0.009956903327     -2.577870100223      0.396874901414
 H         0.034839715142      2.402140752870      0.198382815614
 H        -4.870400569779      2.335755150922     -0.269311515264
 H        -6.949687501433     -1.417466543893     -0.054909015648
 H        -4.852229184397     -2.592607934571      0.188795397697
 H         4.816526407104     -2.629631773949     -0.397942498068
 H         7.122106220916      0.961223048747     -0.965133020509
 H         5.179752473041      2.299968794514     -0.268507345062
 H         9.362578901101     -1.695912786725     -1.744474054885
 H         8.368088817638     -0.347703565633     -2.322643769748
 H         8.893591542772     -0.406218678962     -0.623008214749
 H         8.501997448207     -3.409458439627     -0.213549456891
 H         6.812476455175     -3.416325534100      0.329627282872
 H         7.938570937553     -2.189976831621      0.951042919015
 H         6.651425368410     -2.045280474359     -3.191141144497
 H         7.758868064708     -3.319072315573     -2.633418022438
 H         6.059442901228     -3.337249491204     -2.123805519341
 H        -9.543479124912      0.993808094586     -0.453070424667
 H        -8.592738009298     -0.322456754138     -1.163370163085
 H        -8.709332181115     -0.157566817324      0.605077604060
 H        -8.505909025577      2.892727888176      0.711353871389
 H        -6.744047499545      3.066158488218      0.830171217648
 H        -7.578479662318      1.819712794538      1.783395556964
 H        -7.295055322195      1.416456750442     -2.528059731383
 H        -8.337142532749      2.660737037727     -1.802226768195
 H        -6.571901207970      2.824623482127     -1.720345465883
 H        -2.377177411587     -3.241717980175     -1.768871138970
 H        -2.612114165307     -5.683104202304     -1.581020389304
 H        -2.748110083826     -5.328802757009      2.708674374620
 H        -2.511680364588     -2.884533641759      2.508437734449
 H        -3.143096195074     -9.016440953778     -0.434990381884
 H        -3.789713987656     -7.582525690902     -1.250915803574
 H        -2.031372574674     -7.839048324163     -1.155160178251
 H        -2.005211503345     -8.898623952807      1.740221886632
 H        -1.769144566055     -7.359483137237      2.588964761503
 H        -0.845934351216     -7.709077870698      1.110344150257
 H        -5.121489518549     -7.012488262309      0.859278964520
 H        -4.482493802467     -8.515226698567      1.562335247983
 H        -4.312928873037     -6.983258559729      2.441916790339
 H        -4.664788442512      5.923376003817     -1.426263143536
 H        -3.687922747157      7.350389094086     -1.835009268927
 H        -3.400509034816      5.809612161794     -2.671936580336
 H         0.063635488323      5.996574319057     -0.134542004990
 H        -0.609529545339      7.399706015770     -0.992521851358
 H        -0.387461334823      5.858615976735     -1.848661069512
 H        -3.872016913570      6.173239645030      1.585934304364
 H        -2.156305093546      6.200079849095      2.053680780024
 H        -2.877569464106      7.604417465464      1.238133229058
 H         2.110084951832     -6.476115683318     -1.798749133120
 H         1.640133269986     -7.821029510637     -0.737194906661
 H         0.630969372487     -6.358588885743     -0.825892182370
 H         2.595995325995     -6.054972356270      3.053674336852
 H         1.956955605799     -7.556970941972      2.351902789139
 H         0.951882347111     -6.090028596657      2.386797457675
 H         4.568306214196     -7.550592938750      0.508962279096
 H         4.888162142360     -6.147544448451     -0.532411935869
 H         5.063502611887     -6.004836260554      1.230825480959
