# Supplementary material for: Donor–Acceptor Pentacene Analogues With Near‐Infrared Emission and Tunable Aromaticity
Source: Angew Chem Int Ed Engl. 2026 Mar 30;65(20):e23436. doi: 10.1002/anie.202523436 (PMC13159433; doi:10.1002/anie.202523436)
Supplement: Supplementary file 3 — Supporting File (DFT_Cartesian_coordinates): anie71917‐sup‐0003‐DFT_Cartesian_coordinates.zip. [file ANIE-65-e23436-s003.zip › simplified_molecules/BNPA-DCM-S0.xyz]

 C        -6.285728028656      0.142481424353     -0.092277627220
 C        -6.069824647483     -1.242616606730     -0.146792203866
 C        -4.783554023391     -1.751385034346     -0.130442927911
 C        -3.659542939191     -0.895831207537     -0.059693279063
 C        -3.866999109838      0.513938824757     -0.000950394454
 C        -5.193743243537      0.992801221137     -0.019667633006
 C        -2.335378529154     -1.466523476995     -0.047630424484
 C        -1.180267037935     -0.727188757671      0.014597033894
 C        -1.252226081105      0.739085719359      0.072333190152
 B        -2.640068037395      1.453547351577      0.076626154538
 C         0.114202006222     -1.365536809850      0.021288423167
 C         1.276311986124     -0.644267071804      0.073769500383
 C         1.216910594775      0.808821126986      0.084477921752
 C        -0.077960282138      1.434457332445      0.100435071980
 N         2.541007985371     -1.235758644613      0.138265134419
 C         3.705722428662     -0.499190730369      0.006941543973
 C         3.641990781924      0.919908509750     -0.007810554968
 C         2.364633060082      1.547112036315      0.063399997542
 C         4.970588457586     -1.110729853233     -0.117732104464
 C         6.115974672925     -0.338951036998     -0.214698357205
 C         6.058553690790      1.061312045046     -0.198973137646
 C         4.826712940378      1.675411465860     -0.102619742739
 H        -7.300285229894      0.540454550146     -0.105831374805
 H        -6.920205754316     -1.923487518346     -0.202241121046
 H        -4.624528670516     -2.830306008064     -0.173165444454
 H        -5.364001076595      2.069938166743      0.024168530485
 H        -2.261928399835     -2.555523970589     -0.091916345547
 C        -2.801350191829      3.023592499071      0.135842576759
 C         2.602938397078     -2.679379135614      0.313859322398
 H         0.131010686959     -2.451632518939     -0.027235655353
 H        -0.083477677942      2.525349274083      0.127227208567
 H         2.309944422085      2.636782443926      0.075635722807
 H         5.065267120813     -2.191625998090     -0.161720773900
 H         7.078535679643     -0.840097950763     -0.314767640613
 H         6.970117408001      1.651707808328     -0.273785669828
 H         4.743127629710      2.762498455765     -0.103051354091
 H         2.482765187228     -3.211968004323     -0.639673000531
 H         1.804530799499     -2.988909706338      0.995373400649
 H         3.553060736913     -2.961301953716      0.769479221814
 H        -3.528229988091      3.324122712133      0.905270048327
 H        -3.212146854237      3.394776117945     -0.817425884425
 H        -1.875898007041      3.581826764483      0.324426999548
