# Supplementary material for: Donor–Acceptor Pentacene Analogues With Near‐Infrared Emission and Tunable Aromaticity
Source: Angew Chem Int Ed Engl. 2026 Mar 30;65(20):e23436. doi: 10.1002/anie.202523436 (PMC13159433; doi:10.1002/anie.202523436)
Supplement: Supplementary file 3 — Supporting File (DFT_Cartesian_coordinates): anie71917‐sup‐0003‐DFT_Cartesian_coordinates.zip. [file ANIE-65-e23436-s003.zip › simplified_molecules/BNPA-Hex-S0.xyz]

 C        -6.222924416848      0.627542790700      0.031394950054
 C        -6.116152184319     -0.763146412128     -0.091296244998
 C        -4.872094866290     -1.369048060421     -0.117229861090
 C        -3.688890449053     -0.606897771583     -0.021951696728
 C        -3.784722054797      0.807781767919      0.104926572123
 C        -5.067799769980      1.387672028326      0.127803623912
 C        -2.408983809231     -1.277224817925     -0.053535939387
 C        -1.202546568882     -0.637894774740      0.027691386965
 C        -1.156542329732      0.824375242004      0.153362863051
 B        -2.486595322133      1.643817617511      0.210498266756
 C         0.040474915793     -1.375283378670     -0.012425309825
 C         1.253164810184     -0.752831316302      0.056009564799
 C         1.311574936109      0.699974257331      0.127192619599
 C         0.065985132834      1.422757566064      0.193882272624
 N         2.472204663479     -1.443152133382      0.085801425666
 C         3.689672526011     -0.796785415130     -0.058386858708
 C         3.738623048538      0.621170599574     -0.021081054314
 C         2.511811208702      1.343193307242      0.109451423424
 C         4.894950229541     -1.501169442732     -0.243370787853
 C         6.098759704844     -0.822087146186     -0.346604578294
 C         6.153467985132      0.573428439318     -0.279135662415
 C         4.975725560995      1.279320156516     -0.124543326396
 H        -7.203219548900      1.102898906937      0.051201180749
 H        -7.016787923364     -1.373325154521     -0.167062845777
 H        -4.797505502270     -2.453401337275     -0.213188305712
 H        -5.153574557497      2.471117968862      0.224131223232
 H        -2.422412864914     -2.365176924275     -0.149567484190
 C        -2.526384955781      3.215199880933      0.357683487969
 C         2.426855692364     -2.887122447203      0.231235445979
 H        -0.030500011073     -2.455743548828     -0.111930823298
 H         0.143639426936      2.508611521864      0.268961680344
 H         2.544452595586      2.432295217868      0.165603743072
 H         4.897066716012     -2.583472152700     -0.332272863559
 H         7.014086840307     -1.394573466896     -0.493656518072
 H         7.106069633595      1.093598809142     -0.359982775207
 H         4.983886471456      2.368837385421     -0.084677547585
 H         2.274614173819     -3.397291806091     -0.731075350424
 H         1.602489805347     -3.149570777097      0.902155022531
 H         3.351221396527     -3.247150298902      0.687784215910
 H        -3.141530406043      3.511472376681      1.220978246899
 H        -3.012604707225      3.670679257487     -0.519328091132
 H        -1.551669225775      3.704255485287      0.474595709310
