# Supplementary material for: Donor–Acceptor Pentacene Analogues With Near‐Infrared Emission and Tunable Aromaticity
Source: Angew Chem Int Ed Engl. 2026 Mar 30;65(20):e23436. doi: 10.1002/anie.202523436 (PMC13159433; doi:10.1002/anie.202523436)
Supplement: Supplementary file 3 — Supporting File (DFT_Cartesian_coordinates): anie71917‐sup‐0003‐DFT_Cartesian_coordinates.zip. [file ANIE-65-e23436-s003.zip › simplified_molecules/BNPA-MeOH-S0.xyz]

 C        -6.222297509134      0.630752246840      0.056221521544
 C        -6.118228873398     -0.764633694505     -0.054877556694
 C        -4.877175505591     -1.373972349605     -0.082317707853
 C        -3.686020083282     -0.613587053629     -0.000703546504
 C        -3.779858335859      0.805681595664      0.115712251825
 C        -5.065195915369      1.388253221777      0.140260529010
 C        -2.413257479080     -1.287150155944     -0.036179880921
 C        -1.200958528506     -0.642362862709      0.031555905741
 C        -1.156479887923      0.821515093618      0.147226594877
 B        -2.481782295559      1.641988619649      0.205037543729
 C         0.037573980952     -1.379734160354     -0.012012260313
 C         1.254532265618     -0.753244337081      0.046079106828
 C         1.309346194274      0.697382583308      0.116404691924
 C         0.070463120657      1.421547134379      0.180579646612
 N         2.468267244169     -1.443972544038      0.059736737255
 C         3.684838170453     -0.795224233299     -0.059416751533
 C         3.732718619936      0.624043455646     -0.013264571077
 C         2.511958605434      1.345082113096      0.105273511050
 C         4.896059027153     -1.497739125987     -0.231406878100
 C         6.095930537471     -0.813337124099     -0.315022793231
 C         6.149372104099      0.586022458330     -0.238838381893
 C         4.972157560390      1.289654027306     -0.095931131174
 H        -7.202236165887      1.107799305255      0.076968280226
 H        -7.021268556135     -1.373343157314     -0.119768640732
 H        -4.806116078529     -2.459801926022     -0.168992667139
 H        -5.149003495088      2.473062703551      0.228094503092
 H        -2.426651302367     -2.376077896671     -0.123266426585
 C        -2.515819137177      3.216675379190      0.322978156708
 C         2.418516365362     -2.895690614945      0.168497307330
 H        -0.031552757695     -2.461022470668     -0.104025396085
 H         0.152645156768      2.507527790419      0.250108237423
 H         2.542799871713      2.434282852273      0.163282743453
 H         4.906214001561     -2.579783677555     -0.322948030464
 H         7.015005735445     -1.382918406419     -0.452671822234
 H         7.103975650638      1.105627191669     -0.304008350717
 H         4.973235298119      2.379044002514     -0.048986144691
 H         2.238674748702     -3.371270416445     -0.805313958760
 H         1.611713289304     -3.174034677378      0.853519869788
 H         3.351061790011     -3.273400298261      0.589512111225
 H        -3.227248289715      3.551016769852      1.092868336709
 H        -2.878858959835      3.654345022048     -0.621882530283
 H        -1.549694182098      3.688649616541      0.541958840632
