# Supplementary material for: Donor–Acceptor Pentacene Analogues With Near‐Infrared Emission and Tunable Aromaticity
Source: Angew Chem Int Ed Engl. 2026 Mar 30;65(20):e23436. doi: 10.1002/anie.202523436 (PMC13159433; doi:10.1002/anie.202523436)
Supplement: Supplementary file 3 — Supporting File (DFT_Cartesian_coordinates): anie71917‐sup‐0003‐DFT_Cartesian_coordinates.zip. [file ANIE-65-e23436-s003.zip › simplified_molecules/CONPA-DCM-S0.xyz]

 C         6.078055123343     -0.770214360920      0.200613631835
 C         6.109552964977      0.631195323746      0.149411569870
 C         4.920140569322      1.319816369748      0.046167740089
 C         3.688135715290      0.637672399444     -0.020918481790
 C         3.662053369504     -0.782778670038     -0.000768321681
 C         4.886878666336     -1.470467177237      0.130609687265
 C         2.456053904217      1.342234143501     -0.097329441108
 C         1.261910321883      0.676429361466     -0.095206868505
 C         1.230366279467     -0.776952372721     -0.053983056329
 N         2.452249377854     -1.447250726418     -0.104735304168
 C         0.015685941128      1.380884517051     -0.116237558205
 C        -1.182408551275      0.738960140999     -0.071557432727
 C        -1.224984667650     -0.717856512868      0.009227103764
 C         0.025436201924     -1.428871334761      0.014806557727
 C        -2.435109026388      1.543414901025     -0.091327213724
 C        -3.696560752949      0.789132396163     -0.012454901727
 C        -3.676317442827     -0.626865490762      0.070248444515
 C        -2.439047765133     -1.354230838063      0.078709047728
 C        -4.919921312135      1.479440988722     -0.020773669940
 C        -6.120964952945      0.798093390591      0.050137217026
 C        -6.111423697737     -0.604400977118      0.131405209018
 C        -4.917768497036     -1.300905305501      0.141290602465
 O        -2.404736620784      2.778650247404     -0.169445068498
 H         7.008039277888     -1.328141776594      0.307373600900
 H         7.057715501958      1.163273302998      0.202860727307
 H         4.904691977737      2.409514985679      0.019689640973
 H         4.914241119717     -2.553614552350      0.201617374423
 H         2.468902415827      2.432312198796     -0.133968150877
 C         2.422803797160     -2.897068442491     -0.244027292254
 H         0.035791565205      2.470182239312     -0.161213279502
 H        -0.024202961377     -2.512036427261      0.086184811776
 H        -2.479521013587     -2.442337274588      0.140195058957
 H        -4.895019662710      2.566852236163     -0.085024822245
 H        -7.065602172602      1.340570241907      0.043056881061
 H        -7.054082875742     -1.149657856354      0.186904940905
 H        -4.920124851234     -2.389762974599      0.204481320419
 H         2.267714779266     -3.394407924356      0.722975283283
 H         3.353857052634     -3.249160512515     -0.689009982559
 H         1.608467901479     -3.172744877199     -0.920852605468
