# Supplementary material for: Donor–Acceptor Pentacene Analogues With Near‐Infrared Emission and Tunable Aromaticity
Source: Angew Chem Int Ed Engl. 2026 Mar 30;65(20):e23436. doi: 10.1002/anie.202523436 (PMC13159433; doi:10.1002/anie.202523436)
Supplement: Supplementary file 3 — Supporting File (DFT_Cartesian_coordinates): anie71917‐sup‐0003‐DFT_Cartesian_coordinates.zip. [file ANIE-65-e23436-s003.zip › simplified_molecules/CONPA-DCM-S1.xyz]

 C         6.072074223746     -0.842943765223      0.209030380661
 C         6.135010433433      0.557338680116      0.144022385050
 C         4.971495205565      1.288802593437      0.031983686852
 C         3.707871045959      0.654695465247     -0.029467796825
 C         3.659735978456     -0.768950853797      0.000944338692
 C         4.852970814033     -1.498715879002      0.139141108622
 C         2.503786132278      1.387296657977     -0.109323849062
 C         1.265749521033      0.746037457629     -0.091866442572
 C         1.237771383583     -0.697681253027     -0.056986742301
 N         2.418948439011     -1.399203683693     -0.100946966687
 C         0.033296340999      1.441958277507     -0.105955849851
 C        -1.199264478943      0.797277434320     -0.060767750892
 C        -1.217541828152     -0.631750867361      0.016418870594
 C         0.003169590053     -1.348180816819      0.020824833200
 C        -2.445142297208      1.557402918414     -0.078536453741
 C        -3.699471595669      0.774632671929     -0.011207384065
 C        -3.675445434345     -0.646454120816      0.071405334214
 C        -2.430974040327     -1.327952008364      0.086648672092
 C        -4.934905104260      1.434929611901     -0.026955814039
 C        -6.123252798220      0.723592059316      0.035770102987
 C        -6.104852958607     -0.679430114021      0.117409358858
 C        -4.898727592383     -1.352690531732      0.135139791389
 O        -2.465443383441      2.803572094576     -0.145571241589
 H         6.984452841594     -1.426991888653      0.321666513308
 H         7.098345200668      1.063661282347      0.192630453135
 H         5.000002932792      2.377931963431     -0.004447402160
 H         4.838072438091     -2.582059849477      0.213050834808
 H         2.545024359298      2.475606850773     -0.146837845522
 C         2.376545801578     -2.853727799507     -0.241063882036
 H         0.052589254663      2.530249611730     -0.150942891974
 H        -0.055314872054     -2.429345662761      0.106511023906
 H        -2.421070479566     -2.416648123804      0.149232121608
 H        -4.935824970974      2.522357990246     -0.089933021080
 H        -7.075760078208      1.252863795253      0.021862815792
 H        -7.041181011184     -1.234488627393      0.165963949953
 H        -4.873561835918     -2.441133238538      0.197932702359
 H         2.317423898474     -3.349651923719      0.736433959718
 H         3.269852821067     -3.194372149029     -0.766705986125
 H         1.514493103092     -3.138931259409     -0.847372917276
