# Supplementary material for: Donor–Acceptor Pentacene Analogues With Near‐Infrared Emission and Tunable Aromaticity
Source: Angew Chem Int Ed Engl. 2026 Mar 30;65(20):e23436. doi: 10.1002/anie.202523436 (PMC13159433; doi:10.1002/anie.202523436)
Supplement: Supplementary file 3 — Supporting File (DFT_Cartesian_coordinates): anie71917‐sup‐0003‐DFT_Cartesian_coordinates.zip. [file ANIE-65-e23436-s003.zip › simplified_molecules/CONPA-Hex-S0.xyz]

 C         6.079268131191     -0.774521765917      0.238440380496
 C         6.111413488320      0.623088891915      0.187141627310
 C         4.921495027685      1.312956398954      0.066165299545
 C         3.691898474143      0.636275220703     -0.019590197272
 C         3.665867870321     -0.782255367402      0.000032427901
 C         4.884830215760     -1.470962412504      0.151069966954
 C         2.453936565567      1.340518354996     -0.113304238332
 C         1.262449277801      0.678006040658     -0.115150069400
 C         1.228639409227     -0.777409261442     -0.065566950906
 N         2.454801160785     -1.446077266316     -0.126547118126
 C         0.009967412180      1.380480236307     -0.144157421369
 C        -1.182931138294      0.738067149214     -0.090594466834
 C        -1.226928822196     -0.717213142950      0.007646867474
 C         0.028103432007     -1.427628539106      0.014632710261
 C        -2.439702951866      1.544817867335     -0.115630574612
 C        -3.703662934730      0.788730827511     -0.018766600258
 C        -3.681550606025     -0.622912240744      0.083025155663
 C        -2.436727512933     -1.348061910138      0.092240638993
 C        -4.923448384040      1.478371004400     -0.028597814393
 C        -6.123700287652      0.795114193253      0.060878075898
 C        -6.112605580207     -0.602654826690      0.161578860832
 C        -4.916336237895     -1.297913845475      0.172326321052
 O        -2.408264060767      2.773062718855     -0.210268607938
 H         7.006157317643     -1.334147815573      0.359871169045
 H         7.057780428404      1.156286151065      0.254665552274
 H         4.911920063159      2.402716396096      0.040104097120
 H         4.905632448219     -2.554040258813      0.226484598102
 H         2.466916308467      2.430291672480     -0.154640843211
 C         2.431071797499     -2.889205234339     -0.294027369581
 H         0.019220136687      2.469498963165     -0.200789020669
 H        -0.020683412130     -2.509973406689      0.099491019033
 H        -2.477653856737     -2.435291713790      0.168253487197
 H        -4.895479718556      2.564317144480     -0.108678396305
 H        -7.068497360613      1.336867228603      0.052987769486
 H        -7.053699649670     -1.148421446124      0.232018956248
 H        -4.917254980372     -2.385580496103      0.250832896681
 H         2.305001360180     -3.415465433417      0.663056835693
 H         3.353256812835     -3.225180850558     -0.772208111650
 H         1.600447356603     -3.155646225898     -0.955293912402
