# Supplementary material for: Donor–Acceptor Pentacene Analogues With Near‐Infrared Emission and Tunable Aromaticity
Source: Angew Chem Int Ed Engl. 2026 Mar 30;65(20):e23436. doi: 10.1002/anie.202523436 (PMC13159433; doi:10.1002/anie.202523436)
Supplement: Supplementary file 3 — Supporting File (DFT_Cartesian_coordinates): anie71917‐sup‐0003‐DFT_Cartesian_coordinates.zip. [file ANIE-65-e23436-s003.zip › simplified_molecules/CONPA-Hex-S1.xyz]

 C         6.070452599029     -0.846359011403      0.204045973540
 C         6.133734046035      0.555221650331      0.138235782863
 C         4.974644088284      1.287928766408      0.029165569626
 C         3.705540388499      0.657392906178     -0.027832593516
 C         3.659107707317     -0.765989497187      0.002580428207
 C         4.851220453720     -1.498038358522      0.136737170128
 C         2.506575945109      1.387756704553     -0.102858682047
 C         1.261791625963      0.752711480232     -0.086754234417
 C         1.237007128995     -0.694027815444     -0.052422604057
 N         2.413870467242     -1.393416510156     -0.092236244496
 C         0.034092093470      1.442985282329     -0.103097514826
 C        -1.200904275875      0.798457402265     -0.061900956251
 C        -1.218732760248     -0.634310049537      0.016434533290
 C        -0.001297983894     -1.347143565239      0.021459815707
 C        -2.440434521187      1.558641616319     -0.082554227495
 C        -3.695758429782      0.768409611073     -0.014311968715
 C        -3.673340684381     -0.652597033049      0.070472960542
 C        -2.432807729450     -1.333679036188      0.087244482481
 C        -4.928001454279      1.430752393939     -0.031441871084
 C        -6.117545114074      0.723094215399      0.032209690086
 C        -6.103353435923     -0.680045415927      0.116049545509
 C        -4.901316784173     -1.355753707537      0.135003136952
 O        -2.467346529900      2.800935784069     -0.151455186566
 H         6.982262905450     -1.430748116248      0.315580886688
 H         7.097930901071      1.059609605022      0.184395968467
 H         5.006943951601      2.376647420387     -0.007572643854
 H         4.835895545302     -2.581211039905      0.213706572772
 H         2.548658642274      2.476032499366     -0.140860489691
 C         2.373252895290     -2.847222256012     -0.235583127772
 H         0.041663851481      2.531539265876     -0.146671377880
 H        -0.058484441963     -2.427986332751      0.112631906636
 H        -2.421216378706     -2.422545147411      0.150508711702
 H        -4.917029757862      2.517859455951     -0.096369757340
 H        -7.068735282651      1.254534565625      0.017308935689
 H        -7.041333053838     -1.232146005178      0.165561610617
 H        -4.880780030867     -2.444261336186      0.199702929481
 H         2.323505054120     -3.347641600214      0.740194677767
 H         3.263195900147     -3.183536565163     -0.769484190176
 H         1.508019458657     -3.132949226061     -0.836690618569
