# Supplementary material for: Donor–Acceptor Pentacene Analogues With Near‐Infrared Emission and Tunable Aromaticity
Source: Angew Chem Int Ed Engl. 2026 Mar 30;65(20):e23436. doi: 10.1002/anie.202523436 (PMC13159433; doi:10.1002/anie.202523436)
Supplement: Supplementary file 3 — Supporting File (DFT_Cartesian_coordinates): anie71917‐sup‐0003‐DFT_Cartesian_coordinates.zip. [file ANIE-65-e23436-s003.zip › simplified_molecules/CONPA-MeOH-S0.xyz]

 C         6.071561012985     -0.767654141122      0.193243685244
 C         6.103367308357      0.636122820375      0.141976719328
 C         4.916297978930      1.324271467361      0.042213309077
 C         3.682652106359      0.639194241875     -0.021298468894
 C         3.656688675214     -0.782817995344     -0.001206377110
 C         4.883617153869     -1.469915070981      0.126285569532
 C         2.456242342873      1.342381538396     -0.094276554157
 C         1.258812145980      0.674243275248     -0.092776739987
 C         1.229350658101     -0.776741749138     -0.054625567771
 N         2.449698869435     -1.447570939046     -0.099856208548
 C         0.019600216016      1.380082569393     -0.111345210340
 C        -1.183523251704      0.737781029762     -0.069551918548
 C        -1.223355976403     -0.718430697956      0.006137317896
 C         0.022575443192     -1.429686257669      0.010226004885
 C        -2.430934000443      1.535512343146     -0.087072054623
 C        -3.686830884187      0.789836914628     -0.011088847197
 C        -3.668982458939     -0.629762345767      0.066466964736
 C        -2.440267837919     -1.358536133788      0.072900952613
 C        -4.914683115996      1.480893692062     -0.016858773308
 C        -6.113448883264      0.801076403212      0.050790111716
 C        -6.105332248356     -0.604889453507      0.126610283469
 C        -4.915461507768     -1.302115378505      0.134297244544
 O        -2.398715032907      2.782003797038     -0.163665551776
 H         7.002758895447     -1.324307734889      0.297688388260
 H         7.052567122330      1.166805016049      0.193076445037
 H         4.898499136406      2.413963010351      0.015884941444
 H         4.913923291592     -2.552864626367      0.197187115184
 H         2.467949699359      2.432614130466     -0.129690922447
 C         2.419458893041     -2.900040255214     -0.230914233700
 H         0.049231127621      2.469250159806     -0.151460656045
 H        -0.027733125746     -2.512955805097      0.079066458341
 H        -2.479881666708     -2.446799643071      0.129977068545
 H        -4.898359160204      2.568826059181     -0.076589508681
 H        -7.058040455300      1.343859906468      0.045677800470
 H        -7.049342924953     -1.148368102335      0.179383172950
 H        -4.918994076480     -2.391303474835      0.193076300476
 H         2.259117724603     -3.388939131212      0.739008008453
 H         3.351685761976     -3.256760864289     -0.669035131074
 H         1.609178043590     -3.179355574681     -0.910728137993
