# Supplementary material for: Donor–Acceptor Pentacene Analogues With Near‐Infrared Emission and Tunable Aromaticity
Source: Angew Chem Int Ed Engl. 2026 Mar 30;65(20):e23436. doi: 10.1002/anie.202523436 (PMC13159433; doi:10.1002/anie.202523436)
Supplement: Supplementary file 3 — Supporting File (DFT_Cartesian_coordinates): anie71917‐sup‐0003‐DFT_Cartesian_coordinates.zip. [file ANIE-65-e23436-s003.zip › simplified_molecules/CONPA-MeOH-S1.xyz]

 C         6.069536529661     -0.840384552901      0.222450097023
 C         6.131661900423      0.559255143256      0.160395193175
 C         4.966352031047      1.289222926712      0.042978873980
 C         3.707093789061      0.652414396850     -0.027406837623
 C         3.659096968050     -0.770171844133      0.000137903050
 C         4.852066977469     -1.498789781422      0.144625581147
 C         2.499249663539      1.385334871164     -0.113080952509
 C         1.266932618187      0.742119262210     -0.099603446601
 C         1.237334539607     -0.701613046453     -0.063760596125
 N         2.420575554012     -1.402167893285     -0.110397086803
 C         0.031827311611      1.441088267345     -0.118161893248
 C        -1.198713339831      0.795848512661     -0.070911336242
 C        -1.216534870934     -0.633632505244      0.011773477519
 C         0.005613979521     -1.351359985930      0.016649737376
 C        -2.444439090057      1.548475282165     -0.092967597939
 C        -3.698099603780      0.779394326231     -0.014830468193
 C        -3.674435364771     -0.641174140422      0.074549696958
 C        -2.428349600375     -1.324216050600      0.087226556149
 C        -4.936256582953      1.438589890189     -0.026527861395
 C        -6.121845490718      0.724039818201      0.046189055115
 C        -6.101618946362     -0.677694661395      0.133489979904
 C        -4.893364282615     -1.349063576438      0.147603384601
 O        -2.458341836500      2.804412003290     -0.174576663949
 H         6.982139160506     -1.423646102873      0.339540291128
 H         7.094030187489      1.066984782870      0.215726386058
 H         4.992922791209      2.378639066750      0.009048137411
 H         4.838203692487     -2.582339179688      0.217699531413
 H         2.539509066329      2.473735525335     -0.149986625294
 C         2.377978137245     -2.855815578639     -0.258366909759
 H         0.060822891463      2.529008991946     -0.166979986972
 H        -0.052975358902     -2.432464478798      0.104964679203
 H        -2.421651631646     -2.412592513517      0.153710086758
 H        -4.952785433196      2.525554172805     -0.094092816597
 H        -7.074985042517      1.252355305954      0.035518381189
 H        -7.036931171609     -1.233758619119      0.189286400435
 H        -4.864873784246     -2.437099058179      0.214828295944
 H         2.311302354243     -3.358283697369      0.715336462792
 H         3.273822963089     -3.195288579403     -0.780904298443
 H         1.519075324764     -3.136013700121     -0.872039810634
