# Supplementary material for: Donor–Acceptor Pentacene Analogues With Near‐Infrared Emission and Tunable Aromaticity
Source: Angew Chem Int Ed Engl. 2026 Mar 30;65(20):e23436. doi: 10.1002/anie.202523436 (PMC13159433; doi:10.1002/anie.202523436)
Supplement: Supplementary file 3 — Supporting File (DFT_Cartesian_coordinates): anie71917‐sup‐0003‐DFT_Cartesian_coordinates.zip. [file ANIE-65-e23436-s003.zip › simplified_molecules/CONPAH2-Hex-S0.xyz]

 C         6.115776264549     -0.985100052420      0.449358890228
 C         6.159591629405      0.411546394243      0.458830826335
 C         4.991715566225      1.146237317694      0.312165648041
 C         3.756002622877      0.508301534464      0.152628465854
 C         3.716564987719     -0.891064024098      0.143658325661
 C         4.899463882212     -1.627699954139      0.292646249084
 C         2.510717894383      1.335434372909     -0.005314576302
 C         1.225236988588      0.572191239209     -0.165236213309
 C         1.198410672780     -0.826061298069     -0.169197462769
 C         2.430641642899     -1.630231595544     -0.020136669567
 C         0.028466399226      1.280378070591     -0.295603992319
 C        -1.193200885276      0.617795548756     -0.450021405529
 C        -1.214211339404     -0.796903055759     -0.480813945426
 C        -0.031364331901     -1.486533374287     -0.323176986442
 N        -2.401164644942      1.308274377441     -0.566690129016
 C        -3.577660802237      0.688770864822     -0.095075202491
 C        -3.663863323044     -0.714105864815     -0.125999145433
 C        -2.528664065914     -1.475571786834     -0.753827269889
 C        -4.646974901997      1.432078342568      0.418786814338
 C        -5.786972227623      0.786564050874      0.891396532778
 C        -5.868835688986     -0.600869386272      0.879527545139
 C        -4.800093638795     -1.339172535478      0.375417553325
 C        -2.383481072653      2.746572751015     -0.739139250453
 O         2.404932623113     -2.858569042901     -0.027694920344
 H         7.031792426851     -1.563125138981      0.564873156505
 H         7.111858321696      0.927072684604      0.581722968712
 H         5.031650143516      2.236505285217      0.320228383690
 H         4.828707127302     -2.714277590271      0.281247161085
 H         2.421014408574      2.008504242823      0.861248406107
 H         2.637746901278      2.002381875411     -0.872090799852
 H         0.061043680833      2.367369315625     -0.250552644607
 H        -0.026443590327     -2.576455678858     -0.337605403700
 H        -2.511789594576     -2.515747494392     -0.407567419815
 H        -2.686954465676     -1.509012128990     -1.846174887601
 H        -4.591692716061      2.516631112414      0.470683829418
 H        -6.609763021580      1.381753828326      1.286251429669
 H        -6.755699172800     -1.106518499205      1.258316384750
 H        -4.851215625809     -2.428570785787      0.354245505873
 H        -1.592523999327      3.017227497712     -1.446029496512
 H        -3.335886020036      3.070282335292     -1.170268960715
 H        -2.218537055064      3.295598245092      0.202633705496
