# Supplementary material for: Donor–Acceptor Pentacene Analogues With Near‐Infrared Emission and Tunable Aromaticity
Source: Angew Chem Int Ed Engl. 2026 Mar 30;65(20):e23436. doi: 10.1002/anie.202523436 (PMC13159433; doi:10.1002/anie.202523436)
Supplement: Supplementary file 3 — Supporting File (DFT_Cartesian_coordinates): anie71917‐sup‐0003‐DFT_Cartesian_coordinates.zip. [file ANIE-65-e23436-s003.zip › simplified_molecules/CONPAH2-MeOH-S0.xyz]

 C         6.106834011452     -0.980972236402      0.480166154974
 C         6.147510728180      0.417071384262      0.482117319416
 C         4.980733936113      1.149082263753      0.315468489592
 C         3.747743218465      0.507876180136      0.143208385091
 C         3.709800606804     -0.893127644732      0.141944116757
 C         4.894343414126     -1.627375663994      0.310945836594
 C         2.508114168812      1.331918124723     -0.038355173848
 C         1.224722678165      0.569596799849     -0.186924832382
 C         1.197749056549     -0.831943008903     -0.183941239934
 C         2.426855221378     -1.623508635896     -0.032196866693
 C         0.029880659828      1.278758550525     -0.317137323714
 C        -1.193947723727      0.616292929975     -0.462959930816
 C        -1.216873615554     -0.801026001618     -0.491212297095
 C        -0.036216929968     -1.492433283404     -0.334275879684
 N        -2.397975638897      1.307361448376     -0.574310653339
 C        -3.572077231206      0.686889845528     -0.095632468171
 C        -3.660700723760     -0.716308808815     -0.128258789600
 C        -2.531151799910     -1.478352110214     -0.763884319047
 C        -4.636149157532      1.432228949030      0.427756504926
 C        -5.773600737121      0.786396843730      0.908508913195
 C        -5.858401618260     -0.602221288866      0.894338361550
 C        -4.794368931279     -1.342288938210      0.380218187986
 C        -2.377411664575      2.752285756901     -0.725439968433
 O         2.403820887854     -2.862791764783     -0.043465246323
 H         7.022482061362     -1.556642828736      0.611791192452
 H         7.097500324427      0.934784816507      0.615349526402
 H         5.016469068966      2.239364685526      0.317600104349
 H         4.841532598970     -2.715238740893      0.307823247777
 H         2.417062066777      2.029122877387      0.808322262224
 H         2.640317805969      1.978657585120     -0.919665425539
 H         0.066651533823      2.365695215811     -0.280995451488
 H        -0.048409309761     -2.582439310476     -0.348357065762
 H        -2.515776118613     -2.520687079743     -0.424687067881
 H        -2.692517186934     -1.502167474405     -1.856126465002
 H        -4.580413055903      2.517001910725      0.478035025327
 H        -6.592696955535      1.382813622525      1.310478704602
 H        -6.744069868974     -1.107243591921      1.278473518654
 H        -4.846312041126     -2.431884464053      0.356066962640
 H        -1.588829388432      3.031650732240     -1.430920364509
 H        -3.330757404393      3.084251705284     -1.147368757280
 H        -2.207124946558      3.281432648153      0.225153772032
