# Supplementary material for: Donor–Acceptor Pentacene Analogues With Near‐Infrared Emission and Tunable Aromaticity
Source: Angew Chem Int Ed Engl. 2026 Mar 30;65(20):e23436. doi: 10.1002/anie.202523436 (PMC13159433; doi:10.1002/anie.202523436)
Supplement: Supplementary file 3 — Supporting File (DFT_Cartesian_coordinates): anie71917‐sup‐0003‐DFT_Cartesian_coordinates.zip. [file ANIE-65-e23436-s003.zip › simplified_molecules/CONPAH2-MeOH-S1.xyz]

 C         6.007454913767     -0.941678366883      0.767528679599
 C         6.033144181432      0.455138042302      0.802663596625
 C         4.908860732179      1.175282187009      0.399936621741
 C         3.757584574235      0.525493886876     -0.038632501753
 C         3.715704171230     -0.888148442378     -0.051093784494
 C         4.862864640955     -1.603575659542      0.349048361978
 C         2.590814710317      1.311146752525     -0.574406787019
 C         1.275320346868      0.598962164523     -0.440063668166
 C         1.264043117977     -0.839483355272     -0.473935579772
 C         2.491175152385     -1.609105941517     -0.416770449421
 C         0.100210238289      1.293669851851     -0.345511775772
 C        -1.157374356564      0.619039099653     -0.326173695596
 C        -1.179358053737     -0.805984787680     -0.418378275275
 C         0.009604602082     -1.498473266843     -0.499692139185
 N        -2.343219170137      1.322727959900     -0.233052808595
 C        -3.549788626546      0.696029126868      0.072472235881
 C        -3.644984112685     -0.714169339858      0.001805099811
 C        -2.484787789455     -1.525205991294     -0.469052358282
 C        -4.673545299545      1.448963711790      0.483468745400
 C        -5.857185348029      0.811635244608      0.802559786900
 C        -5.959033670896     -0.582845135213      0.723770938106
 C        -4.854582740637     -1.325662122225      0.327793791734
 C        -2.327102053407      2.773645737172     -0.402803241648
 O         2.479684064730     -2.880148454552     -0.563961777409
 H         6.883426526568     -1.512166102049      1.077322348888
 H         6.927177635806      0.981205634073      1.137189810144
 H         4.929172483317      2.266330275872      0.413609118153
 H         4.829514480219     -2.692440714634      0.335679683604
 H         2.544031243914      2.305720819042     -0.113654965061
 H         2.767293265799      1.483853424526     -1.651892737719
 H         0.142994388655      2.377656448403     -0.275211692215
 H        -0.008816524392     -2.586215529484     -0.552397239691
 H        -2.419918374092     -2.468694149754      0.091199907342
 H        -2.665669489442     -1.833474120531     -1.516283181722
 H        -4.611812341875      2.528712255383      0.584556236984
 H        -6.710134172022      1.405800070988      1.128692344765
 H        -6.893034324068     -1.081863792571      0.978845742847
 H        -4.920137533095     -2.412655571915      0.266418351632
 H        -1.546536121412      3.048467472811     -1.114130047148
 H        -3.283311873824      3.102331482178     -0.813315449429
 H        -2.145401494862      3.282061195844      0.553503753240
