# Supplementary material for: Donor–Acceptor Pentacene Analogues With Near‐Infrared Emission and Tunable Aromaticity
Source: Angew Chem Int Ed Engl. 2026 Mar 30;65(20):e23436. doi: 10.1002/anie.202523436 (PMC13159433; doi:10.1002/anie.202523436)
Supplement: Supplementary file 3 — Supporting File (DFT_Cartesian_coordinates): anie71917‐sup‐0003‐DFT_Cartesian_coordinates.zip. [file ANIE-65-e23436-s003.zip › simplified_molecules/diSO2PA-c-DCM-S0.xyz]

 C        -1.281295222539     -4.983742952530      0.016911674367
 H        -2.352508622553     -4.951343324921     -0.173236931959
 O         1.614553311672     -2.346052555389      2.442368629039
 S         1.703452957385     -2.448798958050      0.992923591830
 Si       -5.806428540671     -2.586687715396     -0.164498923716
 C        -0.612280411788     -6.200014563350     -0.002727030995
 O         3.024427087214     -2.474114103841      0.389224515476
 C         0.762818392873     -6.255050961787      0.216654090745
 H         1.289556837874     -7.207543344757      0.191651845245
 C         1.463790191652     -5.082527361352      0.471767439559
 H         2.537580086018     -5.105526617603      0.651807598142
 C         0.783349972559     -3.868950105636      0.499044694205
 C        -0.600564620219     -3.780811864143      0.262405850061
 C        -1.318951656385     -2.497037671796      0.195436428827
 C        -0.676752250672     -1.273389460962      0.159770707740
 C         0.755153757215     -1.120816548397      0.314081393070
 C        -1.394750828821     -0.058826420918     -0.139820551635
 H        -2.473062195778     -0.119983654278     -0.281824009952
 H        -1.170221689488     -7.114448799942     -0.199374114677
 H        -6.141339345654     -0.770060396490      1.503196749724
 H        -7.593246488075     -1.783112284174      1.349960862452
 H        -5.897144076017     -0.557892915401     -1.603737654791
 H        -5.820327636487     -2.032722369889     -2.592594756563
 H        -6.047380647428     -4.960147040820      0.548654000444
 H        -7.442547579014     -4.429326462900     -0.414069150002
 C        -2.736147663306     -2.541923834646      0.074181918314
 C        -3.952574063044     -2.571971637462     -0.019628473814
 C        -6.495172003187     -1.803141424138      1.389810380091
 H        -6.198484226623     -2.365741144931      2.284604341912
 C        -6.255287470097     -1.592557201912     -1.685764027344
 H        -7.346566880170     -1.564289996006     -1.812564048281
 C        -6.348604682821     -4.371054977124     -0.327528713457
 H        -5.914157312424     -4.839704645904     -1.220329975851
 C         1.281295222539      4.983742952530     -0.016911674367
 H         2.352508622553      4.951343324921      0.173236931959
 O        -1.614553311672      2.346052555389     -2.442368629039
 S        -1.703452957385      2.448798958050     -0.992923591830
 Si        5.806428540671      2.586687715396      0.164498923716
 C         0.612280411788      6.200014563350      0.002727030995
 O        -3.024427087214      2.474114103841     -0.389224515476
 C        -0.762818392873      6.255050961787     -0.216654090745
 H        -1.289556837874      7.207543344757     -0.191651845245
 C        -1.463790191652      5.082527361352     -0.471767439559
 H        -2.537580086018      5.105526617603     -0.651807598142
 C        -0.783349972559      3.868950105636     -0.499044694205
 C         0.600564620219      3.780811864143     -0.262405850061
 C         1.318951656385      2.497037671796     -0.195436428827
 C         0.676752250672      1.273389460962     -0.159770707740
 C        -0.755153757215      1.120816548397     -0.314081393070
 C         1.394750828821      0.058826420918      0.139820551635
 H         2.473062195778      0.119983654278      0.281824009952
 H         1.170221689488      7.114448799942      0.199374114677
 H         6.141339345654      0.770060396490     -1.503196749724
 H         7.593246488075      1.783112284174     -1.349960862452
 H         5.897144076017      0.557892915401      1.603737654791
 H         5.820327636487      2.032722369889      2.592594756563
 H         6.047380647428      4.960147040820     -0.548654000444
 H         7.442547579014      4.429326462900      0.414069150002
 C         2.736147663306      2.541923834646     -0.074181918314
 C         3.952574063044      2.571971637462      0.019628473814
 C         6.495172003187      1.803141424138     -1.389810380091
 H         6.198484226623      2.365741144931     -2.284604341912
 C         6.255287470097      1.592557201912      1.685764027344
 H         7.346566880170      1.564289996006      1.812564048281
 C         6.348604682821      4.371054977124      0.327528713457
 H         5.914157312424      4.839704645904      1.220329975851
