# Supplementary material for: Donor–Acceptor Pentacene Analogues With Near‐Infrared Emission and Tunable Aromaticity
Source: Angew Chem Int Ed Engl. 2026 Mar 30;65(20):e23436. doi: 10.1002/anie.202523436 (PMC13159433; doi:10.1002/anie.202523436)
Supplement: Supplementary file 3 — Supporting File (DFT_Cartesian_coordinates): anie71917‐sup‐0003‐DFT_Cartesian_coordinates.zip. [file ANIE-65-e23436-s003.zip › simplified_molecules/diSO2PA-c-DCM-S1.xyz]

 C        -1.239460857625     -5.031229488512      0.074897854288
 H        -2.313520337549     -5.026550882634     -0.102873398357
 O         1.634706367650     -2.337773174509      2.474010435979
 S         1.707406657192     -2.423330744056      1.021629996215
 Si       -5.785043941745     -2.549207288147     -0.161051417303
 C        -0.542559584440     -6.224585561899      0.062522619150
 O         3.026521653490     -2.413818369176      0.410428588595
 C         0.842753552361     -6.242215311735      0.255545073379
 H         1.391960829550     -7.182053337324      0.232465599819
 C         1.519392461545     -5.049916328812      0.486231239873
 H         2.595576955079     -5.048245297419      0.655034732056
 C         0.815950070374     -3.850518753079      0.511674614608
 C        -0.582949274905     -3.793250789932      0.286906167369
 C        -1.311364284561     -2.555792635281      0.206294005524
 C        -0.656587613110     -1.275963185657      0.146940798155
 C         0.736475649280     -1.104806772090      0.362947894896
 C        -1.371598889383     -0.111309633580     -0.214571668314
 H        -2.441036604968     -0.185918770696     -0.406098340162
 H        -1.079163879121     -7.156536536156     -0.110391403839
 H        -6.075970167477     -0.807678471409      1.593815248217
 H        -7.552872684374     -1.775172400292      1.388265770624
 H        -5.813582874337     -0.445685103065     -1.492018564886
 H        -5.780687751532     -1.868349828463     -2.557342163551
 H        -6.091924936023     -4.948769736963      0.428610690030
 H        -7.472710577270     -4.328440722297     -0.500912104666
 C        -2.710902125919     -2.589150266205      0.084335699020
 C        -3.933457275289     -2.589888554348     -0.013001604656
 C        -6.455669757243     -1.824670896339      1.430621520810
 H        -6.176101163067     -2.437689517280      2.297161838635
 C        -6.202361415764     -1.463375431532     -1.628281878655
 H        -7.292535040340     -1.396457205075     -1.750760374244
 C        -6.377306270745     -4.306592852674     -0.414929235417
 H        -5.957986914824     -4.739879412643     -1.332403825303
 C         1.238682227528      5.030011002871     -0.074208338628
 H         2.312736831901      5.025362827855      0.103596341832
 O        -1.634694135465      2.336856299283     -2.474234286450
 S        -1.707874135646      2.422133501119     -1.021859671745
 Si        5.784447551301      2.548028273392      0.160663499452
 C         0.541695144077      6.223314076116     -0.061499691674
 O        -3.027180648752      2.412447144166     -0.411076891406
 C        -0.843617399744      6.240898425133     -0.254530898936
 H        -1.392895766163      7.180687836602     -0.231185726356
 C        -1.520166091805      5.048621469508     -0.485576015685
 H        -2.596347738479      5.046913734478     -0.654394246098
 C        -0.816643464874      3.849271072131     -0.511373591546
 C         0.582266315579      3.792052725469     -0.286587378328
 C         1.310752832507      2.554611302974     -0.206291295387
 C         0.656012530859      1.274759410814     -0.147070606629
 C        -0.737038981477      1.103580819430     -0.363109019804
 C         1.371028182390      0.110104054918      0.214403136254
 H         2.440465281119      0.184734499789      0.405928790609
 H         1.078237900869      7.155248291438      0.111698404443
 H         6.075249784285      0.806208606598     -1.593965326650
 H         7.552120299812      1.773800827523     -1.388681811502
 H         5.813211721691      0.444681087727      1.491932866252
 H         5.780487309776      1.867494560189      2.557074146932
 H         6.091302528531      4.947529225430     -0.429334052856
 H         7.472262935993      4.327187167551      0.499910910856
 C         2.710293243736      2.588004294408     -0.084400747845
 C         3.932857588540      2.588728232931      0.012833762687
 C         6.454908270550      1.823246326887     -1.430969810159
 H         6.175264643388      2.436108545637     -2.297594563558
 C         6.201980710731      1.462401269340      1.627986481693
 H         7.292184528640      1.395528051273      1.750261408638
 C         6.376830867814      4.305422868722      0.414207580055
 H         5.957789155881      4.738845427576      1.331742233650
