# Supplementary material for: Donor–Acceptor Pentacene Analogues With Near‐Infrared Emission and Tunable Aromaticity
Source: Angew Chem Int Ed Engl. 2026 Mar 30;65(20):e23436. doi: 10.1002/anie.202523436 (PMC13159433; doi:10.1002/anie.202523436)
Supplement: Supplementary file 3 — Supporting File (DFT_Cartesian_coordinates): anie71917‐sup‐0003‐DFT_Cartesian_coordinates.zip. [file ANIE-65-e23436-s003.zip › simplified_molecules/diSO2PA-DCM-S0.xyz]

 C        -1.485496010293     -4.903528009847     -0.152812649850
 H        -2.565515642118     -4.794620939478     -0.250757438232
 O         3.056838908747     -2.607585259091     -0.073838608152
 S         1.808811445137     -2.568934387768      0.669980835009
 C        -0.893965900176     -6.153454102623     -0.274341620073
 O         1.881829329137     -2.559401201782      2.124642131686
 C         0.490455213776     -6.291639368397     -0.171614017038
 H         0.955228710310     -7.270600772872     -0.277038605064
 H        -2.438195859383     -2.440664322099      0.057432652686
 C         1.282441417580     -5.173946105585      0.069470125986
 H         2.363856006690     -5.269010527141      0.157137843296
 C         0.680097259193     -3.926833125322      0.200361796186
 C        -0.711797360872     -3.754815775400      0.081706357659
 C        -1.349748979631     -2.453149109924      0.119029208003
 C        -0.691088704740     -1.262912057635      0.126277687825
 C         0.759590449055     -1.156119077781      0.183321361679
 H        -1.515545490293     -7.028634656693     -0.458761212175
 C        -1.411526360286     -0.016759433616     -0.037023859378
 H        -2.499885194810     -0.059356318219     -0.089260769135
 C         1.485496010293      4.903528009847      0.152812649850
 H         2.565515642118      4.794620939478      0.250757438232
 O        -2.956838908747      2.607585259091      0.073838608152
 S        -1.708811445137      2.568934387768     -0.669980835009
 C         0.893965900176      6.153454102623      0.274341620073
 O        -1.781829329137      2.559401201782     -2.124642131686
 C        -0.490455213776      6.291639368397      0.171614017038
 H        -0.955228710310      7.270600772872      0.277038605064
 H         2.438195859383      2.440664322099     -0.057432652686
 C        -1.282441417580      5.173946105585     -0.069470125986
 H        -2.363856006690      5.269010527141     -0.157137843296
 C        -0.680097259193      3.926833125322     -0.200361796186
 C         0.711797360872      3.754815775400     -0.081706357659
 C         1.349748979631      2.453149109924     -0.119029208003
 C         0.691088704740      1.262912057635     -0.126277687825
 C        -0.759590449055      1.156119077781     -0.183321361679
 H         1.515545490293      7.028634656693      0.458761212175
 C         1.411526360286      0.016759433616      0.037023859378
 H         2.499885194810      0.059356318219      0.089260769135
