# Supplementary material for: Donor–Acceptor Pentacene Analogues With Near‐Infrared Emission and Tunable Aromaticity
Source: Angew Chem Int Ed Engl. 2026 Mar 30;65(20):e23436. doi: 10.1002/anie.202523436 (PMC13159433; doi:10.1002/anie.202523436)
Supplement: Supplementary file 3 — Supporting File (DFT_Cartesian_coordinates): anie71917‐sup‐0003‐DFT_Cartesian_coordinates.zip. [file ANIE-65-e23436-s003.zip › simplified_molecules/diSO2PA-DCM-S1.xyz]

 C        -1.496259923685     -4.936926393401     -0.125079296144
 H        -2.579291749379     -4.840420841294     -0.201309764219
 O         2.943249242250     -2.578762304242     -0.115575387957
 S         1.707767357389     -2.566782077327      0.652862588009
 C        -0.892642251128     -6.170725941929     -0.244997314560
 O         1.824340602900     -2.575671642491      2.106133901470
 C         0.503882441688     -6.288752683291     -0.175720120508
 H         0.978145536810     -7.263049086534     -0.283200107987
 H        -2.445597976705     -2.471830086866      0.018947412163
 C         1.288939749286     -5.159398628662      0.041094549835
 H         2.372421374656     -5.248425112545      0.112691863377
 C         0.685003745857     -3.915787838826      0.176037265033
 C        -0.728415042613     -3.753211633539      0.074511354208
 C        -1.358232157896     -2.497378495529      0.094642240310
 C        -0.675190427200     -1.260441180198      0.095677162631
 C         0.743086062413     -1.154239912867      0.208661952984
 H        -1.503526337723     -7.058547802639     -0.403634281214
 C        -1.386901642681     -0.050572615611     -0.106405517136
 H        -2.471529508159     -0.093430630650     -0.206150387601
 C         1.512049331973      4.936926200591      0.125080569874
 H         2.595081153264      4.840420578554      0.201311019984
 O        -2.927459442599      2.578761907514      0.115575748901
 S        -1.691977976396      2.566782370109     -0.652862915854
 C         0.908431713634      6.170725772088      0.244998719741
 O        -1.808551984532      2.575673331669     -2.106134154576
 C        -0.488092954185      6.288752625806      0.175721209947
 H        -0.962356083523      7.263048911944      0.283202110812
 H         2.461387421700      2.471830100818     -0.018947947758
 C        -1.273150245164      5.159398714551     -0.041094327349
 H        -2.356631879507      5.248425230955     -0.112691527467
 C        -0.669214286643      3.915787908552     -0.176037067816
 C         0.744204452627      3.753211530797     -0.074510600006
 C         1.374021618778      2.497378450450     -0.094642785699
 C         0.690980087516      1.260441068829     -0.095679059396
 C        -0.727296364905      1.154239760541     -0.208664231484
 H         1.519315819981      7.058547545940      0.403636064313
 C         1.402691372897      0.050572402052      0.106402637283
 H         2.487319149004      0.093430496681      0.206148423854
