# Supplementary material for: Donor–Acceptor Pentacene Analogues With Near‐Infrared Emission and Tunable Aromaticity
Source: Angew Chem Int Ed Engl. 2026 Mar 30;65(20):e23436. doi: 10.1002/anie.202523436 (PMC13159433; doi:10.1002/anie.202523436)
Supplement: Supplementary file 3 — Supporting File (DFT_Cartesian_coordinates): anie71917‐sup‐0003‐DFT_Cartesian_coordinates.zip. [file ANIE-65-e23436-s003.zip › simplified_molecules/diSO2PA-Hex-S0.xyz]

 C        -1.484067257209     -4.903528808454     -0.151475303795
 H        -2.564289217585     -4.796925811450     -0.248989319418
 O         3.055842219246     -2.606020983062     -0.062444547269
 S         1.810670157012     -2.568380309712      0.681526440437
 C        -0.892739049362     -6.152491780597     -0.277180551609
 O         1.864044112713     -2.556298962018      2.133318537873
 C         0.491396991500     -6.289348213710     -0.176817852533
 H         0.956538990503     -7.267623261624     -0.285837311081
 H        -2.437752430382     -2.441137446379      0.068536560180
 C         1.281745444105     -5.171519599738      0.066544932895
 H         2.363716743395     -5.260711584671      0.150870086520
 C         0.680033515862     -3.925619239630      0.203713904657
 C        -0.711612099302     -3.754974471133      0.086127094784
 C        -1.348944393925     -2.452745790338      0.127052494045
 C        -0.692210870442     -1.261458291403      0.132061221139
 C         0.758475038783     -1.157831107808      0.184477248552
 H        -1.514136164486     -7.027348899578     -0.462900573472
 C        -1.410042656561     -0.013411632925     -0.030310367465
 H        -2.498906598106     -0.045593296117     -0.077379019446
 C         1.484067257209      4.903528808454      0.151475303795
 H         2.564289217585      4.796925811450      0.248989319418
 O        -2.955842219246      2.606020983062      0.062444547269
 S        -1.710670157012      2.568380309712     -0.681526440437
 C         0.892739049362      6.152491780597      0.277180551609
 O        -1.764044112713      2.556298962018     -2.133318537873
 C        -0.491396991500      6.289348213710      0.176817852533
 H        -0.956538990503      7.267623261624      0.285837311081
 H         2.437752430382      2.441137446379     -0.068536560180
 C        -1.281745444105      5.171519599738     -0.066544932895
 H        -2.363716743395      5.260711584671     -0.150870086520
 C        -0.680033515862      3.925619239630     -0.203713904657
 C         0.711612099302      3.754974471133     -0.086127094784
 C         1.348944393925      2.452745790338     -0.127052494045
 C         0.692210870442      1.261458291403     -0.132061221139
 C        -0.758475038783      1.157831107808     -0.184477248552
 H         1.514136164486      7.027348899578      0.462900573472
 C         1.410042656561      0.013411632925      0.030310367465
 H         2.498906598106      0.045593296117      0.077379019446
