# Supplementary material for: Donor–Acceptor Pentacene Analogues With Near‐Infrared Emission and Tunable Aromaticity
Source: Angew Chem Int Ed Engl. 2026 Mar 30;65(20):e23436. doi: 10.1002/anie.202523436 (PMC13159433; doi:10.1002/anie.202523436)
Supplement: Supplementary file 3 — Supporting File (DFT_Cartesian_coordinates): anie71917‐sup‐0003‐DFT_Cartesian_coordinates.zip. [file ANIE-65-e23436-s003.zip › simplified_molecules/diSO2PA-Hex-S1.xyz]

 C        -1.494062481666     -4.933255755782     -0.120613585251
 H        -2.577517540967     -4.839844198265     -0.193914331951
 O         2.946205714088     -2.579537857674     -0.083933697188
 S         1.707812291472     -2.566047503031      0.675432801392
 C        -0.890088082567     -6.164995569029     -0.251801094010
 O         1.794563142967     -2.574624831894      2.127227701461
 C         0.506979759968     -6.281843769537     -0.188452506875
 H         0.981214913982     -7.254909909411     -0.305901189866
 H        -2.445490611989     -2.466579005271      0.047105448345
 C         1.289853632817     -5.154373640646      0.034355637620
 H         2.374045367535     -5.235470498253      0.100269608078
 C         0.684823340889     -3.912377914072      0.183287668658
 C        -0.727707704314     -3.751895252943      0.086169711674
 C        -1.357566093767     -2.491212683878      0.115188736041
 C        -0.678041574885     -1.258826336963      0.110896897504
 C         0.744565708186     -1.155777652374      0.214314553655
 H        -1.500615849875     -7.051963336308     -0.415708355593
 C        -1.388165566259     -0.044194241346     -0.094791630509
 H        -2.473722350486     -0.077662025002     -0.187030609973
 C         1.509851717090      4.933255461066      0.120616363535
 H         2.593306963507      4.839844207903      0.193914847527
 O        -2.930415297205      2.579535992606      0.083929801173
 S        -1.692022711871      2.566049425750     -0.675438140899
 C         0.905876620793      6.164993975420      0.251812900541
 O        -1.778775121141      2.574632952206     -2.127232895174
 C        -0.491191409189      6.281841571773      0.188467167695
 H        -0.965427116807      7.254906590538      0.305922893843
 H         2.461280946818      2.466579971134     -0.047115740800
 C        -1.274064758191      5.154372369761     -0.034347485814
 H        -2.358256676671      5.235468862663     -0.100259114162
 C        -0.669033749927      3.912377968115     -0.183287935842
 C         0.743497436424      3.751895621308     -0.086172524340
 C         1.373356400608      2.491213451900     -0.115198564155
 C         0.693832360678      1.258826861644     -0.110909637305
 C        -0.728774996562      1.155778225042     -0.214326466374
 H         1.516403988518      7.051961085402      0.415725198839
 C         1.403956384245      0.044194660168      0.094778378174
 H         2.489513003752      0.077662727280      0.187019190328
