# Supplementary material for: Donor–Acceptor Pentacene Analogues With Near‐Infrared Emission and Tunable Aromaticity
Source: Angew Chem Int Ed Engl. 2026 Mar 30;65(20):e23436. doi: 10.1002/anie.202523436 (PMC13159433; doi:10.1002/anie.202523436)
Supplement: Supplementary file 3 — Supporting File (DFT_Cartesian_coordinates): anie71917‐sup‐0003‐DFT_Cartesian_coordinates.zip. [file ANIE-65-e23436-s003.zip › simplified_molecules/diSO2PA-MeOH-S0.xyz]

 C        -1.486153478625     -4.902302153143     -0.154062589290
 H        -2.565983634517     -4.794341951814     -0.253453668267
 O         3.054609938737     -2.605040161576     -0.078101967961
 S         1.801123201182     -2.567792555229      0.661802860471
 C        -0.892906535744     -6.151676683412     -0.273169167701
 O         1.889919908939     -2.560557565275      2.119118262299
 C         0.491321840155     -6.289753694293     -0.168880500810
 H         0.956259032521     -7.269023551191     -0.271283374581
 H        -2.441685073968     -2.440310503770      0.053093054724
 C         1.283398111922     -5.172053517093      0.070869503310
 H         2.364750591017     -5.268490726972      0.160588055627
 C         0.678065525528     -3.925797515837      0.198130463620
 C        -0.713994447822     -3.752855711724      0.079236538180
 C        -1.353364700978     -2.452324825569      0.115586193823
 C        -0.693450597642     -1.262887223595      0.124900545349
 C         0.757134395880     -1.154810345581      0.182449454377
 H        -1.514090996472     -7.027482566994     -0.456450144866
 C        -1.412362945870     -0.016862187220     -0.038023822462
 H        -2.500816809977     -0.061327058966     -0.090056639383
 C         1.486153478625      4.902302153143      0.154062589290
 H         2.565983634517      4.794341951814      0.253453668267
 O        -2.954609938737      2.605040161576      0.078101967961
 S        -1.701123201182      2.567792555229     -0.661802860471
 C         0.892906535744      6.151676683412      0.273169167701
 O        -1.789919908939      2.560557565275     -2.119118262299
 C        -0.491321840155      6.289753694293      0.168880500810
 H        -0.956259032521      7.269023551191      0.271283374581
 H         2.441685073968      2.440310503770     -0.053093054724
 C        -1.283398111922      5.172053517093     -0.070869503310
 H        -2.364750591017      5.268490726972     -0.160588055627
 C        -0.678065525528      3.925797515837     -0.198130463620
 C         0.713994447822      3.752855711724     -0.079236538180
 C         1.353364700978      2.452324825569     -0.115586193823
 C         0.693450597642      1.262887223595     -0.124900545349
 C        -0.757134395880      1.154810345581     -0.182449454377
 H         1.514090996472      7.027482566994      0.456450144866
 C         1.412362945870      0.016862187220      0.038023822462
 H         2.500816809977      0.061327058966      0.090056639383
