# Supplementary material for: Donor–Acceptor Pentacene Analogues With Near‐Infrared Emission and Tunable Aromaticity
Source: Angew Chem Int Ed Engl. 2026 Mar 30;65(20):e23436. doi: 10.1002/anie.202523436 (PMC13159433; doi:10.1002/anie.202523436)
Supplement: Supplementary file 3 — Supporting File (DFT_Cartesian_coordinates): anie71917‐sup‐0003‐DFT_Cartesian_coordinates.zip. [file ANIE-65-e23436-s003.zip › simplified_molecules/diSO2PA-MeOH-S1.xyz]

 C        -1.497489684419     -4.935447510383     -0.120922290105
 H        -2.580816676747     -4.839986152780     -0.194214867905
 O         2.943943608151     -2.576664544742     -0.102147294043
 S         1.697262850028     -2.564801481006      0.653064467414
 C        -0.891563907835     -6.167698072216     -0.245401117193
 O         1.819473193725     -2.572979953267      2.109783691304
 C         0.505090141404     -6.283926865760     -0.180521118092
 H         0.980605877393     -7.257213221078     -0.292087369676
 H        -2.449653077658     -2.471730544787      0.024589411162
 C         1.290083212455     -5.154692068451      0.037733135035
 H         2.373723705439     -5.244848616199      0.107490214190
 C         0.682952131649     -3.913032966051      0.176278947176
 C        -0.731282591119     -3.750520962844      0.078203629426
 C        -1.362074169805     -2.497397651480      0.098900822442
 C        -0.677205860383     -1.259495284840      0.097674884365
 C         0.740058822645     -1.152153543737      0.209913345447
 H        -1.501315062528     -7.056309566575     -0.404383004478
 C        -1.387836258544     -0.051618193187     -0.106587197495
 H        -2.472422308704     -0.095747295156     -0.206714753865
 C         1.513278841178      4.935447033234      0.120926502257
 H         2.596606049352      4.839986009379      0.194216226357
 O        -2.928153659472      2.576662750934      0.102139320287
 S        -1.681472863173      2.564803804935     -0.653072458027
 C         0.907352232322      6.167696036090      0.245416605840
 O        -1.803683148177      2.572989142940     -2.109791650954
 C        -0.489301993307      6.283924290530      0.180539188216
 H        -0.964818331068      7.257209382634      0.292113862426
 H         2.465443421021      2.471731492436     -0.024600882313
 C        -1.274294454095      5.154690711367     -0.037723626252
 H        -2.357935044317      5.244847083684     -0.107479256248
 C        -0.667162627116      3.913033139611     -0.176279644769
 C         0.747072250974      3.750521359880     -0.078206466946
 C         1.377864460802      2.497398520350     -0.098911662699
 C         0.692996394255      1.259496015670     -0.097688744961
 C        -0.724268278066      1.152154401987     -0.209926889497
 H         1.517102921716      7.056306727864      0.404404768188
 C         1.403626889209      0.051618808496      0.106572094076
 H         2.488212992813      0.095747782518      0.206699179907
