# Supplementary material for: Donor–Acceptor Pentacene Analogues With Near‐Infrared Emission and Tunable Aromaticity
Source: Angew Chem Int Ed Engl. 2026 Mar 30;65(20):e23436. doi: 10.1002/anie.202523436 (PMC13159433; doi:10.1002/anie.202523436)
Supplement: Supplementary file 3 — Supporting File (DFT_Cartesian_coordinates): anie71917‐sup‐0003‐DFT_Cartesian_coordinates.zip. [file ANIE-65-e23436-s003.zip › simplified_molecules/IndFlu-DCM-S0.xyz]

 C         0.683423068248      1.223950048137      0.000023991585
 C        -0.786663651482      1.172856215239     -0.000011904375
 C         1.455111713114      0.004696889117      0.000035148717
 C         0.786663713983     -1.172856090239      0.000011770267
 C        -0.683423005748     -1.223949923137     -0.000024125693
 C        -1.455111650614     -0.004696764117     -0.000035282825
 C         1.250271252677     -2.568239100496      0.000014445743
 C         0.095322428124     -3.391500539300     -0.000018267654
 C        -1.084689277549     -2.530413001119     -0.000041814380
 C         2.519211380721     -3.131458524156      0.000041181851
 C         2.634154061191     -4.525143171802      0.000035398297
 C         1.497959594148     -5.337865380160      0.000003567301
 C         0.218069197393     -4.779048088639     -0.000023575808
 C        -1.250271190177      2.568239225497     -0.000014579851
 C        -0.095322365624      3.391500664301      0.000018133546
 C         1.084689340050      2.530413126119      0.000041680272
 C        -2.519211318221      3.131458649156     -0.000041315959
 C        -2.634153998691      4.525143296802     -0.000035532405
 C        -1.497959531648      5.337865505160     -0.000003701409
 C        -0.218069134893      4.779048213639      0.000023441700
 H         2.544840111881      0.051994056260      0.000061936130
 H        -2.544840049381     -0.051993931260     -0.000062070238
 H        -2.113486094482     -2.885019339379     -0.000069131221
 H         3.412324127002     -2.506292012740      0.000065997339
 H         3.622974789563     -4.983188846746      0.000056134660
 H         1.613006602641     -6.421601012299     -0.000000176099
 H        -0.665223518389     -5.418027101776     -0.000048338530
 H         2.113486156982      2.885019464379      0.000068997113
 H        -3.412324064501      2.506292137740     -0.000066131447
 H        -3.622974727062      4.983188971746     -0.000056268768
 H        -1.613006540140      6.421601137299      0.000000041991
 H         0.665223580890      5.418027226776      0.000048204422
