# Supplementary material for: Donor–Acceptor Pentacene Analogues With Near‐Infrared Emission and Tunable Aromaticity
Source: Angew Chem Int Ed Engl. 2026 Mar 30;65(20):e23436. doi: 10.1002/anie.202523436 (PMC13159433; doi:10.1002/anie.202523436)
Supplement: Supplementary file 3 — Supporting File (DFT_Cartesian_coordinates): anie71917‐sup‐0003‐DFT_Cartesian_coordinates.zip. [file ANIE-65-e23436-s003.zip › simplified_molecules/PA-DCM-S0.xyz]

 C         6.104307554007      0.716531557368      0.000050048761
 C         6.104309623517     -0.716513815372     -0.000050050048
 C         4.932689005978     -1.409305472107     -0.000098441712
 C         3.668444944117     -0.724196993405     -0.000050586476
 C         3.668442852426      0.724207699969      0.000050585188
 C         4.932684935505      1.409319830145      0.000098440425
 C         2.463122072420     -1.406464454923     -0.000098243017
 C         1.222906503414     -0.724173259235     -0.000050572405
 C         1.222904411802      0.724176902427      0.000050571118
 C         2.463118010162      1.406471680188      0.000098241730
 C         0.000001948152     -1.406719294852     -0.000098249089
 C        -1.222904578482     -0.724176791315     -0.000050572405
 C        -1.222906670094      0.724173370347      0.000050571118
 C        -0.000002114832      1.406719405964      0.000098247802
 C        -2.463118176842     -1.406471569076     -0.000098243017
 C        -3.668443019106     -0.724207588858     -0.000050586476
 C        -3.668445110797      0.724197104517      0.000050585188
 C        -2.463122239100      1.406464566035      0.000098241730
 C        -4.932685102185     -1.409319719033     -0.000098441712
 C        -6.104307720687     -0.716531446257     -0.000050050048
 C        -6.104309790197      0.716513926484      0.000050048761
 C        -4.932689172658      1.409305583218      0.000098440425
 H         7.055298689340      1.248698375464      0.000087220736
 H         7.055302295887     -1.248677886747     -0.000087222024
 H         4.929118817884     -2.499921238037     -0.000174604544
 H         4.929111597419      2.499935585759      0.000174603256
 H         2.463543456561     -2.497739353600     -0.000174445733
 H         2.463536242408      2.497746580077      0.000174444446
 H         0.000003523945     -2.497886887888     -0.000174468979
 H        -0.000003690625      2.497886998999      0.000174467692
 H        -2.463536409088     -2.497746468966     -0.000174445733
 H        -2.463543623241      2.497739464711      0.000174444446
 H        -4.929111764099     -2.499935474647     -0.000174604544
 H        -7.055298856020     -1.248698264352     -0.000087222024
 H        -7.055302462567      1.248677997859      0.000087220736
 H        -4.929118984564      2.499921349148      0.000174603256
