# Supplementary material for: Donor–Acceptor Pentacene Analogues With Near‐Infrared Emission and Tunable Aromaticity
Source: Angew Chem Int Ed Engl. 2026 Mar 30;65(20):e23436. doi: 10.1002/anie.202523436 (PMC13159433; doi:10.1002/anie.202523436)
Supplement: Supplementary file 3 — Supporting File (DFT_Cartesian_coordinates): anie71917‐sup‐0003‐DFT_Cartesian_coordinates.zip. [file ANIE-65-e23436-s003.zip › simplified_molecules/PONPA-DCM-S0.xyz]

 C        -6.369399687899      0.991173250014      0.409528363138
 C        -6.413344061551     -0.390965711053      0.626017134981
 C        -5.236294155058     -1.113275843156      0.574600600085
 C        -4.009244553026     -0.484894523429      0.296862152510
 C        -3.973174465091      0.910696618265      0.047923196736
 C        -5.175919394772      1.638146852308      0.128868893987
 C        -2.781872223779     -1.216565831721      0.268917290795
 C        -1.591904631733     -0.581887949926      0.084588647505
 C        -1.545676930218      0.856351844853     -0.132355405685
 N        -2.764305924462      1.520193010532     -0.262873776075
 C        -0.337895256016     -1.297043529408      0.093831283960
 C         0.851715171479     -0.666058641908     -0.030725917770
 C         0.918983564919      0.792828484547     -0.117996251541
 C        -0.337336242473      1.498991619510     -0.209956472481
 P         2.353127177176     -1.665343084526     -0.180365581541
 C         3.657085275452     -0.503618192310      0.261456139077
 C         3.417318930727      0.889336419686      0.201910795086
 C         2.111931112636      1.466947646060     -0.061929861822
 C         4.918650473372     -0.998675413428      0.599735871910
 C         5.975052465256     -0.133352192755      0.863927650643
 C         5.761617441113      1.244384612812      0.782474979958
 C         4.507737629562      1.744522487290      0.460971529821
 O         2.337023684753     -2.954241709370      0.588974447116
 C         2.540179545099     -1.917470159454     -1.962308414925
 H        -7.284469685756      1.579792186331      0.470435136121
 H        -7.358484753602     -0.885517623644      0.844095068951
 H        -5.234065392038     -2.188691497288      0.754692966188
 H        -5.183164667376      2.715857875785     -0.005288854617
 H        -2.805032304442     -2.295407649957      0.428125247130
 C        -2.741022859234      2.911309669872     -0.690025111861
 H        -0.379087677863     -2.382488533663      0.200315749642
 H        -0.285321348192      2.581214054348     -0.297244831461
 H         2.078741895129      2.556781380109     -0.114519482301
 H         5.069167899434     -2.077501962634      0.656346476667
 H         6.955979125937     -0.527026979154      1.127043137617
 H         6.581672344841      1.935031797184      0.979909604185
 H         4.348074756484      2.822670051772      0.418259836011
 H         2.525435981051     -0.959988113983     -2.497081248260
 H         3.495186951445     -2.423604946521     -2.150650020800
 H         1.716830016290     -2.547744031578     -2.321004963450
 H        -2.576540304202      3.597912548473      0.152137602891
 H        -3.680128609633      3.165569397046     -1.185240975991
 H        -1.935369313738      3.045007314069     -1.418537632130
