# Supplementary material for: Donor–Acceptor Pentacene Analogues With Near‐Infrared Emission and Tunable Aromaticity
Source: Angew Chem Int Ed Engl. 2026 Mar 30;65(20):e23436. doi: 10.1002/anie.202523436 (PMC13159433; doi:10.1002/anie.202523436)
Supplement: Supplementary file 3 — Supporting File (DFT_Cartesian_coordinates): anie71917‐sup‐0003‐DFT_Cartesian_coordinates.zip. [file ANIE-65-e23436-s003.zip › simplified_molecules/PONPA-DCM-S1.xyz]

 C        -6.382935015369      1.040545349355      0.318730932423
 C        -6.459580157058     -0.362205027525      0.365085977707
 C        -5.309904939608     -1.115461879729      0.282236456668
 C        -4.035272272768     -0.504963381954      0.140801604474
 C        -3.977072276874      0.921463781946      0.055859579787
 C        -5.159306058971      1.673334563514      0.166367715767
 C        -2.846869508908     -1.249594852032      0.091062157403
 C        -1.596068895908     -0.613406737286      0.030824066484
 C        -1.559366148531      0.823014812292     -0.050290101209
 N        -2.738521655539      1.529975215231     -0.130265784148
 C        -0.367964598487     -1.309111353680      0.046163621774
 C         0.869090740821     -0.669220886186      0.021786568030
 C         0.908165957704      0.759837080750      0.009764398487
 C        -0.321959831200      1.470688797609     -0.033933726709
 P         2.358472834242     -1.657396297314      0.003984109350
 C         3.660283614736     -0.424903466155      0.214395666645
 C         3.400464691814      0.976700068740      0.197538579026
 C         2.092334035334      1.514632094083      0.067892172113
 C         4.969721591200     -0.883393273201      0.396533787079
 C         6.029746373459      0.001880906457      0.545712905580
 C         5.787752137143      1.383942622747      0.517693634187
 C         4.502919979394      1.859054641331      0.350286606257
 O         2.400731672850     -2.791497455466      0.992978720709
 C         2.547482803228     -2.281167146082     -1.690124270837
 H        -7.286708532086      1.641465352214      0.409471366621
 H        -7.426908505712     -0.850849178508      0.477633102431
 H        -5.352097268277     -2.203559466186      0.332956206075
 H        -5.128415920090      2.759044224951      0.155739606894
 H        -2.894382288387     -2.337215235366      0.142413315246
 C        -2.697588976716      2.965591657920     -0.402723329122
 H        -0.411354720119     -2.398173709133      0.094871762636
 H        -0.263410446388      2.555427826577     -0.020254638467
 H         1.997669848814      2.601654151329      0.058233179469
 H         5.158440664915     -1.957421735178      0.428183961854
 H         7.042228968059     -0.375784059075      0.683789090661
 H         6.614660988341      2.084255974567      0.634563065498
 H         4.312165976798      2.932956147311      0.341678674066
 H         2.527959960188     -1.460064954154     -2.416786018473
 H         3.500391451860     -2.818675418250     -1.774355068023
 H         1.726733237001     -2.976661361416     -1.907178258658
 H        -2.660561485457      3.550562196960      0.525377402931
 H        -3.583146895297      3.249573539520     -0.974931943312
 H        -1.825564130147      3.198480868474     -1.015921855377
