# Supplementary material for: Donor–Acceptor Pentacene Analogues With Near‐Infrared Emission and Tunable Aromaticity
Source: Angew Chem Int Ed Engl. 2026 Mar 30;65(20):e23436. doi: 10.1002/anie.202523436 (PMC13159433; doi:10.1002/anie.202523436)
Supplement: Supplementary file 3 — Supporting File (DFT_Cartesian_coordinates): anie71917‐sup‐0003‐DFT_Cartesian_coordinates.zip. [file ANIE-65-e23436-s003.zip › simplified_molecules/PONPA-Hex-S0.xyz]

 C        -6.361412233680      1.000447684932      0.447687037268
 C        -6.403733545715     -0.374778191758      0.691252168835
 C        -5.227861293682     -1.100117769955      0.635820906678
 C        -4.004841928467     -0.482799194456      0.327525403175
 C        -3.970927643158      0.906917482805      0.051792208110
 C        -5.169448548473      1.637799892381      0.137022448629
 C        -2.776149317202     -1.216610383768      0.292984830794
 C        -1.587805189843     -0.589888853171      0.083792496412
 C        -1.541492505423      0.846066699098     -0.155077323137
 N        -2.764417891705      1.506518919430     -0.291045569239
 C        -0.332465671314     -1.305537560016      0.087280172398
 C         0.853855961958     -0.675542924209     -0.054921167756
 C         0.921880539332      0.781977727000     -0.150143551026
 C        -0.336414287791      1.487063039634     -0.248312256256
 P         2.356290799541     -1.672409348841     -0.221778873837
 C         3.651150259280     -0.516563714487      0.263987298470
 C         3.416230068356      0.875801002799      0.199496992660
 C         2.113460064555      1.452861137332     -0.088188110473
 C         4.899166062295     -1.014850103527      0.639035697419
 C         5.949054587656     -0.150663185787      0.931002543679
 C         5.742685521340      1.226039026390      0.840394284931
 C         4.498964284742      1.728775136885      0.485013493707
 O         2.335542555796     -2.989534245768      0.486166912632
 C         2.555631720832     -1.838072718469     -2.017213419516
 H        -7.273961169319      1.592260081156      0.510946383085
 H        -7.345433146225     -0.864039948492      0.933287501331
 H        -5.227816644166     -2.171672986995      0.837052370381
 H        -5.175606832572      2.713046370169     -0.015513346225
 H        -2.798703136705     -2.292557785639      0.470250863471
 C        -2.746787204397      2.882893590188     -0.753766369623
 H        -0.363851950474     -2.389941195913      0.207199622635
 H        -0.285293855280      2.568412322307     -0.346088497653
 H         2.082676712588      2.542467189872     -0.146465863948
 H         5.038629156448     -2.094233525776      0.706536741435
 H         6.920463687214     -0.545846530322      1.224644967503
 H         6.558660569987      1.914618873087      1.059477458913
 H         4.343184066096      2.807223858680      0.439008421648
 H         2.540960408656     -0.858959803749     -2.510607618733
 H         3.512788267102     -2.332979306114     -2.221584562079
 H         1.739274273215     -2.457100245465     -2.408776741703
 H        -2.587561680783      3.597284307809      0.067168737903
 H        -3.686363320839      3.119014708113     -1.258471504010
 H        -1.939743569777      3.000565472607     -1.484028188888
