# Supplementary material for: Donor–Acceptor Pentacene Analogues With Near‐Infrared Emission and Tunable Aromaticity
Source: Angew Chem Int Ed Engl. 2026 Mar 30;65(20):e23436. doi: 10.1002/anie.202523436 (PMC13159433; doi:10.1002/anie.202523436)
Supplement: Supplementary file 3 — Supporting File (DFT_Cartesian_coordinates): anie71917‐sup‐0003‐DFT_Cartesian_coordinates.zip. [file ANIE-65-e23436-s003.zip › simplified_molecules/PONPA-Hex-S1.xyz]

 C         6.408325175902      0.480551139308     -0.322398990159
 C         6.361402962293     -0.916942225640     -0.482425954412
 C         5.156978736036     -1.574970433576     -0.426887362258
 C         3.938988276873     -0.874769535020     -0.201292562283
 C         4.008489607848      0.539432848275     -0.002135199089
 C         5.248412701927      1.196462425230     -0.084738761298
 C         2.695939540765     -1.516191723033     -0.176295895065
 C         1.501987597927     -0.792099844315     -0.018252913939
 C         1.594257431315      0.635958627319      0.173214939913
 N         2.826915464798      1.232385972475      0.260479772874
 C         0.221607810633     -1.377499453059     -0.030264074269
 C        -0.954043125407     -0.642670023260      0.093594910287
 C        -0.872150243175      0.788814738322      0.185848592284
 C         0.414983148081      1.386311887392      0.247998919266
 P        -2.522043848885     -1.489247971871      0.166718399136
 C        -3.692641779505     -0.151089391204     -0.164921235357
 C        -3.325118122157      1.220409598379     -0.066321048839
 C        -1.983489907999      1.640089621378      0.163187781583
 C        -5.004918202397     -0.496144096008     -0.498955236400
 C        -5.973366698743      0.478246697318     -0.703468791713
 C        -5.632187069310      1.831595119367     -0.576525994077
 C        -4.336030379323      2.193973204608     -0.269152747268
 O        -2.669748290758     -2.700951551706     -0.702403749428
 C        -2.794925010216     -1.913981195570      1.915269091670
 H         7.358067457730      1.008156062644     -0.391906061648
 H         7.280333417739     -1.473779162265     -0.661579926903
 H         5.106703128511     -2.654797125039     -0.565110251794
 H         5.312619941863      2.276654173163      0.010119997127
 H         2.649946596483     -2.596153242658     -0.315384905339
 C         2.917574476307      2.640923733675      0.638566523383
 H         0.159960258804     -2.459034644490     -0.158483703949
 H         0.449461287205      2.470877809866      0.301248402726
 H        -1.801388738355      2.713340369601      0.239261397543
 H        -5.260009235835     -1.551193118980     -0.605124990638
 H        -6.992676975957      0.191162548409     -0.958749708573
 H        -6.388176376852      2.600949407853     -0.731803188364
 H        -4.066106713863      3.248218004488     -0.195698311123
 H        -2.704754854134     -1.032745188448      2.561826442521
 H        -3.795895139196     -2.347949216811      2.030172403502
 H        -2.048795875933     -2.660537532966      2.215339622186
 H         2.920228664053      3.296139370025     -0.242280349662
 H         3.832980783404      2.801198189352      1.211411030053
 H         2.079927121506      2.903483127473      1.286290687792
