# Supplementary material for: Donor–Acceptor Pentacene Analogues With Near‐Infrared Emission and Tunable Aromaticity
Source: Angew Chem Int Ed Engl. 2026 Mar 30;65(20):e23436. doi: 10.1002/anie.202523436 (PMC13159433; doi:10.1002/anie.202523436)
Supplement: Supplementary file 3 — Supporting File (DFT_Cartesian_coordinates): anie71917‐sup‐0003‐DFT_Cartesian_coordinates.zip. [file ANIE-65-e23436-s003.zip › simplified_molecules/PONPA-MeOH-S0.xyz]

 C        -6.375737971998      0.980852655681      0.382300561616
 C        -6.419416420195     -0.407705260661      0.558894864529
 C        -5.241039161954     -1.125922110716      0.500650974857
 C        -4.012307463433     -0.486092992359      0.254807184596
 C        -3.976341179053      0.916130946127      0.045108432653
 C        -5.181839814561      1.638741563324      0.133119479524
 C        -2.784763344573     -1.214029984455      0.222992932996
 C        -1.594189098946     -0.570921237131      0.068763504774
 C        -1.548478520826      0.871050017657     -0.112367088265
 N        -2.765874555154      1.536755685859     -0.234515987649
 C        -0.341000470988     -1.284026229611      0.079711995103
 C         0.849979732527     -0.648482770839     -0.017056144871
 C         0.916492746663      0.811216375529     -0.085593988379
 C        -0.339592785411      1.516835418580     -0.166134037377
 P         2.349847832718     -1.646743965902     -0.135247196772
 C         3.662489115808     -0.484114254500      0.254369729655
 C         3.417864548877      0.908759694484      0.204040547569
 C         2.109141726118      1.487431598439     -0.028878496702
 C         4.935776037039     -0.979298180037      0.550752713986
 C         5.997729161865     -0.113778464617      0.785853758700
 C         5.778423433243      1.264433284545      0.717896436000
 C         4.515644931513      1.763900196197      0.435655187635
 O         2.329724757810     -2.895640556925      0.714977503719
 C         2.529063397774     -2.025453744508     -1.889150446980
 H        -7.293071706525      1.565529920494      0.449932638619
 H        -7.366328961966     -0.909558550014      0.752058396178
 H        -5.237372618010     -2.206068493906      0.650338405326
 H        -5.191822084016      2.719895083151      0.029755445834
 H        -2.806639210938     -2.296748471452      0.354002483804
 C        -2.740116930186      2.940807213649     -0.620577685754
 H        -0.387037203920     -2.371190383697      0.165832764307
 H        -0.287851643816      2.600701244649     -0.230292428760
 H         2.073794014271      2.577634683864     -0.070086298274
 H         5.093400927345     -2.057868271556      0.596509348400
 H         6.987353634472     -0.506751039707      1.015518804740
 H         6.602932347544      1.955846782556      0.893832375892
 H         4.353828851442      2.842068503087      0.400781095909
 H         2.519591987893     -1.103509459024     -2.483415539611
 H         3.479782695745     -2.550084624829     -2.046502242225
 H         1.697900246913     -2.669680716578     -2.202444079258
 H        -2.579682219016      3.601648260743      0.242408064947
 H        -3.676084904265      3.210643826731     -1.113077800492
 H        -1.931716857831      3.096141807681     -1.341681170506
