# Supplementary material for: Donor–Acceptor Pentacene Analogues With Near‐Infrared Emission and Tunable Aromaticity
Source: Angew Chem Int Ed Engl. 2026 Mar 30;65(20):e23436. doi: 10.1002/anie.202523436 (PMC13159433; doi:10.1002/anie.202523436)
Supplement: Supplementary file 3 — Supporting File (DFT_Cartesian_coordinates): anie71917‐sup‐0003‐DFT_Cartesian_coordinates.zip. [file ANIE-65-e23436-s003.zip › simplified_molecules/PONPA-MeOH-S1.xyz]

 C         6.430927243225      0.453274064414     -0.164177383495
 C         6.386893501787     -0.950192630971     -0.127074436376
 C         5.172267869529     -1.595417415609     -0.042916041713
 C         3.954854625030     -0.870061414485      0.018453625288
 C         4.017064008586      0.558078882226      0.020641461081
 C         5.263432217745      1.197452943934     -0.092094972479
 C         2.703509373087     -1.508898927508      0.067754080666
 C         1.513947657680     -0.766988205870      0.048586543494
 C         1.596768607848      0.669492196876      0.054943430716
 N         2.830689834224      1.279108795533      0.131749189768
 C         0.231644783355     -1.359589969836      0.017202990346
 C        -0.947048523463     -0.616872391391     -0.022888883097
 C        -0.865264489175      0.808465815224     -0.050102763606
 C         0.420186864775      1.415605020561     -0.020596793801
 P        -2.507690113849     -1.469310038197     -0.128852464123
 C        -3.715012937035     -0.141682168722     -0.039119020662
 C        -3.338052876348      1.232917178768     -0.069131872558
 C        -1.983528297608      1.658497079730     -0.085662192834
 C        -5.072197512911     -0.486842198278     -0.001983799281
 C        -6.061584962752      0.486622037535      0.007297966915
 C        -5.701938408830      1.843299834720     -0.031610014773
 C        -4.371500808520      2.206457681856     -0.070890271965
 O        -2.666171206315     -2.348831681429     -1.356449432628
 C        -2.695629519569     -2.468114770347      1.366177421356
 H         7.386132353591      0.968742579709     -0.256470808554
 H         7.310665883409     -1.526140936399     -0.175994541426
 H         5.119651386341     -2.684354477111     -0.029822498701
 H         5.329821515883      2.280339140297     -0.143989501292
 H         2.658884014897     -2.597847220099      0.077217345707
 C         2.900868344436      2.728032653588      0.314691086676
 H         0.188380926472     -2.449815729245      0.011981691557
 H         0.452011671038      2.500107489880     -0.071392820305
 H        -1.798357367678      2.733410850269     -0.112031050246
 H        -5.358341831566     -1.539638888197      0.012980433157
 H        -7.111554581575      0.197771472277      0.039990044654
 H        -6.474939308461      2.611721778797     -0.030817665147
 H        -4.090673763238      3.259969473704     -0.100281499959
 H        -2.601274152942     -1.849131501885      2.265820361018
 H        -3.679193911201     -2.953833144993      1.356890495243
 H        -1.920328053998     -3.244721420825      1.375072498785
 H         2.904907331960      3.255737300594     -0.647829617889
 H         3.806306337374      2.980126168142      0.869564758287
 H         2.051459274763      3.065423692763      0.911783922199
