# Supplementary material for: Donor–Acceptor Pentacene Analogues With Near‐Infrared Emission and Tunable Aromaticity
Source: Angew Chem Int Ed Engl. 2026 Mar 30;65(20):e23436. doi: 10.1002/anie.202523436 (PMC13159433; doi:10.1002/anie.202523436)
Supplement: Supplementary file 3 — Supporting File (DFT_Cartesian_coordinates): anie71917‐sup‐0003‐DFT_Cartesian_coordinates.zip. [file ANIE-65-e23436-s003.zip › simplified_molecules/SNPA-DCM-S0.xyz]

 C         1.042694945384     -5.907519968233     -0.183201808729
 C        -0.351452600099     -5.867292406089     -0.267183190097
 C        -1.037739712349     -4.662900356672     -0.184192235060
 C        -0.340627652172     -3.455500366264     -0.004398790165
 C         1.074625459359     -3.487563296024      0.050482567389
 C         1.741100116593     -4.721523069201     -0.032397854903
 N        -0.997907911069     -2.231182116897      0.116422898611
 C        -0.318145439960     -1.018495123308      0.083001991084
 C         1.134891052353     -1.056238023981      0.168131070989
 C         1.788513262633     -2.250974185593      0.174548320178
 C        -0.964094556568      0.187911201435     -0.003957081173
 C        -0.270234640647      1.453315549531      0.036227750498
 C         1.180339233438      1.394924693000      0.185310000186
 C         1.831074359453      0.205394300930      0.234126469558
 C        -0.951485677028      2.634078198656     -0.074442787754
 C        -0.373670090216      3.957201958763     -0.071553562482
 C         1.007103811449      4.176077471206      0.093029851354
 S         2.141448916214      2.856864845193      0.333167932488
 C        -1.194259734249      5.089920208775     -0.237074616698
 C        -0.671963592489      6.374676180773     -0.238662642197
 C         0.701618008570      6.567124245440     -0.074813797347
 C         1.537381899524      5.468963980752      0.089287543737
 C        -2.447560900501     -2.193936133012      0.230738787962
 H         1.572735344055     -6.856724068987     -0.247327425181
 H        -0.917043472592     -6.787888030418     -0.408856569287
 H        -2.119658596761     -4.672433150697     -0.280004070362
 H         2.830436643555     -4.722471202136      0.020227826989
 H         2.876877318169     -2.277019493925      0.240585301419
 H        -2.043412093483      0.237213625770     -0.118788803559
 H         2.917542519550      0.170808650620      0.325793508039
 H        -2.035319166131      2.584150468647     -0.191642201292
 H        -2.266200543844      4.934781425123     -0.365246416918
 H        -1.333734223410      7.230474503641     -0.368020498942
 H         1.123369679330      7.571432131061     -0.075397024270
 H         2.610765466228      5.613748356726      0.216597984422
 H        -2.731497742580     -1.381683351865      0.907596414139
 H        -2.933407518160     -2.031323301334     -0.741849218357
 H        -2.813101171548     -3.126396351405      0.663736375729
