# Supplementary material for: Donor–Acceptor Pentacene Analogues With Near‐Infrared Emission and Tunable Aromaticity
Source: Angew Chem Int Ed Engl. 2026 Mar 30;65(20):e23436. doi: 10.1002/anie.202523436 (PMC13159433; doi:10.1002/anie.202523436)
Supplement: Supplementary file 3 — Supporting File (DFT_Cartesian_coordinates): anie71917‐sup‐0003‐DFT_Cartesian_coordinates.zip. [file ANIE-65-e23436-s003.zip › simplified_molecules/SNPA-DCM-S1.xyz]

 C        -6.161988958585     -0.905079986323     -0.171557750647
 C        -6.146364432767      0.497286138986     -0.234283275626
 C        -4.946170301215      1.193062979619     -0.150425236889
 C        -3.729801364103      0.508131597469      0.001287069809
 C        -3.726259460694     -0.926418070514      0.024389600827
 C        -4.977846820301     -1.599595457433     -0.050091748079
 N        -2.521500092349      1.183123773157      0.136173260629
 C        -1.300602917264      0.521385787341      0.080662835167
 C        -1.284143341412     -0.913106011720      0.098002179101
 C        -2.508644235893     -1.611078433208      0.110171229084
 C        -0.097622320533      1.217613940623      0.008993329367
 C         1.163420049839      0.560845596578     -0.003031169140
 C         1.160492668385     -0.859250216633      0.049281123335
 C        -0.031487909456     -1.565143632203      0.091094368113
 C         2.347035328275      1.328489013011     -0.062286008286
 C         3.654492516468      0.803043662247     -0.061685526448
 C         3.921723541557     -0.598057073889     -0.011998858360
 S         2.646506020466     -1.799179460599      0.047986435004
 C         4.785416966511      1.668913889073     -0.110366603307
 C         6.076378163731      1.182293190679     -0.111375015779
 C         6.309763949768     -0.199939796307     -0.062740831711
 C         5.232241950930     -1.078239673603     -0.012910441603
 C        -2.535342578214      2.630978261049      0.305559513132
 H        -7.107970529557     -1.442932556177     -0.230042403410
 H        -7.076500346740      1.051310590028     -0.355022640638
 H        -4.964362863161      2.276943017730     -0.221421383998
 H        -4.973028943162     -2.689430551845     -0.016839323650
 H        -2.505298950213     -2.700928351927      0.140296214012
 H        -0.083781953829      2.301745531160     -0.055423869867
 H        -0.021612415363     -2.655559978666      0.113896632341
 H         2.241351455552      2.413651351679     -0.104484389835
 H         4.601886717456      2.743349994397     -0.147052932259
 H         6.916895882345      1.875051909390     -0.149675223221
 H         7.326798219858     -0.589676316805     -0.063341274006
 H         5.409980560413     -2.153788960820      0.025227969011
 H        -1.678147657575      2.938053603285      0.909026978779
 H        -2.505231299604      3.155599608752     -0.659506697382
 H        -3.437374299564      2.926093092418      0.846069866432
