# Supplementary material for: Donor–Acceptor Pentacene Analogues With Near‐Infrared Emission and Tunable Aromaticity
Source: Angew Chem Int Ed Engl. 2026 Mar 30;65(20):e23436. doi: 10.1002/anie.202523436 (PMC13159433; doi:10.1002/anie.202523436)
Supplement: Supplementary file 3 — Supporting File (DFT_Cartesian_coordinates): anie71917‐sup‐0003‐DFT_Cartesian_coordinates.zip. [file ANIE-65-e23436-s003.zip › simplified_molecules/SNPA-Hex-S0.xyz]

 C         1.038330321362     -5.904986513413     -0.204032271097
 C        -0.353913452128     -5.864037399689     -0.289134123493
 C        -1.037766956383     -4.658772944559     -0.196983881715
 C        -0.339910467291     -3.455194789346     -0.006386598635
 C         1.074525912436     -3.487042045251      0.048837611084
 C         1.737475025601     -4.720632113772     -0.043519395758
 N        -0.996293275900     -2.230818527859      0.126777180202
 C        -0.317637151504     -1.015839253555      0.088815845462
 C         1.135362963473     -1.054108756667      0.178460728731
 C         1.786591420243     -2.249808298077      0.182495611501
 C        -0.962713061303      0.188223825463     -0.003789021854
 C        -0.270105386719      1.454670692207      0.037990601041
 C         1.178555823783      1.397556321323      0.197879181050
 C         1.828591924996      0.207652542692      0.249710850231
 C        -0.949663487484      2.633628266893     -0.082216716498
 C        -0.373752962404      3.956767662953     -0.078800923626
 C         1.004966460903      4.174484821321      0.099694267594
 S         2.135934786433      2.857992987738      0.354984673649
 C        -1.191514690311      5.088541254686     -0.256984999407
 C        -0.669881241947      6.372452833507     -0.256870643965
 C         0.701190756445      6.564488157549     -0.078330017879
 C         1.534177656545      5.467534022901      0.097878315084
 C        -2.441123926813     -2.198803934658      0.262667949586
 H         1.568188577367     -6.853448387265     -0.275177201294
 H        -0.919748679030     -6.782778485240     -0.439426720288
 H        -2.119401113698     -4.664340993622     -0.297139133892
 H         2.826606522363     -4.725474504580      0.009547666631
 H         2.874633805048     -2.276293675883      0.251049463349
 H        -2.040903349629      0.236645407687     -0.129064894882
 H         2.914358749085      0.176525170284      0.346961651132
 H        -2.032395155081      2.582287640671     -0.208060192794
 H        -2.261965267877      4.934200635359     -0.397031451941
 H        -1.329643586266      7.227839712889     -0.396369432916
 H         1.122825510736      7.568620788328     -0.077306793537
 H         2.606046588685      5.611168307086      0.236156226074
 H        -2.718265427632     -1.373737725307      0.927098911062
 H        -2.948986428611     -2.060657459895     -0.703301420734
 H        -2.792776737492     -3.124507242900      0.722921102740
