# Supplementary material for: Donor–Acceptor Pentacene Analogues With Near‐Infrared Emission and Tunable Aromaticity
Source: Angew Chem Int Ed Engl. 2026 Mar 30;65(20):e23436. doi: 10.1002/anie.202523436 (PMC13159433; doi:10.1002/anie.202523436)
Supplement: Supplementary file 3 — Supporting File (DFT_Cartesian_coordinates): anie71917‐sup‐0003‐DFT_Cartesian_coordinates.zip. [file ANIE-65-e23436-s003.zip › simplified_molecules/SNPA-Hex-S1.xyz]

 C         1.008677135036     -5.918413610818     -0.104713366097
 C        -0.388665442598     -5.860508639344     -0.237677364955
 C        -1.046597652393     -4.639443762150     -0.192287598421
 C        -0.330448508759     -3.445271734609     -0.012337660390
 C         1.099524338942     -3.484619329406      0.082527969499
 C         1.733193637236     -4.758853098704      0.047114095971
 N        -0.971504102821     -2.211870052808      0.080345072235
 C        -0.271601163055     -1.015198561752      0.057199965807
 C         1.163919296129     -1.042709200214      0.147048564531
 C         1.815755892920     -2.288385597576      0.195842246086
 C        -0.925363166333      0.207488927819     -0.050622515237
 C        -0.230598580552      1.452868395009     -0.031526210670
 C         1.188769290973      1.404660344911      0.091928774560
 C         1.850642301222      0.192219550178      0.171357361988
 C        -0.956963942696      2.647265961303     -0.126283204163
 C        -0.395006019313      3.946422955667     -0.088027121862
 C         1.005791095330      4.169829141383      0.032519874639
 S         2.170987263877      2.864152985727      0.124877522988
 C        -1.226117937986      5.095526569494     -0.166062321219
 C        -0.708481010640      6.374297612341     -0.127936611895
 C         0.673543335742      6.567602438152     -0.007467392776
 C         1.518839412895      5.467827870508      0.072762547901
 C        -2.423444082889     -2.179694245429      0.184606331923
 H         1.518299992236     -6.880969442889     -0.132959866556
 H        -0.964363490437     -6.773207678262     -0.383555700588
 H        -2.125320580574     -4.623915483424     -0.320536478996
 H         2.819300641067     -4.790813538369      0.134629084038
 H         2.902043698054     -2.321139782895      0.280811888941
 H        -2.003358483942      0.255840185522     -0.173920003879
 H         2.938143801293      0.169915257239      0.249242313021
 H        -2.040994969317      2.574039802094     -0.223963416376
 H        -2.301841746544      4.941857929622     -0.257638482902
 H        -1.376130757273      7.232967645799     -0.190815105643
 H         1.089850692067      7.573421128257      0.024185754730
 H         2.595219470689      5.614797280655      0.166835856138
 H        -2.729898005422     -1.310024884979      0.770621015468
 H        -2.906051696373     -2.139140538676     -0.802189857628
 H        -2.769748955790     -3.068824799378      0.716066039788
