# Supplementary material for: Donor–Acceptor Pentacene Analogues With Near‐Infrared Emission and Tunable Aromaticity
Source: Angew Chem Int Ed Engl. 2026 Mar 30;65(20):e23436. doi: 10.1002/anie.202523436 (PMC13159433; doi:10.1002/anie.202523436)
Supplement: Supplementary file 3 — Supporting File (DFT_Cartesian_coordinates): anie71917‐sup‐0003‐DFT_Cartesian_coordinates.zip. [file ANIE-65-e23436-s003.zip › simplified_molecules/SNPA-MeOH-S0.xyz]

 C         1.043589552616     -5.904677099701     -0.195019809808
 C        -0.351004833013     -5.864127327471     -0.277674096243
 C        -1.037820587110     -4.660625450597     -0.188901311264
 C        -0.340161319576     -3.454239449565     -0.004351760512
 C         1.075071501258     -3.486144144292      0.048494784520
 C         1.742321420162     -4.719530807916     -0.040108035944
 N        -0.998036774318     -2.231113723065      0.122653419396
 C        -0.318865133516     -1.018533452662      0.090367817568
 C         1.133938033154     -1.056064857115      0.173749520862
 C         1.788829286240     -2.250167243003      0.176094883301
 C        -0.965777490287      0.187853657467      0.005401626934
 C        -0.271905116843      1.452880915655      0.046198101405
 C         1.178665060408      1.394537694032      0.196938786511
 C         1.830257682002      0.205479724354      0.242509047678
 C        -0.953113110145      2.633818766946     -0.067077655917
 C        -0.373738481654      3.956310542081     -0.069517451590
 C         1.006493156031      4.175599670182      0.100015775419
 S         2.138294697663      2.856803858105      0.356818297883
 C        -1.192776633474      5.088516487706     -0.246615357757
 C        -0.669310635835      6.372918359341     -0.253841360116
 C         0.703567372445      6.565665894996     -0.084437641673
 C         1.537953015475      5.467922053764      0.090431148326
 C        -2.448351929097     -2.196278725091      0.238893050103
 H         1.573504717236     -6.853867953869     -0.263673068466
 H        -0.916560579539     -6.784396001012     -0.423020393144
 H        -2.119924381614     -4.669979980246     -0.284287669146
 H         2.831857557964     -4.720358486428      0.011202371825
 H         2.877367041348     -2.275662573420      0.241218274855
 H        -2.045280939525      0.236650982787     -0.109358277176
 H         2.916813111147      0.170220313616      0.334697195854
 H        -2.036926167140      2.584196194314     -0.185441828026
 H        -2.264295174697      4.933468487376     -0.379549593221
 H        -1.330007267038      7.228408022993     -0.392019503898
 H         1.126142952435      7.569801703620     -0.089359388621
 H         2.610922434635      5.613629017655      0.221701597580
 H        -2.733697200944     -1.381678555021      0.912239846982
 H        -2.936629175861     -2.040154346010     -0.733379931237
 H        -2.811404660991     -3.127084170508      0.678010586755
