# Supplementary material for: Donor–Acceptor Pentacene Analogues With Near‐Infrared Emission and Tunable Aromaticity
Source: Angew Chem Int Ed Engl. 2026 Mar 30;65(20):e23436. doi: 10.1002/anie.202523436 (PMC13159433; doi:10.1002/anie.202523436)
Supplement: Supplementary file 3 — Supporting File (DFT_Cartesian_coordinates): anie71917‐sup‐0003‐DFT_Cartesian_coordinates.zip. [file ANIE-65-e23436-s003.zip › simplified_molecules/SNPA-MeOH-S1.xyz]

 C         1.015360588162     -5.916087007319     -0.135181256007
 C        -0.380285666795     -5.856550039271     -0.270977674177
 C        -1.043252169197     -4.635921875381     -0.213411584082
 C        -0.330363829271     -3.443015124704     -0.014691826125
 C         1.100690361921     -3.483530296033      0.081238299560
 C         1.738723380864     -4.754180148758      0.031577021866
 N        -0.974931413749     -2.216805991960      0.098878373401
 C        -0.274834741289     -1.015498258902      0.078796949022
 C         1.155735623729     -1.042399621993      0.167839979887
 C         1.816562642488     -2.287721288318      0.210954136415
 C        -0.930927165885      0.207493672391     -0.025745969883
 C        -0.236674950067      1.446494742995     -0.002311023634
 C         1.176772175911      1.401901323306      0.122564901492
 C         1.845022481326      0.188974818547      0.197353459032
 C        -0.964998086855      2.655481353327     -0.101457414117
 C        -0.400397856099      3.944087493019     -0.079170612870
 C         1.004710778295      4.169267298416      0.042395910157
 S         2.159672804868      2.857978931916      0.176094124844
 C        -1.227025648296      5.102118187910     -0.179099661022
 C        -0.700227548983      6.376800333061     -0.161625432846
 C         0.684554007106      6.567993633662     -0.042407545604
 C         1.525148951926      5.463987149706      0.058843012233
 C        -2.429085094514     -2.188932321291      0.203232746037
 H         1.526528601983     -6.878003756906     -0.173151604443
 H        -0.955390974511     -6.768431590596     -0.428728443320
 H        -2.122065455169     -4.619540478954     -0.341886714697
 H         2.825191768817     -4.783281265619      0.121031669080
 H         2.903196491097     -2.316740054080      0.296792116241
 H        -2.009686170609      0.252929719720     -0.145905198547
 H         2.932827482227      0.165966626357      0.275351449545
 H        -2.049465125634      2.582117558576     -0.198579350989
 H        -2.303466144490      4.952053321894     -0.271240963584
 H        -1.363373024921      7.238360428851     -0.240587918023
 H         1.105430433431      7.572612610371     -0.028473858574
 H         2.602422660353      5.609457757637      0.151630999806
 H        -2.738040663968     -1.324134440796      0.794946538758
 H        -2.910284690234     -2.142634988146     -0.783513212147
 H        -2.773773813967     -3.082670412642      0.728627577313
