# Supplementary material for: Donor–Acceptor Pentacene Analogues With Near‐Infrared Emission and Tunable Aromaticity
Source: Angew Chem Int Ed Engl. 2026 Mar 30;65(20):e23436. doi: 10.1002/anie.202523436 (PMC13159433; doi:10.1002/anie.202523436)
Supplement: Supplementary file 3 — Supporting File (DFT_Cartesian_coordinates): anie71917‐sup‐0003‐DFT_Cartesian_coordinates.zip. [file ANIE-65-e23436-s003.zip › simplified_molecules/SO2NPA-c-DCM-S0.xyz]

 C         6.018369969858      0.490701537222     -0.133036483584
 C         6.029027904166     -0.911180961084     -0.153676174004
 C         4.830192615521     -1.588067366166     -0.135527497247
 C         3.601412290793     -0.897054404600     -0.110344636344
 C         3.592954282366      0.521702113852     -0.125254947664
 C         4.831689628779      1.197522770849     -0.117165256912
 C         2.348473769765     -1.599894493823     -0.049837052565
 C         1.167592001758     -0.884836634760      0.050320026757
 C         1.174839703035      0.562540565356      0.034979072283
 N         2.389379118051      1.208386105750     -0.140285236125
 C        -0.095202054751     -1.539299534857      0.212574113683
 C        -1.241573846742     -0.830035233554      0.335040581751
 C        -1.278320454629      0.616346930237      0.256465226193
 C        -0.008448327918      1.261542232118      0.158115094809
 S        -2.679274428732     -1.717339530616      0.848753017187
 C        -3.983965405601     -0.715421900898      0.239391040252
 C        -3.791750363898      0.674513110808      0.105541980431
 C        -2.483553214243      1.322404375209      0.231997719210
 C        -5.215982374070     -1.332363583006      0.021825157553
 C        -6.318803890031     -0.563313349925     -0.318759167467
 C        -6.169898838330      0.820998271886     -0.431275333780
 C        -4.937807868015      1.423802830491     -0.228713711855
 O        -2.707739619268     -3.029498054093      0.219606216159
 O        -2.707654329678     -1.669034400161      2.306013003481
 C         2.366576699484      2.655424045463     -0.327722175604
 C         2.334249240405     -3.024356121402     -0.064399321879
 C        -2.438364961284      2.741379405044      0.186274609946
 C         2.315277678268     -4.243424235085     -0.079827224503
 C        -2.386091671082      3.963900515614      0.152111229845
 Si        2.257329463122     -6.104162548223     -0.099807544341
 C         1.353024579774     -6.612589248961     -1.657377972139
 C         1.336929158301     -6.646116515810      1.436603080845
 C         4.023122810496     -6.724661237232     -0.096649207931
 Si       -2.313666068217      5.807816096137      0.101731154407
 C        -3.403199509969      6.404620769448     -1.303345958439
 C        -0.529005481712      6.309948346779     -0.186003186524
 C        -2.931376561625      6.480204870650      1.739681824022
 H         6.958471036685      1.041242660927     -0.119749187313
 H         6.971228181130     -1.455982693142     -0.169455698968
 H         4.808452110589     -2.676841527763     -0.132229364861
 H         4.873857711679      2.280904222629     -0.074413537384
 H        -0.111749548340     -2.626652083317      0.274920046354
 H        -0.010782527147      2.345717791095      0.153734169868
 H        -5.300446166811     -2.413294740012      0.127438813075
 H        -7.284739458744     -1.035347454966     -0.490054007232
 H        -7.028409712848      1.439916900541     -0.691354439329
 H        -4.840134960976      2.502308945579     -0.341350380222
 H         1.539607927612      2.916046628420     -0.995647713592
 H         2.235663443766      3.180282888506      0.627578846177
 H         3.288078903160      2.988933084376     -0.803050974631
 H         1.872503364110     -6.254160457218     -2.555633931270
 H         1.287904629620     -7.707926993447     -1.717551272455
 H         0.331248693623     -6.211287629648     -1.670526687881
 H         1.848032208954     -6.307591992322      2.347297611674
 H         1.271282549546     -7.742513427539      1.472410286571
 H         0.315112320375     -6.244844116747      1.449677373639
 H         4.040043230910     -7.823379676170     -0.106090237633
 H         4.571363193641     -6.370864311095     -0.979654920468
 H         4.561570422424     -6.386404972128      0.798388845467
 H        -4.445233810825      6.090046311031     -1.157829808821
 H        -3.387496933664      7.501913119925     -1.363409980994
 H        -3.061290990765      6.007416252134     -2.268206947559
 H         0.121573924740      5.944256146053      0.619612431100
 H        -0.439453366894      7.404740285704     -0.220631732805
 H        -0.152099365076      5.910266961339     -1.136852369185
 H        -3.966569015706      6.167525484446      1.930623180042
 H        -2.312029241851      6.125483122831      2.574089413665
 H        -2.904322397066      7.578983731320      1.739901115069
