# Supplementary material for: Donor–Acceptor Pentacene Analogues With Near‐Infrared Emission and Tunable Aromaticity
Source: Angew Chem Int Ed Engl. 2026 Mar 30;65(20):e23436. doi: 10.1002/anie.202523436 (PMC13159433; doi:10.1002/anie.202523436)
Supplement: Supplementary file 3 — Supporting File (DFT_Cartesian_coordinates): anie71917‐sup‐0003‐DFT_Cartesian_coordinates.zip. [file ANIE-65-e23436-s003.zip › simplified_molecules/SO2NPA-c-DCM-S1.xyz]

 C         5.978683775290      0.596043245468     -0.183622428007
 C         6.027910335404     -0.804247477772     -0.133545353663
 C         4.854973383522     -1.529923000109     -0.112328501431
 C         3.594605150205     -0.893853302243     -0.152155984862
 C         3.556709598100      0.526337063895     -0.246035914881
 C         4.761127579856      1.252736801769     -0.239148511308
 C         2.368919407978     -1.629372588833     -0.089742929166
 C         1.138692770658     -0.920463889696     -0.003574621751
 C         1.144636198718      0.507556434320     -0.112002188206
 N         2.327011475675      1.173483333403     -0.342476416907
 C        -0.099680241155     -1.561464694726      0.197531926014
 C        -1.282607970113     -0.850184895238      0.293120056913
 C        -1.302270121136      0.565844790990      0.185310282090
 C        -0.058730277431      1.211343334006      0.006264938310
 S        -2.721457693879     -1.709294808018      0.780987419391
 C        -3.996182370225     -0.689067809634      0.128939312184
 C        -3.808847337109      0.709857172871      0.021021003147
 C        -2.510052742314      1.331481099027      0.164661531980
 C        -5.227594252713     -1.289546611412     -0.127352078662
 C        -6.318182412958     -0.505866760041     -0.476416723031
 C        -6.172371496248      0.884271986674     -0.555327339642
 C        -4.947254436801      1.478104852324     -0.314507690962
 O        -2.761642308258     -3.024534589476      0.155713713118
 O        -2.825986408967     -1.668026997453      2.236934449711
 C         2.297490471572      2.594631751921     -0.682747385076
 C         2.372990565183     -3.041313330082     -0.054388037063
 C        -2.434109077264      2.741551263320      0.177185359421
 C         2.347625611060     -4.265085317182     -0.027904569703
 C        -2.372076831073      3.964459899900      0.204631277841
 Si        2.288363156923     -6.114207639879      0.011663258889
 C         1.392931080082     -6.700907435773     -1.526983779478
 C         1.362011869433     -6.633169871708      1.555930197371
 C         4.052470768451     -6.746742940894      0.042568237056
 Si       -2.275239297043      5.815255425678      0.259621994106
 C        -3.370043521783      6.490160736660     -1.102253109958
 C        -0.484693281449      6.297171200470     -0.009864195584
 C        -2.877722523081      6.373775862681      1.943157745716
 H         6.898963970931      1.178399546443     -0.171985141867
 H         6.987887061844     -1.317608120891     -0.097662246081
 H         4.879697131604     -2.617222520487     -0.054667356620
 H         4.750198720676      2.338705911328     -0.252825049253
 H        -0.113424073788     -2.645974709475      0.292770377954
 H        -0.065954333094      2.294792660336     -0.048514215988
 H        -5.324289468077     -2.371152605059     -0.042430691328
 H        -7.281032494290     -0.972376785975     -0.678598589556
 H        -7.026698147098      1.506234900578     -0.819965391912
 H        -4.839441833052      2.557756471325     -0.404614441965
 H         1.398198540048      2.813413556949     -1.262912643385
 H         2.318233615742      3.227776017644      0.213955462282
 H         3.155753625903      2.831699692176     -1.313857549832
 H         1.915017112635     -6.380473549252     -2.438146426503
 H         1.330709618526     -7.798156236414     -1.539196073758
 H         0.369993629003     -6.303529640202     -1.563957327604
 H         1.868259645570     -6.276236531171      2.462433361650
 H         1.296045559769     -7.728769037323      1.613039873389
 H         0.339830351297     -6.232077222648      1.557910611474
 H         4.064881153209     -7.845452055487      0.063282958787
 H         4.607898048028     -6.419561376011     -0.846322235963
 H         4.588263920755     -6.386133023744      0.930571404085
 H        -4.413132336502      6.175721041253     -0.965873218350
 H        -3.345436706400      7.588917573227     -1.099847407972
 H        -3.036738494338      6.146097028318     -2.090082303382
 H         0.162231489269      5.873492109518      0.769713145841
 H        -0.375811074404      7.390302254051      0.018971738444
 H        -0.120203014287      5.947738018572     -0.984924871802
 H        -3.916285091016      6.062603725378      2.116115689226
 H        -2.258833370108      5.954749615664      2.747265395450
 H        -2.835193355467      7.469528996170      2.017483220625
