# Supplementary material for: Donor–Acceptor Pentacene Analogues With Near‐Infrared Emission and Tunable Aromaticity
Source: Angew Chem Int Ed Engl. 2026 Mar 30;65(20):e23436. doi: 10.1002/anie.202523436 (PMC13159433; doi:10.1002/anie.202523436)
Supplement: Supplementary file 3 — Supporting File (DFT_Cartesian_coordinates): anie71917‐sup‐0003‐DFT_Cartesian_coordinates.zip. [file ANIE-65-e23436-s003.zip › simplified_molecules/SO2NPA-c-Hex-S0.xyz]

 C         6.035382277153      0.525000364803     -0.083790895397
 C         6.054655427511     -0.873564737637     -0.098163377055
 C         4.857759325369     -1.559531479688     -0.100295937073
 C         3.626607358423     -0.879865976576     -0.105002438411
 C         3.610285742864      0.536596791305     -0.129707415758
 C         4.840547046354      1.222183014545     -0.096113622825
 C         2.370755376161     -1.591116220468     -0.063111011920
 C         1.187885255597     -0.883573419589      0.024464074576
 C         1.185111801670      0.566258113202      0.006092954480
 N         2.401065339733      1.215066820633     -0.180982420700
 C        -0.076464952201     -1.543627438044      0.177417012631
 C        -1.225847159882     -0.842659198692      0.298003431188
 C        -1.267791678580      0.603945969882      0.228508829392
 C         0.003498006077      1.257066776501      0.131421672152
 S        -2.659886081354     -1.753016079640      0.796697818287
 C        -3.972565069549     -0.728793905430      0.230570269746
 C        -3.782321658819      0.660058439727      0.103457091468
 C        -2.468455453688      1.306594580019      0.210319789202
 C        -5.210044982308     -1.338176347958      0.034196387186
 C        -6.317099629603     -0.562409507073     -0.277023198876
 C        -6.167227553766      0.820638165688     -0.384049411711
 C        -4.928590845824      1.416959143187     -0.202977650136
 O        -2.690888710010     -3.033940985786      0.110713368018
 O        -2.674038309104     -1.749894875347      2.250832403595
 C         2.379614201614      2.650674815534     -0.418015095995
 C         2.362849629915     -3.014810107410     -0.075681503099
 C        -2.424951418998      2.726190282104      0.170145910489
 C         2.338691573230     -4.233552603276     -0.087949724043
 C        -2.375740507368      3.947582058851      0.140838955585
 Si        2.233483424453     -6.087459940956     -0.097837510448
 C         1.402347616032     -6.593011796910     -1.697805163902
 C         1.217958566690     -6.597484889457      1.389413226154
 C         3.978554354738     -6.762723450795      0.003831872813
 Si       -2.318338753673      5.787893675437      0.114438404412
 C        -3.424434049303      6.401708262716     -1.271222779933
 C        -0.540378045813      6.313856061068     -0.186263742822
 C        -2.920055540126      6.436545405465      1.768302628238
 H         6.970735733241      1.082547625779     -0.051279134274
 H         6.999749195578     -1.413173480993     -0.091429663344
 H         4.841400696615     -2.648355709789     -0.090530523636
 H         4.868749249968      2.306366731072     -0.049390442531
 H        -0.089297154129     -2.631088079765      0.234500475310
 H        -0.008967916324      2.341459397103      0.135333420977
 H        -5.291953440249     -2.419826166553      0.130825064372
 H        -7.287847838383     -1.030296125305     -0.431217462935
 H        -7.028886176249      1.443823538376     -0.621836427929
 H        -4.824388592100      2.495317475773     -0.308700801156
 H         1.518408692182      2.895789287718     -1.047615707068
 H         2.307308689464      3.221164087495      0.518402491768
 H         3.278071024949      2.952084516636     -0.958774338878
 H         1.976585995834     -6.257292792501     -2.570741817338
 H         1.309614295894     -7.686280505330     -1.754542857946
 H         0.394334830675     -6.165225675603     -1.771437272005
 H         1.686680315268     -6.267369188555      2.325238323695
 H         1.115880412454     -7.690624236350      1.430205503350
 H         0.209446950166     -6.166375727580      1.347744769976
 H         3.966630650491     -7.861291621186      0.005111099202
 H         4.584098257270     -6.435187296613     -0.851088214524
 H         4.481251996861     -6.432014459699      0.921836036324
 H        -4.463947674850      6.083491264392     -1.118593196999
 H        -3.413847114246      7.499177041742     -1.322665038908
 H        -3.095290288680      6.014411794971     -2.244064059874
 H         0.121862858723      5.944360426136      0.607688069883
 H        -0.456897314565      7.409121462133     -0.208708830150
 H        -0.169252929602      5.929630068845     -1.145420401203
 H        -3.949739962048      6.113059589481      1.968391751217
 H        -2.290838311173      6.071999174771      2.590457616713
 H        -2.901589056350      7.534989803464      1.788623368707
