# Supplementary material for: Donor–Acceptor Pentacene Analogues With Near‐Infrared Emission and Tunable Aromaticity
Source: Angew Chem Int Ed Engl. 2026 Mar 30;65(20):e23436. doi: 10.1002/anie.202523436 (PMC13159433; doi:10.1002/anie.202523436)
Supplement: Supplementary file 3 — Supporting File (DFT_Cartesian_coordinates): anie71917‐sup‐0003‐DFT_Cartesian_coordinates.zip. [file ANIE-65-e23436-s003.zip › simplified_molecules/SO2NPA-c-Hex-S1.xyz]

 C         5.997194758260      0.606931779678     -0.221117854183
 C         6.046107095773     -0.796269490663     -0.202937519130
 C         4.878003791670     -1.521599033375     -0.168644924579
 C         3.613032825529     -0.884601830042     -0.162214078011
 C         3.575254355839      0.537571028918     -0.225481611955
 C         4.781263389375      1.263571580956     -0.233150854998
 C         2.397605635784     -1.620062301145     -0.083645055102
 C         1.160953399661     -0.916588729519      0.030012448679
 C         1.165221866096      0.514504366054     -0.059080776804
 N         2.342833799040      1.186085210845     -0.275130550454
 C        -0.067878802210     -1.560875128838      0.242368599866
 C        -1.254146442703     -0.856585660636      0.361681037044
 C        -1.281034311401      0.563522828347      0.245002500499
 C        -0.044955745619      1.214752957678      0.065534716383
 S        -2.684142591616     -1.700989409949      0.890318555325
 C        -3.949149364554     -0.716608374528      0.163117545432
 C        -3.777766349486      0.683924995126      0.041224139356
 C        -2.492659006462      1.322335261421      0.207971563558
 C        -5.160006167368     -1.338079975107     -0.136889717600
 C        -6.248109017596     -0.575947165610     -0.533223234587
 C        -6.121581869457      0.816383689744     -0.618215381096
 C        -4.916596170950      1.431747417227     -0.340791408403
 O        -2.711409735104     -3.044832537613      0.333309909466
 O        -2.808136240005     -1.564396409585      2.335186666900
 C         2.316220816601      2.618642544181     -0.564716314972
 C         2.402538779008     -3.031245680690     -0.066313902778
 C        -2.423795994407      2.732405826560      0.201514009780
 C         2.361945052185     -4.253647257086     -0.050655875343
 C        -2.364302723945      3.955963721683      0.207761099317
 Si        2.239843015155     -6.097924712639     -0.017879083179
 C         1.405469919942     -6.652704879940     -1.602495389150
 C         1.218220976906     -6.582032520358      1.476322015667
 C         3.977490194318     -6.794705252509      0.100174260624
 Si       -2.293722903727      5.799502920715      0.241839551766
 C        -3.411736994264      6.458452985581     -1.111683341725
 C        -0.513791753085      6.315532720448     -0.059968147903
 C        -2.874344429752      6.387112101300      1.924628831934
 H         6.918055538259      1.187908009737     -0.218265616877
 H         7.006828557396     -1.308955402111     -0.202155160847
 H         4.899180169975     -2.609645053659     -0.134804372528
 H         4.773836387852      2.349437817776     -0.220124871410
 H        -0.078221058324     -2.645757782460      0.332102773957
 H        -0.065945358110      2.298385475149      0.019287091525
 H        -5.236192586003     -2.420310389357     -0.042491086819
 H        -7.196220191490     -1.058413097832     -0.765418049102
 H        -6.976337028876      1.421626655955     -0.918239328117
 H        -4.818762978914      2.511719382204     -0.437615882608
 H         1.398690916448      2.870846270565     -1.099116194762
 H         2.381193540504      3.219320277734      0.351906279558
 H         3.151056540489      2.867957782459     -1.222108636556
 H         1.981957071796     -6.348111747542     -2.485373398556
 H         1.304547807142     -7.746641353418     -1.624785750711
 H         0.400767996601     -6.219573396572     -1.690163254681
 H         1.688437063678     -6.242239487503      2.407958007097
 H         1.105830230223     -7.673616026181      1.532361716339
 H         0.213825612959     -6.141856783468      1.427509721782
 H         3.953184482425     -7.892887896719      0.123192413811
 H         4.587896370620     -6.490623372099     -0.760041957178
 H         4.483043215644     -6.450997407692      1.011865487455
 H        -4.450315529040      6.137395849486     -0.959396391850
 H        -3.399097603040      7.557053803355     -1.124399041464
 H        -3.092548240660      6.105619874877     -2.100723509405
 H         0.152470354056      5.914852437924      0.715266148681
 H        -0.420346406502      7.410126303277     -0.047120681167
 H        -0.155628254388      5.961130621160     -1.035402629291
 H        -3.904544878030      6.064291565936      2.122379475180
 H        -2.239696727552      5.988710329913      2.726483411026
 H        -2.846880072267      7.483997152476      1.983695858180
