# Supplementary material for: Donor–Acceptor Pentacene Analogues With Near‐Infrared Emission and Tunable Aromaticity
Source: Angew Chem Int Ed Engl. 2026 Mar 30;65(20):e23436. doi: 10.1002/anie.202523436 (PMC13159433; doi:10.1002/anie.202523436)
Supplement: Supplementary file 3 — Supporting File (DFT_Cartesian_coordinates): anie71917‐sup‐0003‐DFT_Cartesian_coordinates.zip. [file ANIE-65-e23436-s003.zip › simplified_molecules/SO2NPA-c-MeOH-S0.xyz]

 C         6.003657589244      0.493331180406     -0.128196178957
 C         6.017028290905     -0.910004249921     -0.144279886031
 C         4.821224578568     -1.589565220571     -0.129049943267
 C         3.590277921084     -0.899224337545     -0.111473901931
 C         3.580112241869      0.519937549458     -0.133041394830
 C         4.817425734555      1.198909151129     -0.121291169540
 C         2.340825197399     -1.601138225806     -0.052898234223
 C         1.157671103838     -0.884905022690      0.042648403000
 C         1.165133491779      0.560725286210      0.022154274671
 N         2.377618976146      1.205473165827     -0.157176749809
 C        -0.101856565983     -1.539710491428      0.205900421029
 C        -1.248039802416     -0.827175133846      0.327921520130
 C        -1.286026979584      0.618623055520      0.250829701275
 C        -0.018913373285      1.262131265334      0.146163220691
 S        -2.685007530201     -1.706164633760      0.838609390434
 C        -3.989698267531     -0.715201187754      0.229005782672
 C        -3.798471879212      0.676724408573      0.104013684201
 C        -2.494329024921      1.325223911367      0.234855071537
 C        -5.219140305634     -1.337214856067      0.004583264076
 C        -6.322333605157     -0.569621812287     -0.334263644015
 C        -6.176769672083      0.816731810718     -0.436284712643
 C        -4.948428946744      1.423327658512     -0.226953011146
 O        -2.712709152432     -3.029401590701      0.225875062685
 O        -2.715773872239     -1.662091479670      2.300483088922
 C         2.358359984220      2.651797032709     -0.360706027400
 C         2.326782329000     -3.025114495485     -0.063921673485
 C        -2.448991793883      2.743696399250      0.193778349242
 C         2.310411566453     -4.244130139642     -0.076784291131
 C        -2.393258034228      3.966469625366      0.164286405185
 Si        2.265821544130     -6.106370915037     -0.093773089852
 C         1.353820223244     -6.619861972270     -1.644241431722
 C         1.359270917602     -6.648418195199      1.450103322790
 C         4.035482169351     -6.711653061822     -0.101258336478
 Si       -2.303752163616      5.810496624337      0.114711737521
 C        -3.382355470974      6.415963036802     -1.294177952837
 C        -0.513470127934      6.292351550313     -0.164409156909
 C        -2.923122587016      6.486906755912      1.749863615312
 H         6.943374047086      1.044697205820     -0.111201717877
 H         6.961010010644     -1.452153218523     -0.153801319772
 H         4.802641219164     -2.678524915383     -0.121635656422
 H         4.857005168917      2.282585218582     -0.081036433472
 H        -0.117778517022     -2.627251811965      0.269639840159
 H        -0.018671258194      2.346512449952      0.139515063739
 H        -5.302530776592     -2.418986748191      0.104496246837
 H        -7.286465307003     -1.043173777851     -0.511594877942
 H        -7.037009573591      1.434339434041     -0.694328531065
 H        -4.856421160929      2.503199307091     -0.333149228251
 H         1.522980816134      2.908310289459     -1.019185050907
 H         2.247029199787      3.188374246303      0.590234894207
 H         3.273478098792      2.973681806847     -0.856528589612
 H         1.865478909016     -6.259352955655     -2.546342703429
 H         1.295531901103     -7.715816911994     -1.702822663291
 H         0.329190248894     -6.225334360201     -1.650945229759
 H         1.875160424531     -6.304805114943      2.356390687799
 H         1.301209225483     -7.745289182662      1.488791454870
 H         0.334769326653     -6.253917512555      1.469256748631
 H         4.060395477862     -7.810384948268     -0.108754806312
 H         4.575047436024     -6.355287982999     -0.988731903795
 H         4.577224340213     -6.367482358931      0.789706758672
 H        -4.427667415069      6.109113559224     -1.154319048044
 H        -3.358063690205      7.513392208142     -1.351811145500
 H        -3.038373368865      6.018793266305     -2.258540033656
 H         0.130054164618      5.919473656506      0.643774574693
 H        -0.412558460387      7.386333472867     -0.198246416405
 H        -0.136032893705      5.888959479518     -1.113645926277
 H        -3.962727102929      6.185395106364      1.935961451912
 H        -2.310711599431      6.127232709597      2.587542357740
 H        -2.885045595112      7.585513936960      1.749700673365
