# Supplementary material for: Donor–Acceptor Pentacene Analogues With Near‐Infrared Emission and Tunable Aromaticity
Source: Angew Chem Int Ed Engl. 2026 Mar 30;65(20):e23436. doi: 10.1002/anie.202523436 (PMC13159433; doi:10.1002/anie.202523436)
Supplement: Supplementary file 3 — Supporting File (DFT_Cartesian_coordinates): anie71917‐sup‐0003‐DFT_Cartesian_coordinates.zip. [file ANIE-65-e23436-s003.zip › simplified_molecules/SO2NPA-c-MeOH-S1.xyz]

 C         5.966657943548      0.598629121857     -0.148825085147
 C         6.016290329826     -0.800830405474     -0.100437233119
 C         4.842143807607     -1.527145429574     -0.092416203872
 C         3.584234724175     -0.891229017386     -0.144873661944
 C         3.545867582014      0.528350668415     -0.235969506084
 C         4.749042846691      1.255385595252     -0.215282599696
 C         2.355080839377     -1.628127312230     -0.096889372916
 C         1.127476159361     -0.921348515967     -0.022935875072
 C         1.132003724414      0.508207629074     -0.122190903684
 N         2.316566682049      1.175205641766     -0.343465246058
 C        -0.114686613535     -1.565834671342      0.156871746826
 C        -1.297781724788     -0.854359930809      0.244109533551
 C        -1.317422181525      0.562518243852      0.158258334561
 C        -0.069648706432      1.209415033032     -0.003951089290
 S        -2.736744754257     -1.730899069415      0.683687008520
 C        -4.021308612224     -0.682763327356      0.113867880528
 C        -3.826577268183      0.715789950339      0.026851339142
 C        -2.520677902673      1.328980418724      0.150561693517
 C        -5.265679149336     -1.271482417556     -0.108445725441
 C        -6.359889651275     -0.473454520575     -0.408364308556
 C        -6.204855723834      0.916073459782     -0.472370088533
 C        -4.967865897083      1.496795742699     -0.261613037055
 O        -2.783744655082     -3.011784765187     -0.016544298931
 O        -2.829065152212     -1.802731334638      2.143752950268
 C         2.287284318030      2.597641971039     -0.677699873549
 C         2.361189001047     -3.040678588089     -0.060567780243
 C        -2.440336181533      2.739354748992      0.169181100317
 C         2.343372272821     -4.264513837511     -0.032027500168
 C        -2.372757168590      3.961117840312      0.199295485153
 Si        2.308706353273     -6.114655338214      0.013042798989
 C         1.411484793919     -6.717035944987     -1.517660977951
 C         1.399310871368     -6.640229963723      1.564624499696
 C         4.080994325468     -6.720984268338      0.035268402437
 Si       -2.256422725675      5.813446833723      0.246151575598
 C        -3.338679543029      6.486613015037     -1.124985797000
 C        -0.459846646489      6.269152072667     -0.016456031863
 C        -2.863439128543      6.378992550273      1.924663839433
 H         6.886515295934      1.181735099434     -0.127652542263
 H         6.976069457948     -1.314249264427     -0.055892301325
 H         4.868251640927     -2.614789241666     -0.036675960272
 H         4.737920075497      2.341470821537     -0.227917622896
 H        -0.127068928272     -2.651650333198      0.239625305945
 H        -0.075102218521      2.293639441295     -0.045545404894
 H        -5.372369839477     -2.353440712149     -0.038684512598
 H        -7.332634110677     -0.929521294021     -0.585507174308
 H        -7.061891363153      1.548715184475     -0.700323628834
 H        -4.856000075019      2.577180050041     -0.337861551706
 H         1.393307994421      2.816583783227     -1.266434986543
 H         2.297063687630      3.227823518364      0.221319945866
 H         3.150844464089      2.840262362380     -1.299574445556
 H         1.923294064213     -6.392487034286     -2.433417169575
 H         1.365317148342     -7.815249188078     -1.526160651239
 H         0.382224696021     -6.335344920185     -1.549646671015
 H         1.907435513306     -6.275246311086      2.467113965452
 H         1.348403698948     -7.736620541075      1.624565786024
 H         0.371539685372     -6.253279617457      1.573001612558
 H         4.108485628931     -7.819499893632      0.058728822474
 H         4.626916059751     -6.388719781403     -0.857815512679
 H         4.617040847618     -6.350853260742      0.919409632848
 H        -4.385188497867      6.181715537175     -0.992059421936
 H        -3.304400523993      7.585243303737     -1.129066443521
 H        -3.002327039531      6.133898280170     -2.108903651449
 H         0.178151774484      5.839464187497      0.767333325210
 H        -0.336871258861      7.361021756073      0.008537538829
 H        -0.095864617873      5.910417326617     -0.988458312996
 H        -3.906158437457      6.078437028346      2.092362269572
 H        -2.252158403446      5.957108584595      2.733323231602
 H        -2.811025607775      7.474651249676      1.996055536866
