# Supplementary material for: Donor–Acceptor Pentacene Analogues With Near‐Infrared Emission and Tunable Aromaticity
Source: Angew Chem Int Ed Engl. 2026 Mar 30;65(20):e23436. doi: 10.1002/anie.202523436 (PMC13159433; doi:10.1002/anie.202523436)
Supplement: Supplementary file 3 — Supporting File (DFT_Cartesian_coordinates): anie71917‐sup‐0003‐DFT_Cartesian_coordinates.zip. [file ANIE-65-e23436-s003.zip › simplified_molecules/SO2NPA-DCM-S0.xyz]

 C        -6.138081146429      0.718012335454      0.392400553079
 C        -6.146162784619     -0.675099772185      0.544461311655
 C        -4.957417031386     -1.365802884382      0.427652751230
 C        -3.751930640962     -0.694047043987      0.147519847974
 C        -3.752764649045      0.712851794380     -0.036516759083
 C        -4.970294205444      1.406633425521      0.110578846749
 C        -2.514736713565     -1.393910659403      0.051830069807
 C        -1.343319439982     -0.722542437101     -0.137370184063
 C        -1.333801989946      0.724434771266     -0.288680445673
 N        -2.568830986336      1.364778280749     -0.348730738176
 C        -0.083155865800     -1.413863476257     -0.202206657726
 C         1.074662537323     -0.731531849430     -0.332678958070
 C         1.128654218207      0.725006285174     -0.341931672781
 C        -0.142830055976      1.401579834508     -0.372155778089
 S         2.539669923631     -1.652745589141     -0.690924021409
 C         3.816388593557     -0.615061026228     -0.073184260983
 C         3.605814881257      0.779604838950     -0.032502971516
 C         2.320294241161      1.398418081727     -0.259177105424
 C         5.040891823363     -1.200575903286      0.246665772368
 C         6.114926041364     -0.394222454545      0.597131399329
 C         5.949364380472      0.994539433918      0.616933065891
 C         4.724266326149      1.567071783070      0.313387650041
 O         2.662039896570     -1.704063681846     -2.144060896615
 O         2.522297079241     -2.921089643483      0.024603082228
 H        -7.064404024328      1.280525280137      0.506215772159
 H        -7.074314028812     -1.200071567928      0.763759815772
 H        -4.924593692854     -2.448012063362      0.555671999083
 H        -5.007136999485      2.488711008714      0.027958097375
 H        -2.508774601394     -2.479320580459      0.158269879358
 C        -2.588769712508      2.775762379642     -0.710709721029
 H        -0.089868943157     -2.503341611119     -0.162249457081
 H        -0.116525729628      2.487162124771     -0.409259365377
 H         2.296918774942      2.488313367974     -0.246600920669
 H         5.145626690688     -2.284458648887      0.213166554334
 H         7.075363004917     -0.841392311979      0.848014907387
 H         6.789528754540      1.635907990549      0.882647031973
 H         4.603300808945      2.649935401951      0.352322995890
 H        -2.412861561338      3.423819096717      0.158729142807
 H        -3.547786437589      3.030704205817     -1.165071771620
 H        -1.809968735738      2.960838484014     -1.456575861101
