# Supplementary material for: Donor–Acceptor Pentacene Analogues With Near‐Infrared Emission and Tunable Aromaticity
Source: Angew Chem Int Ed Engl. 2026 Mar 30;65(20):e23436. doi: 10.1002/anie.202523436 (PMC13159433; doi:10.1002/anie.202523436)
Supplement: Supplementary file 3 — Supporting File (DFT_Cartesian_coordinates): anie71917‐sup‐0003‐DFT_Cartesian_coordinates.zip. [file ANIE-65-e23436-s003.zip › simplified_molecules/SO2NPA-DCM-S1.xyz]

 C        -6.127692069915      0.788858675598      0.401371929655
 C        -6.173442313333     -0.611560434009      0.501009124684
 C        -5.016046458282     -1.347066628187      0.366767731782
 C        -3.769125986933     -0.719277865079      0.119384605642
 C        -3.743775143532      0.701868849192     -0.016396524305
 C        -4.929935768433      1.437391923162      0.145667830894
 C        -2.569842998817     -1.447043339760      0.011924904323
 C        -1.341937625354     -0.793197925648     -0.154657600128
 C        -1.337173710236      0.642341810735     -0.276381824967
 N        -2.529801377819      1.324879341027     -0.301526315034
 C        -0.105322722944     -1.473276698594     -0.220562509653
 C         1.098154812211     -0.790794018597     -0.345044806135
 C         1.127883618774      0.634259082200     -0.364771172236
 C        -0.114462305118      1.318482858954     -0.348027070523
 S         2.555345440675     -1.681111820731     -0.671471839041
 C         3.800877394062     -0.598481485684     -0.063005741898
 C         3.593202783399      0.807253553268     -0.078692834721
 C         2.314042991134      1.381533293785     -0.302313625990
 C         5.031666770183     -1.149098619108      0.292477824493
 C         6.094127371956     -0.315612968377      0.613669933897
 C         5.929492839080      1.077888322561      0.567879572933
 C         4.707844933621      1.626337565502      0.231596763906
 O         2.742639432306     -1.792973971472     -2.118429467833
 O         2.567086046165     -2.935068592272      0.075819209502
 H        -7.035297874530      1.376672863088      0.530846332872
 H        -7.121047386200     -1.113107491182      0.694627907956
 H        -5.033028043141     -2.433269049141      0.456302099322
 H        -4.920982054186      2.522310056148      0.093837322937
 H        -2.594089053317     -2.532962069712      0.096687934185
 C        -2.531132590885      2.750832883625     -0.625240357744
 H        -0.111642081949     -2.561720524563     -0.179148699910
 H        -0.076341761277      2.403942485091     -0.336024514034
 H         2.238165840342      2.468782333352     -0.324239593418
 H         5.152664157898     -2.231699584356      0.306907497547
 H         7.055519455174     -0.745354888223      0.891252560599
 H         6.767785219487      1.730699055622      0.808611687977
 H         4.573243967051      2.708221373022      0.220578637565
 H        -2.437384073971      3.368165030031      0.277556021218
 H        -3.459399946613      3.002833518196     -1.141345347747
 H        -1.709161726727      2.972580100530     -1.308164588567
