# Supplementary material for: Donor–Acceptor Pentacene Analogues With Near‐Infrared Emission and Tunable Aromaticity
Source: Angew Chem Int Ed Engl. 2026 Mar 30;65(20):e23436. doi: 10.1002/anie.202523436 (PMC13159433; doi:10.1002/anie.202523436)
Supplement: Supplementary file 3 — Supporting File (DFT_Cartesian_coordinates): anie71917‐sup‐0003‐DFT_Cartesian_coordinates.zip. [file ANIE-65-e23436-s003.zip › simplified_molecules/SO2NPA-Hex-S0.xyz]

 C        -6.141238238923      0.723974296345      0.400298428778
 C        -6.149257665524     -0.665775674861      0.555272230918
 C        -4.959862573430     -1.357927861634      0.435296232593
 C        -3.755830443857     -0.691909283812      0.149277232327
 C        -3.756922757529      0.713418005407     -0.036927144046
 C        -4.971012166196      1.408631777241      0.113122412142
 C        -2.514698734328     -1.392686765764      0.047562872181
 C        -1.343825341877     -0.725361602644     -0.140468520866
 C        -1.332571681219      0.723932051708     -0.285991291011
 N        -2.571538295673      1.362289578847     -0.357725642644
 C        -0.079276940055     -1.414597196995     -0.208796194436
 C         1.077229467392     -0.733109287536     -0.331405941327
 C         1.129954011463      0.722757383553     -0.327639564131
 C        -0.144611033434      1.399994199877     -0.358486087234
 S         2.543723569859     -1.658940692957     -0.695741246451
 C         3.821145062445     -0.614559029753     -0.077526325141
 C         3.608664650968      0.777069933061     -0.017657992398
 C         2.317029576509      1.393912638847     -0.232013921797
 C         5.048325711230     -1.197406946948      0.227752714643
 C         6.121471503716     -0.390688507330      0.581909482045
 C         5.952083007268      0.995030102639      0.621881059325
 C         4.721937289642      1.565230991754      0.332869218298
 O         2.660234841182     -1.702637619951     -2.144966616135
 O         2.525553459251     -2.916752860922      0.032538409579
 H        -7.065946623983      1.288316350048      0.515842354316
 H        -7.076013848040     -1.190712080173      0.779097900351
 H        -4.931666240733     -2.439905134479      0.565898729670
 H        -5.004676304697      2.490853428228      0.030511108774
 H        -2.510460446085     -2.478321769871      0.151067129239
 C        -2.593248301995      2.764983973838     -0.737050288336
 H        -0.077833734617     -2.504307901109     -0.177190516014
 H        -0.118617972962      2.485771714254     -0.390247566242
 H         2.292699662031      2.483752945784     -0.211719008257
 H         5.153094262386     -2.280493157422      0.181900013464
 H         7.084862476245     -0.837558643872      0.821171188629
 H         6.790908592506      1.636248413007      0.891233015821
 H         4.596896806003      2.646883499491      0.386767084612
 H        -2.435079865846      3.431193502714      0.123274679167
 H        -3.546850778014      3.008516640381     -1.210675949325
 H        -1.803095961079      2.944347591006     -1.472980681084
