# Supplementary material for: Donor–Acceptor Pentacene Analogues With Near‐Infrared Emission and Tunable Aromaticity
Source: Angew Chem Int Ed Engl. 2026 Mar 30;65(20):e23436. doi: 10.1002/anie.202523436 (PMC13159433; doi:10.1002/anie.202523436)
Supplement: Supplementary file 3 — Supporting File (DFT_Cartesian_coordinates): anie71917‐sup‐0003‐DFT_Cartesian_coordinates.zip. [file ANIE-65-e23436-s003.zip › simplified_molecules/SO2NPA-Hex-S1.xyz]

 C        -6.115799947795      0.789210902177      0.420167529538
 C        -6.155540525672     -0.611295345763      0.545439097858
 C        -5.001037014502     -1.345444797016      0.417709945738
 C        -3.752505692262     -0.720359875149      0.151974281359
 C        -3.735218059276      0.698336218241     -0.008552601982
 C        -4.922783283675      1.433756487359      0.145741924759
 C        -2.556906127735     -1.442917343988      0.049496243486
 C        -1.326569042392     -0.795367887467     -0.147924170617
 C        -1.331233518548      0.641820226923     -0.293368596660
 N        -2.521142879419      1.319123012576     -0.307064369495
 C        -0.094325617498     -1.469368013834     -0.228548545299
 C         1.106543159849     -0.789690590401     -0.392999244052
 C         1.133043563621      0.642240423663     -0.415017749560
 C        -0.107852968027      1.321836837627     -0.394917254251
 S         2.559106606512     -1.660976515231     -0.769423852318
 C         3.789286661888     -0.598255982487     -0.087354103265
 C         3.589661900495      0.807940509528     -0.096156322757
 C         2.317401526937      1.387568257163     -0.348144402501
 C         4.999645431157     -1.158124998726      0.316338458423
 C         6.053852538554     -0.334127190230      0.682783227299
 C         5.901467068044      1.059944141020      0.636347339934
 C         4.697439182997      1.618109519468      0.258176265955
 O         2.764446533037     -1.667783604553     -2.213465466765
 O         2.571795086819     -2.948327926023     -0.088216343787
 H        -7.024240108548      1.375955725623      0.544944103341
 H        -7.100618709364     -1.111195953830      0.753590658612
 H        -5.016833392137     -2.429638011671      0.526253314407
 H        -4.918945096231      2.517682125290      0.076601911027
 H        -2.578467436203     -2.527347761216      0.153103141420
 C        -2.533887846125      2.740775525407     -0.648360932214
 H        -0.089452844451     -2.557119018617     -0.171685916450
 H        -0.072667777900      2.407529453634     -0.388743828263
 H         2.245204074381      2.475049711153     -0.374656784023
 H         5.106055519156     -2.242000534340      0.326650673364
 H         7.001527270026     -0.771096548589      0.993936406330
 H         6.734744658673      1.705637542175      0.911119386483
 H         4.572198301270      2.701194726115      0.250145159666
 H        -2.454964238786      3.371083485283      0.246913555416
 H        -3.460512837293      2.975217159556     -1.175450393716
 H        -1.710236119576      2.963882909148     -1.328048746443
