# Supplementary material for: Donor–Acceptor Pentacene Analogues With Near‐Infrared Emission and Tunable Aromaticity
Source: Angew Chem Int Ed Engl. 2026 Mar 30;65(20):e23436. doi: 10.1002/anie.202523436 (PMC13159433; doi:10.1002/anie.202523436)
Supplement: Supplementary file 3 — Supporting File (DFT_Cartesian_coordinates): anie71917‐sup‐0003‐DFT_Cartesian_coordinates.zip. [file ANIE-65-e23436-s003.zip › simplified_molecules/SO2NPA-MeOH-S0.xyz]

 C        -6.129516684572      0.714930028762      0.404257255455
 C        -6.136226404404     -0.678955183196      0.560630315312
 C        -4.948912628106     -1.369183033666      0.441206621367
 C        -3.744605889009     -0.695561125714      0.154075403558
 C        -3.747345486824      0.711262249866     -0.034535037965
 C        -4.965302796262      1.404712508094      0.115274583168
 C        -2.510234172182     -1.394122545957      0.056090282241
 C        -1.339366069898     -0.720637374532     -0.141549887398
 C        -1.332168590735      0.724363084811     -0.298756190706
 N        -2.566513710098      1.363744003612     -0.352593387470
 C        -0.082583055687     -1.412211977642     -0.210077223334
 C         1.073812158633     -0.726118919036     -0.348693961979
 C         1.128612564686      0.730321346328     -0.361212472300
 C        -0.141573443272      1.404198625244     -0.390669359365
 S         2.538146440414     -1.633953515933     -0.710924660197
 C         3.810063097626     -0.613586112392     -0.074404399342
 C         3.601871680787      0.782908134073     -0.040790784973
 C         2.322681567868      1.404335616818     -0.280932791360
 C         5.027309950536     -1.206502288741      0.264015428471
 C         6.098961628072     -0.404050667152      0.626239457203
 C         5.938821291651      0.986572437622      0.636994313410
 C         4.722040772687      1.565157205256      0.315592141605
 O         2.668896007943     -1.669654868605     -2.168505753173
 O         2.520139462249     -2.924613182678     -0.029776491322
 H        -7.056265645359      1.276543767202      0.520689506900
 H        -7.063717552057     -1.203109228438      0.785409221216
 H        -4.913579289881     -2.450989552505      0.572316860415
 H        -5.004817597300      2.486580127815      0.029698124090
 H        -2.501883527081     -2.479244694328      0.166010200812
 C        -2.589682421958      2.775575589803     -0.716048776633
 H        -0.090506091646     -2.501707057819     -0.166872966281
 H        -0.117021352016      2.489796388030     -0.428953400900
 H         2.300333928186      2.494218124812     -0.270378308839
 H         5.128850635260     -2.290986188286      0.234348183207
 H         7.054006480986     -0.854134829561      0.892250479917
 H         6.778931519728      1.624734361268      0.911110246158
 H         4.606944094299      2.648867038487      0.349580461183
 H        -2.410212625925      3.423722905675      0.152177398118
 H        -3.550853492560      3.029111150514     -1.166165983326
 H        -1.815856754780      2.961124652092     -1.466791646947
