# Supplementary material for: Donor–Acceptor Pentacene Analogues With Near‐Infrared Emission and Tunable Aromaticity
Source: Angew Chem Int Ed Engl. 2026 Mar 30;65(20):e23436. doi: 10.1002/anie.202523436 (PMC13159433; doi:10.1002/anie.202523436)
Supplement: Supplementary file 3 — Supporting File (DFT_Cartesian_coordinates): anie71917‐sup‐0003‐DFT_Cartesian_coordinates.zip. [file ANIE-65-e23436-s003.zip › simplified_molecules/SO2NPA-MeOH-S1.xyz]

 C        -6.133107428533      0.787524273824      0.385357355512
 C        -6.180379860533     -0.612643964590      0.475585201239
 C        -5.021308035457     -1.347785363069      0.341999643860
 C        -3.775612515257     -0.718283691536      0.104331955748
 C        -3.747999867264      0.702797624558     -0.022360897637
 C        -4.933964794196      1.438071648461      0.139410550108
 C        -2.573431039455     -1.447427017218     -0.001772774307
 C        -1.347967880408     -0.792032433050     -0.152712381830
 C        -1.339515789456      0.644312595595     -0.264062516906
 N        -2.532994341513      1.327153980512     -0.299088147535
 C        -0.109240871871     -1.474147243677     -0.211251307114
 C         1.094322710686     -0.788578046363     -0.314816114387
 C         1.125703796553      0.635503437999     -0.328815395110
 C        -0.118182450346      1.319965258939     -0.317255258887
 S         2.549454837128     -1.681975190403     -0.616677820984
 C         3.805476586701     -0.596210179387     -0.054710654501
 C         3.593409804084      0.808329854091     -0.062260243436
 C         2.309997772288      1.382099711091     -0.264360359278
 C         5.047485871575     -1.146538727385      0.264406656899
 C         6.113472802798     -0.310190251052      0.562998906816
 C         5.942356603104      1.082890972397      0.530692476785
 C         4.711100108591      1.629002809637      0.226870266742
 O         2.726655166645     -1.863564160003     -2.063083285958
 O         2.564373879623     -2.921971737283      0.162392135918
 H        -7.041145794433      1.375162513630      0.514534360451
 H        -7.129099477179     -1.115269494012      0.661670589552
 H        -5.038710163818     -2.434684976524      0.424799864693
 H        -4.924277409211      2.523452753401      0.095153790778
 H        -2.598451231347     -2.533911573268      0.075262500481
 C        -2.529891323822      2.754061478826     -0.618587114440
 H        -0.119754975741     -2.562973419064     -0.179182407550
 H        -0.079571327093      2.405348022392     -0.299062790120
 H         2.234117314274      2.469313135970     -0.279812122807
 H         5.176516522998     -2.228442192867      0.270951831803
 H         7.083018657920     -0.737980335638      0.814121166780
 H         6.783873074384      1.737342175775      0.755288441542
 H         4.571998519603      2.710313501762      0.223846884351
 H        -2.435972369842      3.369551896549      0.285445946748
 H        -3.455805188748      3.010880795710     -1.136773647681
 H        -1.705271893434      2.974988555273     -1.299142286343
