# Supplementary material for: Donor–Acceptor Pentacene Analogues With Near‐Infrared Emission and Tunable Aromaticity
Source: Angew Chem Int Ed Engl. 2026 Mar 30;65(20):e23436. doi: 10.1002/anie.202523436 (PMC13159433; doi:10.1002/anie.202523436)
Supplement: Supplementary file 3 — Supporting File (DFT_Cartesian_coordinates): anie71917‐sup‐0003‐DFT_Cartesian_coordinates.zip. [file ANIE-65-e23436-s003.zip › readme.txt]

The *.xyz files contain Cartesian coordinates of simplified and complete structures of pentacene analogues optimized using Gaussian 16. The ground-state (S₀) geometries were obtained by DFT, and the excited-state (S₁) geometries by TD-DFT, all at the LC-ωHPBE(ω = 0.2)/Def2TZVPP level with the SMD solvation model in various solvents.
These files can be opened using molecular visualization software such as CCDC Mercury, available at: https://www.ccdc.cam.ac.uk/support-and-resources/downloads/
